# Supplementary material for: Semantic Assembly and Annotation of Draft RNAseq Transcripts without a Reference Genome
Source: PLoS One. 2015 Sep 22;10(9):e0138006. doi: 10.1371/journal.pone.0138006 (PMC4578894; doi:10.1371/journal.pone.0138006)
Supplement: S1 File — This is a zip archive that contains additional input data and results from other research projects involving our super-scaffolding method along with a brief description of the study and the files. The results may not reproduce exactly because the most current version of Swissprot database may include new homologous sequences. (ZIP) [file pone.0138006.s001.zip]

Archive with 6 entries (6 files):
- rs_anno.xlsx
- rs_sp2_table.txt
- rs_tr.fa
- hs_tr.fa
- hs_tr_sscaf.fa
- Description of additional case studies.docx
