# Supplementary material for: Semantic Assembly and Annotation of Draft RNAseq Transcripts without a Reference Genome
Source: PLoS One. 2015 Sep 22;10(9):e0138006. doi: 10.1371/journal.pone.0138006 (PMC4578894; doi:10.1371/journal.pone.0138006)
Supplement: S1 File — This is a zip archive that contains additional input data and results from other research projects involving our super-scaffolding method along with a brief description of the study and the files. The results may not reproduce exactly because the most current version of Swissprot database may include new homologous sequences. (ZIP) [file pone.0138006.s001.zip › rs_anno.xlsx]

## Sheet: rs_anno
fragment_name	GI_nearest_homolog	evalue	bscore	Gene Name	Species	BBID	BIOCARTA	COG_ONTOLOGY	GOTERM_BP_FAT	GOTERM_CC_FAT	GOTERM_MF_FAT	INTERPRO	KEGG_PATHWAY	OMIM_DISEASE	PIR_SUPERFAMILY	SMART	SP_PIR_KEYWORDS	UP_SEQ_FEATURE
comp240591_c0_seq1	1722856	0	100	(XCAP-E)	Xenopus laevis				GO:0000087~M phase of mitotic cell cycle,GO:0000278~mitotic cell cycle,GO:0000279~M phase,GO:0000280~nuclear division,GO:0006323~DNA packaging,GO:0007049~cell cycle,GO:0007067~mitosis,GO:0022402~cell cycle process,GO:0022403~cell cycle phase,GO:0030261~chromosome condensation,GO:0048285~organelle fission,GO:0051276~chromosome organization,GO:0051301~cell division,	GO:0005694~chromosome,GO:0043228~non-membrane-bounded organelle,GO:0043232~intracellular non-membrane-bounded organelle,	GO:0000166~nucleotide binding,GO:0001882~nucleoside binding,GO:0001883~purine nucleoside binding,GO:0005524~ATP binding,GO:0017076~purine nucleotide binding,GO:0030554~adenyl nucleotide binding,GO:0032553~ribonucleotide binding,GO:0032555~purine ribonucleotide binding,GO:0032559~adenyl ribonucleotide binding,	IPR003395:RecF/RecN/SMC protein, N-terminal,IPR010935:SMCs flexible hinge,			PIRSF005719:structural maintenance of chromosomes protein,		atp-binding,cell cycle,cell division,chromosomal protein,coiled coil,cytoplasm,dna condensation,heterodimer,mitosis,nucleotide-binding,nucleus,	chain:Structural maintenance of chromosomes protein 2,compositionally biased region:Ala/Asp-rich (DA-box),nucleotide phosphate-binding region:ATP,region of interest:Flexible hinge,
comp72026_c0_seq1	1351430	0	656	(Xwnt-4)	Xenopus laevis				GO:0007166~cell surface receptor linked signal transduction,GO:0007223~Wnt receptor signaling pathway, calcium modulating pathway,GO:0016055~Wnt receptor signaling pathway,	GO:0005576~extracellular region,GO:0005578~proteinaceous extracellular matrix,GO:0031012~extracellular matrix,GO:0044421~extracellular region part,		IPR005816:Secreted growth factor Wnt protein,IPR005817:Wnt superfamily,IPR009142:Wnt-4 protein,IPR018161:Secreted growth factor Wnt protein, conserved site,	xla04310:Wnt signaling pathway,xla04340:Hedgehog signaling pathway,xla04916:Melanogenesis,		PIRSF001784:int-1 transforming protein,	SM00097:WNT1,	developmental protein,extracellular matrix,glycoprotein,Secreted,signal,wnt signaling pathway,	chain:Protein Wnt-4,glycosylation site:N-linked (GlcNAc...),sequence conflict,signal peptide,
comp6169_c1_seq1	3914362	0	213	1-acylglycerol-3-phosphate O-acyltransferase 2 (lysophosphatidic acid acyltransferase, beta)	Homo sapiens				GO:0001817~regulation of cytokine production,GO:0001819~positive regulation of cytokine production,GO:0001959~regulation of cytokine-mediated signaling pathway,GO:0001961~positive regulation of cytokine-mediated signaling pathway,GO:0006644~phospholipid metabolic process,GO:0006650~glycerophospholipid metabolic process,GO:0006654~phosphatidic acid biosynthetic process,GO:0008610~lipid biosyntheti…	GO:0005783~endoplasmic reticulum,GO:0005829~cytosol,GO:0016021~integral to membrane,GO:0031224~intrinsic to membrane,	GO:0003841~1-acylglycerol-3-phosphate O-acyltransferase activity,GO:0008080~N-acetyltransferase activity,GO:0008374~O-acyltransferase activity,GO:0016407~acetyltransferase activity,GO:0016410~N-acyltransferase activity,GO:0016411~acylglycerol O-acyltransferase activity,GO:0046027~phospholipid:diacylglycerol acyltransferase activity,	IPR002123:Phospholipid/glycerol acyltransferase,IPR004552:1-acyl-sn-glycerol-3-phosphate acyltransferase,	hsa00561:Glycerolipid metabolism,hsa00564:Glycerophospholipid metabolism,hsa00565:Ether lipid metabolism,	Berardinelli-Seip congenital lipodystrophy,Lipodystrophy, congenital generalized, type 1,	PIRSF015813:1-acyl-sn-glycerol-3-phosphate acyltransferase,	SM00563:PlsC,	Acyltransferase,alternative splicing,complete proteome,congenital generalized lipodystrophy,diabetes mellitus,disease mutation,membrane,phospholipid biosynthesis,phosphoprotein,transferase,transmembrane,	chain:1-acyl-sn-glycerol-3-phosphate acyltransferase beta,modified residue,sequence conflict,sequence variant,short sequence motif:HXXXXD motif,splice variant,transmembrane region,
comp327153_c0_seq1	61213957	0	136	1-acylglycerol-3-phosphate O-acyltransferase 3	Pongo abelii				GO:0006644~phospholipid metabolic process,GO:0008610~lipid biosynthetic process,GO:0008654~phospholipid biosynthetic process,GO:0019637~organophosphate metabolic process,	GO:0016021~integral to membrane,GO:0031224~intrinsic to membrane,	GO:0003841~1-acylglycerol-3-phosphate O-acyltransferase activity,GO:0008374~O-acyltransferase activity,GO:0016411~acylglycerol O-acyltransferase activity,	IPR002123:Phospholipid/glycerol acyltransferase,			PIRSF005233:1-acyl-sn-glycerol-3-phosphate acyltransferase,	SM00563:PlsC,	Acyltransferase,membrane,phospholipid biosynthesis,transferase,transmembrane,	chain:1-acyl-sn-glycerol-3-phosphate acyltransferase gamma,short sequence motif:HXXXXD motif,transmembrane region,
comp8405_c0_seq1	30923427	0	287	1-acylglycerol-3-phosphate O-acyltransferase 5 (lysophosphatidic acid acyltransferase, epsilon)	Homo sapiens				GO:0006644~phospholipid metabolic process,GO:0008610~lipid biosynthetic process,GO:0008654~phospholipid biosynthetic process,GO:0019637~organophosphate metabolic process,	GO:0005739~mitochondrion,GO:0005829~cytosol,GO:0016021~integral to membrane,GO:0031224~intrinsic to membrane,	GO:0003841~1-acylglycerol-3-phosphate O-acyltransferase activity,GO:0008080~N-acetyltransferase activity,GO:0008374~O-acyltransferase activity,GO:0016407~acetyltransferase activity,GO:0016410~N-acyltransferase activity,GO:0016411~acylglycerol O-acyltransferase activity,GO:0046027~phospholipid:diacylglycerol acyltransferase activity,	IPR002123:Phospholipid/glycerol acyltransferase,			PIRSF005233:1-acyl-sn-glycerol-3-phosphate acyltransferase,	SM00563:PlsC,	Acyltransferase,complete proteome,membrane,phospholipid biosynthesis,polymorphism,transferase,transmembrane,	chain:1-acyl-sn-glycerol-3-phosphate acyltransferase epsilon,sequence conflict,sequence variant,short sequence motif:HXXXXD motif,transmembrane region,
comp2428_c0_seq1	68052743	0	225	1-acylglycerol-3-phosphate O-acyltransferase 6 (lysophosphatidic acid acyltransferase, zeta)	Mus musculus				GO:0002064~epithelial cell development,GO:0002065~columnar/cuboidal epithelial cell differentiation,GO:0002066~columnar/cuboidal epithelial cell development,GO:0002067~glandular epithelial cell differentiation,GO:0002068~glandular epithelial cell development,GO:0002069~columnar/cuboidal epithelial cell maturation,GO:0002070~epithelial cell maturation,GO:0002071~glandular epithelial cell maturatio…	GO:0005783~endoplasmic reticulum,GO:0005789~endoplasmic reticulum membrane,GO:0012505~endomembrane system,GO:0016021~integral to membrane,GO:0030176~integral to endoplasmic reticulum membrane,GO:0031090~organelle membrane,GO:0031224~intrinsic to membrane,GO:0031227~intrinsic to endoplasmic reticulum membrane,GO:0031300~intrinsic to organelle membrane,GO:0031301~integral to organelle membrane,GO:0…	GO:0004366~glycerol-3-phosphate O-acyltransferase activity,GO:0008374~O-acyltransferase activity,GO:0008780~acyl-[acyl-carrier-protein]-UDP-N-acetylglucosamine O-acyltransferase activity,	IPR002123:Phospholipid/glycerol acyltransferase,	mmu00561:Glycerolipid metabolism,mmu00564:Glycerophospholipid metabolism,mmu00565:Ether lipid metabolism,			SM00563:PlsC,	Acyltransferase,endoplasmic reticulum,glycoprotein,membrane,phospholipid biosynthesis,phosphoprotein,signal,transferase,transmembrane,	chain:Glycerol-3-phosphate acyltransferase 4,glycosylation site:N-linked (GlcNAc...),modified residue,short sequence motif:HXXXXD motif,signal peptide,transmembrane region,
comp273805_c0_seq1	81913867	0	94.4	1-acylglycerol-3-phosphate O-acyltransferase 9	Mus musculus				GO:0006638~neutral lipid metabolic process,GO:0006639~acylglycerol metabolic process,GO:0006641~triglyceride metabolic process,GO:0006644~phospholipid metabolic process,GO:0006662~glycerol ether metabolic process,GO:0008610~lipid biosynthetic process,GO:0008654~phospholipid biosynthetic process,GO:0018904~organic ether metabolic process,GO:0019432~triglyceride biosynthetic process,GO:0019637~orga…	GO:0005783~endoplasmic reticulum,GO:0005789~endoplasmic reticulum membrane,GO:0012505~endomembrane system,GO:0016021~integral to membrane,GO:0031090~organelle membrane,GO:0031224~intrinsic to membrane,GO:0042175~nuclear envelope-endoplasmic reticulum network,GO:0044432~endoplasmic reticulum part,	GO:0004366~glycerol-3-phosphate O-acyltransferase activity,GO:0008374~O-acyltransferase activity,	IPR002123:Phospholipid/glycerol acyltransferase,				SM00563:PlsC,	Acyltransferase,endoplasmic reticulum,membrane,phospholipid biosynthesis,phosphoprotein,transferase,transmembrane,	chain:Glycerol-3-phosphate acyltransferase 3,modified residue,short sequence motif:HXXXXD motif,transmembrane region,
comp125436_c0_seq1	30172983	0	55.1	13S condensin XCAP-D2 subunit	Xenopus laevis			Chromatin structure and dynamics / Cell division and chromosome partitioning,	GO:0000087~M phase of mitotic cell cycle,GO:0000278~mitotic cell cycle,GO:0000279~M phase,GO:0000280~nuclear division,GO:0006323~DNA packaging,GO:0007049~cell cycle,GO:0007067~mitosis,GO:0022402~cell cycle process,GO:0022403~cell cycle phase,GO:0030261~chromosome condensation,GO:0048285~organelle fission,GO:0051276~chromosome organization,GO:0051301~cell division,			IPR007673:Non-SMC condensin subunit, XCAP-D2/Cnd1,			PIRSF017127:chromosome condensation complex condensin, subunit D2,PIRSF017127:Condensin_D2,		cell cycle,cell division,cytoplasm,dna condensation,mitosis,nucleus,phosphoprotein,repeat,	chain:Condensin complex subunit 1,modified residue,region of interest:Interaction with XCAP-E and XCAP-C,sequence conflict,short sequence motif:Bipartite nuclear localization signal,
comp10326_c0_seq1	30172764	0	198	13S condensin XCAP-H subunit	Xenopus laevis				GO:0000087~M phase of mitotic cell cycle,GO:0000278~mitotic cell cycle,GO:0000279~M phase,GO:0000280~nuclear division,GO:0006323~DNA packaging,GO:0007049~cell cycle,GO:0007067~mitosis,GO:0022402~cell cycle process,GO:0022403~cell cycle phase,GO:0030261~chromosome condensation,GO:0048285~organelle fission,GO:0051276~chromosome organization,GO:0051301~cell division,			IPR008418:Barren,			PIRSF017126:chromosome condensation complex condensin, subunit H,PIRSF017126:Condensin_H,		cell cycle,cell division,cytoplasm,direct protein sequencing,dna condensation,mitosis,nucleus,phosphoprotein,	chain:Condensin complex subunit 2,compositionally biased region:Poly-Asp,sequence conflict,
comp392628_c0_seq1	75042630	0.0004	42.7	2',3'-cyclic nucleotide 3' phosphodiesterase	Pongo abelii				GO:0000902~cell morphogenesis,GO:0000904~cell morphogenesis involved in differentiation,GO:0007409~axonogenesis,GO:0007610~behavior,GO:0007626~locomotory behavior,GO:0008344~adult locomotory behavior,GO:0009123~nucleoside monophosphate metabolic process,GO:0009125~nucleoside monophosphate catabolic process,GO:0009166~nucleotide catabolic process,GO:0009187~cyclic nucleotide metabolic process,GO:0…	GO:0000267~cell fraction,GO:0005624~membrane fraction,GO:0005626~insoluble fraction,GO:0016023~cytoplasmic membrane-bounded vesicle,GO:0031410~cytoplasmic vesicle,GO:0031982~vesicle,GO:0031988~membrane-bounded vesicle,GO:0042470~melanosome,GO:0048770~pigment granule,	GO:0004112~cyclic-nucleotide phosphodiesterase activity,GO:0004113~2',3'-cyclic-nucleotide 3'-phosphodiesterase activity,GO:0008081~phosphoric diester hydrolase activity,	IPR008431:Cyclic nucleotide phosphodiesterase,			PIRSF000970:2',3'-cyclic-nucleotide 3'-phosphodiesterase,PIRSF000970:CNPase,		hydrolase,membrane,phosphoprotein,	active site:Proton acceptor,active site:Proton donor,binding site:Substrate,chain:2',3'-cyclic-nucleotide 3'- phosphodiesterase,modified residue,
comp12346_c0_seq1	3913456	0	365	2,4-dienoyl CoA reductase 1, mitochondrial	Homo sapiens				GO:0006461~protein complex assembly,GO:0006631~fatty acid metabolic process,GO:0006635~fatty acid beta-oxidation,GO:0009062~fatty acid catabolic process,GO:0016042~lipid catabolic process,GO:0016054~organic acid catabolic process,GO:0019395~fatty acid oxidation,GO:0030258~lipid modification,GO:0034440~lipid oxidation,GO:0043933~macromolecular complex subunit organization,GO:0044242~cellular lipid…	GO:0005739~mitochondrion,	GO:0000166~nucleotide binding,GO:0008670~2,4-dienoyl-CoA reductase (NADPH) activity,GO:0016628~oxidoreductase activity, acting on the CH-CH group of donors, NAD or NADP as acceptor,GO:0048037~cofactor binding,GO:0050661~NADP or NADPH binding,GO:0050662~coenzyme binding,GO:0070402~NADPH binding,	IPR002198:Short-chain dehydrogenase/reductase SDR,IPR002347:Glucose/ribitol dehydrogenase,IPR016040:NAD(P)-binding domain,			PIRSF000092:short-chain dehydrogenase,		3d-structure,acetylation,complete proteome,mitochondrion,nadp,oxidoreductase,polymorphism,transit peptide,	active site:Proton acceptor,binding site:NAD,binding site:Substrate,chain:2,4-dienoyl-CoA reductase, mitochondrial,helix,modified residue,nucleotide phosphate-binding region:NADP,sequence conflict,sequence variant,strand,transit peptide:Mitochondrion,turn,
comp5678_c0_seq1	92081397	0	147	2,4-dienoyl CoA reductase 2, peroxisomal	Danio rerio				GO:0055114~oxidation reduction,	GO:0005777~peroxisome,GO:0042579~microbody,	GO:0008670~2,4-dienoyl-CoA reductase (NADPH) activity,GO:0016628~oxidoreductase activity, acting on the CH-CH group of donors, NAD or NADP as acceptor,	IPR002198:Short-chain dehydrogenase/reductase SDR,IPR002347:Glucose/ribitol dehydrogenase,IPR016040:NAD(P)-binding domain,					nadp,oxidoreductase,peroxisome,	chain:Peroxisomal 2,4-dienoyl-CoA reductase,nucleotide phosphate-binding region:NADP,short sequence motif:Microbody targeting signal,
comp11459_c1_seq1	88984114	0	107	2-aminoethanethiol (cysteamine) dioxygenase	Mus musculus				GO:0055114~oxidation reduction,	GO:0005739~mitochondrion,	GO:0005506~iron ion binding,GO:0016701~oxidoreductase activity, acting on single donors with incorporation of molecular oxygen,GO:0016702~oxidoreductase activity, acting on single donors with incorporation of molecular oxygen, incorporation of two atoms of oxygen,GO:0043167~ion binding,GO:0043169~cation binding,GO:0046872~metal ion binding,GO:0046914~transition metal ion binding,GO:0047800~cystea…	IPR012864:Protein of unknown function DUF1637,	mmu00430:Taurine and hypotaurine metabolism,		PIRSF030221:uncharacterized conserved protein,		dioxygenase,iron,metal-binding,oxidoreductase,	chain:2-aminoethanethiol dioxygenase,
comp8246_c0_seq1	122140411	0	207	2-deoxyribose-5-phosphate aldolase homolog (C. elegans)	Bos taurus				GO:0009116~nucleoside metabolic process,GO:0009120~deoxyribonucleoside metabolic process,GO:0009164~nucleoside catabolic process,GO:0009166~nucleotide catabolic process,GO:0009262~deoxyribonucleotide metabolic process,GO:0009264~deoxyribonucleotide catabolic process,GO:0034655~nucleobase, nucleoside, nucleotide and nucleic acid catabolic process,GO:0034656~nucleobase, nucleoside and nucleotide ca…		GO:0004139~deoxyribose-phosphate aldolase activity,GO:0016832~aldehyde-lyase activity,	IPR002915:Deoxyribose-phosphate aldolase/phospho-2-dehydro-3-deoxyheptonate aldolase,IPR011343:Deoxyribose-phosphate aldolase,IPR013785:Aldolase-type TIM barrel,	bta00030:Pentose phosphate pathway,		PIRSF001357:DeoC,		lyase,phosphoprotein,Schiff base,	active site:Schiff-base intermediate with acetaldehyde,chain:Putative deoxyribose-phosphate aldolase,modified residue,
comp5467_c0_seq1	74728942	0	186	2-oxoglutarate and iron-dependent oxygenase domain containing 1	Homo sapiens				GO:0055114~oxidation reduction,		GO:0005506~iron ion binding,GO:0016701~oxidoreductase activity, acting on single donors with incorporation of molecular oxygen,GO:0016702~oxidoreductase activity, acting on single donors with incorporation of molecular oxygen, incorporation of two atoms of oxygen,GO:0016706~oxidoreductase activity, acting on paired donors, with incorporation or reduction of molecular oxygen, 2-oxoglutarate as one…	IPR005123:Oxoglutarate and iron-dependent oxygenase,IPR006620:Prolyl 4-hydroxylase, alpha subunit,IPR019601:Oxoglutarate and iron-dependent oxygenase, C-terminal degradation domain,				SM00702:P4Hc,	alternative splicing,complete proteome,dioxygenase,iron,metal-binding,oxidoreductase,polymorphism,vitamin c,	binding site:2-oxoglutarate,chain:2-oxoglutarate and iron-dependent oxygenase domain-containing protein 1,domain:Fe2OG dioxygenase,metal ion-binding site:Iron,sequence conflict,sequence variant,splice variant,
comp13266_c0_seq1	123892290	0	338	2-oxoglutarate and iron-dependent oxygenase domain containing 2	Xenopus (Silurana) tropicalis				GO:0055114~oxidation reduction,		GO:0005506~iron ion binding,GO:0016701~oxidoreductase activity, acting on single donors with incorporation of molecular oxygen,GO:0016702~oxidoreductase activity, acting on single donors with incorporation of molecular oxygen, incorporation of two atoms of oxygen,GO:0019842~vitamin binding,GO:0031406~carboxylic acid binding,GO:0031418~L-ascorbic acid binding,GO:0043167~ion binding,GO:0043169~cati…	IPR006620:Prolyl 4-hydroxylase, alpha subunit,				SM00702:P4Hc,	dioxygenase,iron,metal-binding,oxidoreductase,vitamin c,	binding site:2-oxoglutarate,chain:2-oxoglutarate and iron-dependent oxygenase domain-containing protein 2,domain:Fe2OG dioxygenase,metal ion-binding site:Iron,
comp532619_c0_seq1	20141421	0	113	24-dehydrocholesterol reductase	Homo sapiens				GO:0003006~reproductive developmental process,GO:0006508~proteolysis,GO:0006516~glycoprotein catabolic process,GO:0006694~steroid biosynthetic process,GO:0006695~cholesterol biosynthetic process,GO:0006915~apoptosis,GO:0006916~anti-apoptosis,GO:0006979~response to oxidative stress,GO:0007049~cell cycle,GO:0007050~cell cycle arrest,GO:0007242~intracellular signaling cascade,GO:0007264~small GTPase…	GO:0005783~endoplasmic reticulum,GO:0005789~endoplasmic reticulum membrane,GO:0005794~Golgi apparatus,GO:0012505~endomembrane system,GO:0016021~integral to membrane,GO:0031090~organelle membrane,GO:0031224~intrinsic to membrane,GO:0042175~nuclear envelope-endoplasmic reticulum network,GO:0044432~endoplasmic reticulum part,	GO:0000166~nucleotide binding,GO:0001882~nucleoside binding,GO:0001883~purine nucleoside binding,GO:0003823~antigen binding,GO:0016628~oxidoreductase activity, acting on the CH-CH group of donors, NAD or NADP as acceptor,GO:0017076~purine nucleotide binding,GO:0019899~enzyme binding,GO:0030554~adenyl nucleotide binding,GO:0042277~peptide binding,GO:0042605~peptide antigen binding,GO:0048037~cofac…	IPR006094:FAD linked oxidase, N-terminal,IPR016166:FAD-binding, type 2,IPR016168:FAD-linked oxidase, FAD-binding, subdomain 2,	hsa00100:Steroid biosynthesis,	Desmosterolosis,			Cholesterol biosynthesis,complete proteome,disease mutation,endoplasmic reticulum,FAD,golgi apparatus,lipid synthesis,membrane,oxidoreductase,phosphoprotein,signal,Steroid biosynthesis,sterol biosynthesis,transmembrane,	chain:24-dehydrocholesterol reductase,domain:FAD-binding PCMH-type,modified residue,nucleotide phosphate-binding region:FAD,sequence variant,signal peptide,site:Cleavage; by caspase,transmembrane region,
comp8515_c0_seq1	123782206	0	233	24-dehydrocholesterol reductase	Rattus norvegicus				GO:0003006~reproductive developmental process,GO:0006508~proteolysis,GO:0006516~glycoprotein catabolic process,GO:0006694~steroid biosynthetic process,GO:0006695~cholesterol biosynthetic process,GO:0006916~anti-apoptosis,GO:0006979~response to oxidative stress,GO:0007242~intracellular signaling cascade,GO:0007264~small GTPase mediated signal transduction,GO:0007265~Ras protein signal transduction…	GO:0005783~endoplasmic reticulum,GO:0005789~endoplasmic reticulum membrane,GO:0005794~Golgi apparatus,GO:0012505~endomembrane system,GO:0016021~integral to membrane,GO:0031090~organelle membrane,GO:0031224~intrinsic to membrane,GO:0042175~nuclear envelope-endoplasmic reticulum network,GO:0044432~endoplasmic reticulum part,	GO:0000166~nucleotide binding,GO:0001882~nucleoside binding,GO:0001883~purine nucleoside binding,GO:0003823~antigen binding,GO:0016628~oxidoreductase activity, acting on the CH-CH group of donors, NAD or NADP as acceptor,GO:0017076~purine nucleotide binding,GO:0019899~enzyme binding,GO:0030554~adenyl nucleotide binding,GO:0042277~peptide binding,GO:0042605~peptide antigen binding,GO:0048037~cofac…	IPR006094:FAD linked oxidase, N-terminal,IPR016166:FAD-binding, type 2,IPR016168:FAD-linked oxidase, FAD-binding, subdomain 2,	rno00100:Steroid biosynthesis,				Cholesterol biosynthesis,endoplasmic reticulum,FAD,golgi apparatus,lipid synthesis,membrane,oxidoreductase,phosphoprotein,signal,Steroid biosynthesis,sterol biosynthesis,transmembrane,	chain:24-dehydrocholesterol reductase,domain:FAD-binding PCMH-type,modified residue,nucleotide phosphate-binding region:FAD,signal peptide,site:Cleavage; by caspase,transmembrane region,
comp5650_c0_seq1	73621367	0	164	2700099C19-like protein	Sus scrofa					GO:0005829~cytosol,GO:0005886~plasma membrane,GO:0016323~basolateral plasma membrane,GO:0044459~plasma membrane part,	GO:0008022~protein C-terminus binding,	IPR001478:PDZ/DHR/GLGF,				SM00228:PDZ,	phosphoprotein,	chain:PDZ domain-containing protein 11,domain:PDZ,modified residue,
comp13430_c0_seq1	123899841	0	211	28S ribosomal protein S24-B, mitochondrial	Xenopus laevis				GO:0006412~translation,	GO:0000313~organellar ribosome,GO:0000315~organellar large ribosomal subunit,GO:0005739~mitochondrion,GO:0005759~mitochondrial matrix,GO:0005761~mitochondrial ribosome,GO:0005762~mitochondrial large ribosomal subunit,GO:0005840~ribosome,GO:0015934~large ribosomal subunit,GO:0030529~ribonucleoprotein complex,GO:0031974~membrane-enclosed lumen,GO:0031980~mitochondrial lumen,GO:0033279~ribosomal sub…	GO:0003735~structural constituent of ribosome,GO:0005198~structural molecule activity,						mitochondrion,ribonucleoprotein,ribosomal protein,transit peptide,	chain:28S ribosomal protein S24-A, mitochondrial,chain:28S ribosomal protein S24-B, mitochondrial,transit peptide:Mitochondrion,
comp82838_c0_seq1	46395636	0	280	3'(2'), 5'-bisphosphate nucleotidase 1	Homo sapiens					GO:0005829~cytosol,	GO:0000287~magnesium ion binding,GO:0004437~inositol or phosphatidylinositol phosphatase activity,GO:0008252~nucleotidase activity,GO:0008441~3'(2'),5'-bisphosphate nucleotidase activity,GO:0016791~phosphatase activity,GO:0031403~lithium ion binding,GO:0031420~alkali metal ion binding,GO:0043167~ion binding,GO:0043169~cation binding,GO:0046872~metal ion binding,	IPR000760:Inositol monophosphatase,	hsa00920:Sulfur metabolism,				3d-structure,acetylation,alternative splicing,complete proteome,hydrolase,lithium,magnesium,metal-binding,	binding site:Substrate,chain:3'(2'),5'-bisphosphate nucleotidase 1,helix,metal ion-binding site:Magnesium 1,metal ion-binding site:Magnesium 1; via carbonyl oxygen,metal ion-binding site:Magnesium 2,modified residue,region of interest:Substrate binding,sequence conflict,splice variant,strand,turn,
comp253387_c0_seq1	23831324	0	88.6	3'-phosphoadenosine 5'-phosphosulfate synthase 1	Homo sapiens			Carbohydrate transport and metabolism,	GO:0000103~sulfate assimilation,GO:0001501~skeletal system development,GO:0006163~purine nucleotide metabolic process,GO:0006790~sulfur metabolic process,GO:0009165~nucleotide biosynthetic process,GO:0033865~nucleoside bisphosphate metabolic process,GO:0033866~nucleoside bisphosphate biosynthetic process,GO:0033875~ribonucleoside bisphosphate metabolic process,GO:0034030~ribonucleoside bisphospha…		GO:0000166~nucleotide binding,GO:0001882~nucleoside binding,GO:0001883~purine nucleoside binding,GO:0004020~adenylylsulfate kinase activity,GO:0004779~sulfate adenylyltransferase activity,GO:0004781~sulfate adenylyltransferase (ATP) activity,GO:0005524~ATP binding,GO:0016779~nucleotidyltransferase activity,GO:0017076~purine nucleotide binding,GO:0030554~adenyl nucleotide binding,GO:0032553~ribonu…	IPR002650:ATP-sulfurylase,IPR002891:Adenylylsulphate kinase, C-terminal,IPR014729:Rossmann-like alpha/beta/alpha sandwich fold,	hsa00230:Purine metabolism,hsa00450:Selenoamino acid metabolism,hsa00920:Sulfur metabolism,				3d-structure,atp-binding,complete proteome,kinase,multifunctional enzyme,nucleotide-binding,nucleotidyltransferase,polymorphism,transferase,	active site:Phosphoserine intermediate,chain:Bifunctional 3'-phosphoadenosine 5'- phosphosulfate synthase 1,helix,mutagenesis site,nucleotide phosphate-binding region:ATP,region of interest:Adenylyl-sulfate kinase,region of interest:Sulfate adenylyltransferase,sequence conflict,sequence variant,short sequence motif:PP-motif,strand,turn,
comp204195_c0_seq1	20178315	0	305	3'-phosphoadenosine 5'-phosphosulfate synthase 2	Homo sapiens				GO:0000103~sulfate assimilation,GO:0001501~skeletal system development,GO:0006790~sulfur metabolic process,GO:0007596~blood coagulation,GO:0007599~hemostasis,GO:0009611~response to wounding,GO:0042060~wound healing,GO:0050817~coagulation,GO:0050878~regulation of body fluid levels,		GO:0000166~nucleotide binding,GO:0001882~nucleoside binding,GO:0001883~purine nucleoside binding,GO:0004020~adenylylsulfate kinase activity,GO:0004779~sulfate adenylyltransferase activity,GO:0004781~sulfate adenylyltransferase (ATP) activity,GO:0005524~ATP binding,GO:0016779~nucleotidyltransferase activity,GO:0017076~purine nucleotide binding,GO:0030554~adenyl nucleotide binding,GO:0032553~ribonu…	IPR002650:ATP-sulfurylase,IPR002891:Adenylylsulphate kinase, C-terminal,IPR014729:Rossmann-like alpha/beta/alpha sandwich fold,	hsa00230:Purine metabolism,hsa00450:Selenoamino acid metabolism,hsa00920:Sulfur metabolism,	SEMD, Pakistani type,	PIRSF001612:3'-phosphoadenosine-5'-phosphosulfate synthetase,		3d-structure,alternative splicing,atp-binding,complete proteome,kinase,multifunctional enzyme,nucleotide-binding,nucleotidyltransferase,polymorphism,transferase,	active site:Phosphoserine intermediate,chain:Bifunctional 3'-phosphoadenosine 5'- phosphosulfate synthase 2,helix,nucleotide phosphate-binding region:ATP,region of interest:Adenylyl-sulfate kinase,region of interest:Sulfate adenylyltransferase,sequence conflict,sequence variant,short sequence motif:PP-motif,splice variant,strand,turn,
comp305362_c0_seq1	123343	0	142	3-hydroxy-3-methylglutaryl-Coenzyme A reductase	Homo sapiens				GO:0003006~reproductive developmental process,GO:0006469~negative regulation of protein kinase activity,GO:0006694~steroid biosynthetic process,GO:0006695~cholesterol biosynthetic process,GO:0006720~isoprenoid metabolic process,GO:0006732~coenzyme metabolic process,GO:0006928~cell motion,GO:0007276~gamete generation,GO:0007548~sex differentiation,GO:0007610~behavior,GO:0007611~learning or memory,…	GO:0000267~cell fraction,GO:0005624~membrane fraction,GO:0005626~insoluble fraction,GO:0005777~peroxisome,GO:0005783~endoplasmic reticulum,GO:0005789~endoplasmic reticulum membrane,GO:0005792~microsome,GO:0012505~endomembrane system,GO:0016021~integral to membrane,GO:0031090~organelle membrane,GO:0031224~intrinsic to membrane,GO:0042175~nuclear envelope-endoplasmic reticulum network,GO:0042579~mi…	GO:0000166~nucleotide binding,GO:0004420~hydroxymethylglutaryl-CoA reductase (NADPH) activity,GO:0042282~hydroxymethylglutaryl-CoA reductase activity,GO:0042802~identical protein binding,GO:0042803~protein homodimerization activity,GO:0046983~protein dimerization activity,GO:0048037~cofactor binding,GO:0050661~NADP or NADPH binding,GO:0050662~coenzyme binding,	IPR000731:Sterol-sensing 5TM box,IPR002202:Hydroxymethylglutaryl-CoA reductase, class I/II, catalytic,IPR004554:Hydroxymethylglutaryl-CoA reductase, class I, catalytic,IPR004816:Hydroxymethylglutaryl-CoA reductase, class I, metazoan,	hsa00900:Terpenoid backbone biosynthesis,	Common SNPs in HMGCR in Micronesians and Whites Associated With LDL-Cholesterol Levels Affect Alternative Splicing of Exon13,Common variants at 30 loci contribute to polygenic dyslipidemia,Loci influencing lipid levels and coronary heart disease risk in 16 European population cohorts,Low density lipoprotein cholesterol level QTL 3,Six new loci associated with blood low-density lipoprotein cholest…	PIRSF036360:hydroxymethylglutaryl-CoA (HMG-CoA) reductase,		3d-structure,alternative splicing,Cholesterol biosynthesis,coenzyme A,complete proteome,endoplasmic reticulum,glycoprotein,lipid synthesis,membrane,membrane protein,nadp,oxidoreductase,peroxisome,polymorphism,Steroid biosynthesis,sterol biosynthesis,transmembrane,	active site:Charge relay system,active site:Proton donor,chain:3-hydroxy-3-methylglutaryl-coenzyme A reductase,glycosylation site:N-linked (GlcNAc...),helix,region of interest:Catalytic,region of interest:Linker,sequence variant,splice variant,strand,transmembrane region,turn,
comp167212_c0_seq1	123331	0	328	3-hydroxy-3-methylglutaryl-Coenzyme A synthase 1 (soluble)	Gallus gallus				GO:0006694~steroid biosynthetic process,GO:0006695~cholesterol biosynthetic process,GO:0006720~isoprenoid metabolic process,GO:0008202~steroid metabolic process,GO:0008203~cholesterol metabolic process,GO:0008299~isoprenoid biosynthetic process,GO:0008610~lipid biosynthetic process,GO:0016125~sterol metabolic process,GO:0016126~sterol biosynthetic process,		GO:0004421~hydroxymethylglutaryl-CoA synthase activity,GO:0046912~transferase activity, transferring acyl groups, acyl groups converted into alkyl on transfer,	IPR000590:Hydroxymethylglutaryl-coenzyme A synthase, active site,IPR010122:Hydroxymethylglutaryl-CoA synthase, eukaryotic,IPR013528:Hydroxymethylglutaryl-coenzyme A synthase, N-terminal,IPR013746:Hydroxymethylglutaryl-coenzyme A synthase C-terminal,	gga00072:Synthesis and degradation of ketone bodies,gga00280:Valine, leucine and isoleucine degradation,gga00650:Butanoate metabolism,gga00900:Terpenoid backbone biosynthesis,		PIRSF001368:3-hydroxy-3-methylglutaryl CoA synthase,PIRSF500081:3-hydroxy-3-methylglutaryl CoA synthase, eukaryotic type,		carbon-carbon lyase,Cholesterol biosynthesis,coenzyme A,cytoplasm,lipid synthesis,oxo-acid-lyase,Steroid biosynthesis,sterol biosynthesis,transferase,	chain:Hydroxymethylglutaryl-CoA synthase, cytoplasmic,
comp46277_c0_seq1	1708234	0	445	3-hydroxy-3-methylglutaryl-Coenzyme A synthase 2 (mitochondrial)	Homo sapiens				GO:0006694~steroid biosynthetic process,GO:0006695~cholesterol biosynthetic process,GO:0006720~isoprenoid metabolic process,GO:0007584~response to nutrient,GO:0008202~steroid metabolic process,GO:0008203~cholesterol metabolic process,GO:0008299~isoprenoid biosynthetic process,GO:0008610~lipid biosynthetic process,GO:0009719~response to endogenous stimulus,GO:0009725~response to hormone stimulus,G…	GO:0005739~mitochondrion,GO:0005740~mitochondrial envelope,GO:0005743~mitochondrial inner membrane,GO:0005759~mitochondrial matrix,GO:0019866~organelle inner membrane,GO:0031090~organelle membrane,GO:0031966~mitochondrial membrane,GO:0031967~organelle envelope,GO:0031974~membrane-enclosed lumen,GO:0031975~envelope,GO:0031980~mitochondrial lumen,GO:0043233~organelle lumen,GO:0044429~mitochondrial …	GO:0004421~hydroxymethylglutaryl-CoA synthase activity,GO:0046912~transferase activity, transferring acyl groups, acyl groups converted into alkyl on transfer,	IPR000590:Hydroxymethylglutaryl-coenzyme A synthase, active site,IPR010122:Hydroxymethylglutaryl-CoA synthase, eukaryotic,IPR013528:Hydroxymethylglutaryl-coenzyme A synthase, N-terminal,IPR013746:Hydroxymethylglutaryl-coenzyme A synthase C-terminal,	hsa00072:Synthesis and degradation of ketone bodies,hsa00280:Valine, leucine and isoleucine degradation,hsa00650:Butanoate metabolism,hsa00900:Terpenoid backbone biosynthesis,hsa03320:PPAR signaling pathway,	HMG-CoA synthase-2 deficiency,	PIRSF001368:3-hydroxy-3-methylglutaryl CoA synthase,PIRSF500081:3-hydroxy-3-methylglutaryl CoA synthase, eukaryotic type,		3d-structure,acetylation,carbon-carbon lyase,Cholesterol biosynthesis,coenzyme A,complete proteome,disease mutation,lipid synthesis,mitochondrion,oxo-acid-lyase,phosphoprotein,Steroid biosynthesis,sterol biosynthesis,transferase,transit peptide,	chain:Hydroxymethylglutaryl-CoA synthase, mitochondrial,helix,modified residue,sequence variant,strand,transit peptide:Mitochondrion,turn,
comp68327_c0_seq1	61211578	0	157	3-hydroxyanthranilate 3,4-dioxygenase	Mus musculus				GO:0006732~coenzyme metabolic process,GO:0006733~oxidoreduction coenzyme metabolic process,GO:0006766~vitamin metabolic process,GO:0006767~water-soluble vitamin metabolic process,GO:0009108~coenzyme biosynthetic process,GO:0009110~vitamin biosynthetic process,GO:0009165~nucleotide biosynthetic process,GO:0019362~pyridine nucleotide metabolic process,GO:0019363~pyridine nucleotide biosynthetic pro…		GO:0000334~3-hydroxyanthranilate 3,4-dioxygenase activity,GO:0005506~iron ion binding,GO:0016701~oxidoreductase activity, acting on single donors with incorporation of molecular oxygen,GO:0016702~oxidoreductase activity, acting on single donors with incorporation of molecular oxygen, incorporation of two atoms of oxygen,GO:0043167~ion binding,GO:0043169~cation binding,GO:0046872~metal ion binding…	IPR010329:3-hydroxyanthranilic acid dioxygenase,IPR016700:3-hydroxyanthranilate 3, 4-dioxygenase, metazoan,	mmu00380:Tryptophan metabolism,		PIRSF017681:3-hydroxyanthranilate 3,4-dioxygenase, animal type,PIRSF017681:3hydroanth_dOase_animal,		cytoplasm,dioxygenase,iron,metal-binding,oxidoreductase,phosphoprotein,pyridine nucleotide biosynthesis,	binding site:Dioxygen,binding site:Substrate,chain:3-hydroxyanthranilate 3,4-dioxygenase,metal ion-binding site:Iron; catalytic,modified residue,
comp88734_c0_seq1	82183485	0	207	3-hydroxyanthranilate 3,4-dioxygenase	Xenopus (Silurana) tropicalis				GO:0006732~coenzyme metabolic process,GO:0006733~oxidoreduction coenzyme metabolic process,GO:0006766~vitamin metabolic process,GO:0006767~water-soluble vitamin metabolic process,GO:0009108~coenzyme biosynthetic process,GO:0009110~vitamin biosynthetic process,GO:0009165~nucleotide biosynthetic process,GO:0019362~pyridine nucleotide metabolic process,GO:0019363~pyridine nucleotide biosynthetic pro…		GO:0000334~3-hydroxyanthranilate 3,4-dioxygenase activity,GO:0005506~iron ion binding,GO:0016701~oxidoreductase activity, acting on single donors with incorporation of molecular oxygen,GO:0016702~oxidoreductase activity, acting on single donors with incorporation of molecular oxygen, incorporation of two atoms of oxygen,GO:0043167~ion binding,GO:0043169~cation binding,GO:0046872~metal ion binding…	IPR010329:3-hydroxyanthranilic acid dioxygenase,IPR016700:3-hydroxyanthranilate 3, 4-dioxygenase, metazoan,	xtr00380:Tryptophan metabolism,		PIRSF017681:3-hydroxyanthranilate 3,4-dioxygenase, animal type,PIRSF017681:3hydroanth_dOase_animal,		cytoplasm,dioxygenase,iron,metal-binding,oxidoreductase,pyridine nucleotide biosynthesis,	binding site:Dioxygen,binding site:Substrate,chain:3-hydroxyanthranilate 3,4-dioxygenase,metal ion-binding site:Iron; catalytic,
comp154793_c0_seq1	25108876	0	140	3-hydroxybutyrate dehydrogenase, type 1	Homo sapiens				GO:0055114~oxidation reduction,	GO:0005739~mitochondrion,GO:0005740~mitochondrial envelope,GO:0005743~mitochondrial inner membrane,GO:0005759~mitochondrial matrix,GO:0019866~organelle inner membrane,GO:0031090~organelle membrane,GO:0031966~mitochondrial membrane,GO:0031967~organelle envelope,GO:0031974~membrane-enclosed lumen,GO:0031975~envelope,GO:0031980~mitochondrial lumen,GO:0043233~organelle lumen,GO:0044429~mitochondrial …	GO:0003858~3-hydroxybutyrate dehydrogenase activity,	IPR002198:Short-chain dehydrogenase/reductase SDR,IPR002347:Glucose/ribitol dehydrogenase,IPR016040:NAD(P)-binding domain,	hsa00072:Synthesis and degradation of ketone bodies,hsa00650:Butanoate metabolism,				acetylation,allosteric enzyme,complete proteome,mitochondrion,nad,oxidoreductase,transit peptide,	active site:Proton acceptor,binding site:Substrate,chain:D-beta-hydroxybutyrate dehydrogenase, mitochondrial,modified residue,nucleotide phosphate-binding region:NAD,sequence conflict,transit peptide:Mitochondrion,
comp14426_c0_seq1	68564977	0	501	3-hydroxybutyrate dehydrogenase, type 1	Gallus gallus				GO:0055114~oxidation reduction,	GO:0005739~mitochondrion,GO:0005740~mitochondrial envelope,GO:0005743~mitochondrial inner membrane,GO:0005759~mitochondrial matrix,GO:0019866~organelle inner membrane,GO:0031090~organelle membrane,GO:0031966~mitochondrial membrane,GO:0031967~organelle envelope,GO:0031974~membrane-enclosed lumen,GO:0031975~envelope,GO:0031980~mitochondrial lumen,GO:0043233~organelle lumen,GO:0044429~mitochondrial …	GO:0003858~3-hydroxybutyrate dehydrogenase activity,	IPR002198:Short-chain dehydrogenase/reductase SDR,IPR002347:Glucose/ribitol dehydrogenase,IPR016040:NAD(P)-binding domain,	gga00072:Synthesis and degradation of ketone bodies,gga00650:Butanoate metabolism,				allosteric enzyme,mitochondrion,nad,oxidoreductase,transit peptide,	active site:Proton acceptor,binding site:Substrate,chain:D-beta-hydroxybutyrate dehydrogenase, mitochondrial,transit peptide:Mitochondrion,
comp457319_c0_seq1	12585554	0	138	3-hydroxyisobutyrate dehydrogenase	Rattus norvegicus				GO:0005996~monosaccharide metabolic process,GO:0006006~glucose metabolic process,GO:0006007~glucose catabolic process,GO:0006098~pentose-phosphate shunt,GO:0006573~valine metabolic process,GO:0006732~coenzyme metabolic process,GO:0006733~oxidoreduction coenzyme metabolic process,GO:0006739~NADP metabolic process,GO:0006769~nicotinamide metabolic process,GO:0009081~branched chain family amino acid…	GO:0005739~mitochondrion,	GO:0000166~nucleotide binding,GO:0004616~phosphogluconate dehydrogenase (decarboxylating) activity,GO:0008442~3-hydroxyisobutyrate dehydrogenase activity,GO:0048037~cofactor binding,GO:0050662~coenzyme binding,GO:0051287~NAD or NADH binding,	IPR002204:3-hydroxyisobutyrate dehydrogenase-related, conserved site,IPR006115:6-phosphogluconate dehydrogenase, NAD-binding,IPR006183:6-phosphogluconate dehydrogenase,IPR011548:3-hydroxyisobutyrate dehydrogenase,IPR013328:Dehydrogenase, multihelical,IPR015815:3-hydroxyacid dehydrogenase/reductase,IPR016040:NAD(P)-binding domain,	rno00280:Valine, leucine and isoleucine degradation,		PIRSF000103:3-hydroxyisobutyrate dehydrogenase,		direct protein sequencing,mitochondrion,nad,oxidoreductase,transit peptide,	binding site:NAD,binding site:NAD; via amide nitrogen,chain:3-hydroxyisobutyrate dehydrogenase, mitochondrial,mutagenesis site,nucleotide phosphate-binding region:NAD,transit peptide:Mitochondrion,
comp133636_c0_seq1	12643395	0	142	3-hydroxyisobutyrate dehydrogenase	Homo sapiens				GO:0005996~monosaccharide metabolic process,GO:0006006~glucose metabolic process,GO:0006007~glucose catabolic process,GO:0006098~pentose-phosphate shunt,GO:0006573~valine metabolic process,GO:0006732~coenzyme metabolic process,GO:0006733~oxidoreduction coenzyme metabolic process,GO:0006739~NADP metabolic process,GO:0006769~nicotinamide metabolic process,GO:0009081~branched chain family amino acid…	GO:0005739~mitochondrion,	GO:0000166~nucleotide binding,GO:0004616~phosphogluconate dehydrogenase (decarboxylating) activity,GO:0008442~3-hydroxyisobutyrate dehydrogenase activity,GO:0048037~cofactor binding,GO:0050662~coenzyme binding,GO:0051287~NAD or NADH binding,	IPR002204:3-hydroxyisobutyrate dehydrogenase-related, conserved site,IPR006115:6-phosphogluconate dehydrogenase, NAD-binding,IPR006183:6-phosphogluconate dehydrogenase,IPR011548:3-hydroxyisobutyrate dehydrogenase,IPR013328:Dehydrogenase, multihelical,IPR015815:3-hydroxyacid dehydrogenase/reductase,IPR016040:NAD(P)-binding domain,	hsa00280:Valine, leucine and isoleucine degradation,		PIRSF000103:3-hydroxyisobutyrate dehydrogenase,		3d-structure,complete proteome,direct protein sequencing,mitochondrion,nad,oxidoreductase,transit peptide,	binding site:NAD,chain:3-hydroxyisobutyrate dehydrogenase, mitochondrial,helix,nucleotide phosphate-binding region:NAD,strand,transit peptide:Mitochondrion,turn,
comp5840_c0_seq1	123892950	0	412	3-hydroxyisobutyryl-CoA hydrolase, mitochondrial precursor	Xenopus (Silurana) tropicalis				GO:0009063~cellular amino acid catabolic process,GO:0009081~branched chain family amino acid metabolic process,GO:0009083~branched chain family amino acid catabolic process,GO:0009310~amine catabolic process,GO:0016054~organic acid catabolic process,GO:0046395~carboxylic acid catabolic process,	GO:0005739~mitochondrion,	GO:0003860~3-hydroxyisobutyryl-CoA hydrolase activity,GO:0016289~CoA hydrolase activity,GO:0016790~thiolester hydrolase activity,	IPR001753:Crotonase, core,IPR018376:Enoyl-CoA hydratase/isomerase, conserved site,	xtr00280:Valine, leucine and isoleucine degradation,xtr00410:beta-Alanine metabolism,xtr00640:Propanoate metabolism,				branched-chain amino acid catabolism,hydrolase,mitochondrion,transit peptide,	binding site:Substrate,binding site:Substrate; via amide nitrogen,chain:3-hydroxyisobutyryl-CoA hydrolase, mitochondrial,transit peptide:Mitochondrion,
comp14502_c0_seq1	547653	0	487	3-hydroxymethyl-3-methylglutaryl-Coenzyme A lyase	Gallus gallus					GO:0005739~mitochondrion,GO:0005740~mitochondrial envelope,GO:0005743~mitochondrial inner membrane,GO:0005759~mitochondrial matrix,GO:0019866~organelle inner membrane,GO:0031090~organelle membrane,GO:0031966~mitochondrial membrane,GO:0031967~organelle envelope,GO:0031974~membrane-enclosed lumen,GO:0031975~envelope,GO:0031980~mitochondrial lumen,GO:0043233~organelle lumen,GO:0044429~mitochondrial …	GO:0004419~hydroxymethylglutaryl-CoA lyase activity,GO:0016833~oxo-acid-lyase activity,GO:0043167~ion binding,GO:0043169~cation binding,GO:0046872~metal ion binding,	IPR000138:Hydroxymethylglutaryl-CoA lyase, active site,IPR000891:Pyruvate carboxyltransferase,IPR013785:Aldolase-type TIM barrel,	gga00072:Synthesis and degradation of ketone bodies,gga00280:Valine, leucine and isoleucine degradation,gga00650:Butanoate metabolism,		PIRSF001367:hydroxymethylglutaryl-CoA lyase,		acetylation,carbon-carbon lyase,direct protein sequencing,lyase,metal-binding,mitochondrion,oxo-acid-lyase,	binding site:Substrate,chain:Hydroxymethylglutaryl-CoA lyase,metal ion-binding site:Divalent metal cation,modified residue,
comp853227_c0_seq1	81878264	0	52.8	3-hydroxymethyl-3-methylglutaryl-Coenzyme A lyase-like 1	Mus musculus						GO:0004419~hydroxymethylglutaryl-CoA lyase activity,GO:0016833~oxo-acid-lyase activity,GO:0043167~ion binding,GO:0043169~cation binding,GO:0046872~metal ion binding,	IPR000138:Hydroxymethylglutaryl-CoA lyase, active site,IPR000891:Pyruvate carboxyltransferase,IPR013785:Aldolase-type TIM barrel,			PIRSF001367:hydroxymethylglutaryl-CoA lyase,		acetylation,lyase,metal-binding,	binding site:Substrate,chain:Probable 3-hydroxymethyl-3- methylglutaryl-CoA lyase 2,metal ion-binding site:Divalent metal cation,modified residue,
comp525229_c0_seq1	122136040	0	117	3-ketodihydrosphingosine reductase	Bos taurus			Secondary metabolites biosynthesis, transport, and catabolism / General function prediction only,	GO:0055114~oxidation reduction,	GO:0005783~endoplasmic reticulum,GO:0016021~integral to membrane,GO:0031224~intrinsic to membrane,	GO:0047560~3-dehydrosphinganine reductase activity,	IPR002198:Short-chain dehydrogenase/reductase SDR,IPR002347:Glucose/ribitol dehydrogenase,IPR016040:NAD(P)-binding domain,	bta00600:Sphingolipid metabolism,				endoplasmic reticulum,membrane,nadp,oxidoreductase,Proto-oncogene,signal,transmembrane,	active site:Proton acceptor,binding site:Substrate,chain:3-ketodihydrosphingosine reductase,nucleotide phosphate-binding region:NADP,signal peptide,topological domain:Cytoplasmic,topological domain:Lumenal,transmembrane region,
comp2212_c0_seq1	48428679	0.0007	42	3-oxoacid CoA transferase 1	Mus musculus			Lipid metabolism,	GO:0046950~cellular ketone body metabolic process,GO:0046952~ketone body catabolic process,	GO:0005739~mitochondrion,GO:0005759~mitochondrial matrix,GO:0031974~membrane-enclosed lumen,GO:0031980~mitochondrial lumen,GO:0043233~organelle lumen,GO:0044429~mitochondrial part,GO:0070013~intracellular organelle lumen,	GO:0008260~3-oxoacid CoA-transferase activity,GO:0008410~CoA-transferase activity,GO:0016782~transferase activity, transferring sulfur-containing groups,	IPR004163:Coenzyme A transferase binding site,IPR004164:Coenzyme A transferase active site,IPR004165:Coenzyme A transferase,IPR012791:3-oxoacid CoA-transferase, subunit B,IPR012792:3-oxoacid CoA-transferase, subunit A,IPR014388:3-oxoacid CoA-transferase,	mmu00072:Synthesis and degradation of ketone bodies,mmu00280:Valine, leucine and isoleucine degradation,mmu00650:Butanoate metabolism,		PIRSF000858:3-oxoacid CoA-transferase,PIRSF000858:SCOT-t,		direct protein sequencing,mitochondrion,transferase,transit peptide,	chain:Succinyl-CoA:3-ketoacid-coenzyme A transferase 1, mitochondrial,region of interest:CoA-binding,sequence conflict,transit peptide:Mitochondrion,
comp285018_c0_seq1	74753030	0	217	3-oxoacyl-ACP synthase, mitochondrial	Homo sapiens				GO:0006631~fatty acid metabolic process,GO:0006633~fatty acid biosynthetic process,GO:0006637~acyl-CoA metabolic process,GO:0006732~coenzyme metabolic process,GO:0008610~lipid biosynthetic process,GO:0016053~organic acid biosynthetic process,GO:0046394~carboxylic acid biosynthetic process,GO:0046459~short-chain fatty acid metabolic process,GO:0051186~cofactor metabolic process,GO:0051790~short-ch…	GO:0005739~mitochondrion,	GO:0004312~fatty-acid synthase activity,GO:0004315~3-oxoacyl-[acyl-carrier-protein] synthase activity,	IPR000794:Beta-ketoacyl synthase,IPR014030:Beta-ketoacyl synthase, N-terminal,IPR014031:Beta-ketoacyl synthase, C-terminal,IPR016038:Thiolase-like, subgroup,IPR017568:3-oxoacyl-[acyl-carrier-protein] synthase 2,IPR018201:Beta-ketoacyl synthase, active site,	hsa00061:Fatty acid biosynthesis,		PIRSF000447:3-oxoacyl-[acyl-carrier-protein] synthase II,		3d-structure,acetylation,Acyltransferase,complete proteome,Fatty acid biosynthesis,lipid synthesis,mitochondrion,phosphoprotein,polymorphism,transferase,transit peptide,	chain:3-oxoacyl-[acyl-carrier-protein] synthase, mitochondrial,helix,modified residue,sequence variant,strand,transit peptide:Mitochondrion,turn,
comp152824_c0_seq1	18202068	0	333	3-phosphoinositide dependent protein kinase-1	Rattus norvegicus				GO:0006468~protein amino acid phosphorylation,GO:0006469~negative regulation of protein kinase activity,GO:0006793~phosphorus metabolic process,GO:0006796~phosphate metabolic process,GO:0006970~response to osmotic stress,GO:0006972~hyperosmotic response,GO:0007044~cell-substrate junction assembly,GO:0007155~cell adhesion,GO:0007160~cell-matrix adhesion,GO:0007242~intracellular signaling cascade,G…	GO:0005829~cytosol,GO:0005886~plasma membrane,GO:0016023~cytoplasmic membrane-bounded vesicle,GO:0019898~extrinsic to membrane,GO:0031410~cytoplasmic vesicle,GO:0031982~vesicle,GO:0031988~membrane-bounded vesicle,	GO:0000166~nucleotide binding,GO:0001882~nucleoside binding,GO:0001883~purine nucleoside binding,GO:0004672~protein kinase activity,GO:0004674~protein serine/threonine kinase activity,GO:0004676~3-phosphoinositide-dependent protein kinase activity,GO:0005158~insulin receptor binding,GO:0005524~ATP binding,GO:0017076~purine nucleotide binding,GO:0019899~enzyme binding,GO:0019900~kinase binding,GO:…	IPR000719:Protein kinase, core,IPR002290:Serine/threonine protein kinase,IPR008271:Serine/threonine protein kinase, active site,IPR011993:Pleckstrin homology-type,IPR015746:Protein Kinase-1, 3-phosphoinositide dependent,IPR017441:Protein kinase, ATP binding site,IPR017442:Serine/threonine protein kinase-related,	rno03320:PPAR signaling pathway,rno04150:mTOR signaling pathway,rno04510:Focal adhesion,rno04910:Insulin signaling pathway,rno04960:Aldosterone-regulated sodium reabsorption,rno05213:Endometrial cancer,rno05215:Prostate cancer,rno05223:Non-small cell lung cancer,			SM00220:S_TKc,	acetylation,atp-binding,cytoplasm,kinase,membrane,nucleotide-binding,phosphoprotein,serine/threonine-protein kinase,transferase,	active site:Proton acceptor,binding site:ATP,chain:3-phosphoinositide-dependent protein kinase 1,compositionally biased region:Poly-Ser,domain:PH,domain:Protein kinase,modified residue,nucleotide phosphate-binding region:ATP,
comp7975_c0_seq1	48429239	0	550	4-aminobutyrate aminotransferase	Homo sapiens				GO:0001505~regulation of neurotransmitter levels,GO:0001666~response to hypoxia,GO:0003013~circulatory system process,GO:0006575~cellular amino acid derivative metabolic process,GO:0007267~cell-cell signaling,GO:0007268~synaptic transmission,GO:0007610~behavior,GO:0007618~mating,GO:0007620~copulation,GO:0007626~locomotory behavior,GO:0008015~blood circulation,GO:0008217~regulation of blood pressu…	GO:0000267~cell fraction,GO:0005624~membrane fraction,GO:0005626~insoluble fraction,GO:0005739~mitochondrion,GO:0005759~mitochondrial matrix,GO:0019717~synaptosome,GO:0031974~membrane-enclosed lumen,GO:0031980~mitochondrial lumen,GO:0032144~4-aminobutyrate transaminase complex,GO:0043233~organelle lumen,GO:0044429~mitochondrial part,GO:0070013~intracellular organelle lumen,	GO:0003867~4-aminobutyrate transaminase activity,GO:0008483~transaminase activity,GO:0016769~transferase activity, transferring nitrogenous groups,GO:0019842~vitamin binding,GO:0019899~enzyme binding,GO:0030170~pyridoxal phosphate binding,GO:0032145~succinate-semialdehyde dehydrogenase binding,GO:0042802~identical protein binding,GO:0042803~protein homodimerization activity,GO:0046983~protein dim…	IPR004631:4-aminobutyrate aminotransferase, eukaryotic,IPR005814:Aminotransferase class-III,IPR015421:Pyridoxal phosphate-dependent transferase, major region, subdomain 1,	hsa00250:Alanine, aspartate and glutamate metabolism,hsa00280:Valine, leucine and isoleucine degradation,hsa00410:beta-Alanine metabolism,hsa00640:Propanoate metabolism,hsa00650:Butanoate metabolism,	GABA-transaminase deficiency,	PIRSF000521:4-aminobutyrate transaminase,		acetylation,Aminotransferase,complete proteome,direct protein sequencing,disease mutation,mitochondrion,neurotransmitter degradation,polymorphism,pyridoxal phosphate,transferase,transit peptide,	chain:4-aminobutyrate aminotransferase, mitochondrial,modified residue,sequence conflict,sequence variant,transit peptide:Mitochondrion,
comp13480_c0_seq1	75057880	0	362	4-hydroxyphenylpyruvate dioxygenase	Bos taurus				GO:0006558~L-phenylalanine metabolic process,GO:0006559~L-phenylalanine catabolic process,GO:0006570~tyrosine metabolic process,GO:0006572~tyrosine catabolic process,GO:0009063~cellular amino acid catabolic process,GO:0009072~aromatic amino acid family metabolic process,GO:0009074~aromatic amino acid family catabolic process,GO:0009310~amine catabolic process,GO:0016054~organic acid catabolic pro…		GO:0003868~4-hydroxyphenylpyruvate dioxygenase activity,GO:0005506~iron ion binding,GO:0016701~oxidoreductase activity, acting on single donors with incorporation of molecular oxygen,GO:0016702~oxidoreductase activity, acting on single donors with incorporation of molecular oxygen, incorporation of two atoms of oxygen,GO:0043167~ion binding,GO:0043169~cation binding,GO:0046872~metal ion binding,G…	IPR004360:Glyoxalase/bleomycin resistance protein/dioxygenase,IPR005956:4-hydroxyphenylpyruvate dioxygenase,	bta00130:Ubiquinone and other terpenoid-quinone biosynthesis,bta00350:Tyrosine metabolism,bta00360:Phenylalanine metabolism,		PIRSF009283:HPP_dOase,		acetylation,dioxygenase,iron,metal-binding,oxidoreductase,phenylalanine catabolism,phosphoprotein,tyrosine catabolism,	chain:4-hydroxyphenylpyruvate dioxygenase,metal ion-binding site:Iron,modified residue,
comp13781_c0_seq1	17380130	0	479	4-nitrophenylphosphatase domain and non-neuronal SNAP25-like protein homolog 1 (C. elegans)	Mus musculus					GO:0005739~mitochondrion,GO:0005740~mitochondrial envelope,GO:0005743~mitochondrial inner membrane,GO:0019866~organelle inner membrane,GO:0031090~organelle membrane,GO:0031966~mitochondrial membrane,GO:0031967~organelle envelope,GO:0031975~envelope,GO:0044429~mitochondrial part,		IPR012577:NIPSNAP,					acetylation,direct protein sequencing,	chain:Protein NipSnap homolog 1,modified residue,
comp10116_c0_seq1	75067975	0	399	4F2LC-5 protein	Oryctolagus cuniculus				GO:0006865~amino acid transport,GO:0015804~neutral amino acid transport,GO:0015837~amine transport,GO:0015849~organic acid transport,GO:0046942~carboxylic acid transport,	GO:0005886~plasma membrane,GO:0016021~integral to membrane,GO:0031224~intrinsic to membrane,	GO:0003823~antigen binding,GO:0005275~amine transmembrane transporter activity,GO:0015171~amino acid transmembrane transporter activity,GO:0042277~peptide binding,GO:0042605~peptide antigen binding,	IPR002293:Amino acid/polyamine transporter I,IPR004760:L-type amino acid transporter,IPR004841:Amino acid permease-associated region,			PIRSF006060:AA_transporter,PIRSF006060:amino acid transporter,		amino-acid transport,cell membrane,cytoplasm,disulfide bond,membrane,transmembrane,transport,	chain:Large neutral amino acids transporter small subunit 2,transmembrane region,
comp117576_c0_seq1	13431280	0	89	5' nucleotidase, ecto	Mus musculus			Nucleotide transport and metabolism,	GO:0006163~purine nucleotide metabolic process,GO:0006164~purine nucleotide biosynthetic process,GO:0006195~purine nucleotide catabolic process,GO:0006196~AMP catabolic process,GO:0009116~nucleoside metabolic process,GO:0009119~ribonucleoside metabolic process,GO:0009123~nucleoside monophosphate metabolic process,GO:0009125~nucleoside monophosphate catabolic process,GO:0009126~purine nucleoside m…	GO:0000267~cell fraction,GO:0005624~membrane fraction,GO:0005626~insoluble fraction,GO:0005886~plasma membrane,GO:0031224~intrinsic to membrane,GO:0031225~anchored to membrane,	GO:0000166~nucleotide binding,GO:0005506~iron ion binding,GO:0008198~ferrous iron binding,GO:0008252~nucleotidase activity,GO:0008253~5'-nucleotidase activity,GO:0008270~zinc ion binding,GO:0016791~phosphatase activity,GO:0043167~ion binding,GO:0043169~cation binding,GO:0046872~metal ion binding,GO:0046914~transition metal ion binding,	IPR004843:Metallophosphoesterase,IPR006146:5'-Nucleotidase, conserved site,IPR006179:5'-Nucleotidase and apyrase,IPR008334:5'-Nucleotidase, C-terminal,	mmu00230:Purine metabolism,mmu00240:Pyrimidine metabolism,mmu00760:Nicotinate and nicotinamide metabolism,		PIRSF000902:UDP-sugar hydrolase/5'-nucleotidase/apyrase,		blocked carboxyl end,cell membrane,disulfide bond,glycoprotein,gpi-anchor,homodimer,hydrolase,lipoprotein,membrane,membrane protein,metal-binding,metalloprotein,nucleotide-binding,phosphatidylinositol linkage,phosphoprotein,phosphoric monoester hydrolase,signal,zinc,	binding site:Substrate,chain:5'-nucleotidase,glycosylation site:N-linked (GlcNAc...),lipid moiety-binding region:GPI-anchor amidated serine,metal ion-binding site:Zinc 1,metal ion-binding site:Zinc 2,propeptide:Removed in mature form,region of interest:Substrate binding,signal peptide,site:Transition state stabilizer,
comp9825_c0_seq1	38258193	0	163	5', 3'-nucleotidase, cytosolic	Homo sapiens				GO:0006220~pyrimidine nucleotide metabolic process,GO:0006244~pyrimidine nucleotide catabolic process,GO:0006793~phosphorus metabolic process,GO:0006796~phosphate metabolic process,GO:0009166~nucleotide catabolic process,GO:0009219~pyrimidine deoxyribonucleotide metabolic process,GO:0009223~pyrimidine deoxyribonucleotide catabolic process,GO:0009262~deoxyribonucleotide metabolic process,GO:000926…	GO:0005829~cytosol,	GO:0000166~nucleotide binding,GO:0000287~magnesium ion binding,GO:0008252~nucleotidase activity,GO:0008253~5'-nucleotidase activity,GO:0016791~phosphatase activity,GO:0019103~pyrimidine nucleotide binding,GO:0043167~ion binding,GO:0043169~cation binding,GO:0046872~metal ion binding,	IPR010708:5'(3')-deoxyribonucleotidase,	hsa00230:Purine metabolism,hsa00240:Pyrimidine metabolism,hsa00760:Nicotinate and nicotinamide metabolism,				3d-structure,alternative splicing,complete proteome,cytoplasm,direct protein sequencing,hydrolase,magnesium,metal-binding,nucleotide metabolism,nucleotide-binding,phosphoprotein,polymorphism,	active site:Nucleophile,binding site:Phosphate,binding site:Substrate,chain:5'(3')-deoxyribonucleotidase, cytosolic type,helix,metal ion-binding site:Magnesium,metal ion-binding site:Magnesium; via carbonyl oxygen,modified residue,sequence variant,splice variant,strand,turn,
comp398357_c0_seq1	38258255	0	75.1	5',3'-nucleotidase, mitochondrial	Homo sapiens				GO:0006220~pyrimidine nucleotide metabolic process,GO:0006244~pyrimidine nucleotide catabolic process,GO:0006259~DNA metabolic process,GO:0006260~DNA replication,GO:0009166~nucleotide catabolic process,GO:0009219~pyrimidine deoxyribonucleotide metabolic process,GO:0009223~pyrimidine deoxyribonucleotide catabolic process,GO:0009262~deoxyribonucleotide metabolic process,GO:0009264~deoxyribonucleoti…	GO:0005739~mitochondrion,	GO:0000166~nucleotide binding,GO:0000287~magnesium ion binding,GO:0008252~nucleotidase activity,GO:0008253~5'-nucleotidase activity,GO:0016791~phosphatase activity,GO:0043167~ion binding,GO:0043169~cation binding,GO:0046872~metal ion binding,	IPR010708:5'(3')-deoxyribonucleotidase,	hsa00230:Purine metabolism,hsa00240:Pyrimidine metabolism,hsa00760:Nicotinate and nicotinamide metabolism,		PIRSF014670:5',3'-deoxyribonucleotidase, NT5M type,		3d-structure,complete proteome,hydrolase,magnesium,metal-binding,mitochondrion,nucleotide metabolism,nucleotide-binding,transit peptide,	active site:Nucleophile,binding site:Phosphate,binding site:Substrate,binding site:Substrate; via amide nitrogen,chain:5'(3')-deoxyribonucleotidase, mitochondrial,helix,metal ion-binding site:Magnesium,metal ion-binding site:Magnesium; via carbonyl oxygen,strand,transit peptide:Mitochondrion,turn,
comp1064_c0_seq1	74714582	0	241	5'-3' exoribonuclease 1	Homo sapiens			DNA replication, recombination, and repair / Cell division and chromosome partitioning / Translation,			GO:0003677~DNA binding,GO:0003723~RNA binding,GO:0004518~nuclease activity,GO:0004527~exonuclease activity,GO:0008409~5'-3' exonuclease activity,	IPR004859:Putative 5-3 exonuclease,IPR016494:5'-3' exoribonuclease 1,	hsa03018:RNA degradation,		PIRSF006743:5'-3' exonuclease, Xnr1 type,PIRSF006743:Exonuclease_Xnr1,		alternative splicing,complete proteome,cytoplasm,dna-binding,exonuclease,hydrolase,nuclease,phosphoprotein,phosphoric diester hydrolase,polymorphism,rna-binding,tumor suppressor,	chain:5'-3' exoribonuclease 1,modified residue,sequence conflict,sequence variant,splice variant,
comp5543_c0_seq1	30173484	0	279	5'-3' exoribonuclease 2	Homo sapiens			DNA replication, recombination, and repair / Cell division and chromosome partitioning / Translation,	GO:0000738~DNA catabolic process, exonucleolytic,GO:0006259~DNA metabolic process,GO:0006308~DNA catabolic process,GO:0006350~transcription,GO:0006351~transcription, DNA-dependent,GO:0006353~transcription termination,GO:0006396~RNA processing,GO:0006397~mRNA processing,GO:0006401~RNA catabolic process,GO:0007276~gamete generation,GO:0007283~spermatogenesis,GO:0008361~regulation of cell size,GO:00…	GO:0005730~nucleolus,GO:0031974~membrane-enclosed lumen,GO:0031981~nuclear lumen,GO:0043228~non-membrane-bounded organelle,GO:0043232~intracellular non-membrane-bounded organelle,GO:0043233~organelle lumen,GO:0070013~intracellular organelle lumen,	GO:0004518~nuclease activity,GO:0004527~exonuclease activity,GO:0004532~exoribonuclease activity,GO:0004534~5'-3' exoribonuclease activity,GO:0004540~ribonuclease activity,GO:0008270~zinc ion binding,GO:0008409~5'-3' exonuclease activity,GO:0016796~exonuclease activity, active with either ribo- or deoxyribonucleic acids and producing 5'-phosphomonoesters,GO:0016896~exoribonuclease activity, produ…	IPR001878:Zinc finger, CCHC-type,IPR004859:Putative 5-3 exonuclease,IPR017151:5'-3' exoribonuclease 2,	hsa03018:RNA degradation,		PIRSF037239:5'-3' exonuclease, Xrn2 type,PIRSF037239:Exonuclease_Xrn2,	SM00343:ZnF_C2HC,	acetylation,alternative splicing,complete proteome,exonuclease,hydrolase,metal-binding,mrna processing,nuclease,nucleus,phosphoprotein,polymorphism,Transcription,transcription regulation,transcription termination,zinc,zinc-finger,	chain:5'-3' exoribonuclease 2,modified residue,sequence conflict,sequence variant,splice variant,zinc finger region:CCHC-type,
comp298719_c0_seq1	74746390	0	143	5'-nucleotidase domain containing 1	Homo sapiens						GO:0000287~magnesium ion binding,GO:0043167~ion binding,GO:0043169~cation binding,GO:0046872~metal ion binding,	IPR008380:HAD-superfamily hydrolase, subfamily IG, 5'-nucleotidase,					acetylation,complete proteome,hydrolase,magnesium,metal-binding,	active site:Nucleophile,active site:Proton donor,chain:5'-nucleotidase domain-containing protein 1,metal ion-binding site:Magnesium,metal ion-binding site:Magnesium; via carbonyl oxygen,modified residue,
comp4761_c0_seq1	110815880	0	620	5'-nucleotidase domain containing 2	Rattus norvegicus						GO:0000287~magnesium ion binding,GO:0043167~ion binding,GO:0043169~cation binding,GO:0046872~metal ion binding,	IPR008380:HAD-superfamily hydrolase, subfamily IG, 5'-nucleotidase,IPR016695:Purine 5'-nucleotidase,			PIRSF017434:Purine_5'-nucleotidase,		hydrolase,magnesium,metal-binding,	active site:Nucleophile,active site:Proton donor,chain:5'-nucleotidase domain-containing protein 2,metal ion-binding site:Magnesium,metal ion-binding site:Magnesium; via carbonyl oxygen,sequence conflict,
comp524386_c0_seq1	74727508	0	111	5'-nucleotidase domain containing 3	Homo sapiens					GO:0005829~cytosol,	GO:0000287~magnesium ion binding,GO:0043167~ion binding,GO:0043169~cation binding,GO:0046872~metal ion binding,	IPR008380:HAD-superfamily hydrolase, subfamily IG, 5'-nucleotidase,IPR016695:Purine 5'-nucleotidase,			PIRSF017434:Purine_5'-nucleotidase,		alternative splicing,complete proteome,hydrolase,magnesium,metal-binding,polymorphism,	active site:Nucleophile,active site:Proton donor,chain:5'-nucleotidase domain-containing protein 3,compositionally biased region:Poly-Ala,metal ion-binding site:Magnesium,metal ion-binding site:Magnesium; via carbonyl oxygen,region of interest:Substrate binding,sequence variant,splice variant,
comp90913_c0_seq1	47116229	0	276	5'-nucleotidase, cytosolic IB	Mus musculus				GO:0009116~nucleoside metabolic process,	GO:0005829~cytosol,	GO:0000166~nucleotide binding,GO:0000287~magnesium ion binding,GO:0008252~nucleotidase activity,GO:0008253~5'-nucleotidase activity,GO:0016791~phosphatase activity,GO:0043167~ion binding,GO:0043169~cation binding,GO:0046872~metal ion binding,	IPR010394:5-nucleotidase,	mmu00230:Purine metabolism,mmu00240:Pyrimidine metabolism,mmu00760:Nicotinate and nicotinamide metabolism,				alternative splicing,cytoplasm,hydrolase,magnesium,nucleotide metabolism,	active site:Nucleophile,chain:Cytosolic 5'-nucleotidase 1B,sequence conflict,splice variant,
comp165225_c0_seq1	117949805	0	261	5'-nucleotidase, cytosolic III	Mus musculus					GO:0005739~mitochondrion,GO:0005783~endoplasmic reticulum,	GO:0000166~nucleotide binding,GO:0000287~magnesium ion binding,GO:0008252~nucleotidase activity,GO:0008253~5'-nucleotidase activity,GO:0016791~phosphatase activity,GO:0043167~ion binding,GO:0043169~cation binding,GO:0046872~metal ion binding,	IPR006434:HAD-superfamily hydrolase, subfamily IE,IPR018012:HAD-superfamily hydrolase, subfamily IE, plant,	mmu00230:Purine metabolism,mmu00240:Pyrimidine metabolism,mmu00760:Nicotinate and nicotinamide metabolism,				3d-structure,alternative splicing,cytoplasm,direct protein sequencing,hydrolase,magnesium,metal-binding,nucleotide metabolism,nucleotide-binding,transferase,	active site:Nucleophile,active site:Proton donor,binding site:Substrate,chain:Cytosolic 5'-nucleotidase 3,helix,metal ion-binding site:Magnesium,metal ion-binding site:Magnesium; via carbonyl oxygen,region of interest:Substrate binding,sequence conflict,splice variant,strand,turn,
comp127364_c0_seq1	1706921	0	53.5	5,10-methenyltetrahydrofolate synthetase (5-formyltetrahydrofolate cyclo-ligase)	Homo sapiens				GO:0006732~coenzyme metabolic process,GO:0006760~folic acid and derivative metabolic process,GO:0009108~coenzyme biosynthetic process,GO:0009396~folic acid and derivative biosynthetic process,GO:0015942~formate metabolic process,GO:0051186~cofactor metabolic process,GO:0051188~cofactor biosynthetic process,	GO:0005794~Golgi apparatus,GO:0005829~cytosol,GO:0005886~plasma membrane,	GO:0000166~nucleotide binding,GO:0000287~magnesium ion binding,GO:0001882~nucleoside binding,GO:0001883~purine nucleoside binding,GO:0005524~ATP binding,GO:0005542~folic acid binding,GO:0016597~amino acid binding,GO:0016879~ligase activity, forming carbon-nitrogen bonds,GO:0016882~cyclo-ligase activity,GO:0017076~purine nucleotide binding,GO:0019842~vitamin binding,GO:0030272~5-formyltetrahydrofo…	IPR002698:5-formyltetrahydrofolate cyclo-ligase,	hsa00670:One carbon pool by folate,		PIRSF006806:5-formyltetrahydrofolate cyclo-ligase,PIRSF006806:FTHF_cligase,		3d-structure,acetylation,atp-binding,complete proteome,cyclo-ligase,cytoplasm,folate-binding,ligase,liver,magnesium,nucleotide-binding,phosphoprotein,polymorphism,	binding site:ATP,binding site:Substrate,chain:5-formyltetrahydrofolate cyclo-ligase,modified residue,mutagenesis site,nucleotide phosphate-binding region:ATP,region of interest:Substrate binding,sequence variant,
comp14639_c0_seq1	75061139	0	1050	5,10-methylenetetrahydrofolate reductase (NADPH)	Bos taurus				GO:0000096~sulfur amino acid metabolic process,GO:0006555~methionine metabolic process,GO:0006790~sulfur metabolic process,GO:0009066~aspartate family amino acid metabolic process,GO:0055114~oxidation reduction,		GO:0004489~methylenetetrahydrofolate reductase (NADPH) activity,GO:0016645~oxidoreductase activity, acting on the CH-NH group of donors,GO:0016646~oxidoreductase activity, acting on the CH-NH group of donors, NAD or NADP as acceptor,	IPR003171:Methylenetetrahydrofolate reductase,IPR004621:Eukaryotic-type methylenetetrahydrofolate reductase,	bta00670:One carbon pool by folate,bta00680:Methane metabolism,		PIRSF006767:methylenetetrahydrofolate reductase,		allosteric enzyme,FAD,Flavoprotein,nadp,oxidoreductase,	chain:Methylenetetrahydrofolate reductase,
comp9532_c0_seq1	400901	0	987	5-aminoimidazole-4-carboxamide ribonucleotide formyltransferase/IMP cyclohydrolase	Gallus gallus				GO:0006163~purine nucleotide metabolic process,GO:0006164~purine nucleotide biosynthetic process,GO:0006188~IMP biosynthetic process,GO:0009123~nucleoside monophosphate metabolic process,GO:0009124~nucleoside monophosphate biosynthetic process,GO:0009126~purine nucleoside monophosphate metabolic process,GO:0009127~purine nucleoside monophosphate biosynthetic process,GO:0009150~purine ribonucleoti…		GO:0003937~IMP cyclohydrolase activity,GO:0004372~glycine hydroxymethyltransferase activity,GO:0004643~phosphoribosylaminoimidazolecarboxamide formyltransferase activity,GO:0016814~hydrolase activity, acting on carbon-nitrogen (but not peptide) bonds, in cyclic amidines,	IPR002695:AICARFT/IMPCHase bienzyme,IPR011607:MGS-like,IPR013982:AICARFT/IMPCHase bienzyme, formylation region,	gga00230:Purine metabolism,gga00670:One carbon pool by folate,		PIRSF000414:AICARFT_IMPCHas,PIRSF000414:bifunctional purine biosynthesis protein, PurH type,	SM00798:AICARFT_IMPCHas,	3d-structure,hydrolase,multifunctional enzyme,purine biosynthesis,purine nucleotide biosynthesis,transferase,	active site:Proton acceptor,binding site:AICAR,binding site:AICAR; shared with dimeric partner,binding site:AICAR; via carbonyl oxygen,binding site:AICAR; via carbonyl oxygen; shared with dimeric partner,chain:Bifunctional purine biosynthesis protein PURH,helix,nucleotide phosphate-binding region:IMP,region of interest:AICAR binding,site:Transition state stabilizer,strand,turn,
comp362027_c0_seq1	122140136	0	186	5-azacytidine induced 2	Bos taurus				GO:0007242~intracellular signaling cascade,GO:0007243~protein kinase cascade,GO:0007249~I-kappaB kinase/NF-kappaB cascade,				bta04622:RIG-I-like receptor signaling pathway,				coiled coil,cytoplasm,phosphoprotein,	chain:5-azacytidine-induced protein 2,modified residue,region of interest:Interaction with TBK1,
comp4227_c0_seq1	25089760	0	360	5-azacytidine induced gene 1	Mus musculus				GO:0007276~gamete generation,GO:0007283~spermatogenesis,GO:0019953~sexual reproduction,GO:0032504~multicellular organism reproduction,GO:0048232~male gamete generation,GO:0048609~reproductive process in a multicellular organism,			IPR000048:IQ calmodulin-binding region,				SM00015:IQ,	developmental protein,differentiation,phosphoprotein,spermatogenesis,	chain:5-azacytidine-induced protein 1,domain:IQ,modified residue,
comp584035_c0_seq1	82246556	0.0007	42	5-hydroxytryptamine (serotonin) receptor 1A	Xenopus laevis				GO:0006259~DNA metabolic process,GO:0006260~DNA replication,GO:0007166~cell surface receptor linked signal transduction,GO:0007186~G-protein coupled receptor protein signaling pathway,GO:0007210~serotonin receptor signaling pathway,GO:0008283~cell proliferation,	GO:0005886~plasma membrane,GO:0016021~integral to membrane,GO:0031224~intrinsic to membrane,	GO:0004993~serotonin receptor activity,GO:0008227~amine receptor activity,	IPR000276:7TM GPCR, rhodopsin-like,IPR000610:5-Hydroxytryptamine 1A receptor,IPR002231:5-Hydroxytryptamine receptor,IPR017452:GPCR, rhodopsin-like superfamily,	xla04080:Neuroactive ligand-receptor interaction,		PIRSF005474:5-hydroxytryptamine receptor 1,PIRSF800006:rhodopsin-like G protein-coupled receptors,		cell membrane,disulfide bond,g-protein coupled receptor,glycoprotein,membrane,receptor,transducer,transmembrane,	chain:5-hydroxytryptamine receptor 1A,disulfide bond,glycosylation site:N-linked (GlcNAc...),topological domain:Cytoplasmic,topological domain:Extracellular,transmembrane region,
comp779128_c0_seq1	1168220	0	57	5-hydroxytryptamine (serotonin) receptor 2B	Homo sapiens				GO:0003013~circulatory system process,GO:0007166~cell surface receptor linked signal transduction,GO:0007186~G-protein coupled receptor protein signaling pathway,GO:0007200~activation of phospholipase C activity by G-protein coupled receptor protein signaling pathway coupled to IP3 second messenger,GO:0007202~activation of phospholipase C activity,GO:0007242~intracellular signaling cascade,GO:000…	GO:0005886~plasma membrane,GO:0005887~integral to plasma membrane,GO:0016021~integral to membrane,GO:0031224~intrinsic to membrane,GO:0031226~intrinsic to plasma membrane,GO:0044459~plasma membrane part,	GO:0004993~serotonin receptor activity,GO:0008227~amine receptor activity,GO:0043176~amine binding,GO:0051378~serotonin binding,	IPR000276:7TM GPCR, rhodopsin-like,IPR000482:5-Hydroxytryptamine 2B receptor,IPR002231:5-Hydroxytryptamine receptor,IPR017452:GPCR, rhodopsin-like superfamily,	hsa04020:Calcium signaling pathway,hsa04080:Neuroactive ligand-receptor interaction,hsa04540:Gap junction,		PIRSF038549:5-hydroxytryptamine receptor 2,PIRSF800006:rhodopsin-like G protein-coupled receptors,		cell membrane,complete proteome,disulfide bond,G protein-coupled receptor,g-protein coupled receptor,glycoprotein,lipoprotein,membrane,neurotransmitter receptor,palmitate,polymorphism,receptor,transducer,transmembrane,transmembrane protein,	chain:5-hydroxytryptamine receptor 2B,disulfide bond,glycosylation site:N-linked (GlcNAc...),lipid moiety-binding region:S-palmitoyl cysteine,sequence conflict,sequence variant,short sequence motif:PDZ-binding,topological domain:Cytoplasmic,topological domain:Extracellular,transmembrane region,
comp760904_c0_seq1	12644029	0	72.8	5-hydroxytryptamine (serotonin) receptor 4	Homo sapiens				GO:0007166~cell surface receptor linked signal transduction,GO:0007186~G-protein coupled receptor protein signaling pathway,GO:0007187~G-protein signaling, coupled to cyclic nucleotide second messenger,GO:0007242~intracellular signaling cascade,GO:0019932~second-messenger-mediated signaling,GO:0019935~cyclic-nucleotide-mediated signaling,	GO:0000267~cell fraction,GO:0005624~membrane fraction,GO:0005626~insoluble fraction,GO:0005768~endosome,GO:0005886~plasma membrane,GO:0005887~integral to plasma membrane,GO:0016021~integral to membrane,GO:0031224~intrinsic to membrane,GO:0031226~intrinsic to plasma membrane,GO:0044459~plasma membrane part,	GO:0004935~adrenoceptor activity,GO:0004993~serotonin receptor activity,GO:0008227~amine receptor activity,	IPR000276:7TM GPCR, rhodopsin-like,IPR001520:5-Hydroxytryptamine 4 receptor,IPR017452:GPCR, rhodopsin-like superfamily,	hsa04020:Calcium signaling pathway,hsa04080:Neuroactive ligand-receptor interaction,		PIRSF038635:5-hydroxytryptamine receptor 4,PIRSF800006:rhodopsin-like G protein-coupled receptors,		alternative splicing,cell membrane,complete proteome,disulfide bond,endosome,G protein-coupled receptor,g-protein coupled receptor,glycoprotein,lipoprotein,membrane,neurotransmitter receptor,palmitate,polymorphism,receptor,transducer,transmembrane,transmembrane protein,	chain:5-hydroxytryptamine receptor 4,disulfide bond,glycosylation site:N-linked (GlcNAc...),lipid moiety-binding region:S-palmitoyl cysteine,sequence variant,splice variant,topological domain:Cytoplasmic,topological domain:Extracellular,transmembrane region,
comp277678_c0_seq1	115502258	0	102	5-methyltetrahydrofolate-homocysteine methyltransferase	Bos taurus				GO:0000096~sulfur amino acid metabolic process,GO:0000097~sulfur amino acid biosynthetic process,GO:0006555~methionine metabolic process,GO:0006732~coenzyme metabolic process,GO:0006760~folic acid and derivative metabolic process,GO:0006790~sulfur metabolic process,GO:0008652~cellular amino acid biosynthetic process,GO:0009066~aspartate family amino acid metabolic process,GO:0009067~aspartate fam…		GO:0004156~dihydropteroate synthase activity,GO:0008172~S-methyltransferase activity,GO:0008270~zinc ion binding,GO:0008705~methionine synthase activity,GO:0008898~homocysteine S-methyltransferase activity,GO:0016765~transferase activity, transferring alkyl or aryl (other than methyl) groups,GO:0019842~vitamin binding,GO:0031419~cobalamin binding,GO:0042084~5-methyltetrahydrofolate-dependent meth…	IPR000489:Dihydropteroate synthase, DHPS,IPR003726:Homocysteine S-methyltransferase,IPR003759:Methionine synthase, cobalamin (vitamin B12)-binding module, cap,IPR004223:Vitamin B12 dependent methionine synthase, activation region,IPR006158:Cobalamin (vitamin B12)-binding,IPR011822:5-methyltetrahydrofolate--homocysteine methyltransferase,	bta00270:Cysteine and methionine metabolism,bta00670:One carbon pool by folate,		PIRSF000381:cobalamin-dependent methionine synthase,		amino-acid biosynthesis,Cobalamin,cobalt,cytoplasm,metal-binding,methionine biosynthesis,methyltransferase,repeat,s-adenosyl-l-methionine,transferase,zinc,	binding site:Cobalamin,binding site:Cobalamin; via carbonyl oxygen,binding site:S-adenosyl-L-methionine,binding site:S-adenosyl-L-methionine; via carbonyl oxygen,chain:Methionine synthase,domain:AdoMet activation,domain:B12-binding,domain:B12-binding N-terminal,domain:Hcy-binding,domain:Pterin-binding,metal ion-binding site:Cobalt (cobalamin axial ligand),metal ion-binding site:Zinc,region of int…
comp94814_c0_seq1	27923825	0	481	5-oxoprolinase (ATP-hydrolysing)	Mus musculus			Amino acid transport and metabolism / Secondary metabolites biosynthesis, transport, and catabolism,			GO:0000166~nucleotide binding,GO:0001882~nucleoside binding,GO:0001883~purine nucleoside binding,GO:0005524~ATP binding,GO:0016812~hydrolase activity, acting on carbon-nitrogen (but not peptide) bonds, in cyclic amides,GO:0017076~purine nucleotide binding,GO:0017168~5-oxoprolinase (ATP-hydrolyzing) activity,GO:0030554~adenyl nucleotide binding,GO:0032553~ribonucleotide binding,GO:0032555~purine r…	IPR002821:Hydantoinase/oxoprolinase,IPR003692:Hydantoinase B/oxoprolinase,IPR008040:Hydantoinaseoxoprolinase, N-terminal,	mmu00480:Glutathione metabolism,		PIRSF004940:hypothetical protein YKL215c,		atp-binding,hydrolase,nucleotide-binding,	chain:5-oxoprolinase,sequence conflict,
comp548041_c0_seq1	12643333	0	91.3	6-phosphofructo-2-kinase/fructose-2,6-biphosphatase 2	Homo sapiens				GO:0002791~regulation of peptide secretion,GO:0002793~positive regulation of peptide secretion,GO:0005996~monosaccharide metabolic process,GO:0006000~fructose metabolic process,GO:0006003~fructose 2,6-bisphosphate metabolic process,GO:0006006~glucose metabolic process,GO:0006007~glucose catabolic process,GO:0006089~lactate metabolic process,GO:0006090~pyruvate metabolic process,GO:0006109~regulat…	GO:0005829~cytosol,	GO:0000166~nucleotide binding,GO:0001882~nucleoside binding,GO:0001883~purine nucleoside binding,GO:0003873~6-phosphofructo-2-kinase activity,GO:0004331~fructose-2,6-bisphosphate 2-phosphatase activity,GO:0005524~ATP binding,GO:0008443~phosphofructokinase activity,GO:0016791~phosphatase activity,GO:0017076~purine nucleotide binding,GO:0019200~carbohydrate kinase activity,GO:0019203~carbohydrate p…	IPR001345:Phosphoglycerate/bisphosphoglycerate mutase,IPR003094:Fructose-2,6-bisphosphatase,IPR013078:Phosphoglycerate mutase,IPR013079:6-phosphofructo-2-kinase,IPR016260:Bifunctional 6-phosphofructo-2-kinase/fructose-2, 6-bisphosphate 2-phosphatase,	hsa00051:Fructose and mannose metabolism,		PIRSF000709:6PFK_2-Ptase,PIRSF000709:bifunctional 6-phosphofructo-2-kinase/fructose-2,6-bisphosphate 2-phosphatase,		alternative splicing,atp-binding,complete proteome,hydrolase,kinase,multifunctional enzyme,nucleotide-binding,phosphoprotein,transferase,	active site:Proton donor,active site:Tele-phosphohistidine intermediate,binding site:Fructose-6-phosphate,chain:6-phosphofructo-2-kinase/fructose-2,6- biphosphatase 2,modified residue,nucleotide phosphate-binding region:ATP,region of interest:6-phosphofructo-2-kinase,region of interest:Fructose-2,6-bisphosphatase,sequence conflict,splice variant,
comp64559_c0_seq1	7387511	0	283	6-phosphogluconolactonase	Homo sapiens				GO:0005996~monosaccharide metabolic process,GO:0006006~glucose metabolic process,GO:0006007~glucose catabolic process,GO:0006098~pentose-phosphate shunt,GO:0006732~coenzyme metabolic process,GO:0006733~oxidoreduction coenzyme metabolic process,GO:0006739~NADP metabolic process,GO:0006769~nicotinamide metabolic process,GO:0009820~alkaloid metabolic process,GO:0016052~carbohydrate catabolic process…		GO:0004091~carboxylesterase activity,GO:0017057~6-phosphogluconolactonase activity,	IPR005900:6-phosphogluconolactonase,IPR006148:Glucosamine/galactosamine-6-phosphate isomerase,	hsa00030:Pentose phosphate pathway,		PIRSF005370:yeast SOL3 protein,		acetylation,complete proteome,cytoplasm,direct protein sequencing,hydrolase,	chain:6-phosphogluconolactonase,modified residue,
comp133442_c0_seq1	417553	0	70.1	6-pyruvoyltetrahydropterin synthase	Homo sapiens				GO:0006729~tetrahydrobiopterin biosynthetic process,GO:0018130~heterocycle biosynthetic process,GO:0019438~aromatic compound biosynthetic process,GO:0042558~pteridine and derivative metabolic process,GO:0042559~pteridine and derivative biosynthetic process,GO:0044271~nitrogen compound biosynthetic process,GO:0046146~tetrahydrobiopterin metabolic process,	GO:0005739~mitochondrion,	GO:0003874~6-pyruvoyltetrahydropterin synthase activity,GO:0008270~zinc ion binding,GO:0016838~carbon-oxygen lyase activity, acting on phosphates,GO:0042802~identical protein binding,GO:0042803~protein homodimerization activity,GO:0043167~ion binding,GO:0043169~cation binding,GO:0046872~metal ion binding,GO:0046914~transition metal ion binding,GO:0046983~protein dimerization activity,	IPR007115:6-pyruvoyl tetrahydropterin synthase-related,IPR007116:6-pyruvoyl tetrahydropterin synthase,	hsa00790:Folate biosynthesis,	Hyperphenylalaninemia due to PTS deficiency,Hyperphenylalaninemia, BH4-deficient, A,Phenylketonuria due to PTS deficiency,	PIRSF006113:6-pyruvoyl tetrahydropterin synthase,		3d-structure,complete proteome,disease mutation,lyase,metal-binding,phenylketonuria,phosphoprotein,tetrahydrobiopterin biosynthesis,zinc,	active site:Charge relay system,active site:Proton acceptor,chain:6-pyruvoyl tetrahydrobiopterin synthase,helix,metal ion-binding site:Zinc,modified residue,mutagenesis site,sequence conflict,sequence variant,strand,
comp142220_c0_seq1	82186247	0	233	60S ribosomal export protein NMD3	Xenopus (Silurana) tropicalis			Translation, ribosomal structure and biogenesis,	GO:0008104~protein localization,GO:0015031~protein transport,GO:0045184~establishment of protein localization,	GO:0005654~nucleoplasm,GO:0005730~nucleolus,GO:0031974~membrane-enclosed lumen,GO:0031981~nuclear lumen,GO:0043228~non-membrane-bounded organelle,GO:0043232~intracellular non-membrane-bounded organelle,GO:0043233~organelle lumen,GO:0070013~intracellular organelle lumen,		IPR007064:NMD3,			PIRSF016391:hypothetical protein, Caenorhabditis elegans T25G3.3 type,		cytoplasm,nucleus,protein transport,transport,	chain:60S ribosomal export protein NMD3,sequence conflict,
comp1454_c0_seq1	82176592	0	84.7	7-dehydrocholesterol reductase	Xenopus laevis				GO:0006694~steroid biosynthetic process,GO:0006695~cholesterol biosynthetic process,GO:0008202~steroid metabolic process,GO:0008203~cholesterol metabolic process,GO:0008610~lipid biosynthetic process,GO:0016125~sterol metabolic process,GO:0016126~sterol biosynthetic process,GO:0055114~oxidation reduction,	GO:0005783~endoplasmic reticulum,GO:0016021~integral to membrane,GO:0031224~intrinsic to membrane,	GO:0016628~oxidoreductase activity, acting on the CH-CH group of donors, NAD or NADP as acceptor,GO:0047598~7-dehydrocholesterol reductase activity,	IPR001171:Ergosterol biosynthesis ERG4/ERG24,IPR018083:Sterol reductase, conserved site,	xla00100:Steroid biosynthesis,		PIRSF009399:sterol reductase, SR-2 type,PIRSF500860:7-dehydrocholesterol reductase,		Cholesterol biosynthesis,endoplasmic reticulum,lipid synthesis,membrane,nadp,oxidoreductase,Steroid biosynthesis,sterol biosynthesis,transmembrane,	chain:7-dehydrocholesterol reductase,transmembrane region,
comp397775_c0_seq1	12643533	0	68.9	8-oxoguanine DNA-glycosylase 1	Mus musculus				GO:0006259~DNA metabolic process,GO:0006281~DNA repair,GO:0006284~base-excision repair,GO:0006289~nucleotide-excision repair,GO:0006974~response to DNA damage stimulus,GO:0033554~cellular response to stress,	GO:0005739~mitochondrion,	GO:0000702~oxidized base lesion DNA N-glycosylase activity,GO:0003677~DNA binding,GO:0003684~damaged DNA binding,GO:0003906~DNA-(apurinic or apyrimidinic site) lyase activity,GO:0008017~microtubule binding,GO:0008092~cytoskeletal protein binding,GO:0008534~oxidized purine base lesion DNA N-glycosylase activity,GO:0015631~tubulin binding,GO:0016799~hydrolase activity, hydrolyzing N-glycosyl compou…	IPR003265:HhH-GPD domain,IPR004577:8-oxoguanine DNA-glycosylase,IPR012904:8-oxoguanine DNA glycosylase, N-terminal,	mmu03410:Base excision repair,		PIRSF016239:N-glycosylase/DNA lyase,	SM00478:ENDO3c,	DNA damage,dna repair,glycosidase,hydrolase,lyase,multifunctional enzyme,nucleus,	active site:Schiff-base intermediate with DNA,binding site:8-oxoguanine,binding site:8-oxoguanine; via carbonyl oxygen,binding site:DNA,chain:N-glycosylase/DNA lyase,sequence conflict,
comp4511_c0_seq1	97537078	0	113	8KDa amlexanox-binding protein	Bos taurus						GO:0005509~calcium ion binding,GO:0043167~ion binding,GO:0043169~cation binding,GO:0046872~metal ion binding,	IPR001751:S100/CaBP-9k-type, calcium binding,IPR011992:EF-Hand type,IPR013787:S100/CaBP-9k-type, calcium binding, subdomain,IPR018247:EF-HAND 1,			PIRSF002353:S-100 protein,		calcium,copper,cytoplasm,lipid-binding,metal-binding,phosphoprotein,protein transport,repeat,Secreted,transport,	calcium-binding region:1,calcium-binding region:2,chain:Protein S100-A13,domain:EF-hand 1,modified residue,sequence conflict,
comp402291_c0_seq1	81869784	0	55.8	A kinase (PRKA) anchor protein (gravin) 12	Mus musculus				GO:0006605~protein targeting,GO:0006886~intracellular protein transport,GO:0008104~protein localization,GO:0015031~protein transport,GO:0034613~cellular protein localization,GO:0045184~establishment of protein localization,GO:0046907~intracellular transport,GO:0070727~cellular macromolecule localization,	GO:0005856~cytoskeleton,GO:0043228~non-membrane-bounded organelle,GO:0043232~intracellular non-membrane-bounded organelle,	GO:0005198~structural molecule activity,GO:0030159~receptor signaling complex scaffold activity,GO:0032947~protein complex scaffold,	IPR001573:Protein kinase A anchoring, WSK motif,IPR018459:RII binding domain,					alternative splicing,cytoplasm,cytoskeleton,kinase,phosphoprotein,repeat,	chain:A-kinase anchor protein 12,domain:AKAP 1,domain:AKAP 2,domain:AKAP 3,modified residue,region of interest:Involved in PKC-binding,region of interest:RII-binding,splice variant,
comp3242_c0_seq1	8134304	0	483	A kinase (PRKA) anchor protein 1	Homo sapiens					GO:0005739~mitochondrion,GO:0005740~mitochondrial envelope,GO:0005741~mitochondrial outer membrane,GO:0016021~integral to membrane,GO:0019867~outer membrane,GO:0031090~organelle membrane,GO:0031224~intrinsic to membrane,GO:0031966~mitochondrial membrane,GO:0031967~organelle envelope,GO:0031968~organelle outer membrane,GO:0031975~envelope,GO:0044429~mitochondrial part,	GO:0003723~RNA binding,GO:0019899~enzyme binding,GO:0019900~kinase binding,GO:0019901~protein kinase binding,	IPR002999:Tudor domain,IPR004087:K Homology,IPR004088:K Homology, type 1,IPR008191:Maternal tudor protein,IPR018111:K Homology, type 1, subgroup,IPR018351:Tudor subgroup,IPR018459:RII binding domain,				SM00322:KH,SM00333:TUDOR,	alternative splicing,complete proteome,membrane,mitochondrion,mitochondrion outer membrane,phosphoprotein,polymorphism,rna-binding,transit peptide,transmembrane,	chain:A kinase anchor protein 1, mitochondrial,domain:KH,domain:Tudor,modified residue,region of interest:PKA-RII subunit binding domain,sequence conflict,sequence variant,splice variant,transit peptide:Mitochondrion,
comp215747_c0_seq1	71153490	0	181	A kinase (PRKA) anchor protein 10	Homo sapiens				GO:0008104~protein localization,	GO:0005739~mitochondrion,		IPR000342:Regulator of G protein signalling,		Cardiac conduction defect, susceptibility to,Longevity, reduced,		SM00315:RGS,	complete proteome,cytoplasm,kinase,membrane,mitochondrion,phosphoprotein,polymorphism,repeat,transit peptide,	chain:A kinase anchor protein 10, mitochondrial,domain:RGS 1,domain:RGS 2,modified residue,region of interest:PKA-RII subunit binding,sequence conflict,sequence variant,transit peptide:Mitochondrion,
comp230403_c0_seq1	13431310	0	117	A kinase (PRKA) anchor protein 11	Homo sapiens				GO:0007242~intracellular signaling cascade,GO:0007243~protein kinase cascade,	GO:0005813~centrosome,GO:0005815~microtubule organizing center,GO:0005856~cytoskeleton,GO:0015630~microtubule cytoskeleton,GO:0043228~non-membrane-bounded organelle,GO:0043232~intracellular non-membrane-bounded organelle,GO:0044430~cytoskeletal part,	GO:0008157~protein phosphatase 1 binding,GO:0019899~enzyme binding,GO:0019902~phosphatase binding,GO:0019903~protein phosphatase binding,GO:0051018~protein kinase A binding,	IPR008382:A-kinase anchor 110 kDa,					complete proteome,cytoplasm,cytoskeleton,phosphoprotein,polymorphism,	chain:A-kinase anchor protein 11,compositionally biased region:Ser-rich,modified residue,region of interest:PKA-RII subunit binding domain,sequence conflict,sequence variant,
comp233153_c0_seq1	134048676	0	100	A kinase (PRKA) anchor protein 13	Homo sapiens		h_akap13Pathway:Rho-Selective Guanine Exchange Factor AKAP13 Mediates Stress Fiber Formation,		GO:0006915~apoptosis,GO:0006917~induction of apoptosis,GO:0007242~intracellular signaling cascade,GO:0008219~cell death,GO:0008624~induction of apoptosis by extracellular signals,GO:0010941~regulation of cell death,GO:0010942~positive regulation of cell death,GO:0012501~programmed cell death,GO:0012502~induction of programmed cell death,GO:0016265~death,GO:0035023~regulation of Rho protein signal…	GO:0000267~cell fraction,GO:0005624~membrane fraction,GO:0005626~insoluble fraction,GO:0005829~cytosol,	GO:0004672~protein kinase activity,GO:0004674~protein serine/threonine kinase activity,GO:0004690~cyclic nucleotide-dependent protein kinase activity,GO:0004691~cAMP-dependent protein kinase activity,GO:0005083~small GTPase regulator activity,GO:0005085~guanyl-nucleotide exchange factor activity,GO:0005088~Ras guanyl-nucleotide exchange factor activity,GO:0005089~Rho guanyl-nucleotide exchange fa…	IPR000219:Dbl homology (DH) domain,IPR001331:Guanine-nucleotide dissociation stimulator, CDC24, conserved site,IPR001849:Pleckstrin homology,IPR002219:Protein kinase C-like, phorbol ester/diacylglycerol binding,IPR011993:Pleckstrin homology-type,IPR015721:Rho GTP exchange factor,IPR018247:EF-HAND 1,IPR018459:RII binding domain,				SM00109:C1,SM00233:PH,SM00325:RhoGEF,	3d-structure,alternative splicing,coiled coil,complete proteome,cytoplasm,guanine-nucleotide releasing factor,kinase,membrane,metal-binding,nucleus,phosphoprotein,polymorphism,Proto-oncogene,zinc,zinc-finger,	chain:A-kinase anchor protein 13,compositionally biased region:Poly-Glu,compositionally biased region:Poly-Lys,compositionally biased region:Poly-Ser,domain:DH,domain:PH,modified residue,mutagenesis site,region of interest:Interaction with ESR1,region of interest:RII-binding,sequence conflict,sequence variant,splice variant,zinc finger region:Phorbol-ester/DAG-type,
comp133686_c0_seq1	254763434	0	62.8	A kinase (PRKA) anchor protein 2; paralemmin 2	Mus musculus				GO:0007010~cytoskeleton organization,GO:0007015~actin filament organization,GO:0007166~cell surface receptor linked signal transduction,GO:0007167~enzyme linked receptor protein signaling pathway,GO:0007178~transmembrane receptor protein serine/threonine kinase signaling pathway,GO:0008104~protein localization,GO:0008360~regulation of cell shape,GO:0022604~regulation of cell morphogenesis,GO:0030…	GO:0005886~plasma membrane,GO:0009898~internal side of plasma membrane,GO:0044459~plasma membrane part,	GO:0051018~protein kinase A binding,	IPR004965:Paralemmin,IPR018459:RII binding domain,					alternative initiation,alternative splicing,cell membrane,coiled coil,kinase,lipoprotein,membrane,palmitate,phosphoprotein,prenylation,	chain:A-kinase anchor protein 2,chain:Paralemmin-2,compositionally biased region:Gln-rich,lipid moiety-binding region:S-farnesyl cysteine,lipid moiety-binding region:S-palmitoyl cysteine,modified residue,mutagenesis site,region of interest:PKA-RII subunit binding domain,sequence conflict,splice variant,
comp816207_c0_seq1	81861208	0	55.1	A kinase (PRKA) anchor protein 4	Rattus norvegicus				GO:0006928~cell motion,GO:0007166~cell surface receptor linked signal transduction,GO:0007167~enzyme linked receptor protein signaling pathway,GO:0007178~transmembrane receptor protein serine/threonine kinase signaling pathway,GO:0008104~protein localization,GO:0030030~cell projection organization,GO:0030317~sperm motility,GO:0048870~cell motility,GO:0051674~localization of cell,	GO:0005929~cilium,GO:0009434~microtubule-based flagellum,GO:0019861~flagellum,GO:0042995~cell projection,	GO:0051018~protein kinase A binding,	IPR008382:A-kinase anchor 110 kDa,IPR018292:A-kinase anchor 110 kDa, C-terminal,IPR018459:RII binding domain,					cell projection,cilium,cilium biogenesis/degradation,flagellum,phosphoprotein,	chain:A-kinase anchor protein 4,modified residue,region of interest:Interaction with Prkar1a and Prkar2a,region of interest:PKA-RI subunit binding domain,
comp1594_c0_seq1	13431291	0	135	A kinase (PRKA) anchor protein 6	Rattus norvegicus				GO:0010627~regulation of protein kinase cascade,GO:0010738~regulation of protein kinase A signaling cascade,GO:0010921~regulation of phosphatase activity,GO:0010922~positive regulation of phosphatase activity,GO:0019220~regulation of phosphate metabolic process,GO:0032512~regulation of protein phosphatase type 2B activity,GO:0032514~positive regulation of protein phosphatase type 2B activity,GO:0…	GO:0005635~nuclear envelope,GO:0005640~nuclear outer membrane,GO:0005783~endoplasmic reticulum,GO:0012505~endomembrane system,GO:0016021~integral to membrane,GO:0016528~sarcoplasm,GO:0016529~sarcoplasmic reticulum,GO:0019867~outer membrane,GO:0031090~organelle membrane,GO:0031224~intrinsic to membrane,GO:0031965~nuclear membrane,GO:0031967~organelle envelope,GO:0031968~organelle outer membrane,GO…	GO:0005198~structural molecule activity,GO:0019899~enzyme binding,GO:0032947~protein complex scaffold,GO:0034237~protein kinase A regulatory subunit binding,GO:0047485~protein N-terminus binding,GO:0051018~protein kinase A binding,	IPR018159:Spectrin/alpha-actinin,				SM00150:SPEC,	membrane,nucleus,repeat,sarcoplasmic reticulum,	chain:A-kinase anchor protein 6,compositionally biased region:Ser-rich,region of interest:PKA-RII subunit binding domain,repeat:Spectrin 1,repeat:Spectrin 2,
comp203472_c0_seq1	25089623	0	133	A kinase (PRKA) anchor protein 7	Homo sapiens				GO:0006811~ion transport,GO:0007242~intracellular signaling cascade,GO:0008104~protein localization,	GO:0005829~cytosol,GO:0005886~plasma membrane,GO:0016324~apical plasma membrane,GO:0016328~lateral plasma membrane,GO:0031224~intrinsic to membrane,GO:0031225~anchored to membrane,GO:0044459~plasma membrane part,GO:0045177~apical part of cell,	GO:0019899~enzyme binding,GO:0019900~kinase binding,GO:0019901~protein kinase binding,GO:0051018~protein kinase A binding,	IPR019510:Protein kinase A anchor protein, nuclear localisation signal domain,IPR019511:Protein kinase A anchor protein, RI-RII subunit-binding domain,					alternative splicing,cell membrane,complete proteome,cytoplasm,kinase,lipoprotein,membrane,myristate,palmitate,polymorphism,	chain:A-kinase anchor protein 7 isoform gamma,chain:A-kinase anchor protein 7 isoforms alpha and beta,lipid moiety-binding region:N-myristoyl glycine,lipid moiety-binding region:S-palmitoyl cysteine,region of interest:Required for apical membrane localization,region of interest:Required for membrane localization,region of interest:RII-binding,sequence variant,splice variant,
comp266066_c0_seq1	5902752	5e-05	45.8	A kinase (PRKA) anchor protein 8	Homo sapiens		h_akap95Pathway:AKAP95 role in mitosis and chromosome dynamics,		GO:0000070~mitotic sister chromatid segregation,GO:0000087~M phase of mitotic cell cycle,GO:0000278~mitotic cell cycle,GO:0000279~M phase,GO:0000280~nuclear division,GO:0000819~sister chromatid segregation,GO:0006323~DNA packaging,GO:0007049~cell cycle,GO:0007059~chromosome segregation,GO:0007067~mitosis,GO:0007076~mitotic chromosome condensation,GO:0022402~cell cycle process,GO:0022403~cell cycl…	GO:0000793~condensed chromosome,GO:0001939~female pronucleus,GO:0005694~chromosome,GO:0005730~nucleolus,GO:0016363~nuclear matrix,GO:0031974~membrane-enclosed lumen,GO:0031981~nuclear lumen,GO:0034399~nuclear periphery,GO:0043228~non-membrane-bounded organelle,GO:0043232~intracellular non-membrane-bounded organelle,GO:0043233~organelle lumen,GO:0045120~pronucleus,GO:0070013~intracellular organell…	GO:0003677~DNA binding,GO:0008270~zinc ion binding,GO:0019899~enzyme binding,GO:0019900~kinase binding,GO:0019901~protein kinase binding,GO:0043167~ion binding,GO:0043169~cation binding,GO:0046872~metal ion binding,GO:0046914~transition metal ion binding,	IPR007071:A-kinase anchoring protein 95 (AKAP95),IPR015880:Zinc finger, C2H2-like,IPR018459:RII binding domain,			PIRSF017765:A-kinase anchor protein 8,	SM00355:ZnF_C2H2,	acetylation,complete proteome,dna-binding,metal-binding,nucleus,phosphoprotein,polymorphism,repeat,zinc,zinc-finger,	chain:A-kinase anchor protein 8,compositionally biased region:Poly-Gly,modified residue,region of interest:RII-binding,sequence variant,short sequence motif:Nuclear localization signal,zinc finger region:C2H2 AKAP95-type 1,zinc finger region:C2H2 AKAP95-type 2,
comp6101_c0_seq1	50401533	0	140	ABI family, member 3 (NESH) binding protein	Homo sapiens							IPR003961:Fibronectin, type III,IPR008957:Fibronectin, type III-like fold,				SM00060:FN3,	alternative splicing,complete proteome,glycoprotein,repeat,signal,	chain:Target of Nesh-SH3,compositionally biased region:Pro-rich,domain:Fibronectin type-III 1,domain:Fibronectin type-III 2,glycosylation site:N-linked (GlcNAc...),signal peptide,splice variant,
comp824911_c0_seq1	78099184	1e-06	51.2	ACN9 homolog (S. cerevisiae)	Mus musculus				GO:0005996~monosaccharide metabolic process,GO:0006006~glucose metabolic process,GO:0006090~pyruvate metabolic process,GO:0006094~gluconeogenesis,GO:0016051~carbohydrate biosynthetic process,GO:0019318~hexose metabolic process,GO:0019319~hexose biosynthetic process,GO:0034637~cellular carbohydrate biosynthetic process,GO:0046165~alcohol biosynthetic process,GO:0046364~monosaccharide biosynthetic …	GO:0005739~mitochondrion,GO:0005740~mitochondrial envelope,GO:0005758~mitochondrial intermembrane space,GO:0031967~organelle envelope,GO:0031970~organelle envelope lumen,GO:0031974~membrane-enclosed lumen,GO:0031975~envelope,GO:0044429~mitochondrial part,		IPR008381:ACN9,					mitochondrion,transit peptide,	chain:Protein ACN9 homolog, mitochondrial,transit peptide:Mitochondrion,
comp7130_c0_seq1	29337031	0	739	ADAM metallopeptidase domain 10	Homo sapiens		h_appPathway:Generation of amyloid b-peptide by PS1,		GO:0001558~regulation of cell growth,GO:0001701~in utero embryonic development,GO:0001775~cell activation,GO:0002274~myeloid leukocyte activation,GO:0002684~positive regulation of immune system process,GO:0002685~regulation of leukocyte migration,GO:0002687~positive regulation of leukocyte migration,GO:0002688~regulation of leukocyte chemotaxis,GO:0002690~positive regulation of leukocyte chemotax…	GO:0005794~Golgi apparatus,GO:0005798~Golgi-associated vesicle,GO:0005856~cytoskeleton,GO:0005886~plasma membrane,GO:0009986~cell surface,GO:0014069~postsynaptic density,GO:0016021~integral to membrane,GO:0016023~cytoplasmic membrane-bounded vesicle,GO:0031224~intrinsic to membrane,GO:0031410~cytoplasmic vesicle,GO:0031982~vesicle,GO:0031988~membrane-bounded vesicle,GO:0043228~non-membrane-bounde…	GO:0004175~endopeptidase activity,GO:0004222~metalloendopeptidase activity,GO:0005178~integrin binding,GO:0008233~peptidase activity,GO:0008237~metallopeptidase activity,GO:0008270~zinc ion binding,GO:0017124~SH3 domain binding,GO:0019899~enzyme binding,GO:0019900~kinase binding,GO:0019901~protein kinase binding,GO:0019904~protein domain specific binding,GO:0032403~protein complex binding,GO:0042…	IPR001590:Peptidase M12B, ADAM/reprolysin,IPR001762:Blood coagulation inhibitor, Disintegrin,IPR001818:Peptidase M10A and M12B, matrixin and adamalysin,IPR002870:Peptidase M12B, propeptide,IPR006025:Peptidase M, neutral zinc metallopeptidases, zinc-binding site,IPR018358:Disintegrin, conserved site,	hsa05010:Alzheimer's disease,hsa05120:Epithelial cell signaling in Helicobacter pylori infection,		PIRSF038739:ADAM 10 endopeptidase,	SM00050:DISIN,	3d-structure,cell membrane,cleavage on pair of basic residues,complete proteome,direct protein sequencing,disulfide bond,glycoprotein,hydrolase,membrane,metal-binding,metalloprotease,notch signaling pathway,Protease,sh3-binding,signal,transmembrane,zinc,zymogen,	chain:Disintegrin and metalloproteinase domain- containing protein 10,compositionally biased region:Cys-rich,disulfide bond,domain:Disintegrin,domain:Peptidase M12B,glycosylation site:N-linked (GlcNAc...),metal ion-binding site:Zinc; catalytic,metal ion-binding site:Zinc; in inhibited form,sequence conflict,short sequence motif:Cysteine switch,short sequence motif:SH3-binding,signal peptide,topol…
comp325090_c0_seq1	14423632	0	67	ADAM metallopeptidase domain 17	Homo sapiens		h_erbB4pathway:g-Secretase mediated ErbB4 Signaling Pathway ,h_notchpathway:Proteolysis and Signaling Pathway of Notch ,h_ps1Pathway:Presenilin action in Notch and Wnt signaling,		GO:0000079~regulation of cyclin-dependent protein kinase activity,GO:0000082~G1/S transition of mitotic cell cycle,GO:0000278~mitotic cell cycle,GO:0001558~regulation of cell growth,GO:0001666~response to hypoxia,GO:0001775~cell activation,GO:0001817~regulation of cytokine production,GO:0001818~negative regulation of cytokine production,GO:0001819~positive regulation of cytokine production,GO:000…	GO:0001726~ruffle,GO:0005856~cytoskeleton,GO:0005886~plasma membrane,GO:0005887~integral to plasma membrane,GO:0005911~cell-cell junction,GO:0005912~adherens junction,GO:0005924~cell-substrate adherens junction,GO:0005925~focal adhesion,GO:0009986~cell surface,GO:0015629~actin cytoskeleton,GO:0016021~integral to membrane,GO:0016323~basolateral plasma membrane,GO:0016324~apical plasma membrane,GO:…	GO:0004175~endopeptidase activity,GO:0004222~metalloendopeptidase activity,GO:0005138~interleukin-6 receptor binding,GO:0005178~integrin binding,GO:0008233~peptidase activity,GO:0008237~metallopeptidase activity,GO:0008270~zinc ion binding,GO:0017124~SH3 domain binding,GO:0019904~protein domain specific binding,GO:0030165~PDZ domain binding,GO:0032403~protein complex binding,GO:0043167~ion bindin…	IPR001590:Peptidase M12B, ADAM/reprolysin,IPR001762:Blood coagulation inhibitor, Disintegrin,IPR001818:Peptidase M10A and M12B, matrixin and adamalysin,IPR006025:Peptidase M, neutral zinc metallopeptidases, zinc-binding site,IPR018358:Disintegrin, conserved site,	hsa04330:Notch signaling pathway,hsa05010:Alzheimer's disease,hsa05120:Epithelial cell signaling in Helicobacter pylori infection,			SM00050:DISIN,	3d-structure,alternative splicing,cleavage on pair of basic residues,complete proteome,direct protein sequencing,disulfide bond,glycoprotein,hydrolase,membrane,metal-binding,metalloprotease,notch signaling pathway,phosphoprotein,polymorphism,Protease,sh3-binding,signal,transmembrane,zinc,zymogen,	chain:Disintegrin and metalloproteinase domain- containing protein 17,compositionally biased region:Cys-rich,compositionally biased region:Poly-Val,disulfide bond,domain:Disintegrin,domain:Peptidase M12B,glycosylation site:N-linked (GlcNAc...),helix,metal ion-binding site:Zinc; catalytic,metal ion-binding site:Zinc; in inhibited form,modified residue,region of interest:Crambin-like,sequence confl…
comp802112_c0_seq1	14423634	0	70.5	ADAM metallopeptidase domain 22	Homo sapiens				GO:0006508~proteolysis,GO:0007155~cell adhesion,GO:0007162~negative regulation of cell adhesion,GO:0007166~cell surface receptor linked signal transduction,GO:0007229~integrin-mediated signaling pathway,GO:0022610~biological adhesion,GO:0030155~regulation of cell adhesion,	GO:0005576~extracellular region,GO:0016021~integral to membrane,GO:0031224~intrinsic to membrane,	GO:0004175~endopeptidase activity,GO:0004222~metalloendopeptidase activity,GO:0005178~integrin binding,GO:0008233~peptidase activity,GO:0008237~metallopeptidase activity,GO:0008270~zinc ion binding,GO:0032403~protein complex binding,GO:0043167~ion binding,GO:0043169~cation binding,GO:0046872~metal ion binding,GO:0046914~transition metal ion binding,GO:0070011~peptidase activity, acting on L-amino…	IPR001590:Peptidase M12B, ADAM/reprolysin,IPR001762:Blood coagulation inhibitor, Disintegrin,IPR002870:Peptidase M12B, propeptide,IPR006025:Peptidase M, neutral zinc metallopeptidases, zinc-binding site,IPR006210:EGF-like,IPR006586:ADAM, cysteine-rich,IPR013032:EGF-like region, conserved site,IPR013111:EGF, extracellular,IPR018358:Disintegrin, conserved site,				SM00050:DISIN,SM00181:EGF,SM00608:ACR,	3d-structure,alternative splicing,cell adhesion,cleavage on pair of basic residues,complete proteome,disulfide bond,egf-like domain,glycoprotein,hydrolase,integrin,membrane,metal-binding,metalloprotease,phosphoprotein,polymorphism,Protease,receptor,signal,transmembrane,	chain:Disintegrin and metalloproteinase domain- containing protein 22,compositionally biased region:Cys-rich,disulfide bond,domain:Disintegrin,domain:EGF-like,domain:Peptidase M12B,glycosylation site:N-linked (GlcNAc...),helix,modified residue,mutagenesis site,sequence variant,signal peptide,splice variant,strand,topological domain:Cytoplasmic,topological domain:Extracellular,transmembrane region…
comp11122_c0_seq1	24211441	0	149	ADAM metallopeptidase domain 9 (meltrin gamma)	Homo sapiens				GO:0000165~MAPKKK cascade,GO:0000186~activation of MAPKK activity,GO:0000302~response to reactive oxygen species,GO:0001775~cell activation,GO:0002274~myeloid leukocyte activation,GO:0006468~protein amino acid phosphorylation,GO:0006508~proteolysis,GO:0006509~membrane protein ectodomain proteolysis,GO:0006793~phosphorus metabolic process,GO:0006796~phosphate metabolic process,GO:0006979~response …	GO:0005576~extracellular region,GO:0005615~extracellular space,GO:0005886~plasma membrane,GO:0009897~external side of plasma membrane,GO:0009986~cell surface,GO:0016021~integral to membrane,GO:0016323~basolateral plasma membrane,GO:0031224~intrinsic to membrane,GO:0031226~intrinsic to plasma membrane,GO:0031233~intrinsic to external side of plasma membrane,GO:0044421~extracellular region part,GO:…	GO:0004175~endopeptidase activity,GO:0004222~metalloendopeptidase activity,GO:0005080~protein kinase C binding,GO:0005178~integrin binding,GO:0005518~collagen binding,GO:0008233~peptidase activity,GO:0008237~metallopeptidase activity,GO:0008270~zinc ion binding,GO:0017124~SH3 domain binding,GO:0019899~enzyme binding,GO:0019900~kinase binding,GO:0019901~protein kinase binding,GO:0019904~protein do…	IPR000742:EGF-like, type 3,IPR001590:Peptidase M12B, ADAM/reprolysin,IPR001762:Blood coagulation inhibitor, Disintegrin,IPR002870:Peptidase M12B, propeptide,IPR006025:Peptidase M, neutral zinc metallopeptidases, zinc-binding site,IPR006210:EGF-like,IPR006586:ADAM, cysteine-rich,IPR013032:EGF-like region, conserved site,IPR013111:EGF, extracellular,IPR018358:Disintegrin, conserved site,				SM00050:DISIN,SM00181:EGF,SM00608:ACR,	3d-structure,alternative splicing,cell membrane,complete proteome,Cone-rod dystrophy,disulfide bond,glycoprotein,hydrolase,membrane,metal-binding,metalloprotease,metalloproteinase,phosphoprotein,Protease,Secreted,sensory transduction,signal,transmembrane,vision,zinc,	chain:Disintegrin and metalloproteinase domain- containing protein 9,compositionally biased region:Cys-rich,compositionally biased region:Poly-Pro,disulfide bond,domain:Disintegrin,domain:EGF-like,domain:Peptidase M12B,glycosylation site:N-linked (GlcNAc...),helix,metal ion-binding site:Zinc; catalytic,modified residue,sequence conflict,signal peptide,splice variant,strand,topological domain:Cyto…
comp351935_c0_seq1	108935823	0	87.8	ADAM metallopeptidase with thrombospondin type 1 motif, 4	Bos taurus				GO:0006508~proteolysis,GO:0006516~glycoprotein catabolic process,GO:0009057~macromolecule catabolic process,GO:0009100~glycoprotein metabolic process,	GO:0005576~extracellular region,GO:0005578~proteinaceous extracellular matrix,GO:0031012~extracellular matrix,GO:0044421~extracellular region part,	GO:0004175~endopeptidase activity,GO:0004222~metalloendopeptidase activity,GO:0008233~peptidase activity,GO:0008237~metallopeptidase activity,GO:0008270~zinc ion binding,GO:0043167~ion binding,GO:0043169~cation binding,GO:0046872~metal ion binding,GO:0046914~transition metal ion binding,GO:0070011~peptidase activity, acting on L-amino acid peptides,	IPR000884:Thrombospondin, type 1 repeat,IPR001590:Peptidase M12B, ADAM/reprolysin,IPR002870:Peptidase M12B, propeptide,IPR006025:Peptidase M, neutral zinc metallopeptidases, zinc-binding site,IPR010294:ADAM-TS Spacer 1,IPR013273:Peptidase M12B, ADAM-TS,IPR018358:Disintegrin, conserved site,				SM00209:TSP1,	cleavage on pair of basic residues,direct protein sequencing,disulfide bond,extracellular matrix,glycoprotein,hydrolase,metal-binding,metalloprotease,Protease,Secreted,signal,zinc,zymogen,	chain:A disintegrin and metalloproteinase with thrombospondin motifs 4,compositionally biased region:Cys-rich,compositionally biased region:Poly-Ala,disulfide bond,domain:Disintegrin,domain:Peptidase M12B,domain:TSP type-1,glycosylation site:N-linked (GlcNAc...),metal ion-binding site:Zinc; catalytic,metal ion-binding site:Zinc; in inhibited form,region of interest:Spacer,short sequence motif:Cys…
comp805848_c0_seq1	11131363	0	78.2	ADAM metallopeptidase with thrombospondin type 1 motif, 5	Bos taurus				GO:0006508~proteolysis,	GO:0005576~extracellular region,GO:0005578~proteinaceous extracellular matrix,GO:0031012~extracellular matrix,GO:0044421~extracellular region part,	GO:0004175~endopeptidase activity,GO:0004222~metalloendopeptidase activity,GO:0008233~peptidase activity,GO:0008237~metallopeptidase activity,GO:0008270~zinc ion binding,GO:0043167~ion binding,GO:0043169~cation binding,GO:0046872~metal ion binding,GO:0046914~transition metal ion binding,GO:0070011~peptidase activity, acting on L-amino acid peptides,	IPR000884:Thrombospondin, type 1 repeat,IPR001590:Peptidase M12B, ADAM/reprolysin,IPR006025:Peptidase M, neutral zinc metallopeptidases, zinc-binding site,IPR018358:Disintegrin, conserved site,				SM00209:TSP1,	disulfide bond,extracellular matrix,glycoprotein,hydrolase,metal-binding,metalloprotease,Protease,Secreted,zinc,	chain:A disintegrin and metalloproteinase with thrombospondin motifs 5,disulfide bond,domain:Disintegrin,domain:Peptidase M12B,domain:TSP type-1,glycosylation site:N-linked (GlcNAc...),metal ion-binding site:Zinc; catalytic,
comp271723_c0_seq1	118573318	0	83.2	ADAMTS-like 4	Rattus norvegicus				GO:0006915~apoptosis,GO:0008219~cell death,GO:0010941~regulation of cell death,GO:0010942~positive regulation of cell death,GO:0012501~programmed cell death,GO:0016265~death,GO:0030198~extracellular matrix organization,GO:0042981~regulation of apoptosis,GO:0043062~extracellular structure organization,GO:0043065~positive regulation of apoptosis,GO:0043067~regulation of programmed cell death,GO:004…	GO:0005576~extracellular region,GO:0005578~proteinaceous extracellular matrix,GO:0005614~interstitial matrix,GO:0031012~extracellular matrix,GO:0044421~extracellular region part,	GO:0002020~protease binding,GO:0004175~endopeptidase activity,GO:0004222~metalloendopeptidase activity,GO:0008233~peptidase activity,GO:0008237~metallopeptidase activity,GO:0019899~enzyme binding,GO:0070011~peptidase activity, acting on L-amino acid peptides,	IPR000884:Thrombospondin, type 1 repeat,IPR010294:ADAM-TS Spacer 1,IPR010909:PLAC,				SM00209:TSP1,	Apoptosis,glycoprotein,repeat,Secreted,signal,	chain:ADAMTS-like protein 4,domain:PLAC,domain:TSP type-1 1,domain:TSP type-1 2,domain:TSP type-1 3,domain:TSP type-1 4,domain:TSP type-1 5,domain:TSP type-1 6,glycosylation site:N-linked (GlcNAc...),signal peptide,
comp11999_c0_seq1	1703378	0	350	ADP ribosylation factor 4	Xenopus laevis				GO:0007242~intracellular signaling cascade,GO:0007264~small GTPase mediated signal transduction,GO:0008104~protein localization,GO:0015031~protein transport,GO:0016192~vesicle-mediated transport,GO:0045184~establishment of protein localization,	GO:0005794~Golgi apparatus,	GO:0000166~nucleotide binding,GO:0005525~GTP binding,GO:0017076~purine nucleotide binding,GO:0019001~guanyl nucleotide binding,GO:0032553~ribonucleotide binding,GO:0032555~purine ribonucleotide binding,GO:0032561~guanyl ribonucleotide binding,	IPR005225:Small GTP-binding protein,IPR006688:ADP-ribosylation factor,IPR006689:ARF/SAR superfamily,			PIRSF001711:ADP-ribosylation factor,	SM00177:ARF,	er-golgi transport,golgi apparatus,gtp-binding,lipoprotein,myristate,nucleotide-binding,protein transport,transport,	chain:ADP-ribosylation factor 4,lipid moiety-binding region:N-myristoyl glycine,nucleotide phosphate-binding region:GTP,
comp232764_c0_seq1	62899887	0	127	ADP-dependent glucokinase	Homo sapiens				GO:0005996~monosaccharide metabolic process,GO:0006006~glucose metabolic process,GO:0006007~glucose catabolic process,GO:0006091~generation of precursor metabolites and energy,GO:0006096~glycolysis,GO:0016052~carbohydrate catabolic process,GO:0019318~hexose metabolic process,GO:0019320~hexose catabolic process,GO:0044275~cellular carbohydrate catabolic process,GO:0046164~alcohol catabolic process…	GO:0005576~extracellular region,	GO:0000287~magnesium ion binding,GO:0043167~ion binding,GO:0043169~cation binding,GO:0043843~ADP-specific glucokinase activity,GO:0046872~metal ion binding,	IPR007666:ADP-specific phosphofructokinase/glucokinase,			PIRSF036675:sugar kinase related to ADP-PFK/glucokinase,		alternative splicing,complete proteome,glycolysis,kinase,magnesium,metal-binding,polymorphism,Secreted,signal,transferase,	active site:Proton acceptor,chain:ADP-dependent glucokinase,domain:ADPK,metal ion-binding site:Magnesium,sequence variant,signal peptide,splice variant,
comp6992_c0_seq1	1703392	0	134	ADP-ribosylarginine hydrolase	Homo sapiens				GO:0051725~protein amino acid de-ADP-ribosylation,		GO:0000287~magnesium ion binding,GO:0003875~ADP-ribosylarginine hydrolase activity,GO:0016799~hydrolase activity, hydrolyzing N-glycosyl compounds,GO:0043167~ion binding,GO:0043169~cation binding,GO:0046872~metal ion binding,	IPR005502:ADP-ribosylation/Crystallin J1,IPR012108:ADP-ribosylarginine hydrolase,			PIRSF016939:ADP-ribosylarginine hydrolase,PIRSF016939:ADP_ribslarg_hdr,		complete proteome,glycosidase,hydrolase,magnesium,	chain:[Protein ADP-ribosylarginine] hydrolase,
comp185521_c0_seq1	51316984	0	311	ADP-ribosylation factor 6	Homo sapiens				GO:0001889~liver development,GO:0006915~apoptosis,GO:0006928~cell motion,GO:0007010~cytoskeleton organization,GO:0007155~cell adhesion,GO:0007242~intracellular signaling cascade,GO:0007264~small GTPase mediated signal transduction,GO:0008064~regulation of actin polymerization or depolymerization,GO:0008104~protein localization,GO:0008219~cell death,GO:0010638~positive regulation of organelle orga…	GO:0000267~cell fraction,GO:0001726~ruffle,GO:0005624~membrane fraction,GO:0005626~insoluble fraction,GO:0005768~endosome,GO:0005769~early endosome,GO:0005794~Golgi apparatus,GO:0005886~plasma membrane,GO:0005938~cell cortex,GO:0019898~extrinsic to membrane,GO:0031252~cell leading edge,GO:0042995~cell projection,GO:0055037~recycling endosome,	GO:0000166~nucleotide binding,GO:0003924~GTPase activity,GO:0005525~GTP binding,GO:0017076~purine nucleotide binding,GO:0019001~guanyl nucleotide binding,GO:0032553~ribonucleotide binding,GO:0032555~purine ribonucleotide binding,GO:0032561~guanyl ribonucleotide binding,	IPR005225:Small GTP-binding protein,IPR006688:ADP-ribosylation factor,IPR006689:ARF/SAR superfamily,	hsa04144:Endocytosis,hsa04666:Fc gamma R-mediated phagocytosis,		PIRSF001711:ADP-ribosylation factor,	SM00177:ARF,	3d-structure,blocked amino end,cell membrane,complete proteome,endosome,er-golgi transport,golgi apparatus,gtp-binding,lipoprotein,membrane,myristate,myristylation,nucleotide binding,nucleotide-binding,P-loop,protein transport,transport,	chain:ADP-ribosylation factor 6,helix,lipid moiety-binding region:N-myristoyl glycine,mutagenesis site,nucleotide phosphate-binding region:GTP,strand,turn,
comp422135_c0_seq1	27923731	3e-06	50.1	ADP-ribosylation factor GTPase activating protein 1	Homo sapiens		h_arapPathway:ADP-Ribosylation Factor,		GO:0006890~retrograde vesicle-mediated transport, Golgi to ER,GO:0006900~membrane budding,GO:0006901~vesicle coating,GO:0006903~vesicle targeting,GO:0008104~protein localization,GO:0015031~protein transport,GO:0016044~membrane organization,GO:0016050~vesicle organization,GO:0016192~vesicle-mediated transport,GO:0032012~regulation of ARF protein signal transduction,GO:0032312~regulation of ARF GTP…	GO:0000139~Golgi membrane,GO:0005794~Golgi apparatus,GO:0012505~endomembrane system,GO:0031090~organelle membrane,GO:0044431~Golgi apparatus part,	GO:0005083~small GTPase regulator activity,GO:0005096~GTPase activator activity,GO:0008047~enzyme activator activity,GO:0008060~ARF GTPase activator activity,GO:0008270~zinc ion binding,GO:0030695~GTPase regulator activity,GO:0043167~ion binding,GO:0043169~cation binding,GO:0046872~metal ion binding,GO:0046914~transition metal ion binding,GO:0060589~nucleoside-triphosphatase regulator activity,	IPR001164:Arf GTPase activating protein,	hsa04144:Endocytosis,		PIRSF017181:ADP-ribosylation factor GTPase-activating protein, ArfGAP1 type,	SM00105:ArfGap,	3d-structure,acetylation,alternative splicing,complete proteome,cytoplasm,er-golgi transport,golgi apparatus,GTPase activation,metal-binding,phosphoprotein,polymorphism,protein transport,transport,zinc,zinc-finger,	chain:ADP-ribosylation factor GTPase-activating protein 1,domain:Arf-GAP,helix,modified residue,sequence conflict,sequence variant,splice variant,strand,turn,zinc finger region:C4-type,
comp11766_c0_seq1	74729129	0	432	ADP-ribosylation factor GTPase activating protein 2	Homo sapiens				GO:0008104~protein localization,GO:0015031~protein transport,GO:0016192~vesicle-mediated transport,GO:0032012~regulation of ARF protein signal transduction,GO:0032312~regulation of ARF GTPase activity,GO:0032318~regulation of Ras GTPase activity,GO:0043087~regulation of GTPase activity,GO:0045184~establishment of protein localization,GO:0046578~regulation of Ras protein signal transduction,GO:005…	GO:0005794~Golgi apparatus,GO:0005886~plasma membrane,GO:0009898~internal side of plasma membrane,GO:0044459~plasma membrane part,	GO:0005083~small GTPase regulator activity,GO:0005096~GTPase activator activity,GO:0008047~enzyme activator activity,GO:0008060~ARF GTPase activator activity,GO:0008270~zinc ion binding,GO:0030695~GTPase regulator activity,GO:0043167~ion binding,GO:0043169~cation binding,GO:0046872~metal ion binding,GO:0046914~transition metal ion binding,GO:0060589~nucleoside-triphosphatase regulator activity,	IPR001164:Arf GTPase activating protein,	hsa04144:Endocytosis,		PIRSF038283:ADP-ribosylation factor GTPase-activating protein, Glo3p type,	SM00105:ArfGap,	3d-structure,coiled coil,complete proteome,cytoplasm,er-golgi transport,golgi apparatus,GTPase activation,membrane,metal-binding,phosphoprotein,polymorphism,protein transport,transport,zinc,zinc-finger,	chain:ADP-ribosylation factor GTPase-activating protein 2,domain:Arf-GAP,helix,modified residue,region of interest:Required for interaction with coatomer,sequence conflict,sequence variant,strand,turn,zinc finger region:C4-type,
comp169940_c0_seq1	75054848	0	80.5	ADP-ribosylation factor GTPase activating protein 3	Pongo abelii				GO:0008104~protein localization,GO:0015031~protein transport,GO:0016192~vesicle-mediated transport,GO:0032012~regulation of ARF protein signal transduction,GO:0032312~regulation of ARF GTPase activity,GO:0032318~regulation of Ras GTPase activity,GO:0043087~regulation of GTPase activity,GO:0045184~establishment of protein localization,GO:0046578~regulation of Ras protein signal transduction,GO:005…	GO:0005794~Golgi apparatus,GO:0005886~plasma membrane,GO:0009898~internal side of plasma membrane,GO:0044459~plasma membrane part,	GO:0005083~small GTPase regulator activity,GO:0005096~GTPase activator activity,GO:0008047~enzyme activator activity,GO:0008060~ARF GTPase activator activity,GO:0008270~zinc ion binding,GO:0030695~GTPase regulator activity,GO:0043167~ion binding,GO:0043169~cation binding,GO:0046872~metal ion binding,GO:0046914~transition metal ion binding,GO:0060589~nucleoside-triphosphatase regulator activity,	IPR001164:Arf GTPase activating protein,			PIRSF038283:ADP-ribosylation factor GTPase-activating protein, Glo3p type,	SM00105:ArfGap,	acetylation,coiled coil,cytoplasm,er-golgi transport,golgi apparatus,GTPase activation,membrane,metal-binding,phosphoprotein,protein transport,transport,zinc,zinc-finger,	chain:ADP-ribosylation factor GTPase-activating protein 3,domain:Arf-GAP,modified residue,zinc finger region:C4-type,
comp901_c0_seq1	146329988	0	55.8	ADP-ribosylation factor guanine nucleotide-exchange factor 2 (brefeldin A-inhibited)	Homo sapiens		h_arapPathway:ADP-Ribosylation Factor,	General function prediction only,	GO:0006887~exocytosis,GO:0007242~intracellular signaling cascade,GO:0016192~vesicle-mediated transport,GO:0032012~regulation of ARF protein signal transduction,GO:0032940~secretion by cell,GO:0046578~regulation of Ras protein signal transduction,GO:0046903~secretion,GO:0051056~regulation of small GTPase mediated signal transduction,	GO:0000139~Golgi membrane,GO:0005794~Golgi apparatus,GO:0005802~trans-Golgi network,GO:0005829~cytosol,GO:0012505~endomembrane system,GO:0031090~organelle membrane,GO:0044431~Golgi apparatus part,	GO:0005083~small GTPase regulator activity,GO:0005085~guanyl-nucleotide exchange factor activity,GO:0005086~ARF guanyl-nucleotide exchange factor activity,GO:0008092~cytoskeletal protein binding,GO:0017022~myosin binding,GO:0030695~GTPase regulator activity,GO:0050811~GABA receptor binding,GO:0060589~nucleoside-triphosphatase regulator activity,	IPR000904:SEC7-like,IPR015403:Protein of unknown function DUF1981, SEC7 associated,		Periventricular heterotopia with microcephaly,	PIRSF036877:brefeldin A-inhibited guanine nucleotide-exchange protein,	SM00222:Sec7,	complete proteome,disease mutation,guanine-nucleotide releasing factor,phosphoprotein,polymorphism,	chain:Brefeldin A-inhibited guanine nucleotide- exchange protein 2,domain:SEC7,modified residue,sequence conflict,sequence variant,
comp251025_c0_seq1	21264399	0	170	ADP-ribosylation factor interacting protein 1	Homo sapiens				GO:0006886~intracellular protein transport,GO:0008104~protein localization,GO:0015031~protein transport,GO:0032880~regulation of protein localization,GO:0034613~cellular protein localization,GO:0045184~establishment of protein localization,GO:0046907~intracellular transport,GO:0050708~regulation of protein secretion,GO:0051046~regulation of secretion,GO:0051223~regulation of protein transport,GO:…	GO:0000139~Golgi membrane,GO:0005794~Golgi apparatus,GO:0005829~cytosol,GO:0012505~endomembrane system,GO:0031090~organelle membrane,GO:0044431~Golgi apparatus part,		IPR010504:Arfaptin-like,			PIRSF019028:Arfaptin,		alternative splicing,complete proteome,phosphoprotein,	chain:Arfaptin-1,domain:AH,modified residue,splice variant,
comp13457_c0_seq1	110278816	0	439	ADP-ribosylation factor interacting protein 2	Bos taurus				GO:0007010~cytoskeleton organization,GO:0030029~actin filament-based process,GO:0030036~actin cytoskeleton organization,	GO:0001726~ruffle,GO:0005938~cell cortex,GO:0031252~cell leading edge,GO:0042995~cell projection,		IPR010504:Arfaptin-like,			PIRSF019028:Arfaptin,			chain:Arfaptin-2,domain:AH,
comp5497_c0_seq1	110278817	0	314	ADP-ribosylation factor related protein 1	Bos taurus				GO:0007242~intracellular signaling cascade,GO:0007264~small GTPase mediated signal transduction,GO:0007369~gastrulation,GO:0048598~embryonic morphogenesis,	GO:0000267~cell fraction,GO:0005624~membrane fraction,GO:0005626~insoluble fraction,GO:0005794~Golgi apparatus,	GO:0000166~nucleotide binding,GO:0005525~GTP binding,GO:0017076~purine nucleotide binding,GO:0019001~guanyl nucleotide binding,GO:0032553~ribonucleotide binding,GO:0032555~purine ribonucleotide binding,GO:0032561~guanyl ribonucleotide binding,	IPR001806:Ras GTPase,IPR005225:Small GTP-binding protein,IPR006688:ADP-ribosylation factor,IPR006689:ARF/SAR superfamily,			PIRSF001711:ADP-ribosylation factor,	SM00177:ARF,	golgi apparatus,gtp-binding,nucleotide-binding,	chain:ADP-ribosylation factor-related protein 1,nucleotide phosphate-binding region:GTP,
comp12397_c0_seq1	47117641	0	358	ADP-ribosylation factor-like 1	Rattus norvegicus				GO:0007030~Golgi organization,GO:0007242~intracellular signaling cascade,GO:0007264~small GTPase mediated signal transduction,GO:0016192~vesicle-mediated transport,GO:0046907~intracellular transport,GO:0048193~Golgi vesicle transport,	GO:0005794~Golgi apparatus,GO:0005802~trans-Golgi network,GO:0005886~plasma membrane,GO:0009898~internal side of plasma membrane,GO:0044431~Golgi apparatus part,GO:0044459~plasma membrane part,	GO:0000166~nucleotide binding,GO:0000287~magnesium ion binding,GO:0005525~GTP binding,GO:0017076~purine nucleotide binding,GO:0019001~guanyl nucleotide binding,GO:0032553~ribonucleotide binding,GO:0032555~purine ribonucleotide binding,GO:0032561~guanyl ribonucleotide binding,GO:0043167~ion binding,GO:0043169~cation binding,GO:0046872~metal ion binding,	IPR005225:Small GTP-binding protein,IPR006688:ADP-ribosylation factor,IPR006689:ARF/SAR superfamily,			PIRSF001711:ADP-ribosylation factor,	SM00177:ARF,	3d-structure,blocked amino end,golgi apparatus,gtp-binding,lipoprotein,magnesium,membrane,metal-binding,myristate,myristylation,nucleotide binding,nucleotide-binding,P-loop,	binding site:GTP; via amide nitrogen,chain:ADP-ribosylation factor-like protein 1,helix,lipid moiety-binding region:N-myristoyl glycine,metal ion-binding site:Magnesium,metal ion-binding site:Magnesium; via carbonyl oxygen,mutagenesis site,nucleotide phosphate-binding region:GTP,strand,turn,
comp268254_c0_seq1	81890402	0	209	ADP-ribosylation factor-like 13B	Mus musculus				GO:0003002~regionalization,GO:0007368~determination of left/right symmetry,GO:0007389~pattern specification process,GO:0009799~determination of symmetry,GO:0009855~determination of bilateral symmetry,GO:0009953~dorsal/ventral pattern formation,		GO:0000166~nucleotide binding,GO:0005525~GTP binding,GO:0017076~purine nucleotide binding,GO:0019001~guanyl nucleotide binding,GO:0032553~ribonucleotide binding,GO:0032555~purine ribonucleotide binding,GO:0032561~guanyl ribonucleotide binding,	IPR005225:Small GTP-binding protein,IPR006689:ARF/SAR superfamily,			PIRSF001711:ADP-ribosylation factor,		coiled coil,gtp-binding,nucleotide-binding,phosphoprotein,	chain:ADP-ribosylation factor-like protein 13B,compositionally biased region:Poly-Pro,modified residue,nucleotide phosphate-binding region:GTP,
comp748000_c0_seq1	123796326	2e-05	47.4	ADP-ribosylation factor-like 14	Mus musculus				GO:0007242~intracellular signaling cascade,GO:0007264~small GTPase mediated signal transduction,		GO:0000166~nucleotide binding,GO:0005525~GTP binding,GO:0017076~purine nucleotide binding,GO:0019001~guanyl nucleotide binding,GO:0032553~ribonucleotide binding,GO:0032555~purine ribonucleotide binding,GO:0032561~guanyl ribonucleotide binding,	IPR005225:Small GTP-binding protein,IPR006688:ADP-ribosylation factor,IPR006689:ARF/SAR superfamily,			PIRSF001711:ADP-ribosylation factor,	SM00177:ARF,	gtp-binding,lipoprotein,myristate,nucleotide-binding,phosphoprotein,	chain:ADP-ribosylation factor-like protein 14,lipid moiety-binding region:N-myristoyl glycine,modified residue,nucleotide phosphate-binding region:GTP,
comp239464_c0_seq1	75055288	0	252	ADP-ribosylation factor-like 15	Pongo abelii						GO:0000166~nucleotide binding,GO:0005525~GTP binding,GO:0017076~purine nucleotide binding,GO:0019001~guanyl nucleotide binding,GO:0032553~ribonucleotide binding,GO:0032555~purine ribonucleotide binding,GO:0032561~guanyl ribonucleotide binding,	IPR006689:ARF/SAR superfamily,					gtp-binding,nucleotide-binding,	chain:ADP-ribosylation factor-like protein 15,nucleotide phosphate-binding region:GTP,
comp12619_c0_seq1	116241255	0	340	ADP-ribosylation factor-like 2	Homo sapiens				GO:0006461~protein complex assembly,GO:0006836~neurotransmitter transport,GO:0007021~tubulin complex assembly,GO:0007049~cell cycle,GO:0007242~intracellular signaling cascade,GO:0007264~small GTPase mediated signal transduction,GO:0015837~amine transport,GO:0015870~acetylcholine transport,GO:0034621~cellular macromolecular complex subunit organization,GO:0034622~cellular macromolecular complex as…	GO:0005794~Golgi apparatus,GO:0005813~centrosome,GO:0005815~microtubule organizing center,GO:0005829~cytosol,GO:0005856~cytoskeleton,GO:0015630~microtubule cytoskeleton,GO:0043228~non-membrane-bounded organelle,GO:0043232~intracellular non-membrane-bounded organelle,GO:0044430~cytoskeletal part,	GO:0000166~nucleotide binding,GO:0004857~enzyme inhibitor activity,GO:0005095~GTPase inhibitor activity,GO:0005525~GTP binding,GO:0017076~purine nucleotide binding,GO:0019001~guanyl nucleotide binding,GO:0030695~GTPase regulator activity,GO:0032553~ribonucleotide binding,GO:0032555~purine ribonucleotide binding,GO:0032561~guanyl ribonucleotide binding,GO:0060589~nucleoside-triphosphatase regulato…	IPR005225:Small GTP-binding protein,IPR006688:ADP-ribosylation factor,IPR006689:ARF/SAR superfamily,			PIRSF001711:ADP-ribosylation factor,	SM00177:ARF,	3d-structure,blocked amino end,cell cycle,complete proteome,cytoplasm,cytoskeleton,gtp-binding,isopeptide bond,lipoprotein,myristate,myristylation,nucleotide binding,nucleotide-binding,P-loop,phosphoprotein,polymorphism,ubl conjugation,	binding site:GTP; via amide nitrogen,chain:ADP-ribosylation factor-like protein 2,cross-link:Glycyl lysine isopeptide (Lys-Gly) (interchain with G-Cter in ubiquitin),helix,lipid moiety-binding region:N-myristoyl glycine,modified residue,mutagenesis site,nucleotide phosphate-binding region:GTP,sequence variant,strand,
comp407882_c0_seq1	74735245	0	121	ADP-ribosylation factor-like 2 binding protein	Homo sapiens					GO:0005739~mitochondrion,GO:0005740~mitochondrial envelope,GO:0005758~mitochondrial intermembrane space,GO:0005813~centrosome,GO:0005815~microtubule organizing center,GO:0005856~cytoskeleton,GO:0015630~microtubule cytoskeleton,GO:0031967~organelle envelope,GO:0031970~organelle envelope lumen,GO:0031974~membrane-enclosed lumen,GO:0031975~envelope,GO:0043228~non-membrane-bounded organelle,GO:004323…	GO:0005083~small GTPase regulator activity,GO:0030695~GTPase regulator activity,GO:0060589~nucleoside-triphosphatase regulator activity,						3d-structure,alternative splicing,complete proteome,cytoplasm,cytoskeleton,mitochondrion,phosphoprotein,polymorphism,	chain:ADP-ribosylation factor-like protein 2- binding protein,helix,modified residue,sequence conflict,sequence variant,splice variant,strand,turn,
comp430426_c0_seq1	47117642	0	67.4	ADP-ribosylation factor-like 4A	Rattus norvegicus				GO:0007242~intracellular signaling cascade,GO:0007264~small GTPase mediated signal transduction,GO:0045444~fat cell differentiation,GO:0050873~brown fat cell differentiation,	GO:0005730~nucleolus,GO:0031974~membrane-enclosed lumen,GO:0031981~nuclear lumen,GO:0043228~non-membrane-bounded organelle,GO:0043232~intracellular non-membrane-bounded organelle,GO:0043233~organelle lumen,GO:0070013~intracellular organelle lumen,	GO:0000166~nucleotide binding,GO:0005525~GTP binding,GO:0017076~purine nucleotide binding,GO:0019001~guanyl nucleotide binding,GO:0032553~ribonucleotide binding,GO:0032555~purine ribonucleotide binding,GO:0032561~guanyl ribonucleotide binding,	IPR001806:Ras GTPase,IPR005225:Small GTP-binding protein,IPR006688:ADP-ribosylation factor,IPR006689:ARF/SAR superfamily,			PIRSF001711:ADP-ribosylation factor,	SM00177:ARF,	blocked amino end,gtp-binding,lipoprotein,myristate,myristylation,nucleotide binding,nucleotide-binding,nucleus,P-loop,	chain:ADP-ribosylation factor-like protein 4A,lipid moiety-binding region:N-myristoyl glycine,nucleotide phosphate-binding region:GTP,
comp456653_c0_seq1	34922029	0	117	ADP-ribosylation factor-like 5B	Homo sapiens				GO:0007242~intracellular signaling cascade,GO:0007264~small GTPase mediated signal transduction,		GO:0000166~nucleotide binding,GO:0005525~GTP binding,GO:0017076~purine nucleotide binding,GO:0019001~guanyl nucleotide binding,GO:0032553~ribonucleotide binding,GO:0032555~purine ribonucleotide binding,GO:0032561~guanyl ribonucleotide binding,	IPR005225:Small GTP-binding protein,IPR006688:ADP-ribosylation factor,IPR006689:ARF/SAR superfamily,			PIRSF001711:ADP-ribosylation factor,	SM00177:ARF,	3d-structure,complete proteome,gtp-binding,lipoprotein,myristate,nucleotide-binding,	binding site:GTP,binding site:GTP; via amide nitrogen,chain:ADP-ribosylation factor-like protein 5B,helix,lipid moiety-binding region:N-myristoyl glycine,nucleotide phosphate-binding region:GTP,strand,turn,
comp341836_c0_seq1	71152242	0	146	ADP-ribosylation factor-like 6	Pongo abelii				GO:0007242~intracellular signaling cascade,GO:0007264~small GTPase mediated signal transduction,		GO:0000166~nucleotide binding,GO:0000287~magnesium ion binding,GO:0005525~GTP binding,GO:0017076~purine nucleotide binding,GO:0019001~guanyl nucleotide binding,GO:0032553~ribonucleotide binding,GO:0032555~purine ribonucleotide binding,GO:0032561~guanyl ribonucleotide binding,GO:0043167~ion binding,GO:0043169~cation binding,GO:0046872~metal ion binding,	IPR005225:Small GTP-binding protein,IPR006688:ADP-ribosylation factor,IPR006689:ARF/SAR superfamily,			PIRSF001711:ADP-ribosylation factor,	SM00177:ARF,	cytoplasm,gtp-binding,lipoprotein,magnesium,metal-binding,myristate,nucleotide-binding,	binding site:GTP,binding site:GTP; via amide nitrogen,chain:ADP-ribosylation factor-like protein 6,lipid moiety-binding region:N-myristoyl glycine,metal ion-binding site:Magnesium,nucleotide phosphate-binding region:GTP,sequence conflict,
comp167981_c0_seq1	81902053	0	108	ADP-ribosylation factor-like 8A	Mus musculus				GO:0000087~M phase of mitotic cell cycle,GO:0000278~mitotic cell cycle,GO:0000279~M phase,GO:0000280~nuclear division,GO:0007049~cell cycle,GO:0007059~chromosome segregation,GO:0007067~mitosis,GO:0007242~intracellular signaling cascade,GO:0007264~small GTPase mediated signal transduction,GO:0022402~cell cycle process,GO:0022403~cell cycle phase,GO:0048285~organelle fission,GO:0051301~cell divisio…	GO:0000323~lytic vacuole,GO:0005764~lysosome,GO:0005765~lysosomal membrane,GO:0005768~endosome,GO:0005770~late endosome,GO:0005773~vacuole,GO:0005774~vacuolar membrane,GO:0010008~endosome membrane,GO:0031090~organelle membrane,GO:0031902~late endosome membrane,GO:0044437~vacuolar part,GO:0044440~endosomal part,	GO:0000166~nucleotide binding,GO:0005525~GTP binding,GO:0017076~purine nucleotide binding,GO:0019001~guanyl nucleotide binding,GO:0032553~ribonucleotide binding,GO:0032555~purine ribonucleotide binding,GO:0032561~guanyl ribonucleotide binding,	IPR005225:Small GTP-binding protein,IPR006688:ADP-ribosylation factor,IPR006689:ARF/SAR superfamily,			PIRSF001711:ADP-ribosylation factor,	SM00177:ARF,	cell cycle,cell division,Chromosome partition,endosome,gtp-binding,lysosome,membrane,mitosis,nucleotide-binding,	chain:ADP-ribosylation factor-like protein 8A,nucleotide phosphate-binding region:GTP,region of interest:Mediates targeting to membranes,
comp9210_c0_seq1	74752996	0	362	ADP-ribosylation factor-like 8B	Homo sapiens				GO:0007059~chromosome segregation,GO:0007242~intracellular signaling cascade,GO:0007264~small GTPase mediated signal transduction,	GO:0000323~lytic vacuole,GO:0005764~lysosome,GO:0005765~lysosomal membrane,GO:0005768~endosome,GO:0005770~late endosome,GO:0005773~vacuole,GO:0005774~vacuolar membrane,GO:0005819~spindle,GO:0005856~cytoskeleton,GO:0010008~endosome membrane,GO:0015630~microtubule cytoskeleton,GO:0030496~midbody,GO:0031090~organelle membrane,GO:0031902~late endosome membrane,GO:0043228~non-membrane-bounded organell…	GO:0000166~nucleotide binding,GO:0001882~nucleoside binding,GO:0001883~purine nucleoside binding,GO:0003924~GTPase activity,GO:0005525~GTP binding,GO:0008092~cytoskeletal protein binding,GO:0015631~tubulin binding,GO:0017076~purine nucleotide binding,GO:0019001~guanyl nucleotide binding,GO:0019003~GDP binding,GO:0032553~ribonucleotide binding,GO:0032555~purine ribonucleotide binding,GO:0032561~gu…	IPR005225:Small GTP-binding protein,IPR006688:ADP-ribosylation factor,IPR006689:ARF/SAR superfamily,			PIRSF001711:ADP-ribosylation factor,	SM00177:ARF,	3d-structure,acetylation,cell cycle,cell division,complete proteome,cytoplasm,cytoskeleton,direct protein sequencing,endosome,gtp-binding,lysosome,membrane,nucleotide-binding,	chain:ADP-ribosylation factor-like protein 8B,helix,modified residue,mutagenesis site,nucleotide phosphate-binding region:GTP,region of interest:Mediates targeting to membranes,strand,turn,
comp266674_c0_seq1	74749334	1e-06	52	ADP-ribosylation factor-like 9	Homo sapiens						GO:0000166~nucleotide binding,GO:0005525~GTP binding,GO:0017076~purine nucleotide binding,GO:0019001~guanyl nucleotide binding,GO:0032553~ribonucleotide binding,GO:0032555~purine ribonucleotide binding,GO:0032561~guanyl ribonucleotide binding,	IPR005225:Small GTP-binding protein,IPR006689:ARF/SAR superfamily,					complete proteome,gtp-binding,nucleotide-binding,	chain:ADP-ribosylation factor-like protein 9,nucleotide phosphate-binding region:GTP,
comp114606_c0_seq1	81907939	0	150	ADP-ribosylation-like factor 6 interacting protein 4	Rattus norvegicus							IPR019532:Nuclear RNA-splicing-associated protein, SR-25,					phosphoprotein,	chain:ADP-ribosylation factor-like protein 6- interacting protein 4,compositionally biased region:Lys-rich,compositionally biased region:Ser-rich,modified residue,
comp11834_c0_seq1	75057806	0	291	ADP-ribosylation-like factor 6 interacting protein 5	Bos taurus				GO:0006811~ion transport,GO:0006820~anion transport,GO:0006865~amino acid transport,GO:0015711~organic anion transport,GO:0015800~acidic amino acid transport,GO:0015813~L-glutamate transport,GO:0015837~amine transport,GO:0015849~organic acid transport,GO:0046942~carboxylic acid transport,	GO:0005783~endoplasmic reticulum,GO:0016021~integral to membrane,GO:0031224~intrinsic to membrane,		IPR004895:Prenylated rab acceptor PRA1,					acetylation,cytoplasm,endoplasmic reticulum,membrane,transmembrane,	chain:PRA1 family protein 3,modified residue,region of interest:Targeting to endoplasmic reticulum membrane,topological domain:Cytoplasmic,transmembrane region,
comp13288_c0_seq1	74751236	0	550	ADP-ribosylhydrolase like 1	Homo sapiens				GO:0051725~protein amino acid de-ADP-ribosylation,		GO:0000287~magnesium ion binding,GO:0003875~ADP-ribosylarginine hydrolase activity,GO:0016799~hydrolase activity, hydrolyzing N-glycosyl compounds,GO:0043167~ion binding,GO:0043169~cation binding,GO:0046872~metal ion binding,	IPR005502:ADP-ribosylation/Crystallin J1,IPR012108:ADP-ribosylarginine hydrolase,			PIRSF016939:ADP-ribosylarginine hydrolase,PIRSF016939:ADP_ribslarg_hdr,		alternative splicing,complete proteome,hydrolase,polymorphism,	chain:[Protein ADP-ribosylarginine] hydrolase- like protein 1,sequence variant,splice variant,
comp207686_c0_seq1	74753038	0	331	ADP-ribosylhydrolase like 2	Homo sapiens						GO:0000287~magnesium ion binding,GO:0004649~poly(ADP-ribose) glycohydrolase activity,GO:0043167~ion binding,GO:0043169~cation binding,GO:0046872~metal ion binding,	IPR005502:ADP-ribosylation/Crystallin J1,			PIRSF006017:ADP-ribosylglycohydrolase,		3d-structure,complete proteome,cytoplasm,hydrolase,magnesium,metal-binding,nucleus,polymorphism,	chain:Poly(ADP-ribose) glycohydrolase ARH3,compositionally biased region:Poly-Ala,helix,metal ion-binding site:Magnesium 1,metal ion-binding site:Magnesium 2,mutagenesis site,sequence conflict,sequence variant,strand,turn,
comp167057_c0_seq1	2498037	0	214	ADP-ribosyltransferase 1	Gallus gallus				GO:0006471~protein amino acid ADP-ribosylation,		GO:0003956~NAD(P)+-protein-arginine ADP-ribosyltransferase activity,GO:0016763~transferase activity, transferring pentosyl groups,	IPR000768:NAD:arginine ADP-ribosyltransferase, ART,			PIRSF005506:NAD(P)+-arginine ADP-ribosyltransferase,		disulfide bond,glycosyltransferase,nad,nadp,pentosyltransferase,signal,transferase,	binding site:NAD,chain:Erythroblast NAD(P)(+)--arginine ADP- ribosyltransferase,disulfide bond,sequence conflict,signal peptide,
comp156174_c0_seq1	74728002	0	154	AE binding protein 1	Homo sapiens				GO:0001501~skeletal system development,GO:0006350~transcription,GO:0006508~proteolysis,GO:0007155~cell adhesion,GO:0007517~muscle organ development,GO:0022610~biological adhesion,GO:0045449~regulation of transcription,	GO:0005576~extracellular region,	GO:0003677~DNA binding,GO:0003700~transcription factor activity,GO:0004180~carboxypeptidase activity,GO:0004181~metallocarboxypeptidase activity,GO:0008233~peptidase activity,GO:0008235~metalloexopeptidase activity,GO:0008237~metallopeptidase activity,GO:0008238~exopeptidase activity,GO:0008270~zinc ion binding,GO:0030528~transcription regulator activity,GO:0043167~ion binding,GO:0043169~cation b…	IPR000421:Coagulation factor 5/8 type, C-terminal,IPR000834:Peptidase M14, carboxypeptidase A,IPR014766:Carboxypeptidase, regulatory region,				SM00231:FA58C,SM00631:Zn_pept,	alternative splicing,complete proteome,cytoplasm,dna-binding,glycoprotein,nucleus,polymorphism,repressor,Secreted,signal,Transcription,transcription regulation,	chain:Adipocyte enhancer-binding protein 1,compositionally biased region:Glu-rich,compositionally biased region:Pro-rich,domain:F5/8 type C,glycosylation site:N-linked (GlcNAc...),region of interest:Interaction with MAPK1 and MAPK3,region of interest:Interaction with PTEN,region of interest:Required for DNA-binding and interaction with NFKBIA,region of interest:Required for transcriptional repres…
comp202949_c0_seq1	190358161	0	87	AE binding protein 2	Bos taurus				GO:0006325~chromatin organization,GO:0006350~transcription,GO:0006355~regulation of transcription, DNA-dependent,GO:0016568~chromatin modification,GO:0045449~regulation of transcription,GO:0051252~regulation of RNA metabolic process,GO:0051276~chromosome organization,		GO:0003677~DNA binding,GO:0003712~transcription cofactor activity,GO:0003714~transcription corepressor activity,GO:0008134~transcription factor binding,GO:0008270~zinc ion binding,GO:0016564~transcription repressor activity,GO:0030528~transcription regulator activity,GO:0043167~ion binding,GO:0043169~cation binding,GO:0046872~metal ion binding,GO:0046914~transition metal ion binding,	IPR007087:Zinc finger, C2H2-type,IPR015880:Zinc finger, C2H2-like,				SM00355:ZnF_C2H2,	acetylation,chromatin regulator,dna-binding,metal-binding,nucleus,phosphoprotein,repeat,repressor,Transcription,transcription regulation,zinc,zinc-finger,	chain:Zinc finger protein aebp2,compositionally biased region:Glu-rich,compositionally biased region:Gly-rich,compositionally biased region:Ser-rich,modified residue,region of interest:Interaction with RBBP4,region of interest:Interaction with SUZ12,zinc finger region:C2H2-type 1,zinc finger region:C2H2-type 2; degenerate,zinc finger region:C2H2-type 3,
comp534161_c0_seq1	116241242	0	56.2	AF4/FMR2 family, member 2	Homo sapiens				GO:0007610~behavior,GO:0007611~learning or memory,GO:0050877~neurological system process,GO:0050890~cognition,			IPR007797:AF-4 proto-oncoprotein,		Mental retardation, X-linked, FRAXE type,			alternative splicing,complete proteome,disease mutation,mental retardation,mrna processing,mrna splicing,nucleus,phosphoprotein,polymorphism,rna-binding,triplet repeat expansion,	chain:AF4/FMR2 family member 2,modified residue,sequence conflict,sequence variant,splice variant,
comp1625_c0_seq1	74720814	0	261	AF4/FMR2 family, member 4	Homo sapiens				GO:0003006~reproductive developmental process,GO:0006350~transcription,GO:0006351~transcription, DNA-dependent,GO:0006366~transcription from RNA polymerase II promoter,GO:0007276~gamete generation,GO:0007281~germ cell development,GO:0007283~spermatogenesis,GO:0007286~spermatid development,GO:0019953~sexual reproduction,GO:0032504~multicellular organism reproduction,GO:0032774~RNA biosynthetic pro…		GO:0003677~DNA binding,GO:0003700~transcription factor activity,GO:0030528~transcription regulator activity,	IPR007797:AF-4 proto-oncoprotein,IPR015479:Transcription factor AF4,					acetylation,alternative splicing,chromosomal rearrangement,complete proteome,direct protein sequencing,nucleus,phosphoprotein,polymorphism,Proto-oncogene,Transcription,transcription regulation,	chain:AF4/FMR2 family member 4,compositionally biased region:Ser-rich,modified residue,sequence conflict,sequence variant,site:Breakpoint for insertion to form MLL-AFF4 fusion protein,splice variant,
comp5942_c0_seq1	126302516	0	696	AFG3 ATPase family gene 3-like 2 (yeast)	Homo sapiens				GO:0000902~cell morphogenesis,GO:0000904~cell morphogenesis involved in differentiation,GO:0001508~regulation of action potential,GO:0006508~proteolysis,GO:0006873~cellular ion homeostasis,GO:0007272~ensheathment of neurons,GO:0007409~axonogenesis,GO:0007517~muscle organ development,GO:0007519~skeletal muscle tissue development,GO:0007528~neuromuscular junction development,GO:0008366~axon ensheat…	GO:0005739~mitochondrion,GO:0005740~mitochondrial envelope,GO:0005743~mitochondrial inner membrane,GO:0016021~integral to membrane,GO:0019866~organelle inner membrane,GO:0031090~organelle membrane,GO:0031224~intrinsic to membrane,GO:0031966~mitochondrial membrane,GO:0031967~organelle envelope,GO:0031975~envelope,GO:0044429~mitochondrial part,	GO:0000166~nucleotide binding,GO:0001882~nucleoside binding,GO:0001883~purine nucleoside binding,GO:0004175~endopeptidase activity,GO:0004222~metalloendopeptidase activity,GO:0005524~ATP binding,GO:0008233~peptidase activity,GO:0008237~metallopeptidase activity,GO:0008270~zinc ion binding,GO:0017076~purine nucleotide binding,GO:0030554~adenyl nucleotide binding,GO:0032553~ribonucleotide binding,G…	IPR000642:Peptidase M41,IPR003593:ATPase, AAA+ type, core,IPR003959:ATPase, AAA-type, core,IPR003960:ATPase, AAA-type, conserved site,IPR005936:Peptidase M41, FtsH,IPR011546:Peptidase M41, FtsH extracellular,				SM00382:AAA,	acetylation,atp-binding,complete proteome,hydrolase,membrane,metal-binding,metalloprotease,mitochondrion,nucleotide-binding,Protease,transmembrane,zinc,	chain:AFG3-like protein 2,metal ion-binding site:Zinc; catalytic,modified residue,nucleotide phosphate-binding region:ATP,sequence conflict,transmembrane region,
comp12735_c0_seq1	30315914	0	531	AHA1, activator of heat shock protein ATPase homolog 1 (yeast)	Mus musculus			Posttranslational modification, protein turnover, chaperones,	GO:0006457~protein folding,	GO:0005783~endoplasmic reticulum,GO:0005829~cytosol,	GO:0001671~ATPase activator activity,GO:0008047~enzyme activator activity,GO:0051087~chaperone binding,GO:0060589~nucleoside-triphosphatase regulator activity,GO:0060590~ATPase regulator activity,	IPR013538:Activator of Hsp90 ATPase homologue 1-like,IPR015310:Activator of Hsp90 ATPase, N-terminal,					acetylation,Chaperone,cytoplasm,endoplasmic reticulum,stress response,	chain:Activator of 90 kDa heat shock protein ATPase homolog 1,modified residue,sequence conflict,
comp21740_c0_seq1	125149	0	342	AK	Gallus gallus				GO:0006163~purine nucleotide metabolic process,GO:0009141~nucleoside triphosphate metabolic process,GO:0009144~purine nucleoside triphosphate metabolic process,GO:0009150~purine ribonucleotide metabolic process,GO:0009199~ribonucleoside triphosphate metabolic process,GO:0009205~purine ribonucleoside triphosphate metabolic process,GO:0009259~ribonucleotide metabolic process,GO:0046034~ATP metaboli…		GO:0000166~nucleotide binding,GO:0001882~nucleoside binding,GO:0001883~purine nucleoside binding,GO:0004017~adenylate kinase activity,GO:0005524~ATP binding,GO:0016776~phosphotransferase activity, phosphate group as acceptor,GO:0017076~purine nucleotide binding,GO:0019201~nucleotide kinase activity,GO:0019205~nucleobase, nucleoside, nucleotide kinase activity,GO:0030554~adenyl nucleotide binding,…	IPR000850:Adenylate kinase,IPR006267:Adenylate kinase, isozyme 1,	gga00230:Purine metabolism,		PIRSF000734:adenylate kinase,PIRSF500303:PIRSF500303,		ATP,atp-binding,cytoplasm,kinase,nucleotide-binding,P-loop,phosphotransferase,transferase,	binding site:AMP,chain:Adenylate kinase isoenzyme 1,mutagenesis site,nucleotide phosphate-binding region:AMP,nucleotide phosphate-binding region:ATP,
comp946_c0_seq1	75061989	0	188	AKT interacting protein	Pongo abelii				GO:0006915~apoptosis,GO:0007032~endosome organization,GO:0007033~vacuole organization,GO:0007034~vacuolar transport,GO:0007040~lysosome organization,GO:0007041~lysosomal transport,GO:0008104~protein localization,GO:0008219~cell death,GO:0008333~endosome to lysosome transport,GO:0012501~programmed cell death,GO:0015031~protein transport,GO:0016192~vesicle-mediated transport,GO:0016197~endosome tra…	GO:0005886~plasma membrane,GO:0019898~extrinsic to membrane,GO:0070695~FHF complex,	GO:0016879~ligase activity, forming carbon-nitrogen bonds,GO:0016881~acid-amino acid ligase activity,GO:0019787~small conjugating protein ligase activity,	IPR000608:Ubiquitin-conjugating enzyme, E2,IPR016135:Ubiquitin-conjugating enzyme/RWD-like,				SM00212:UBCc,	Apoptosis,cell membrane,cytoplasm,membrane,protein transport,transport,	chain:AKT-interacting protein,
comp5385_c0_seq1	81881209	0	228	AKT1 substrate 1 (proline-rich)	Mus musculus				GO:0006916~anti-apoptosis,GO:0007166~cell surface receptor linked signal transduction,GO:0007219~Notch signaling pathway,GO:0010941~regulation of cell death,GO:0042981~regulation of apoptosis,GO:0043066~negative regulation of apoptosis,GO:0043067~regulation of programmed cell death,GO:0043069~negative regulation of programmed cell death,GO:0043523~regulation of neuron apoptosis,GO:0043526~neuropr…	GO:0005829~cytosol,GO:0044445~cytosolic part,							cytoplasm,phosphoprotein,	chain:Proline-rich AKT1 substrate 1,compositionally biased region:Poly-Pro,compositionally biased region:Pro-rich,modified residue,
comp527408_c0_seq1	166198328	0	72.4	ALS2 C-terminal like	Bos taurus			Function unknown,	GO:0007032~endosome organization,GO:0008104~protein localization,GO:0035023~regulation of Rho protein signal transduction,GO:0046578~regulation of Ras protein signal transduction,GO:0051056~regulation of small GTPase mediated signal transduction,	GO:0016023~cytoplasmic membrane-bounded vesicle,GO:0031410~cytoplasmic vesicle,GO:0031982~vesicle,GO:0031988~membrane-bounded vesicle,	GO:0005083~small GTPase regulator activity,GO:0005085~guanyl-nucleotide exchange factor activity,GO:0005088~Ras guanyl-nucleotide exchange factor activity,GO:0005089~Rho guanyl-nucleotide exchange factor activity,GO:0005096~GTPase activator activity,GO:0008047~enzyme activator activity,GO:0017016~Ras GTPase binding,GO:0017137~Rab GTPase binding,GO:0019899~enzyme binding,GO:0030695~GTPase regulato…	IPR000219:Dbl homology (DH) domain,IPR003123:Vacuolar sorting protein 9,IPR003409:MORN motif,				SM00325:RhoGEF,SM00698:MORN,	cytoplasm,GTPase activation,repeat,	chain:ALS2 C-terminal-like protein,domain:VPS9,repeat:MORN 1,repeat:MORN 2,repeat:MORN 3,repeat:MORN 4,repeat:MORN 5,repeat:MORN 6,repeat:MORN 7,repeat:MORN 8,
comp124715_c0_seq1	74736367	0	95.5	AMME chromosomal region gene 1-like	Homo sapiens							IPR002733:AMMECR1,			PIRSF015650:uncharacterized conserved protein, AMMECR1 type,		complete proteome,phosphoprotein,	chain:AMMECR1-like protein,domain:AMMECR1,modified residue,
comp265020_c0_seq1	121944435	0	104	AN1, ubiquitin-like, homolog (Xenopus laevis)	Homo sapiens						GO:0008270~zinc ion binding,GO:0043167~ion binding,GO:0043169~cation binding,GO:0046872~metal ion binding,GO:0046914~transition metal ion binding,	IPR000058:Zinc finger, AN1-type,IPR000626:Ubiquitin,IPR019954:Ubiquitin conserved site,IPR019955:Ubiquitin supergroup,IPR019956:Ubiquitin subgroup,				SM00154:ZnF_AN1,SM00213:UBQ,	complete proteome,metal-binding,polymorphism,zinc,zinc-finger,	chain:AN1-type zinc finger and ubiquitin domain-containing protein 1,domain:Ubiquitin-like,sequence variant,zinc finger region:AN1-type,
comp1247_c0_seq1	143811464	0	216	AP1 gamma subunit binding protein 1	Homo sapiens				GO:0006886~intracellular protein transport,GO:0006897~endocytosis,GO:0008104~protein localization,GO:0010324~membrane invagination,GO:0015031~protein transport,GO:0016044~membrane organization,GO:0016192~vesicle-mediated transport,GO:0034613~cellular protein localization,GO:0045184~establishment of protein localization,GO:0046907~intracellular transport,GO:0070727~cellular macromolecule localizat…	GO:0000139~Golgi membrane,GO:0005794~Golgi apparatus,GO:0005798~Golgi-associated vesicle,GO:0012505~endomembrane system,GO:0012506~vesicle membrane,GO:0012510~trans-Golgi network transport vesicle membrane,GO:0016023~cytoplasmic membrane-bounded vesicle,GO:0019898~extrinsic to membrane,GO:0030117~membrane coat,GO:0030118~clathrin coat,GO:0030119~AP-type membrane coat adaptor complex,GO:0030120~ve…	GO:0005509~calcium ion binding,GO:0043167~ion binding,GO:0043169~cation binding,GO:0046872~metal ion binding,	IPR000261:EPS15 homology (EH),IPR011992:EF-Hand type,				SM00027:EH,	acetylation,alternative splicing,coiled coil,complete proteome,cytoplasm,Endocytosis,golgi apparatus,membrane,phosphoprotein,polymorphism,protein transport,repeat,transport,	chain:Synergin gamma,domain:EH,modified residue,region of interest:Interaction with A1P1G1 and A1P1G2,sequence conflict,sequence variant,short sequence motif:DFXDF motif 1,short sequence motif:DFXDF motif 2,short sequence motif:DFXDF motif 3,splice variant,
comp1089_c0_seq1	172046152	0	60.8	AP2 associated kinase 1	Mus musculus				GO:0006468~protein amino acid phosphorylation,GO:0006793~phosphorus metabolic process,GO:0006796~phosphate metabolic process,GO:0016310~phosphorylation,	GO:0005886~plasma membrane,GO:0005905~coated pit,GO:0012505~endomembrane system,GO:0019898~extrinsic to membrane,	GO:0000166~nucleotide binding,GO:0001882~nucleoside binding,GO:0001883~purine nucleoside binding,GO:0004672~protein kinase activity,GO:0004674~protein serine/threonine kinase activity,GO:0005524~ATP binding,GO:0017076~purine nucleotide binding,GO:0030554~adenyl nucleotide binding,GO:0032553~ribonucleotide binding,GO:0032555~purine ribonucleotide binding,GO:0032559~adenyl ribonucleotide binding,	IPR000719:Protein kinase, core,IPR008271:Serine/threonine protein kinase, active site,IPR017441:Protein kinase, ATP binding site,IPR017442:Serine/threonine protein kinase-related,					alternative splicing,atp-binding,cell membrane,coated pit,kinase,membrane,nucleotide-binding,phosphoprotein,serine/threonine-protein kinase,transferase,	active site:Proton acceptor,binding site:ATP,chain:AP2-associated protein kinase 1,chain:Uncharacterized protein FLJ45252 homolog,compositionally biased region:Gln-rich,compositionally biased region:Poly-Ala,compositionally biased region:Poly-Gly,domain:Protein kinase,modified residue,nucleotide phosphate-binding region:ATP,sequence conflict,splice variant,
comp5325_c0_seq1	81907653	0	427	APAF1 interacting protein; similar to MMRP19	Mus musculus				GO:0006915~apoptosis,GO:0008219~cell death,GO:0010941~regulation of cell death,GO:0012501~programmed cell death,GO:0016265~death,GO:0042981~regulation of apoptosis,GO:0043066~negative regulation of apoptosis,GO:0043067~regulation of programmed cell death,GO:0043069~negative regulation of programmed cell death,GO:0060548~negative regulation of cell death,		GO:0008270~zinc ion binding,GO:0043167~ion binding,GO:0043169~cation binding,GO:0046872~metal ion binding,GO:0046914~transition metal ion binding,	IPR001303:Class II aldolase/adducin, N-terminal,IPR017714:Methylthioribulose-1-phosphate dehydratase,					Apoptosis,cytoplasm,metal-binding,zinc,	chain:APAF1-interacting protein,metal ion-binding site:Zinc,sequence conflict,
comp176094_c0_seq1	73921676	0	83.6	APEX nuclease (apurinic/apyrimidinic endonuclease) 2	Homo sapiens				GO:0006259~DNA metabolic process,GO:0006281~DNA repair,GO:0006974~response to DNA damage stimulus,GO:0033554~cellular response to stress,	GO:0005739~mitochondrion,GO:0005740~mitochondrial envelope,GO:0005743~mitochondrial inner membrane,GO:0019866~organelle inner membrane,GO:0031090~organelle membrane,GO:0031966~mitochondrial membrane,GO:0031967~organelle envelope,GO:0031975~envelope,GO:0044429~mitochondrial part,	GO:0003677~DNA binding,GO:0003906~DNA-(apurinic or apyrimidinic site) lyase activity,GO:0004518~nuclease activity,GO:0004519~endonuclease activity,GO:0008270~zinc ion binding,GO:0043167~ion binding,GO:0043169~cation binding,GO:0046872~metal ion binding,GO:0046914~transition metal ion binding,	IPR000097:AP endonuclease, family 1,IPR004808:Exodeoxyribonuclease III xth,IPR005135:Endonuclease/exonuclease/phosphatase,IPR010666:Zinc finger, GRF-type,	hsa03410:Base excision repair,				complete proteome,DNA damage,dna repair,lyase,mitochondrion,nucleus,polymorphism,	chain:DNA-(apurinic or apyrimidinic site) lyase 2,sequence conflict,sequence variant,
comp455870_c0_seq1	75070678	0	112	APOBEC1 complementation factor	Pongo abelii				GO:0006396~RNA processing,GO:0006397~mRNA processing,GO:0010608~posttranscriptional regulation of gene expression,GO:0016071~mRNA metabolic process,GO:0031647~regulation of protein stability,GO:0050821~protein stabilization,	GO:0005783~endoplasmic reticulum,GO:0030895~apolipoprotein B mRNA editing enzyme complex,	GO:0000166~nucleotide binding,GO:0003723~RNA binding,GO:0003725~double-stranded RNA binding,GO:0003727~single-stranded RNA binding,	IPR000504:RNA recognition motif, RNP-1,IPR006535:HnRNP R and Q splicing factor,IPR012677:Nucleotide-binding, alpha-beta plait,				SM00360:RRM,	cytoplasm,endoplasmic reticulum,mrna processing,nucleus,repeat,rna-binding,	chain:APOBEC1 complementation factor,domain:RRM 1,domain:RRM 2,domain:RRM 3,region of interest:Required for nuclear localization,
comp23186_c0_seq1	115311308	0	391	ARD1 homolog A, N-acetyltransferase	Bos taurus			General function prediction only,			GO:0004596~peptide alpha-N-acetyltransferase activity,GO:0008080~N-acetyltransferase activity,GO:0016407~acetyltransferase activity,GO:0016410~N-acyltransferase activity,GO:0034212~peptide N-acetyltransferase activity,	IPR000182:GCN5-related N-acetyltransferase,IPR016181:Acyl-CoA N-acyltransferase,			PIRSF001742:N-acetyltransferase complex, catalytic subunit,		acetylation,Acyltransferase,cytoplasm,nucleus,phosphoprotein,transferase,	chain:N-terminal acetyltransferase complex ARD1 subunit homolog A,domain:N-acetyltransferase,modified residue,region of interest:Interaction with NARG1,
comp4271_c0_seq1	47115849	0	385	ARP1 actin-related protein 1 homolog B, centractin beta (yeast)	Mus musculus					GO:0005813~centrosome,GO:0005815~microtubule organizing center,GO:0005856~cytoskeleton,GO:0015630~microtubule cytoskeleton,GO:0043228~non-membrane-bounded organelle,GO:0043232~intracellular non-membrane-bounded organelle,GO:0044430~cytoskeletal part,	GO:0000166~nucleotide binding,GO:0001882~nucleoside binding,GO:0001883~purine nucleoside binding,GO:0005524~ATP binding,GO:0017076~purine nucleotide binding,GO:0030554~adenyl nucleotide binding,GO:0032553~ribonucleotide binding,GO:0032555~purine ribonucleotide binding,GO:0032559~adenyl ribonucleotide binding,	IPR004000:Actin/actin-like,IPR004001:Actin, conserved site,			PIRSF002337:Actin,	SM00268:ACTIN,	acetylation,atp-binding,cytoplasm,cytoskeleton,direct protein sequencing,nitration,nucleotide-binding,	chain:Beta-centractin,modified residue,
comp48735_c0_seq1	1703146	0	752	ARP2 actin-related protein 2 homolog (yeast)	Gallus gallus					GO:0005856~cytoskeleton,GO:0042995~cell projection,GO:0043228~non-membrane-bounded organelle,GO:0043232~intracellular non-membrane-bounded organelle,	GO:0000166~nucleotide binding,GO:0001882~nucleoside binding,GO:0001883~purine nucleoside binding,GO:0003779~actin binding,GO:0005524~ATP binding,GO:0008092~cytoskeletal protein binding,GO:0017076~purine nucleotide binding,GO:0030554~adenyl nucleotide binding,GO:0032553~ribonucleotide binding,GO:0032555~purine ribonucleotide binding,GO:0032559~adenyl ribonucleotide binding,	IPR004000:Actin/actin-like,			PIRSF002337:Actin,	SM00268:ACTIN,	actin-binding,atp-binding,cell projection,cytoplasm,cytoskeleton,nucleotide-binding,	chain:Actin-related protein 2,nucleotide phosphate-binding region:ATP,
comp36657_c0_seq1	82217061	0	546	ARP3 actin-related protein 3 homolog (yeast)	Gallus gallus				GO:0008064~regulation of actin polymerization or depolymerization,GO:0030832~regulation of actin filament length,GO:0030833~regulation of actin filament polymerization,GO:0032271~regulation of protein polymerization,GO:0032535~regulation of cellular component size,GO:0032956~regulation of actin cytoskeleton organization,GO:0032970~regulation of actin filament-based process,GO:0033043~regulation o…	GO:0005856~cytoskeleton,GO:0030027~lamellipodium,GO:0031252~cell leading edge,GO:0042995~cell projection,GO:0043228~non-membrane-bounded organelle,GO:0043232~intracellular non-membrane-bounded organelle,	GO:0000166~nucleotide binding,GO:0001882~nucleoside binding,GO:0001883~purine nucleoside binding,GO:0003779~actin binding,GO:0005524~ATP binding,GO:0008092~cytoskeletal protein binding,GO:0017076~purine nucleotide binding,GO:0030554~adenyl nucleotide binding,GO:0032553~ribonucleotide binding,GO:0032555~purine ribonucleotide binding,GO:0032559~adenyl ribonucleotide binding,	IPR004000:Actin/actin-like,IPR015623:Actin-related protein 3,			PIRSF002337:Actin,	SM00268:ACTIN,	acetylation,actin-binding,atp-binding,cell projection,cytoplasm,cytoskeleton,nucleotide-binding,	chain:Actin-related protein 3,modified residue,
comp217252_c0_seq1	110832751	0	122	ARP5 actin-related protein 5 homolog (yeast)	Homo sapiens				GO:0006350~transcription,GO:0045449~regulation of transcription,		GO:0000166~nucleotide binding,GO:0001882~nucleoside binding,GO:0001883~purine nucleoside binding,GO:0005524~ATP binding,GO:0017076~purine nucleotide binding,GO:0030554~adenyl nucleotide binding,GO:0032553~ribonucleotide binding,GO:0032555~purine ribonucleotide binding,GO:0032559~adenyl ribonucleotide binding,	IPR004000:Actin/actin-like,IPR004001:Actin, conserved site,				SM00268:ACTIN,	coiled coil,complete proteome,polymorphism,Transcription,transcription regulation,	chain:Actin-related protein 5,sequence conflict,sequence variant,
comp88218_c0_seq1	27923736	0	519	ARP6 actin-related protein 6 homolog (yeast)	Gallus gallus					GO:0005856~cytoskeleton,GO:0043228~non-membrane-bounded organelle,GO:0043232~intracellular non-membrane-bounded organelle,		IPR004000:Actin/actin-like,				SM00268:ACTIN,	cytoplasm,cytoskeleton,	chain:Actin-related protein 6,
comp153506_c0_seq1	116241257	0	191	ARP8 actin-related protein 8 homolog (yeast)	Homo sapiens					GO:0005856~cytoskeleton,GO:0043228~non-membrane-bounded organelle,GO:0043232~intracellular non-membrane-bounded organelle,		IPR004000:Actin/actin-like,				SM00268:ACTIN,	complete proteome,cytoplasm,cytoskeleton,phosphoprotein,polymorphism,	chain:Actin-related protein 8,modified residue,sequence conflict,sequence variant,
comp584292_c0_seq1	90111968	0	63.5	ARV1 homolog (S. cerevisiae)	Bos taurus				GO:0006643~membrane lipid metabolic process,GO:0006665~sphingolipid metabolic process,	GO:0016021~integral to membrane,GO:0031224~intrinsic to membrane,		IPR007290:Arv1-like protein,					lipid metabolism,membrane,sphingolipid metabolism,transmembrane,	chain:Protein arv1,transmembrane region,
comp5642_c0_seq1	74735206	0	413	ASF1 anti-silencing function 1 homolog A (S. cerevisiae)	Homo sapiens				GO:0006259~DNA metabolic process,GO:0006281~DNA repair,GO:0006323~DNA packaging,GO:0006325~chromatin organization,GO:0006333~chromatin assembly or disassembly,GO:0006334~nucleosome assembly,GO:0006345~loss of chromatin silencing,GO:0006350~transcription,GO:0006355~regulation of transcription, DNA-dependent,GO:0006974~response to DNA damage stimulus,GO:0009891~positive regulation of biosynthetic p…	GO:0016585~chromatin remodeling complex,	GO:0003682~chromatin binding,GO:0042393~histone binding,	IPR006818:Histone chaperone, ASF1-like,					3d-structure,Chaperone,chromatin regulator,complete proteome,nucleus,phosphoprotein,Transcription,transcription regulation,	chain:Histone chaperone ASF1A,helix,modified residue,mutagenesis site,region of interest:Interaction with histone H3, CHAF1B, and HIRA,region of interest:Required for interaction with HIRA,sequence conflict,short sequence motif:Required for interaction with HIRA,strand,
comp219006_c0_seq1	259016354	0	101	AT hook containing transcription factor 1; AT hook containing transcription factor 1 pseudogene	Homo sapiens				GO:0000910~cytokinesis,GO:0006350~transcription,GO:0006461~protein complex assembly,GO:0006997~nucleus organization,GO:0006999~nuclear pore organization,GO:0034621~cellular macromolecular complex subunit organization,GO:0034622~cellular macromolecular complex assembly,GO:0043623~cellular protein complex assembly,GO:0043933~macromolecular complex subunit organization,GO:0046931~pore complex biogen…	GO:0000775~chromosome, centromeric region,GO:0000776~kinetochore,GO:0000777~condensed chromosome kinetochore,GO:0000779~condensed chromosome, centromeric region,GO:0000785~chromatin,GO:0000793~condensed chromosome,GO:0005635~nuclear envelope,GO:0005643~nuclear pore,GO:0005654~nucleoplasm,GO:0005694~chromosome,GO:0012505~endomembrane system,GO:0016021~integral to membrane,GO:0016363~nuclear matrix…	GO:0003677~DNA binding,	IPR017956:AT hook, DNA-binding, conserved site,IPR019775:WD40 repeat, conserved site,				SM00384:AT_hook,	acetylation,alternative splicing,cell cycle,cell division,complete proteome,cytoplasm,dna-binding,kinetochore,mRNA transport,nuclear pore complex,nucleus,phosphoprotein,polymorphism,protein transport,translocation,transport,	chain:Protein ELYS,DNA-binding region:A.T hook,modified residue,region of interest:Mediates transcriptional activity,region of interest:Necessary for cytoplasmic localization,region of interest:Necessary for nuclear localization,sequence conflict,sequence variant,splice variant,
comp184038_c0_seq1	81892397	0	129	AT hook, DNA binding motif, containing 1	Mus musculus						GO:0003677~DNA binding,	IPR017956:AT hook, DNA-binding, conserved site,				SM00384:AT_hook,	dna-binding,phosphoprotein,repeat,	chain:A.T hook DNA-binding motif-containing protein 1,compositionally biased region:Gly-rich,compositionally biased region:Pro-rich,DNA-binding region:A.T hook 1,DNA-binding region:A.T hook 2,modified residue,sequence conflict,
comp2502_c0_seq1	73920185	1e-06	51.2	AT rich interactive domain 1A (SWI-like)	Homo sapiens		h_hSWI-SNFpathway:Chromatin Remodeling by hSWI/SNF ATP-dependent Complexes,h_vdrPathway:Control of Gene Expression by Vitamin D Receptor,		GO:0006325~chromatin organization,GO:0006338~chromatin remodeling,GO:0006350~transcription,GO:0006355~regulation of transcription, DNA-dependent,GO:0007242~intracellular signaling cascade,GO:0009891~positive regulation of biosynthetic process,GO:0010557~positive regulation of macromolecule biosynthetic process,GO:0010604~positive regulation of macromolecule metabolic process,GO:0010628~positive r…	GO:0005730~nucleolus,GO:0016514~SWI/SNF complex,GO:0016585~chromatin remodeling complex,GO:0031974~membrane-enclosed lumen,GO:0031981~nuclear lumen,GO:0043228~non-membrane-bounded organelle,GO:0043232~intracellular non-membrane-bounded organelle,GO:0043233~organelle lumen,GO:0070013~intracellular organelle lumen,GO:0070603~SWI/SNF-type complex,	GO:0003677~DNA binding,GO:0016563~transcription activator activity,GO:0030528~transcription regulator activity,	IPR001606:AT-rich interaction region,				SM00501:BRIGHT,	3d-structure,acetylation,alternative splicing,chromatin regulator,complete proteome,direct protein sequencing,dna-binding,neurogenesis,nucleus,phosphoprotein,Transcription,transcription regulation,	chain:AT-rich interactive domain-containing protein 1A,compositionally biased region:Gln-rich,compositionally biased region:Poly-Gln,compositionally biased region:Poly-Ser,domain:ARID,helix,modified residue,mutagenesis site,sequence conflict,short sequence motif:LXXLL,splice variant,strand,turn,
comp1440_c0_seq1	73921721	0	152	AT rich interactive domain 2 (ARID, RFX-like)	Homo sapiens				GO:0006325~chromatin organization,GO:0006350~transcription,GO:0016568~chromatin modification,GO:0045449~regulation of transcription,GO:0051276~chromosome organization,		GO:0003677~DNA binding,GO:0008270~zinc ion binding,GO:0043167~ion binding,GO:0043169~cation binding,GO:0046872~metal ion binding,GO:0046914~transition metal ion binding,	IPR001606:AT-rich interaction region,IPR007087:Zinc finger, C2H2-type,IPR011991:Winged helix repressor DNA-binding,IPR015880:Zinc finger, C2H2-like,				SM00355:ZnF_C2H2,SM00501:BRIGHT,	alternative splicing,chromatin regulator,complete proteome,dna-binding,metal-binding,nucleus,phosphoprotein,Transcription,transcription regulation,zinc,zinc-finger,	chain:AT-rich interactive domain-containing protein 2,compositionally biased region:Gln-rich,domain:ARID,modified residue,sequence conflict,short sequence motif:LXXLL,splice variant,zinc finger region:C2H2-type,
comp167958_c0_seq1	81870092	1e-06	52.4	AT rich interactive domain 3B (BRIGHT-like)	Mus musculus				GO:0006350~transcription,GO:0045449~regulation of transcription,		GO:0003677~DNA binding,	IPR001606:AT-rich interaction region,				SM00501:BRIGHT,	acetylation,alternative splicing,developmental protein,dna-binding,nucleus,phosphoprotein,Transcription,transcription regulation,	chain:AT-rich interactive domain-containing protein 3B,compositionally biased region:Ala-rich,compositionally biased region:Gln-rich,compositionally biased region:Poly-Glu,compositionally biased region:Ser-rich,domain:ARID,modified residue,region of interest:Interaction with ARID3A,region of interest:Interaction with RB1,sequence conflict,splice variant,
comp589129_c0_seq1	189045972	6e-05	45.4	AT rich interactive domain 3C (BRIGHT-like)	Homo sapiens				GO:0006350~transcription,GO:0045449~regulation of transcription,		GO:0003677~DNA binding,	IPR001606:AT-rich interaction region,				SM00501:BRIGHT,	complete proteome,dna-binding,nucleus,polymorphism,Transcription,transcription regulation,	chain:AT-rich interactive domain-containing protein 3C,compositionally biased region:Glu-rich,compositionally biased region:Pro-rich,domain:ARID,sequence variant,
comp166682_c0_seq1	143955277	0	188	AT rich interactive domain 4B (RBP1-like)	Mus musculus				GO:0006325~chromatin organization,GO:0006333~chromatin assembly or disassembly,GO:0006350~transcription,GO:0045449~regulation of transcription,GO:0051276~chromosome organization,	GO:0000785~chromatin,GO:0005694~chromosome,GO:0043228~non-membrane-bounded organelle,GO:0043232~intracellular non-membrane-bounded organelle,GO:0044427~chromosomal part,	GO:0003677~DNA binding,GO:0003682~chromatin binding,	IPR000953:Chromo domain,IPR001606:AT-rich interaction region,IPR002999:Tudor domain,IPR012603:RBB1NT,			PIRSF002393:AT-rich interactive domain-containing protein 4 (retinoblastoma binding protein 1),	SM00298:CHROMO,SM00333:TUDOR,SM00501:BRIGHT,	alternative splicing,coiled coil,dna-binding,nucleus,phosphoprotein,Transcription,transcription regulation,	chain:AT-rich interactive domain-containing protein 4B,compositionally biased region:Glu-rich,compositionally biased region:Poly-Ser,compositionally biased region:Ser-rich,domain:ARID,modified residue,splice variant,
comp211909_c0_seq1	148840818	0	95.1	AT rich interactive domain 5A (MRF1-like)	Homo sapiens				GO:0006350~transcription,GO:0006355~regulation of transcription, DNA-dependent,GO:0009890~negative regulation of biosynthetic process,GO:0010558~negative regulation of macromolecule biosynthetic process,GO:0010605~negative regulation of macromolecule metabolic process,GO:0010629~negative regulation of gene expression,GO:0016481~negative regulation of transcription,GO:0031327~negative regulation o…		GO:0003677~DNA binding,GO:0016564~transcription repressor activity,GO:0030528~transcription regulator activity,	IPR001606:AT-rich interaction region,				SM00501:BRIGHT,	complete proteome,dna-binding,nucleus,phosphoprotein,repressor,Transcription,transcription regulation,	chain:AT-rich interactive domain-containing protein 5A,domain:ARID,modified residue,
comp143759_c0_seq1	209572763	0	105	AT rich interactive domain 5B (MRF1-like)	Homo sapiens				GO:0001501~skeletal system development,GO:0001655~urogenital system development,GO:0001667~ameboidal cell migration,GO:0001822~kidney development,GO:0006350~transcription,GO:0006355~regulation of transcription, DNA-dependent,GO:0006928~cell motion,GO:0007166~cell surface receptor linked signal transduction,GO:0007167~enzyme linked receptor protein signaling pathway,GO:0007169~transmembrane recept…		GO:0003677~DNA binding,GO:0016564~transcription repressor activity,GO:0030528~transcription regulator activity,	IPR001606:AT-rich interaction region,				SM00501:BRIGHT,	3d-structure,alternative splicing,complete proteome,dna-binding,nucleus,phosphoprotein,Transcription,transcription regulation,	chain:AT-rich interactive domain-containing protein 5B,domain:ARID,helix,modified residue,sequence conflict,splice variant,strand,turn,
comp530900_c0_seq1	81895194	0	100	AT-hook transcription factor	Mus musculus				GO:0006350~transcription,GO:0045449~regulation of transcription,		GO:0003677~DNA binding,						activator,alternative splicing,dna-binding,nucleus,phosphoprotein,Transcription,transcription regulation,	chain:AT-hook-containing transcription factor,DNA-binding region:A.T hook,modified residue,region of interest:PEST,sequence conflict,splice variant,
comp4775_c0_seq1	94707225	0	172	ATG12 autophagy related 12 homolog (S. cerevisiae)	Rattus norvegicus				GO:0000045~autophagic vacuole formation,GO:0006508~proteolysis,GO:0006914~autophagy,GO:0007033~vacuole organization,GO:0009057~macromolecule catabolic process,GO:0009267~cellular response to starvation,GO:0009991~response to extracellular stimulus,GO:0016236~macroautophagy,GO:0019941~modification-dependent protein catabolic process,GO:0030163~protein catabolic process,GO:0031667~response to nutri…	GO:0000267~cell fraction,GO:0000407~pre-autophagosomal structure,GO:0005624~membrane fraction,GO:0005625~soluble fraction,GO:0005626~insoluble fraction,GO:0034045~pre-autophagosomal structure membrane,		IPR007242:Autophagy-related protein 12,	rno04140:Regulation of autophagy,rno04622:RIG-I-like receptor signaling pathway,				autophagy,cytoplasm,isopeptide bond,ubl conjugation pathway,	chain:Autophagy-related protein 12,cross-link:Glycyl lysine isopeptide (Gly-Lys) (interchain with K-130 in ATG5),
comp74757_c0_seq1	123782224	0	289	ATG2 autophagy related 2 homolog A (S. cerevisiae)	Mus musculus			Intracellular trafficking and secretion,				IPR015412:ATG2, C-terminal,					phosphoprotein,	chain:Autophagy-related protein 2 homolog A,modified residue,sequence conflict,
comp9813_c0_seq2	122142419	0	57	ATG3 autophagy related 3 homolog (S. cerevisiae)	Bos taurus				GO:0006508~proteolysis,GO:0006914~autophagy,GO:0008104~protein localization,GO:0009057~macromolecule catabolic process,GO:0015031~protein transport,GO:0016567~protein ubiquitination,GO:0019941~modification-dependent protein catabolic process,GO:0030163~protein catabolic process,GO:0032446~protein modification by small protein conjugation,GO:0043632~modification-dependent macromolecule catabolic p…	GO:0000151~ubiquitin ligase complex,GO:0000153~cytoplasmic ubiquitin ligase complex,GO:0005829~cytosol,	GO:0016879~ligase activity, forming carbon-nitrogen bonds,GO:0016881~acid-amino acid ligase activity,GO:0019787~small conjugating protein ligase activity,GO:0019899~enzyme binding,	IPR007134:Autophagy-related protein 3, N-terminal,IPR007135:Autophagy-related protein 3,IPR019461:Autophagy-related protein 3, C-terminal,	bta04140:Regulation of autophagy,		PIRSF017026:autophagy-related protein 3,		acetylation,autophagy,cytoplasm,phosphoprotein,protein transport,transport,ubl conjugation pathway,	active site:Glycyl thioester intermediate,chain:Autophagy-related protein 3,modified residue,
comp394193_c0_seq1	61211779	0	60.5	ATG4 autophagy related 4 homolog B (S. cerevisiae)	Gallus gallus				GO:0006508~proteolysis,GO:0006914~autophagy,GO:0008104~protein localization,GO:0009057~macromolecule catabolic process,GO:0015031~protein transport,GO:0019941~modification-dependent protein catabolic process,GO:0030163~protein catabolic process,GO:0043632~modification-dependent macromolecule catabolic process,GO:0044257~cellular protein catabolic process,GO:0044265~cellular macromolecule cataboli…		GO:0008233~peptidase activity,GO:0008234~cysteine-type peptidase activity,GO:0070011~peptidase activity, acting on L-amino acid peptides,	IPR005078:Peptidase C54,	gga04140:Regulation of autophagy,		PIRSF016995:cysteine protease ATG4,		alternative splicing,autophagy,cytoplasm,hydrolase,Protease,protein transport,thiol protease,transport,ubl conjugation pathway,	active site:Nucleophile,chain:Cysteine protease ATG4B,sequence conflict,splice variant,
comp533131_c0_seq1	61211867	0	97.4	ATG4 autophagy related 4 homolog C (S. cerevisiae)	Homo sapiens				GO:0000045~autophagic vacuole formation,GO:0006508~proteolysis,GO:0006605~protein targeting,GO:0006612~protein targeting to membrane,GO:0006623~protein targeting to vacuole,GO:0006886~intracellular protein transport,GO:0006914~autophagy,GO:0007033~vacuole organization,GO:0007034~vacuolar transport,GO:0008104~protein localization,GO:0009057~macromolecule catabolic process,GO:0009267~cellular respo…	GO:0005576~extracellular region,GO:0005730~nucleolus,GO:0005829~cytosol,GO:0005856~cytoskeleton,GO:0005875~microtubule associated complex,GO:0015630~microtubule cytoskeleton,GO:0031974~membrane-enclosed lumen,GO:0031981~nuclear lumen,GO:0043228~non-membrane-bounded organelle,GO:0043232~intracellular non-membrane-bounded organelle,GO:0043233~organelle lumen,GO:0044430~cytoskeletal part,GO:0070013~…	GO:0004175~endopeptidase activity,GO:0004197~cysteine-type endopeptidase activity,GO:0008017~microtubule binding,GO:0008092~cytoskeletal protein binding,GO:0008233~peptidase activity,GO:0008234~cysteine-type peptidase activity,GO:0015631~tubulin binding,GO:0070011~peptidase activity, acting on L-amino acid peptides,	IPR005078:Peptidase C54,	hsa04140:Regulation of autophagy,	Six new loci associated with blood low-density lipoprotein cholesterol, high-density lipoprotein cholesterol or triglycerides in humans,			acetylation,autophagy,complete proteome,cytoplasm,hydrolase,Protease,protein transport,thiol protease,transport,ubl conjugation pathway,	active site:Nucleophile,chain:Cysteine protease ATG4C,modified residue,
comp3934_c0_seq1	61211337	0	239	ATG4 autophagy related 4 homolog D (S. cerevisiae)	Sus scrofa				GO:0006508~proteolysis,GO:0006914~autophagy,GO:0008104~protein localization,GO:0009057~macromolecule catabolic process,GO:0015031~protein transport,GO:0019941~modification-dependent protein catabolic process,GO:0030163~protein catabolic process,GO:0043632~modification-dependent macromolecule catabolic process,GO:0044257~cellular protein catabolic process,GO:0044265~cellular macromolecule cataboli…		GO:0008233~peptidase activity,GO:0008234~cysteine-type peptidase activity,GO:0070011~peptidase activity, acting on L-amino acid peptides,	IPR005078:Peptidase C54,	ssc04140:Regulation of autophagy,				autophagy,cytoplasm,hydrolase,Protease,protein transport,thiol protease,transport,ubl conjugation pathway,	active site:Nucleophile,chain:Cysteine protease ATG4D,
comp191974_c0_seq1	17366828	0	349	ATG5 autophagy related 5 homolog (S. cerevisiae)	Homo sapiens				GO:0000045~autophagic vacuole formation,GO:0001568~blood vessel development,GO:0001944~vasculature development,GO:0001974~blood vessel remodeling,GO:0003013~circulatory system process,GO:0003015~heart process,GO:0003018~vascular process in circulatory system,GO:0006914~autophagy,GO:0006915~apoptosis,GO:0007033~vacuole organization,GO:0007507~heart development,GO:0007517~muscle organ development,G…	GO:0000407~pre-autophagosomal structure,GO:0005773~vacuole,GO:0005776~autophagic vacuole,GO:0034045~pre-autophagosomal structure membrane,		IPR007239:Autophagy-related protein 5,	hsa04140:Regulation of autophagy,hsa04622:RIG-I-like receptor signaling pathway,		PIRSF008751:Saccharomyces APG5 protein,		alternative splicing,Apoptosis,autophagy,complete proteome,cytoplasm,isopeptide bond,polymorphism,ubl conjugation,	chain:Autophagy protein 5,cross-link:Glycyl lysine isopeptide (Lys-Gly) (interchain with G-Cter in ATG12),mutagenesis site,sequence conflict,sequence variant,splice variant,
comp265505_c0_seq1	62286613	0	69.7	ATG7 autophagy related 7 homolog (S. cerevisiae)	Gallus gallus				GO:0006508~proteolysis,GO:0006914~autophagy,GO:0008104~protein localization,GO:0009057~macromolecule catabolic process,GO:0015031~protein transport,GO:0019941~modification-dependent protein catabolic process,GO:0030163~protein catabolic process,GO:0043632~modification-dependent macromolecule catabolic process,GO:0044257~cellular protein catabolic process,GO:0044265~cellular macromolecule cataboli…			IPR000594:UBA/THIF-type NAD/FAD binding fold,IPR006285:E1-like protein-activating enzyme Gsa7p/Apg7p,IPR016040:NAD(P)-binding domain,	gga04140:Regulation of autophagy,				autophagy,cytoplasm,protein transport,transport,ubl conjugation pathway,	active site:Glycyl thioester intermediate,chain:Autophagy-related protein 7,
comp142377_c0_seq1	81874523	0	105	ATH1, acid trehalase-like 1 (yeast)	Mus musculus							IPR005195:Glycoside hydrolase family 65, central catalytic,IPR012341:Six-hairpin glycosidase,			PIRSF036289:maltose phosphorylase/glycosyl hydrolase/vacuolar acid trehalase,		alternative splicing,glycosidase,hydrolase,	chain:Acid trehalase-like protein 1,compositionally biased region:Poly-Tyr,sequence conflict,splice variant,
comp327889_c0_seq1	215273936	0	85.1	ATM interactor	Homo sapiens				GO:0006974~response to DNA damage stimulus,GO:0033554~cellular response to stress,		GO:0008270~zinc ion binding,GO:0043167~ion binding,GO:0043169~cation binding,GO:0046872~metal ion binding,GO:0046914~transition metal ion binding,	IPR007087:Zinc finger, C2H2-type,IPR015880:Zinc finger, C2H2-like,				SM00355:ZnF_C2H2,	alternative splicing,complete proteome,DNA damage,metal-binding,nucleus,polymorphism,repeat,zinc,zinc-finger,	chain:ATM interactor,compositionally biased region:Ala-rich,region of interest:Required for formation of RAD51 foci,sequence conflict,sequence variant,splice variant,zinc finger region:C2H2-type 1,zinc finger region:C2H2-type 2; degenerate,
comp59191_c0_seq1	21263374	0	279	ATP citrate lyase	Mus musculus		m_malatexPathway:Shuttle for transfer of acetyl groups from mitochondria to the cytosol,	Energy production and conversion,	GO:0006084~acetyl-CoA metabolic process,GO:0006085~acetyl-CoA biosynthetic process,GO:0006732~coenzyme metabolic process,GO:0008610~lipid biosynthetic process,GO:0009108~coenzyme biosynthetic process,GO:0051186~cofactor metabolic process,GO:0051188~cofactor biosynthetic process,	GO:0005739~mitochondrion,	GO:0000166~nucleotide binding,GO:0000287~magnesium ion binding,GO:0001882~nucleoside binding,GO:0001883~purine nucleoside binding,GO:0003878~ATP citrate synthase activity,GO:0004774~succinate-CoA ligase activity,GO:0004775~succinate-CoA ligase (ADP-forming) activity,GO:0005524~ATP binding,GO:0016405~CoA-ligase activity,GO:0016877~ligase activity, forming carbon-sulfur bonds,GO:0016878~acid-thiol …	IPR003781:CoA-binding,IPR005810:Succinyl-CoA ligase, alpha subunit,IPR005811:ATP-citrate lyase/succinyl-CoA ligase,IPR013816:ATP-grasp fold, subdomain 2,IPR014608:ATP-citrate synthase,IPR016040:NAD(P)-binding domain,IPR016102:Succinyl-CoA synthetase-like,IPR016143:Citrate synthase-like, small alpha subdomain,IPR017440:ATP-citrate lyase/succinyl-CoA ligase, active site,IPR017866:Succinyl-CoA synth…	mmu00020:Citrate cycle (TCA cycle),		PIRSF001553:SucCS_alpha,PIRSF036511:ATP citrate synthase, fused large and small subunits,PIRSF036511:ATP_citrt_syn,		acetylation,atp-binding,cytoplasm,lipid synthesis,lyase,magnesium,metal-binding,nucleotide-binding,phosphoprotein,transferase,	active site:Tele-phosphohistidine intermediate,chain:ATP-citrate synthase,metal ion-binding site:Magnesium,modified residue,nucleotide phosphate-binding region:ATP,region of interest:CoA-binding,
comp20124_c0_seq1	122145941	0	275	ATP synthase H+-transporting mitochondrial F1 complex O subunit	Sus scrofa				GO:0006091~generation of precursor metabolites and energy,GO:0006119~oxidative phosphorylation,GO:0006163~purine nucleotide metabolic process,GO:0006164~purine nucleotide biosynthetic process,GO:0006754~ATP biosynthetic process,GO:0006793~phosphorus metabolic process,GO:0006796~phosphate metabolic process,GO:0006811~ion transport,GO:0006812~cation transport,GO:0006818~hydrogen transport,GO:000914…	GO:0005739~mitochondrion,GO:0005740~mitochondrial envelope,GO:0005743~mitochondrial inner membrane,GO:0016469~proton-transporting two-sector ATPase complex,GO:0019866~organelle inner membrane,GO:0031090~organelle membrane,GO:0031966~mitochondrial membrane,GO:0031967~organelle envelope,GO:0031975~envelope,GO:0033178~proton-transporting two-sector ATPase complex, catalytic domain,GO:0044429~mitocho…	GO:0015077~monovalent inorganic cation transmembrane transporter activity,GO:0015078~hydrogen ion transmembrane transporter activity,GO:0015399~primary active transmembrane transporter activity,GO:0015405~P-P-bond-hydrolysis-driven transmembrane transporter activity,GO:0016820~hydrolase activity, acting on acid anhydrides, catalyzing transmembrane movement of substances,GO:0016887~ATPase activity…	IPR000711:ATPase, F1 complex, OSCP/delta subunit,	ssc00190:Oxidative phosphorylation,ssc05010:Alzheimer's disease,ssc05012:Parkinson's disease,ssc05016:Huntington's disease,				acetylation,atp synthesis,direct protein sequencing,Hydrogen ion transport,ion transport,membrane,mitochondrion,mitochondrion inner membrane,transit peptide,transport,	chain:ATP synthase subunit O, mitochondrial,modified residue,sequence conflict,transit peptide:Mitochondrion,
comp11488_c0_seq1	81873609	0	353	ATP synthase mitochondrial F1 complex assembly factor 1	Mus musculus				GO:0006461~protein complex assembly,GO:0043933~macromolecular complex subunit organization,GO:0065003~macromolecular complex assembly,GO:0070271~protein complex biogenesis,	GO:0005739~mitochondrion,		IPR010591:ATP11,					mitochondrion,transit peptide,	chain:ATP synthase mitochondrial F1 complex assembly factor 1,transit peptide:Mitochondrion,
comp55741_c0_seq1	73917624	0	334	ATP synthase mitochondrial F1 complex assembly factor 2; similar to ATP synthase mitochondrial F1 complex assembly factor 2	Mus musculus				GO:0006461~protein complex assembly,GO:0034621~cellular macromolecular complex subunit organization,GO:0034622~cellular macromolecular complex assembly,GO:0043461~proton-transporting ATP synthase complex assembly,GO:0043623~cellular protein complex assembly,GO:0043933~macromolecular complex subunit organization,GO:0065003~macromolecular complex assembly,GO:0070071~proton-transporting two-sector A…	GO:0005739~mitochondrion,		IPR011419:ATP12, ATPase F1F0-assembly protein,					Chaperone,mitochondrion,transit peptide,	chain:ATP synthase mitochondrial F1 complex assembly factor 2,transit peptide:Mitochondrion,
comp633094_c0_seq1	114477	8e-06	43.5	ATP synthase protein 8	Gallus gallus				GO:0006091~generation of precursor metabolites and energy,GO:0006119~oxidative phosphorylation,GO:0006163~purine nucleotide metabolic process,GO:0006164~purine nucleotide biosynthetic process,GO:0006754~ATP biosynthetic process,GO:0006793~phosphorus metabolic process,GO:0006796~phosphate metabolic process,GO:0006811~ion transport,GO:0006812~cation transport,GO:0006818~hydrogen transport,GO:000914…	GO:0000276~mitochondrial proton-transporting ATP synthase complex, coupling factor F(o),GO:0005739~mitochondrion,GO:0005740~mitochondrial envelope,GO:0005743~mitochondrial inner membrane,GO:0005753~mitochondrial proton-transporting ATP synthase complex,GO:0016021~integral to membrane,GO:0016469~proton-transporting two-sector ATPase complex,GO:0019866~organelle inner membrane,GO:0031090~organelle …	GO:0015077~monovalent inorganic cation transmembrane transporter activity,GO:0015078~hydrogen ion transmembrane transporter activity,GO:0022890~inorganic cation transmembrane transporter activity,	IPR001421:ATPase, F0 complex, subunit 8, mitochondrial, Metazoan,	gga00190:Oxidative phosphorylation,		PIRSF001285:F-type ATP synthase, subunit 8, animal type,		ATP biosynthesis,atp synthesis,cf(0),Hydrogen ion transport,hydrolase,ion transport,membrane,membrane-associated complex,mitochondrion,oxidative phosphorylation,transmembrane,transport,	chain:ATP synthase protein 8,transmembrane region,
comp20176_c0_seq1	20455474	0	289	ATP synthase, H+ transporting, mitochondrial F0 complex, subunit B1	Homo sapiens				GO:0006091~generation of precursor metabolites and energy,GO:0006119~oxidative phosphorylation,GO:0006163~purine nucleotide metabolic process,GO:0006164~purine nucleotide biosynthetic process,GO:0006754~ATP biosynthetic process,GO:0006793~phosphorus metabolic process,GO:0006796~phosphate metabolic process,GO:0006811~ion transport,GO:0006812~cation transport,GO:0006818~hydrogen transport,GO:000914…	GO:0000276~mitochondrial proton-transporting ATP synthase complex, coupling factor F(o),GO:0005739~mitochondrion,GO:0005740~mitochondrial envelope,GO:0005743~mitochondrial inner membrane,GO:0005753~mitochondrial proton-transporting ATP synthase complex,GO:0005759~mitochondrial matrix,GO:0016469~proton-transporting two-sector ATPase complex,GO:0019866~organelle inner membrane,GO:0031090~organelle …	GO:0015077~monovalent inorganic cation transmembrane transporter activity,GO:0015078~hydrogen ion transmembrane transporter activity,GO:0015399~primary active transmembrane transporter activity,GO:0015405~P-P-bond-hydrolysis-driven transmembrane transporter activity,GO:0016820~hydrolase activity, acting on acid anhydrides, catalyzing transmembrane movement of substances,GO:0016887~ATPase activity…	IPR008688:ATPase, F0 complex, subunit B, mitochondrial,IPR013837:ATPase, F0 complex subunit B, mitochondrial, metazoa,	hsa00190:Oxidative phosphorylation,hsa05010:Alzheimer's disease,hsa05012:Parkinson's disease,hsa05016:Huntington's disease,		PIRSF001289:F-type ATP synthase, subunit b/4, eukaryotic mitochondria type,PIRSF500377:F-type ATP synthase, subunit b, animal mitochondria type,		acetylation,cf(0),complete proteome,Hydrogen ion transport,hydrolase,ion transport,membrane,mitochondrion,mitochondrion inner membrane,polymorphism,transit peptide,transport,	chain:ATP synthase subunit b, mitochondrial,modified residue,sequence conflict,sequence variant,transit peptide:Mitochondrion,
comp52359_c0_seq1	416684	0	158	ATP synthase, H+ transporting, mitochondrial F0 complex, subunit C1 (subunit 9)	Bos taurus				GO:0006091~generation of precursor metabolites and energy,GO:0006119~oxidative phosphorylation,GO:0006163~purine nucleotide metabolic process,GO:0006164~purine nucleotide biosynthetic process,GO:0006754~ATP biosynthetic process,GO:0006793~phosphorus metabolic process,GO:0006796~phosphate metabolic process,GO:0006811~ion transport,GO:0006812~cation transport,GO:0006818~hydrogen transport,GO:000914…	GO:0005739~mitochondrion,GO:0005740~mitochondrial envelope,GO:0005743~mitochondrial inner membrane,GO:0016021~integral to membrane,GO:0016469~proton-transporting two-sector ATPase complex,GO:0019866~organelle inner membrane,GO:0031090~organelle membrane,GO:0031224~intrinsic to membrane,GO:0031966~mitochondrial membrane,GO:0031967~organelle envelope,GO:0031975~envelope,GO:0033177~proton-transporti…	GO:0008289~lipid binding,GO:0015077~monovalent inorganic cation transmembrane transporter activity,GO:0015078~hydrogen ion transmembrane transporter activity,GO:0022890~inorganic cation transmembrane transporter activity,	IPR000454:ATPase, F0 complex, subunit C,IPR002379:ATPase, F0/V0 complex, subunit C,	bta00190:Oxidative phosphorylation,bta05010:Alzheimer's disease,bta05012:Parkinson's disease,bta05016:Huntington's disease,		PIRSF001282:F-type ATP synthase, subunit c/9,		ATP biosynthesis,cf(0),direct protein sequencing,Hydrogen ion transport,hydrolase,ion transport,lipid-binding,membrane,membrane-associated complex,mitochondrion,oxidative phosphorylation,transit peptide,transmembrane,transmembrane protein,transport,	chain:ATP synthase lipid-binding protein, mitochondrial,site:Reversibly protonated during proton transport,transit peptide:Mitochondrion,transmembrane region,
comp13171_c0_seq1	109940311	0	160	ATP synthase, H+ transporting, mitochondrial F0 complex, subunit C3 (subunit 9)	Bos taurus				GO:0006091~generation of precursor metabolites and energy,GO:0006119~oxidative phosphorylation,GO:0006163~purine nucleotide metabolic process,GO:0006164~purine nucleotide biosynthetic process,GO:0006754~ATP biosynthetic process,GO:0006793~phosphorus metabolic process,GO:0006796~phosphate metabolic process,GO:0006811~ion transport,GO:0006812~cation transport,GO:0006818~hydrogen transport,GO:000914…	GO:0005739~mitochondrion,GO:0016021~integral to membrane,GO:0016469~proton-transporting two-sector ATPase complex,GO:0031224~intrinsic to membrane,GO:0033177~proton-transporting two-sector ATPase complex, proton-transporting domain,GO:0045259~proton-transporting ATP synthase complex,GO:0045263~proton-transporting ATP synthase complex, coupling factor F(o),	GO:0008289~lipid binding,GO:0015077~monovalent inorganic cation transmembrane transporter activity,GO:0015078~hydrogen ion transmembrane transporter activity,GO:0022890~inorganic cation transmembrane transporter activity,	IPR000454:ATPase, F0 complex, subunit C,IPR002379:ATPase, F0/V0 complex, subunit C,	bta00190:Oxidative phosphorylation,bta05010:Alzheimer's disease,bta05012:Parkinson's disease,bta05016:Huntington's disease,		PIRSF001282:F-type ATP synthase, subunit c/9,		cf(0),Hydrogen ion transport,ion transport,lipid-binding,membrane,mitochondrion,transit peptide,transmembrane,transport,	chain:ATP synthase lipid-binding protein, mitochondrial,site:Reversibly protonated during proton transport,transit peptide:Mitochondrion,transmembrane region,
comp5057_c0_seq1	68565132	0	77	ATP synthase, H+ transporting, mitochondrial F0 complex, subunit E	Pongo abelii				GO:0006091~generation of precursor metabolites and energy,GO:0006119~oxidative phosphorylation,GO:0006163~purine nucleotide metabolic process,GO:0006164~purine nucleotide biosynthetic process,GO:0006754~ATP biosynthetic process,GO:0006793~phosphorus metabolic process,GO:0006796~phosphate metabolic process,GO:0006811~ion transport,GO:0006812~cation transport,GO:0006818~hydrogen transport,GO:000914…	GO:0000276~mitochondrial proton-transporting ATP synthase complex, coupling factor F(o),GO:0005739~mitochondrion,GO:0005740~mitochondrial envelope,GO:0005743~mitochondrial inner membrane,GO:0005753~mitochondrial proton-transporting ATP synthase complex,GO:0016469~proton-transporting two-sector ATPase complex,GO:0019866~organelle inner membrane,GO:0031090~organelle membrane,GO:0031966~mitochondria…	GO:0015077~monovalent inorganic cation transmembrane transporter activity,GO:0015078~hydrogen ion transmembrane transporter activity,GO:0022890~inorganic cation transmembrane transporter activity,	IPR008386:ATPase, F0 complex, subunit E, mitochondrial,					atp synthesis,cf(0),Hydrogen ion transport,ion transport,membrane,mitochondrion,mitochondrion inner membrane,phosphoprotein,transport,	chain:ATP synthase subunit e, mitochondrial,modified residue,
comp17059_c0_seq1	62906882	0	148	ATP synthase, H+ transporting, mitochondrial F0 complex, subunit G	Homo sapiens				GO:0006091~generation of precursor metabolites and energy,GO:0006119~oxidative phosphorylation,GO:0006163~purine nucleotide metabolic process,GO:0006164~purine nucleotide biosynthetic process,GO:0006754~ATP biosynthetic process,GO:0006793~phosphorus metabolic process,GO:0006796~phosphate metabolic process,GO:0006811~ion transport,GO:0006812~cation transport,GO:0006818~hydrogen transport,GO:000914…	GO:0000276~mitochondrial proton-transporting ATP synthase complex, coupling factor F(o),GO:0005739~mitochondrion,GO:0005740~mitochondrial envelope,GO:0005743~mitochondrial inner membrane,GO:0005753~mitochondrial proton-transporting ATP synthase complex,GO:0016469~proton-transporting two-sector ATPase complex,GO:0019866~organelle inner membrane,GO:0031090~organelle membrane,GO:0031966~mitochondria…	GO:0015077~monovalent inorganic cation transmembrane transporter activity,GO:0015078~hydrogen ion transmembrane transporter activity,GO:0016887~ATPase activity,GO:0022890~inorganic cation transmembrane transporter activity,	IPR006808:ATPase, F0 complex, subunit G, mitochondrial,IPR016702:Mitochondrial ATP synthase subunit g, animal,	hsa00190:Oxidative phosphorylation,		PIRSF017835:ATP-synth_g_mitoch_animal,PIRSF017835:F-type ATP synthase, subunit g, animal mitochondria type,		acetylation,atp synthesis,cf(0),complete proteome,Hydrogen ion transport,hydrolase,ion transport,membrane,mitochondrion,mitochondrion inner membrane,transport,	chain:ATP synthase subunit g, mitochondrial,modified residue,sequence conflict,
comp19785_c0_seq1	6831494	0	181	ATP synthase, H+ transporting, mitochondrial F0 complex, subunit d	Homo sapiens				GO:0006091~generation of precursor metabolites and energy,GO:0006119~oxidative phosphorylation,GO:0006163~purine nucleotide metabolic process,GO:0006164~purine nucleotide biosynthetic process,GO:0006754~ATP biosynthetic process,GO:0006793~phosphorus metabolic process,GO:0006796~phosphate metabolic process,GO:0006811~ion transport,GO:0006812~cation transport,GO:0006818~hydrogen transport,GO:000914…	GO:0000276~mitochondrial proton-transporting ATP synthase complex, coupling factor F(o),GO:0005739~mitochondrion,GO:0005740~mitochondrial envelope,GO:0005743~mitochondrial inner membrane,GO:0005753~mitochondrial proton-transporting ATP synthase complex,GO:0016469~proton-transporting two-sector ATPase complex,GO:0019866~organelle inner membrane,GO:0031090~organelle membrane,GO:0031966~mitochondria…	GO:0015077~monovalent inorganic cation transmembrane transporter activity,GO:0015078~hydrogen ion transmembrane transporter activity,GO:0016887~ATPase activity,GO:0022890~inorganic cation transmembrane transporter activity,	IPR008689:ATPase, F0 complex, subunit D, mitochondrial,	hsa00190:Oxidative phosphorylation,hsa05010:Alzheimer's disease,hsa05012:Parkinson's disease,hsa05016:Huntington's disease,		PIRSF005514:ATPase_F0_D_mt,PIRSF005514:F-type ATP synthase, subunit d, mitochondrial,		acetylation,alternative splicing,cf(0),complete proteome,direct protein sequencing,Hydrogen ion transport,ion transport,membrane,mitochondrion,mitochondrion inner membrane,transport,	chain:ATP synthase subunit d, mitochondrial,modified residue,splice variant,
comp4663_c0_seq1	68067976	0	275	ATP synthase, H+ transporting, mitochondrial F0 complex, subunit s (factor B)	Bos taurus				GO:0006163~purine nucleotide metabolic process,GO:0006164~purine nucleotide biosynthetic process,GO:0006754~ATP biosynthetic process,GO:0006811~ion transport,GO:0006812~cation transport,GO:0006818~hydrogen transport,GO:0009141~nucleoside triphosphate metabolic process,GO:0009142~nucleoside triphosphate biosynthetic process,GO:0009144~purine nucleoside triphosphate metabolic process,GO:0009145~pur…	GO:0005739~mitochondrion,GO:0005740~mitochondrial envelope,GO:0005743~mitochondrial inner membrane,GO:0016469~proton-transporting two-sector ATPase complex,GO:0019866~organelle inner membrane,GO:0031090~organelle membrane,GO:0031966~mitochondrial membrane,GO:0031967~organelle envelope,GO:0031975~envelope,GO:0033177~proton-transporting two-sector ATPase complex, proton-transporting domain,GO:00444…							3d-structure,ATP biosynthesis,atp synthesis,cf(0),direct protein sequencing,Hydrogen ion transport,hydrolase,ion transport,membrane,mitochondrion,mitochondrion inner membrane,transit peptide,transport,	chain:ATP synthase subunit s, mitochondrial,helix,sequence conflict,sequence variant,strand,transit peptide:Mitochondrion,
comp11926_c0_seq1	75041057	0	994	ATP synthase, H+ transporting, mitochondrial F1 complex, alpha subunit 1, cardiac muscle	Pongo abelii				GO:0006091~generation of precursor metabolites and energy,GO:0006119~oxidative phosphorylation,GO:0006163~purine nucleotide metabolic process,GO:0006164~purine nucleotide biosynthetic process,GO:0006754~ATP biosynthetic process,GO:0006793~phosphorus metabolic process,GO:0006796~phosphate metabolic process,GO:0006811~ion transport,GO:0006812~cation transport,GO:0006818~hydrogen transport,GO:000914…	GO:0005739~mitochondrion,GO:0005740~mitochondrial envelope,GO:0005743~mitochondrial inner membrane,GO:0016469~proton-transporting two-sector ATPase complex,GO:0019866~organelle inner membrane,GO:0031090~organelle membrane,GO:0031966~mitochondrial membrane,GO:0031967~organelle envelope,GO:0031975~envelope,GO:0033178~proton-transporting two-sector ATPase complex, catalytic domain,GO:0044429~mitocho…	GO:0000166~nucleotide binding,GO:0001882~nucleoside binding,GO:0001883~purine nucleoside binding,GO:0005524~ATP binding,GO:0015077~monovalent inorganic cation transmembrane transporter activity,GO:0015078~hydrogen ion transmembrane transporter activity,GO:0015399~primary active transmembrane transporter activity,GO:0015405~P-P-bond-hydrolysis-driven transmembrane transporter activity,GO:0016820~h…	IPR000194:ATPase, F1/V1/A1 complex, alpha/beta subunit, nucleotide-binding domain,IPR000793:ATPase, F1/V1/A1 complex, alpha/beta subunit, C-terminal,IPR004100:ATPase, F1/V1/A1 complex, alpha/beta subunit, N-terminal,IPR005294:ATPase, F1 complex, alpha subunit,IPR020003:ATPase, F1/V1/A1 complex, alpha/beta subunit, nucleotide-binding domain, active site,			PIRSF001274:F-type ATP synthase, alpha/beta subunits/V-type ATPase, subunit B,		acetylation,atp synthesis,atp-binding,cf(1),Hydrogen ion transport,ion transport,membrane,mitochondrion,mitochondrion inner membrane,nucleotide-binding,phosphoprotein,Pyrrolidone carboxylic acid,transit peptide,transport,	chain:ATP synthase subunit alpha, mitochondrial,modified residue,nucleotide phosphate-binding region:ATP,site:Required for activity,transit peptide:Mitochondrion,
comp9272_c0_seq1	82082513	0	837	ATP synthase, H+ transporting, mitochondrial F1 complex, beta polypeptide	Gallus gallus				GO:0001525~angiogenesis,GO:0001568~blood vessel development,GO:0001944~vasculature development,GO:0006091~generation of precursor metabolites and energy,GO:0006119~oxidative phosphorylation,GO:0006163~purine nucleotide metabolic process,GO:0006164~purine nucleotide biosynthetic process,GO:0006754~ATP biosynthetic process,GO:0006793~phosphorus metabolic process,GO:0006796~phosphate metabolic proce…	GO:0005739~mitochondrion,GO:0005740~mitochondrial envelope,GO:0005743~mitochondrial inner membrane,GO:0016469~proton-transporting two-sector ATPase complex,GO:0019866~organelle inner membrane,GO:0031090~organelle membrane,GO:0031966~mitochondrial membrane,GO:0031967~organelle envelope,GO:0031975~envelope,GO:0033178~proton-transporting two-sector ATPase complex, catalytic domain,GO:0044429~mitocho…	GO:0000166~nucleotide binding,GO:0001882~nucleoside binding,GO:0001883~purine nucleoside binding,GO:0005524~ATP binding,GO:0008553~hydrogen-exporting ATPase activity, phosphorylative mechanism,GO:0015077~monovalent inorganic cation transmembrane transporter activity,GO:0015078~hydrogen ion transmembrane transporter activity,GO:0015399~primary active transmembrane transporter activity,GO:0015405~P…	IPR000194:ATPase, F1/V1/A1 complex, alpha/beta subunit, nucleotide-binding domain,IPR000793:ATPase, F1/V1/A1 complex, alpha/beta subunit, C-terminal,IPR003593:ATPase, AAA+ type, core,IPR004100:ATPase, F1/V1/A1 complex, alpha/beta subunit, N-terminal,IPR005722:ATPase, F1 complex, beta subunit,IPR020003:ATPase, F1/V1/A1 complex, alpha/beta subunit, nucleotide-binding domain, active site,	gga00190:Oxidative phosphorylation,		PIRSF001274:F-type ATP synthase, alpha/beta subunits/V-type ATPase, subunit B,	SM00382:AAA,	atp synthesis,atp-binding,cf(1),Hydrogen ion transport,hydrolase,ion transport,membrane,mitochondrion,mitochondrion inner membrane,nucleotide-binding,transit peptide,transport,	chain:ATP synthase subunit beta, mitochondrial,nucleotide phosphate-binding region:ATP,transit peptide:Mitochondrion,
comp4902_c0_seq1	78099820	0	159	ATP synthase, H+ transporting, mitochondrial F1 complex, delta subunit	Mus musculus				GO:0006091~generation of precursor metabolites and energy,GO:0006119~oxidative phosphorylation,GO:0006163~purine nucleotide metabolic process,GO:0006164~purine nucleotide biosynthetic process,GO:0006754~ATP biosynthetic process,GO:0006793~phosphorus metabolic process,GO:0006796~phosphate metabolic process,GO:0006811~ion transport,GO:0006812~cation transport,GO:0006818~hydrogen transport,GO:000914…	GO:0005739~mitochondrion,GO:0005740~mitochondrial envelope,GO:0005743~mitochondrial inner membrane,GO:0016469~proton-transporting two-sector ATPase complex,GO:0019866~organelle inner membrane,GO:0031090~organelle membrane,GO:0031966~mitochondrial membrane,GO:0031967~organelle envelope,GO:0031975~envelope,GO:0033178~proton-transporting two-sector ATPase complex, catalytic domain,GO:0044429~mitocho…	GO:0015077~monovalent inorganic cation transmembrane transporter activity,GO:0015078~hydrogen ion transmembrane transporter activity,GO:0015399~primary active transmembrane transporter activity,GO:0015405~P-P-bond-hydrolysis-driven transmembrane transporter activity,GO:0016820~hydrolase activity, acting on acid anhydrides, catalyzing transmembrane movement of substances,GO:0016887~ATPase activity…	IPR001469:ATPase, F1 complex, delta/epsilon subunit,	mmu00190:Oxidative phosphorylation,mmu05010:Alzheimer's disease,mmu05012:Parkinson's disease,mmu05016:Huntington's disease,		PIRSF001278:F-type ATP synthase, delta/delta'/epsilon subunits,		atp synthesis,cf(1),direct protein sequencing,Hydrogen ion transport,ion transport,isopeptide bond,membrane,mitochondrion,mitochondrion inner membrane,transit peptide,transport,ubl conjugation,	chain:ATP synthase subunit delta, mitochondrial,cross-link:Glycyl lysine isopeptide (Lys-Gly) (interchain with G-Cter in ubiquitin),transit peptide:Mitochondrion,
comp25993_c0_seq1	3023354	0	85.1	ATP synthase, H+ transporting, mitochondrial F1 complex, epsilon subunit pseudogene 2; ATP synthase, H+ transporting, mitochondrial F1 complex, epsilon subunit	Homo sapiens				GO:0006091~generation of precursor metabolites and energy,GO:0006119~oxidative phosphorylation,GO:0006163~purine nucleotide metabolic process,GO:0006164~purine nucleotide biosynthetic process,GO:0006172~ADP biosynthetic process,GO:0006195~purine nucleotide catabolic process,GO:0006200~ATP catabolic process,GO:0006754~ATP biosynthetic process,GO:0006793~phosphorus metabolic process,GO:0006796~phos…	GO:0000275~mitochondrial proton-transporting ATP synthase complex, catalytic core F(1),GO:0005739~mitochondrion,GO:0005740~mitochondrial envelope,GO:0005743~mitochondrial inner membrane,GO:0005753~mitochondrial proton-transporting ATP synthase complex,GO:0005759~mitochondrial matrix,GO:0016469~proton-transporting two-sector ATPase complex,GO:0019866~organelle inner membrane,GO:0031090~organelle m…	GO:0015077~monovalent inorganic cation transmembrane transporter activity,GO:0015078~hydrogen ion transmembrane transporter activity,GO:0015399~primary active transmembrane transporter activity,GO:0015405~P-P-bond-hydrolysis-driven transmembrane transporter activity,GO:0016820~hydrolase activity, acting on acid anhydrides, catalyzing transmembrane movement of substances,GO:0016887~ATPase activity…	IPR006721:ATPase, F1 complex, epsilon subunit, mitochondrial,	hsa00190:Oxidative phosphorylation,hsa05010:Alzheimer's disease,hsa05012:Parkinson's disease,hsa05016:Huntington's disease,		PIRSF001277:F-type ATP synthase, epsilon subunit,		acetylation,atp synthesis,cf(1),complete proteome,Hydrogen ion transport,hydrolase,ion transport,membrane,mitochondrion,mitochondrion inner membrane,phosphoprotein,transport,	chain:ATP synthase subunit epsilon, mitochondrial,chain:ATP synthase subunit epsilon-like protein, mitochondrial,modified residue,
comp12011_c0_seq1	543874	0	471	ATP synthase, H+ transporting, mitochondrial F1 complex, gamma polypeptide 1	Bos taurus				GO:0006091~generation of precursor metabolites and energy,GO:0006119~oxidative phosphorylation,GO:0006163~purine nucleotide metabolic process,GO:0006164~purine nucleotide biosynthetic process,GO:0006754~ATP biosynthetic process,GO:0006793~phosphorus metabolic process,GO:0006796~phosphate metabolic process,GO:0006811~ion transport,GO:0006812~cation transport,GO:0006818~hydrogen transport,GO:000914…	GO:0005739~mitochondrion,GO:0005740~mitochondrial envelope,GO:0005743~mitochondrial inner membrane,GO:0016469~proton-transporting two-sector ATPase complex,GO:0019866~organelle inner membrane,GO:0031090~organelle membrane,GO:0031966~mitochondrial membrane,GO:0031967~organelle envelope,GO:0031975~envelope,GO:0033178~proton-transporting two-sector ATPase complex, catalytic domain,GO:0044429~mitocho…	GO:0015077~monovalent inorganic cation transmembrane transporter activity,GO:0015078~hydrogen ion transmembrane transporter activity,GO:0015399~primary active transmembrane transporter activity,GO:0015405~P-P-bond-hydrolysis-driven transmembrane transporter activity,GO:0016820~hydrolase activity, acting on acid anhydrides, catalyzing transmembrane movement of substances,GO:0016887~ATPase activity…	IPR000131:ATPase, F1 complex, gamma subunit,	bta00190:Oxidative phosphorylation,bta05010:Alzheimer's disease,bta05012:Parkinson's disease,bta05016:Huntington's disease,		PIRSF001280:F-type ATP synthase, gamma subunit/V-type ATPase, subunit C,		3d-structure,acetylation,alternative splicing,ATP biosynthesis,atp synthesis,cf(1),direct protein sequencing,Hydrogen ion transport,hydrolase,ion transport,membrane,membrane-associated complex,mitochondrion,mitochondrion inner membrane,oxidative phosphorylation,phosphoprotein,transit peptide,transport,	chain:ATP synthase subunit gamma, mitochondrial,helix,modified residue,sequence conflict,splice variant,strand,transit peptide:Mitochondrion,turn,
comp1074_c0_seq1	51315732	0	84.7	ATP-binding cassette, sub-family A (ABC1), member 2	Rattus norvegicus				GO:0006355~regulation of transcription, DNA-dependent,GO:0006357~regulation of transcription from RNA polymerase II promoter,GO:0009719~response to endogenous stimulus,GO:0009725~response to hormone stimulus,GO:0010033~response to organic substance,GO:0032368~regulation of lipid transport,GO:0032371~regulation of sterol transport,GO:0032374~regulation of cholesterol transport,GO:0032377~regulatio…	GO:0000323~lytic vacuole,GO:0005764~lysosome,GO:0005765~lysosomal membrane,GO:0005773~vacuole,GO:0005774~vacuolar membrane,GO:0005815~microtubule organizing center,GO:0005856~cytoskeleton,GO:0015630~microtubule cytoskeleton,GO:0016021~integral to membrane,GO:0016023~cytoplasmic membrane-bounded vesicle,GO:0031090~organelle membrane,GO:0031224~intrinsic to membrane,GO:0031410~cytoplasmic vesicle,G…	GO:0000166~nucleotide binding,GO:0001882~nucleoside binding,GO:0001883~purine nucleoside binding,GO:0005524~ATP binding,GO:0016887~ATPase activity,GO:0017076~purine nucleotide binding,GO:0030554~adenyl nucleotide binding,GO:0032553~ribonucleotide binding,GO:0032555~purine ribonucleotide binding,GO:0032559~adenyl ribonucleotide binding,	IPR003439:ABC transporter-like,IPR003593:ATPase, AAA+ type, core,IPR017871:ABC transporter, conserved site,	rno02010:ABC transporters,rno04142:Lysosome,			SM00382:AAA,	atp-binding,glycoprotein,membrane,nucleotide-binding,phosphoprotein,repeat,transmembrane,transport,	chain:ATP-binding cassette sub-family A member 2,domain:ABC transporter 1,domain:ABC transporter 2,glycosylation site:N-linked (GlcNAc...),modified residue,nucleotide phosphate-binding region:ATP 1,nucleotide phosphate-binding region:ATP 2,transmembrane region,
comp273484_c0_seq1	115503762	0	99	ATP-binding cassette, sub-family A (ABC1), member 5	Homo sapiens			Defense mechanisms,		GO:0000323~lytic vacuole,GO:0005764~lysosome,GO:0005768~endosome,GO:0005773~vacuole,GO:0005794~Golgi apparatus,GO:0016021~integral to membrane,GO:0031224~intrinsic to membrane,	GO:0000166~nucleotide binding,GO:0001882~nucleoside binding,GO:0001883~purine nucleoside binding,GO:0005524~ATP binding,GO:0016887~ATPase activity,GO:0017076~purine nucleotide binding,GO:0030554~adenyl nucleotide binding,GO:0032553~ribonucleotide binding,GO:0032555~purine ribonucleotide binding,GO:0032559~adenyl ribonucleotide binding,	IPR003439:ABC transporter-like,IPR003593:ATPase, AAA+ type, core,IPR017871:ABC transporter, conserved site,	hsa02010:ABC transporters,			SM00382:AAA,	alternative splicing,atp-binding,complete proteome,endosome,glycoprotein,golgi apparatus,lysosome,membrane,nucleotide-binding,polymorphism,repeat,transmembrane,transport,	chain:ATP-binding cassette sub-family A member 5,domain:ABC transporter 1,domain:ABC transporter 2,glycosylation site:N-linked (GlcNAc...),nucleotide phosphate-binding region:ATP 1,nucleotide phosphate-binding region:ATP 2,sequence conflict,sequence variant,splice variant,transmembrane region,
comp793381_c0_seq1	81914722	0	53.1	ATP-binding cassette, sub-family A (ABC1), member 9	Mus musculus			Defense mechanisms,		GO:0005739~mitochondrion,GO:0016021~integral to membrane,GO:0031224~intrinsic to membrane,	GO:0000166~nucleotide binding,GO:0001882~nucleoside binding,GO:0001883~purine nucleoside binding,GO:0005524~ATP binding,GO:0016887~ATPase activity,GO:0017076~purine nucleotide binding,GO:0030554~adenyl nucleotide binding,GO:0032553~ribonucleotide binding,GO:0032555~purine ribonucleotide binding,GO:0032559~adenyl ribonucleotide binding,	IPR003439:ABC transporter-like,IPR003593:ATPase, AAA+ type, core,IPR017871:ABC transporter, conserved site,	mmu02010:ABC transporters,			SM00382:AAA,	atp-binding,glycoprotein,membrane,nucleotide-binding,phosphoprotein,repeat,transmembrane,transport,	chain:ATP-binding cassette sub-family A member 9,domain:ABC transporter 1,domain:ABC transporter 2,glycosylation site:N-linked (GlcNAc...),modified residue,nucleotide phosphate-binding region:ATP 1,nucleotide phosphate-binding region:ATP 2,transmembrane region,
comp6774_c0_seq1	143811359	0	302	ATP-binding cassette, sub-family B (MDR/TAP), member 10	Homo sapiens				GO:0055085~transmembrane transport,	GO:0005739~mitochondrion,GO:0005740~mitochondrial envelope,GO:0005743~mitochondrial inner membrane,GO:0016021~integral to membrane,GO:0019866~organelle inner membrane,GO:0031090~organelle membrane,GO:0031224~intrinsic to membrane,GO:0031966~mitochondrial membrane,GO:0031967~organelle envelope,GO:0031975~envelope,GO:0043190~ATP-binding cassette (ABC) transporter complex,GO:0044429~mitochondrial pa…	GO:0000166~nucleotide binding,GO:0001882~nucleoside binding,GO:0001883~purine nucleoside binding,GO:0005524~ATP binding,GO:0015399~primary active transmembrane transporter activity,GO:0015405~P-P-bond-hydrolysis-driven transmembrane transporter activity,GO:0016820~hydrolase activity, acting on acid anhydrides, catalyzing transmembrane movement of substances,GO:0016887~ATPase activity,GO:0017076~p…	IPR001140:ABC transporter, transmembrane region,IPR003439:ABC transporter-like,IPR003593:ATPase, AAA+ type, core,IPR017871:ABC transporter, conserved site,IPR017940:ABC transporter integral membrane type 1,	hsa02010:ABC transporters,			SM00382:AAA,	acetylation,atp-binding,complete proteome,membrane,mitochondrion,mitochondrion inner membrane,nucleotide-binding,polymorphism,transit peptide,transmembrane,transport,	chain:ATP-binding cassette sub-family B member 10, mitochondrial,domain:ABC transmembrane type-1,domain:ABC transporter,modified residue,nucleotide phosphate-binding region:ATP,sequence conflict,sequence variant,topological domain:Mitochondrial intermembrane,topological domain:Mitochondrial matrix,transit peptide:Mitochondrion,transmembrane region,
comp397907_c0_seq1	12643304	0	115	ATP-binding cassette, sub-family B (MDR/TAP), member 11	Mus musculus		m_mrpPathway:Multi-Drug Resistance Factors,m_nuclearRsPathway:Nuclear Receptors in Lipid Metabolism and Toxicity,		GO:0055085~transmembrane transport,	GO:0000267~cell fraction,GO:0005624~membrane fraction,GO:0005626~insoluble fraction,GO:0005886~plasma membrane,GO:0005911~cell-cell junction,GO:0016021~integral to membrane,GO:0030054~cell junction,GO:0031224~intrinsic to membrane,GO:0044459~plasma membrane part,GO:0045177~apical part of cell,GO:0046581~intercellular canaliculus,	GO:0000166~nucleotide binding,GO:0001882~nucleoside binding,GO:0001883~purine nucleoside binding,GO:0005524~ATP binding,GO:0015399~primary active transmembrane transporter activity,GO:0015405~P-P-bond-hydrolysis-driven transmembrane transporter activity,GO:0016820~hydrolase activity, acting on acid anhydrides, catalyzing transmembrane movement of substances,GO:0016887~ATPase activity,GO:0017076~p…	IPR001140:ABC transporter, transmembrane region,IPR003439:ABC transporter-like,IPR003593:ATPase, AAA+ type, core,IPR017871:ABC transporter, conserved site,IPR017940:ABC transporter integral membrane type 1,IPR017970:Homeobox, conserved site,	mmu02010:ABC transporters,		PIRSF002773:multidrug resistance protein,	SM00382:AAA,	atp-binding,glycoprotein,membrane,nucleotide-binding,phosphoprotein,repeat,transmembrane,transport,	chain:Bile salt export pump,domain:ABC transmembrane type-1 1,domain:ABC transmembrane type-1 2,domain:ABC transporter 1,domain:ABC transporter 2,glycosylation site:N-linked (GlcNAc...),modified residue,nucleotide phosphate-binding region:ATP 1,nucleotide phosphate-binding region:ATP 2,region of interest:Interaction with HAX1,sequence conflict,topological domain:Cytoplasmic,topological domain:Ext…
comp241119_c0_seq1	74754517	0	96.3	ATP-binding cassette, sub-family B (MDR/TAP), member 5; small nuclear ribonucleoprotein 35kDa (U11/U12)	Homo sapiens			Defense mechanisms,	GO:0006396~RNA processing,GO:0006397~mRNA processing,GO:0008380~RNA splicing,GO:0016071~mRNA metabolic process,GO:0055085~transmembrane transport,	GO:0005681~spliceosome,GO:0005886~plasma membrane,GO:0016021~integral to membrane,GO:0030529~ribonucleoprotein complex,GO:0031224~intrinsic to membrane,	GO:0000166~nucleotide binding,GO:0001882~nucleoside binding,GO:0001883~purine nucleoside binding,GO:0003723~RNA binding,GO:0005524~ATP binding,GO:0015399~primary active transmembrane transporter activity,GO:0015405~P-P-bond-hydrolysis-driven transmembrane transporter activity,GO:0016820~hydrolase activity, acting on acid anhydrides, catalyzing transmembrane movement of substances,GO:0016887~ATPas…	IPR000504:RNA recognition motif, RNP-1,IPR001140:ABC transporter, transmembrane region,IPR003439:ABC transporter-like,IPR003593:ATPase, AAA+ type, core,IPR012677:Nucleotide-binding, alpha-beta plait,IPR017871:ABC transporter, conserved site,IPR017940:ABC transporter integral membrane type 1,	hsa02010:ABC transporters,		PIRSF002773:multidrug resistance protein,	SM00360:RRM,SM00382:AAA,	alternative splicing,atp-binding,cell membrane,complete proteome,membrane,mrna processing,mrna splicing,nucleotide-binding,nucleus,polymorphism,repeat,rna-binding,Spliceosome,transmembrane,transport,	chain:ATP-binding cassette sub-family B member 5,chain:U11/U12 small nuclear ribonucleoprotein 35 kDa protein,compositionally biased region:Arg-rich,domain:ABC transmembrane type-1,domain:ABC transporter 1,domain:ABC transporter 2,domain:RRM,nucleotide phosphate-binding region:ATP,sequence conflict,sequence variant,splice variant,topological domain:Cytoplasmic,topological domain:Extracellular,tra…
comp13635_c0_seq1	81908434	0	322	ATP-binding cassette, sub-family B (MDR/TAP), member 6	Rattus norvegicus			Posttranslational modification, protein turnover, chaperones,		GO:0005739~mitochondrion,GO:0005740~mitochondrial envelope,GO:0005741~mitochondrial outer membrane,GO:0016021~integral to membrane,GO:0019867~outer membrane,GO:0031090~organelle membrane,GO:0031224~intrinsic to membrane,GO:0031966~mitochondrial membrane,GO:0031967~organelle envelope,GO:0031968~organelle outer membrane,GO:0031975~envelope,GO:0044429~mitochondrial part,	GO:0000166~nucleotide binding,GO:0001882~nucleoside binding,GO:0001883~purine nucleoside binding,GO:0005524~ATP binding,GO:0015399~primary active transmembrane transporter activity,GO:0015405~P-P-bond-hydrolysis-driven transmembrane transporter activity,GO:0016820~hydrolase activity, acting on acid anhydrides, catalyzing transmembrane movement of substances,GO:0016887~ATPase activity,GO:0017076~p…	IPR001140:ABC transporter, transmembrane region,IPR003439:ABC transporter-like,IPR003593:ATPase, AAA+ type, core,IPR017871:ABC transporter, conserved site,IPR017940:ABC transporter integral membrane type 1,	rno02010:ABC transporters,			SM00382:AAA,	ATP,atp-binding,membrane,mitochondrion,mitochondrion outer membrane,nucleotide-binding,transmembrane,transport,	chain:ATP-binding cassette sub-family B member 6, mitochondrial,domain:ABC transmembrane type-1,domain:ABC transporter,nucleotide phosphate-binding region:ATP,transmembrane region,
comp266012_c0_seq1	122065119	0	56.6	ATP-binding cassette, sub-family B (MDR/TAP), member 7	Mus musculus			Posttranslational modification, protein turnover, chaperones,	GO:0006873~cellular ion homeostasis,GO:0006879~cellular iron ion homeostasis,GO:0019725~cellular homeostasis,GO:0030003~cellular cation homeostasis,GO:0030005~cellular di-, tri-valent inorganic cation homeostasis,GO:0042592~homeostatic process,GO:0048878~chemical homeostasis,GO:0050801~ion homeostasis,GO:0055066~di-, tri-valent inorganic cation homeostasis,GO:0055072~iron ion homeostasis,GO:00550…	GO:0005739~mitochondrion,GO:0005740~mitochondrial envelope,GO:0005743~mitochondrial inner membrane,GO:0016021~integral to membrane,GO:0019866~organelle inner membrane,GO:0031090~organelle membrane,GO:0031224~intrinsic to membrane,GO:0031966~mitochondrial membrane,GO:0031967~organelle envelope,GO:0031975~envelope,GO:0044429~mitochondrial part,	GO:0000166~nucleotide binding,GO:0001882~nucleoside binding,GO:0001883~purine nucleoside binding,GO:0005524~ATP binding,GO:0015399~primary active transmembrane transporter activity,GO:0015405~P-P-bond-hydrolysis-driven transmembrane transporter activity,GO:0016820~hydrolase activity, acting on acid anhydrides, catalyzing transmembrane movement of substances,GO:0016887~ATPase activity,GO:0017076~p…	IPR001140:ABC transporter, transmembrane region,IPR003439:ABC transporter-like,IPR003593:ATPase, AAA+ type, core,IPR017871:ABC transporter, conserved site,IPR017940:ABC transporter integral membrane type 1,	mmu02010:ABC transporters,			SM00382:AAA,	acetylation,atp-binding,membrane,mitochondrion,mitochondrion inner membrane,nucleotide-binding,transmembrane,transport,	chain:ATP-binding cassette sub-family B member 7, mitochondrial,compositionally biased region:Poly-Ala,domain:ABC transmembrane type-1,domain:ABC transporter,modified residue,nucleotide phosphate-binding region:ATP,sequence conflict,transmembrane region,
comp69647_c0_seq1	75071005	0	304	ATP-binding cassette, sub-family B (MDR/TAP), member 8	Pongo abelii					GO:0005739~mitochondrion,GO:0005740~mitochondrial envelope,GO:0005743~mitochondrial inner membrane,GO:0016021~integral to membrane,GO:0019866~organelle inner membrane,GO:0031090~organelle membrane,GO:0031224~intrinsic to membrane,GO:0031966~mitochondrial membrane,GO:0031967~organelle envelope,GO:0031975~envelope,GO:0044429~mitochondrial part,	GO:0000166~nucleotide binding,GO:0001882~nucleoside binding,GO:0001883~purine nucleoside binding,GO:0005524~ATP binding,GO:0015399~primary active transmembrane transporter activity,GO:0015405~P-P-bond-hydrolysis-driven transmembrane transporter activity,GO:0016820~hydrolase activity, acting on acid anhydrides, catalyzing transmembrane movement of substances,GO:0016887~ATPase activity,GO:0017076~p…	IPR001140:ABC transporter, transmembrane region,IPR003439:ABC transporter-like,IPR003593:ATPase, AAA+ type, core,IPR017871:ABC transporter, conserved site,IPR017940:ABC transporter integral membrane type 1,				SM00382:AAA,	atp-binding,membrane,mitochondrion,mitochondrion inner membrane,nucleotide-binding,transit peptide,transmembrane,transport,	chain:ATP-binding cassette sub-family B member 8, mitochondrial,domain:ABC transmembrane type-1,domain:ABC transporter,nucleotide phosphate-binding region:ATP,transit peptide:Mitochondrion,transmembrane region,
comp659_c0_seq1	82231164	0	258	ATP-binding cassette, sub-family C (CFTR/MRP), member 1	Gallus gallus				GO:0055085~transmembrane transport,	GO:0005886~plasma membrane,GO:0005887~integral to plasma membrane,GO:0016021~integral to membrane,GO:0031224~intrinsic to membrane,GO:0031226~intrinsic to plasma membrane,GO:0044459~plasma membrane part,	GO:0000166~nucleotide binding,GO:0001882~nucleoside binding,GO:0001883~purine nucleoside binding,GO:0005524~ATP binding,GO:0015399~primary active transmembrane transporter activity,GO:0015405~P-P-bond-hydrolysis-driven transmembrane transporter activity,GO:0016820~hydrolase activity, acting on acid anhydrides, catalyzing transmembrane movement of substances,GO:0016887~ATPase activity,GO:0017076~p…	IPR001140:ABC transporter, transmembrane region,IPR003439:ABC transporter-like,IPR003593:ATPase, AAA+ type, core,IPR005292:Multi drug resistance-associated protein (MRP),IPR017871:ABC transporter, conserved site,IPR017940:ABC transporter integral membrane type 1,	gga02010:ABC transporters,		PIRSF002775:human multidrug resistance protein cMOAT2,	SM00382:AAA,	atp-binding,cell membrane,hydrolase,membrane,nucleotide-binding,repeat,transmembrane,transport,	chain:Multidrug resistance-associated protein 1,domain:ABC transmembrane type-1 1,domain:ABC transmembrane type-1 2,domain:ABC transporter 1,domain:ABC transporter 2,nucleotide phosphate-binding region:ATP 1,nucleotide phosphate-binding region:ATP 2,topological domain:Cytoplasmic,topological domain:Extracellular,transmembrane region,
comp324069_c0_seq1	74756298	0	120	ATP-binding cassette, sub-family C (CFTR/MRP), member 10	Homo sapiens			Defense mechanisms,	GO:0055085~transmembrane transport,	GO:0005886~plasma membrane,GO:0016021~integral to membrane,GO:0031224~intrinsic to membrane,	GO:0000166~nucleotide binding,GO:0001882~nucleoside binding,GO:0001883~purine nucleoside binding,GO:0005524~ATP binding,GO:0015399~primary active transmembrane transporter activity,GO:0015405~P-P-bond-hydrolysis-driven transmembrane transporter activity,GO:0016820~hydrolase activity, acting on acid anhydrides, catalyzing transmembrane movement of substances,GO:0016887~ATPase activity,GO:0017076~p…	IPR001140:ABC transporter, transmembrane region,IPR003439:ABC transporter-like,IPR003593:ATPase, AAA+ type, core,IPR017871:ABC transporter, conserved site,IPR017940:ABC transporter integral membrane type 1,	hsa02010:ABC transporters,		PIRSF002775:human multidrug resistance protein cMOAT2,	SM00382:AAA,	alternative splicing,atp-binding,cell membrane,complete proteome,membrane,nucleotide-binding,phosphoprotein,polymorphism,repeat,transmembrane,transport,	chain:Multidrug resistance-associated protein 7,domain:ABC transmembrane type-1 1,domain:ABC transmembrane type-1 2,domain:ABC transporter 1,domain:ABC transporter 2,modified residue,nucleotide phosphate-binding region:ATP 1,nucleotide phosphate-binding region:ATP 2,sequence conflict,sequence variant,splice variant,transmembrane region,
comp5958_c0_seq1	11133307	1e-06	52	ATP-binding cassette, sub-family C (CFTR/MRP), member 5	Rattus norvegicus			Defense mechanisms,	GO:0002237~response to molecule of bacterial origin,GO:0009617~response to bacterium,GO:0009719~response to endogenous stimulus,GO:0009725~response to hormone stimulus,GO:0010033~response to organic substance,GO:0032496~response to lipopolysaccharide,GO:0032868~response to insulin stimulus,GO:0043434~response to peptide hormone stimulus,	GO:0000267~cell fraction,GO:0005624~membrane fraction,GO:0005626~insoluble fraction,GO:0016021~integral to membrane,GO:0031224~intrinsic to membrane,GO:0048471~perinuclear region of cytoplasm,	GO:0000166~nucleotide binding,GO:0001882~nucleoside binding,GO:0001883~purine nucleoside binding,GO:0005524~ATP binding,GO:0015399~primary active transmembrane transporter activity,GO:0015405~P-P-bond-hydrolysis-driven transmembrane transporter activity,GO:0016820~hydrolase activity, acting on acid anhydrides, catalyzing transmembrane movement of substances,GO:0016887~ATPase activity,GO:0017076~p…	IPR001140:ABC transporter, transmembrane region,IPR003439:ABC transporter-like,IPR003593:ATPase, AAA+ type, core,IPR017871:ABC transporter, conserved site,IPR017940:ABC transporter integral membrane type 1,	rno02010:ABC transporters,		PIRSF002775:human multidrug resistance protein cMOAT2,	SM00382:AAA,	atp-binding,glycoprotein,membrane,nucleotide-binding,phosphoprotein,repeat,transmembrane,transport,	chain:Multidrug resistance-associated protein 5,domain:ABC transmembrane type-1 1,domain:ABC transmembrane type-1 2,domain:ABC transporter 1,domain:ABC transporter 2,glycosylation site:N-linked (GlcNAc...),modified residue,nucleotide phosphate-binding region:ATP 1,nucleotide phosphate-binding region:ATP 2,transmembrane region,
comp328238_c0_seq1	67476960	0	94	ATP-binding cassette, sub-family D (ALD), member 1	Homo sapiens				GO:0006631~fatty acid metabolic process,GO:0006635~fatty acid beta-oxidation,GO:0007031~peroxisome organization,GO:0009062~fatty acid catabolic process,GO:0015919~peroxisomal membrane transport,GO:0016042~lipid catabolic process,GO:0016054~organic acid catabolic process,GO:0019395~fatty acid oxidation,GO:0030258~lipid modification,GO:0033540~fatty acid beta-oxidation using acyl-CoA oxidase,GO:003…	GO:0005777~peroxisome,GO:0005778~peroxisomal membrane,GO:0005779~integral to peroxisomal membrane,GO:0016021~integral to membrane,GO:0031090~organelle membrane,GO:0031224~intrinsic to membrane,GO:0031231~intrinsic to peroxisomal membrane,GO:0031300~intrinsic to organelle membrane,GO:0031301~integral to organelle membrane,GO:0031903~microbody membrane,GO:0042579~microbody,GO:0044438~microbody part…	GO:0000166~nucleotide binding,GO:0001882~nucleoside binding,GO:0001883~purine nucleoside binding,GO:0005319~lipid transporter activity,GO:0005324~long-chain fatty acid transporter activity,GO:0005325~peroxisomal fatty acyl CoA transporter activity,GO:0005524~ATP binding,GO:0015245~fatty acid transporter activity,GO:0015246~fatty acyl transporter activity,GO:0015399~primary active transmembrane tr…	IPR003439:ABC transporter-like,IPR003593:ATPase, AAA+ type, core,IPR005283:Peroxysomal long chain fatty acyl transporter,IPR010509:ABC transporter, N-terminal,IPR017871:ABC transporter, conserved site,IPR017940:ABC transporter integral membrane type 1,	hsa02010:ABC transporters,	Adrenoleukodystrophy,Adrenomyeloneuropathy,		SM00382:AAA,	adrenoleukodystrophy,ATP,atp-binding,complete proteome,disease mutation,glycoprotein,membrane,membrane protein,nucleotide binding,nucleotide-binding,P-loop,peroxisome,phosphoprotein,transmembrane,transport,	chain:ATP-binding cassette sub-family D member 1,domain:ABC transmembrane type-1,domain:ABC transporter,glycosylation site:N-linked (GlcNAc...),modified residue,nucleotide phosphate-binding region:ATP,region of interest:Interaction with PEX19,sequence conflict,sequence variant,transmembrane region,
comp931_c0_seq1	130358	0	210	ATP-binding cassette, sub-family D (ALD), member 3	Homo sapiens		h_nuclearRsPathway:Nuclear Receptors in Lipid Metabolism and Toxicity,		GO:0006869~lipid transport,GO:0007031~peroxisome organization,GO:0010876~lipid localization,GO:0015718~monocarboxylic acid transport,GO:0015849~organic acid transport,GO:0015908~fatty acid transport,GO:0015909~long-chain fatty acid transport,GO:0015910~peroxisomal long-chain fatty acid import,GO:0046942~carboxylic acid transport,GO:0055085~transmembrane transport,	GO:0005777~peroxisome,GO:0005778~peroxisomal membrane,GO:0005779~integral to peroxisomal membrane,GO:0016021~integral to membrane,GO:0031090~organelle membrane,GO:0031224~intrinsic to membrane,GO:0031231~intrinsic to peroxisomal membrane,GO:0031300~intrinsic to organelle membrane,GO:0031301~integral to organelle membrane,GO:0031903~microbody membrane,GO:0042579~microbody,GO:0044438~microbody part…	GO:0000166~nucleotide binding,GO:0001882~nucleoside binding,GO:0001883~purine nucleoside binding,GO:0005524~ATP binding,GO:0015399~primary active transmembrane transporter activity,GO:0015405~P-P-bond-hydrolysis-driven transmembrane transporter activity,GO:0016820~hydrolase activity, acting on acid anhydrides, catalyzing transmembrane movement of substances,GO:0016887~ATPase activity,GO:0017076~p…	IPR003439:ABC transporter-like,IPR003593:ATPase, AAA+ type, core,IPR005283:Peroxysomal long chain fatty acyl transporter,IPR010509:ABC transporter, N-terminal,IPR017871:ABC transporter, conserved site,IPR017940:ABC transporter integral membrane type 1,	hsa02010:ABC transporters,	Zellweger syndrome-2,		SM00382:AAA,	acetylation,alternative splicing,ATP,atp-binding,complete proteome,disease mutation,glycoprotein,membrane,membrane protein,nucleotide binding,nucleotide-binding,P-loop,peroxisome,peroxisome biogenesis disorder,phosphoprotein,transmembrane,transport,zellweger syndrome,	chain:ATP-binding cassette sub-family D member 3,domain:ABC transmembrane type-1,domain:ABC transporter,glycosylation site:N-linked (GlcNAc...),modified residue,mutagenesis site,nucleotide phosphate-binding region:ATP,region of interest:Interaction with PEX19,region of interest:Targeting to peroxisomes,sequence conflict,sequence variant,splice variant,transmembrane region,
comp566660_c0_seq1	6831464	0	126	ATP-binding cassette, sub-family D (ALD), member 4	Homo sapiens				GO:0055085~transmembrane transport,	GO:0005777~peroxisome,GO:0016021~integral to membrane,GO:0031224~intrinsic to membrane,GO:0042579~microbody,GO:0043190~ATP-binding cassette (ABC) transporter complex,	GO:0000166~nucleotide binding,GO:0001882~nucleoside binding,GO:0001883~purine nucleoside binding,GO:0005524~ATP binding,GO:0015399~primary active transmembrane transporter activity,GO:0015405~P-P-bond-hydrolysis-driven transmembrane transporter activity,GO:0016820~hydrolase activity, acting on acid anhydrides, catalyzing transmembrane movement of substances,GO:0016887~ATPase activity,GO:0017076~p…	IPR003439:ABC transporter-like,IPR003593:ATPase, AAA+ type, core,IPR010509:ABC transporter, N-terminal,IPR017871:ABC transporter, conserved site,IPR017940:ABC transporter integral membrane type 1,	hsa02010:ABC transporters,			SM00382:AAA,	ATP,atp-binding,complete proteome,membrane,nucleotide binding,nucleotide-binding,P-loop,peroxisome,polymorphism,transmembrane,transport,	chain:ATP-binding cassette sub-family D member 4,domain:ABC transmembrane type-1,domain:ABC transporter,nucleotide phosphate-binding region:ATP,sequence conflict,sequence variant,transmembrane region,
comp13663_c0_seq1	56417894	0	902	ATP-binding cassette, sub-family F (GCN20), member 1	Homo sapiens			General function prediction only,	GO:0006412~translation,GO:0006952~defense response,GO:0006954~inflammatory response,GO:0009611~response to wounding,	GO:0005840~ribosome,GO:0005886~plasma membrane,GO:0005901~caveola,GO:0016600~flotillin complex,GO:0030529~ribonucleoprotein complex,GO:0043228~non-membrane-bounded organelle,GO:0043232~intracellular non-membrane-bounded organelle,GO:0044459~plasma membrane part,GO:0045121~membrane raft,	GO:0000166~nucleotide binding,GO:0001882~nucleoside binding,GO:0001883~purine nucleoside binding,GO:0005524~ATP binding,GO:0008135~translation factor activity, nucleic acid binding,GO:0015399~primary active transmembrane transporter activity,GO:0015405~P-P-bond-hydrolysis-driven transmembrane transporter activity,GO:0016820~hydrolase activity, acting on acid anhydrides, catalyzing transmembrane m…	IPR003439:ABC transporter-like,IPR003593:ATPase, AAA+ type, core,IPR017871:ABC transporter, conserved site,				SM00382:AAA,	alternative splicing,atp-binding,complete proteome,isopeptide bond,nucleotide-binding,phosphoprotein,polymorphism,repeat,ubl conjugation,	chain:ATP-binding cassette sub-family F member 1,compositionally biased region:Glu-rich,cross-link:Glycyl lysine isopeptide (Lys-Gly) (interchain with G-Cter in ubiquitin),domain:ABC transporter 1,domain:ABC transporter 2,modified residue,nucleotide phosphate-binding region:ATP 1,nucleotide phosphate-binding region:ATP 2,sequence conflict,sequence variant,splice variant,
comp12744_c0_seq1	51701347	0	280	ATP-binding cassette, sub-family F (GCN20), member 2	Mus musculus			General function prediction only,		GO:0005739~mitochondrion,	GO:0000166~nucleotide binding,GO:0001882~nucleoside binding,GO:0001883~purine nucleoside binding,GO:0005524~ATP binding,GO:0016887~ATPase activity,GO:0017076~purine nucleotide binding,GO:0030554~adenyl nucleotide binding,GO:0032553~ribonucleotide binding,GO:0032555~purine ribonucleotide binding,GO:0032559~adenyl ribonucleotide binding,	IPR003439:ABC transporter-like,IPR003593:ATPase, AAA+ type, core,IPR017871:ABC transporter, conserved site,				SM00382:AAA,	acetylation,atp-binding,nucleotide-binding,phosphoprotein,repeat,	chain:ATP-binding cassette sub-family F member 2,domain:ABC transporter 1,domain:ABC transporter 2,modified residue,nucleotide phosphate-binding region:ATP 1,nucleotide phosphate-binding region:ATP 2,sequence conflict,
comp9018_c0_seq1	81914628	0	194	ATP-binding cassette, sub-family F (GCN20), member 3	Mus musculus			General function prediction only,			GO:0000166~nucleotide binding,GO:0001882~nucleoside binding,GO:0001883~purine nucleoside binding,GO:0005524~ATP binding,GO:0016887~ATPase activity,GO:0017076~purine nucleotide binding,GO:0030554~adenyl nucleotide binding,GO:0032553~ribonucleotide binding,GO:0032555~purine ribonucleotide binding,GO:0032559~adenyl ribonucleotide binding,	IPR003439:ABC transporter-like,IPR003593:ATPase, AAA+ type, core,IPR017871:ABC transporter, conserved site,				SM00382:AAA,	atp-binding,nucleotide-binding,phosphoprotein,repeat,	chain:ATP-binding cassette sub-family F member 3,domain:ABC transporter 1,domain:ABC transporter 2,modified residue,nucleotide phosphate-binding region:ATP 1,nucleotide phosphate-binding region:ATP 2,sequence conflict,
comp529059_c0_seq1	17432915	0	67	ATP-binding cassette, sub-family G (WHITE), member 4	Homo sapiens				GO:0006869~lipid transport,GO:0009891~positive regulation of biosynthetic process,GO:0010876~lipid localization,GO:0010893~positive regulation of steroid biosynthetic process,GO:0015918~sterol transport,GO:0019216~regulation of lipid metabolic process,GO:0019218~regulation of steroid metabolic process,GO:0030301~cholesterol transport,GO:0033344~cholesterol efflux,GO:0045449~regulation of transcri…	GO:0005768~endosome,GO:0016021~integral to membrane,GO:0031224~intrinsic to membrane,	GO:0000166~nucleotide binding,GO:0001882~nucleoside binding,GO:0001883~purine nucleoside binding,GO:0005524~ATP binding,GO:0016887~ATPase activity,GO:0017076~purine nucleotide binding,GO:0030554~adenyl nucleotide binding,GO:0032553~ribonucleotide binding,GO:0032555~purine ribonucleotide binding,GO:0032559~adenyl ribonucleotide binding,GO:0042802~identical protein binding,GO:0042803~protein homodi…	IPR003439:ABC transporter-like,IPR003593:ATPase, AAA+ type, core,IPR013525:ABC-2 type transporter,IPR013838:Beta tubulin, autoregulation binding site,IPR017871:ABC transporter, conserved site,	hsa02010:ABC transporters,		PIRSF002789:fruit fly white protein,	SM00382:AAA,	atp-binding,complete proteome,glycoprotein,membrane,nucleotide-binding,polymorphism,transmembrane,transport,	chain:ATP-binding cassette sub-family G member 4,domain:ABC transmembrane type-2,domain:ABC transporter,glycosylation site:N-linked (GlcNAc...),nucleotide phosphate-binding region:ATP,sequence variant,topological domain:Cytoplasmic,topological domain:Extracellular,transmembrane region,
comp11174_c0_seq1	81899988	0	107	ATP/GTP binding protein-like 3	Mus musculus				GO:0006508~proteolysis,		GO:0004180~carboxypeptidase activity,GO:0004181~metallocarboxypeptidase activity,GO:0008233~peptidase activity,GO:0008235~metalloexopeptidase activity,GO:0008237~metallopeptidase activity,GO:0008238~exopeptidase activity,GO:0008270~zinc ion binding,GO:0043167~ion binding,GO:0043169~cation binding,GO:0046872~metal ion binding,GO:0046914~transition metal ion binding,GO:0070011~peptidase activity, a…	IPR000834:Peptidase M14, carboxypeptidase A,				SM00631:Zn_pept,	alternative splicing,carboxypeptidase,cytoplasm,hydrolase,metal-binding,metalloprotease,phosphoprotein,Protease,zinc,	active site:Nucleophile,chain:Cytosolic carboxypeptidase 3,metal ion-binding site:Zinc,modified residue,splice variant,
comp109233_c0_seq1	74715354	0	576	ATP/GTP binding protein-like 5	Homo sapiens				GO:0006508~proteolysis,		GO:0004180~carboxypeptidase activity,GO:0004181~metallocarboxypeptidase activity,GO:0008233~peptidase activity,GO:0008235~metalloexopeptidase activity,GO:0008237~metallopeptidase activity,GO:0008238~exopeptidase activity,GO:0008270~zinc ion binding,GO:0043167~ion binding,GO:0043169~cation binding,GO:0046872~metal ion binding,GO:0046914~transition metal ion binding,GO:0070011~peptidase activity, a…	IPR000834:Peptidase M14, carboxypeptidase A,				SM00631:Zn_pept,	alternative splicing,complete proteome,cytoplasm,nucleus,polymorphism,	chain:Cytosolic carboxypeptidase-like protein 5,compositionally biased region:Poly-Pro,compositionally biased region:Poly-Ser,sequence conflict,sequence variant,splice variant,
comp426893_c0_seq1	81905569	0	75.9	ATP5S-like	Mus musculus					GO:0005739~mitochondrion,								chain:ATP synthase subunit s-like protein,
comp232137_c0_seq1	81908923	0	145	ATPase family, AAA domain containing 1	Rattus norvegicus					GO:0005739~mitochondrion,	GO:0000166~nucleotide binding,GO:0001882~nucleoside binding,GO:0001883~purine nucleoside binding,GO:0005524~ATP binding,GO:0017076~purine nucleotide binding,GO:0030554~adenyl nucleotide binding,GO:0032553~ribonucleotide binding,GO:0032555~purine ribonucleotide binding,GO:0032559~adenyl ribonucleotide binding,	IPR003593:ATPase, AAA+ type, core,IPR003959:ATPase, AAA-type, core,IPR003960:ATPase, AAA-type, conserved site,IPR004045:Glutathione S-transferase, N-terminal,IPR004046:Glutathione S-transferase, C-terminal,IPR010987:Glutathione S-transferase, C-terminal-like,IPR012335:Thioredoxin fold,				SM00382:AAA,	acetylation,atp-binding,isopeptide bond,nucleotide-binding,phosphoprotein,ubl conjugation,	chain:ATPase family AAA domain-containing protein 1,cross-link:Glycyl lysine isopeptide (Lys-Gly) (interchain with G-Cter in ubiquitin),modified residue,nucleotide phosphate-binding region:ATP,
comp969311_c0_seq1	85701296	3e-06	50.1	ATPase family, AAA domain containing 1a	Danio rerio						GO:0000166~nucleotide binding,GO:0001882~nucleoside binding,GO:0001883~purine nucleoside binding,GO:0005524~ATP binding,GO:0017076~purine nucleotide binding,GO:0030554~adenyl nucleotide binding,GO:0032553~ribonucleotide binding,GO:0032555~purine ribonucleotide binding,GO:0032559~adenyl ribonucleotide binding,	IPR003593:ATPase, AAA+ type, core,IPR003959:ATPase, AAA-type, core,IPR003960:ATPase, AAA-type, conserved site,				SM00382:AAA,	alternative splicing,atp-binding,coiled coil,nucleotide-binding,	chain:ATPase family AAA domain-containing protein 1-A,nucleotide phosphate-binding region:ATP,splice variant,
comp11905_c0_seq1	78099818	0	275	ATPase family, AAA domain containing 3A	Mus musculus					GO:0005739~mitochondrion,GO:0005740~mitochondrial envelope,GO:0005743~mitochondrial inner membrane,GO:0019866~organelle inner membrane,GO:0031090~organelle membrane,GO:0031966~mitochondrial membrane,GO:0031967~organelle envelope,GO:0031975~envelope,GO:0044429~mitochondrial part,	GO:0000166~nucleotide binding,GO:0001882~nucleoside binding,GO:0001883~purine nucleoside binding,GO:0005524~ATP binding,GO:0017076~purine nucleotide binding,GO:0030554~adenyl nucleotide binding,GO:0032553~ribonucleotide binding,GO:0032555~purine ribonucleotide binding,GO:0032559~adenyl ribonucleotide binding,	IPR003593:ATPase, AAA+ type, core,IPR003959:ATPase, AAA-type, core,				SM00382:AAA,	acetylation,alternative splicing,atp-binding,coiled coil,direct protein sequencing,nucleotide-binding,	chain:ATPase family AAA domain-containing protein 3,modified residue,nucleotide phosphate-binding region:ATP,sequence conflict,splice variant,
comp726163_c0_seq1	81918252	0.001	41.6	ATPase family, AAA domain containing 5	Mus musculus				GO:0006974~response to DNA damage stimulus,GO:0033554~cellular response to stress,		GO:0000166~nucleotide binding,GO:0001882~nucleoside binding,GO:0001883~purine nucleoside binding,GO:0005524~ATP binding,GO:0017076~purine nucleotide binding,GO:0030554~adenyl nucleotide binding,GO:0032553~ribonucleotide binding,GO:0032555~purine ribonucleotide binding,GO:0032559~adenyl ribonucleotide binding,	IPR003593:ATPase, AAA+ type, core,IPR003959:ATPase, AAA-type, core,IPR003960:ATPase, AAA-type, conserved site,				SM00382:AAA,	alternative splicing,atp-binding,DNA damage,nucleotide-binding,nucleus,phosphoprotein,	chain:ATPase family AAA domain-containing protein 5,modified residue,nucleotide phosphate-binding region:ATP,sequence conflict,short sequence motif:LXCXE motif,splice variant,
comp65710_c0_seq1	18202961	0	268	ATPase type 13A1	Homo sapiens				GO:0006163~purine nucleotide metabolic process,GO:0006164~purine nucleotide biosynthetic process,GO:0006754~ATP biosynthetic process,GO:0006811~ion transport,GO:0006812~cation transport,GO:0009141~nucleoside triphosphate metabolic process,GO:0009142~nucleoside triphosphate biosynthetic process,GO:0009144~purine nucleoside triphosphate metabolic process,GO:0009145~purine nucleoside triphosphate bi…	GO:0016021~integral to membrane,GO:0031224~intrinsic to membrane,	GO:0000166~nucleotide binding,GO:0000287~magnesium ion binding,GO:0001882~nucleoside binding,GO:0001883~purine nucleoside binding,GO:0005524~ATP binding,GO:0015399~primary active transmembrane transporter activity,GO:0015405~P-P-bond-hydrolysis-driven transmembrane transporter activity,GO:0015662~ATPase activity, coupled to transmembrane movement of ions, phosphorylative mechanism,GO:0016820~hydr…	IPR001757:ATPase, P-type, K/Mg/Cd/Cu/Zn/Na/Ca/Na/H-transporter,IPR005834:Haloacid dehalogenase-like hydrolase,IPR006544:ATPase, P-type, unknown pump specificity (type V),IPR008250:ATPase, P-type, ATPase-associated region,IPR018303:ATPase, P-type phosphorylation site,					alternative splicing,atp-binding,complete proteome,glycoprotein,hydrolase,magnesium,membrane,metal-binding,nucleotide-binding,phosphoprotein,transmembrane,	active site:4-aspartylphosphate intermediate,chain:Probable cation-transporting ATPase 13A1,compositionally biased region:Poly-Ala,compositionally biased region:Poly-Arg,glycosylation site:N-linked (GlcNAc...),metal ion-binding site:Magnesium,modified residue,splice variant,topological domain:Cytoplasmic,topological domain:Extracellular,transmembrane region,
comp3510_c0_seq1	81910337	0	172	ATPase type 13A3	Mus musculus				GO:0006163~purine nucleotide metabolic process,GO:0006164~purine nucleotide biosynthetic process,GO:0006754~ATP biosynthetic process,GO:0006811~ion transport,GO:0006812~cation transport,GO:0009141~nucleoside triphosphate metabolic process,GO:0009142~nucleoside triphosphate biosynthetic process,GO:0009144~purine nucleoside triphosphate metabolic process,GO:0009145~purine nucleoside triphosphate bi…	GO:0016021~integral to membrane,GO:0031224~intrinsic to membrane,	GO:0000166~nucleotide binding,GO:0000287~magnesium ion binding,GO:0001882~nucleoside binding,GO:0001883~purine nucleoside binding,GO:0005524~ATP binding,GO:0015399~primary active transmembrane transporter activity,GO:0015405~P-P-bond-hydrolysis-driven transmembrane transporter activity,GO:0015662~ATPase activity, coupled to transmembrane movement of ions, phosphorylative mechanism,GO:0016820~hydr…	IPR001757:ATPase, P-type, K/Mg/Cd/Cu/Zn/Na/Ca/Na/H-transporter,IPR006544:ATPase, P-type, unknown pump specificity (type V),IPR008250:ATPase, P-type, ATPase-associated region,IPR018303:ATPase, P-type phosphorylation site,					alternative splicing,atp-binding,hydrolase,magnesium,membrane,metal-binding,nucleotide-binding,phosphoprotein,transmembrane,	active site:4-aspartylphosphate intermediate,chain:Probable cation-transporting ATPase 13A3,compositionally biased region:Poly-Tyr,metal ion-binding site:Magnesium,modified residue,splice variant,transmembrane region,
comp5768_c1_seq1	123894421	0	401	ATPase, (Na+)/K+ transporting, beta 4 polypeptide	Gallus gallus				GO:0006163~purine nucleotide metabolic process,GO:0006164~purine nucleotide biosynthetic process,GO:0006754~ATP biosynthetic process,GO:0006811~ion transport,GO:0006812~cation transport,GO:0006813~potassium ion transport,GO:0006814~sodium ion transport,GO:0009141~nucleoside triphosphate metabolic process,GO:0009142~nucleoside triphosphate biosynthetic process,GO:0009144~purine nucleoside triphosp…	GO:0016021~integral to membrane,GO:0031224~intrinsic to membrane,	GO:0005391~sodium:potassium-exchanging ATPase activity,GO:0015399~primary active transmembrane transporter activity,GO:0015405~P-P-bond-hydrolysis-driven transmembrane transporter activity,GO:0015662~ATPase activity, coupled to transmembrane movement of ions, phosphorylative mechanism,GO:0016820~hydrolase activity, acting on acid anhydrides, catalyzing transmembrane movement of substances,GO:0016…	IPR000402:ATPase, P-type cation exchange, beta subunit,	gga04260:Cardiac muscle contraction,		PIRSF001298:Na(+)/K(+)-transporting ATPase beta chain,		ion transport,membrane,transmembrane,transport,
comp14706_c0_seq1	114305	0	1712	ATPase, Ca++ transporting, cardiac muscle, fast twitch 1	Gallus gallus				GO:0006163~purine nucleotide metabolic process,GO:0006164~purine nucleotide biosynthetic process,GO:0006195~purine nucleotide catabolic process,GO:0006200~ATP catabolic process,GO:0006754~ATP biosynthetic process,GO:0006811~ion transport,GO:0006812~cation transport,GO:0006816~calcium ion transport,GO:0006937~regulation of muscle contraction,GO:0006942~regulation of striated muscle contraction,GO:…	GO:0005783~endoplasmic reticulum,GO:0005789~endoplasmic reticulum membrane,GO:0005793~ER-Golgi intermediate compartment,GO:0012505~endomembrane system,GO:0016021~integral to membrane,GO:0016528~sarcoplasm,GO:0016529~sarcoplasmic reticulum,GO:0030016~myofibril,GO:0030017~sarcomere,GO:0031090~organelle membrane,GO:0031224~intrinsic to membrane,GO:0031672~A band,GO:0031673~H zone,GO:0031674~I band,G…	GO:0000166~nucleotide binding,GO:0000287~magnesium ion binding,GO:0001882~nucleoside binding,GO:0001883~purine nucleoside binding,GO:0005388~calcium-transporting ATPase activity,GO:0005509~calcium ion binding,GO:0005524~ATP binding,GO:0015082~di-, tri-valent inorganic cation transmembrane transporter activity,GO:0015085~calcium ion transmembrane transporter activity,GO:0015399~primary active tran…	IPR000695:ATPase, P-type, H+ transporting proton pump,IPR001757:ATPase, P-type, K/Mg/Cd/Cu/Zn/Na/Ca/Na/H-transporter,IPR004014:ATPase, P-type cation-transporter, N-terminal,IPR005782:ATPase, P-type, calcium-transporting,IPR005834:Haloacid dehalogenase-like hydrolase,IPR006068:ATPase, P-type cation-transporter, C-terminal,IPR008250:ATPase, P-type, ATPase-associated region,IPR018303:ATPase, P-type …	gga04020:Calcium signaling pathway,		PIRSF001297:Na(+)/K(+)-transporting ATPase alpha chain,		alternative splicing,ATP,atp-binding,calcium,calcium transport,disulfide bond,endoplasmic reticulum,hydrolase,ion transport,magnesium,membrane,metal-binding,nucleotide-binding,phosphoprotein,sarcoplasmic reticulum,skeletal muscle,transmembrane,transmembrane protein,transport,	active site:4-aspartylphosphate intermediate,chain:Sarcoplasmic/endoplasmic reticulum calcium ATPase 1,disulfide bond,metal ion-binding site:Calcium 1,metal ion-binding site:Calcium 2,metal ion-binding site:Calcium 2; via carbonyl oxygen,metal ion-binding site:Magnesium,region of interest:Interacts with phospholamban 1,region of interest:Interacts with phospholamban 2,topological domain:Cytoplasm…
comp176845_c0_seq1	114319	0	255	ATPase, Ca++ transporting, plasma membrane 1	Sus scrofa				GO:0006163~purine nucleotide metabolic process,GO:0006164~purine nucleotide biosynthetic process,GO:0006754~ATP biosynthetic process,GO:0006811~ion transport,GO:0006812~cation transport,GO:0006816~calcium ion transport,GO:0009141~nucleoside triphosphate metabolic process,GO:0009142~nucleoside triphosphate biosynthetic process,GO:0009144~purine nucleoside triphosphate metabolic process,GO:0009145~…	GO:0005886~plasma membrane,GO:0016021~integral to membrane,GO:0031224~intrinsic to membrane,	GO:0000166~nucleotide binding,GO:0000287~magnesium ion binding,GO:0001882~nucleoside binding,GO:0001883~purine nucleoside binding,GO:0005388~calcium-transporting ATPase activity,GO:0005509~calcium ion binding,GO:0005516~calmodulin binding,GO:0005524~ATP binding,GO:0015082~di-, tri-valent inorganic cation transmembrane transporter activity,GO:0015085~calcium ion transmembrane transporter activity,…	IPR001757:ATPase, P-type, K/Mg/Cd/Cu/Zn/Na/Ca/Na/H-transporter,IPR004014:ATPase, P-type cation-transporter, N-terminal,IPR005834:Haloacid dehalogenase-like hydrolase,IPR006068:ATPase, P-type cation-transporter, C-terminal,IPR006408:ATPase, P-type, calcium-transporting, PMCA-type,IPR008250:ATPase, P-type, ATPase-associated region,IPR018303:ATPase, P-type phosphorylation site,	ssc04020:Calcium signaling pathway,		PIRSF001297:Na(+)/K(+)-transporting ATPase alpha chain,		atp-binding,calcium,calcium transport,calmodulin-binding,cell membrane,hydrolase,ion transport,magnesium,membrane,metal-binding,nucleotide-binding,phosphoprotein,transmembrane,transport,	active site:4-aspartylphosphate intermediate,chain:Plasma membrane calcium-transporting ATPase 1,compositionally biased region:Poly-Glu,metal ion-binding site:Magnesium,modified residue,region of interest:Calmodulin-binding subdomain A,region of interest:Calmodulin-binding subdomain B,topological domain:Cytoplasmic,topological domain:Extracellular,transmembrane region,
comp131086_c0_seq1	14285350	0	152	ATPase, Ca++ transporting, plasma membrane 2	Mus musculus				GO:0000902~cell morphogenesis,GO:0000904~cell morphogenesis involved in differentiation,GO:0002093~auditory receptor cell morphogenesis,GO:0006163~purine nucleotide metabolic process,GO:0006164~purine nucleotide biosynthetic process,GO:0006575~cellular amino acid derivative metabolic process,GO:0006576~biogenic amine metabolic process,GO:0006586~indolalkylamine metabolic process,GO:0006754~ATP bi…	GO:0000267~cell fraction,GO:0005624~membrane fraction,GO:0005626~insoluble fraction,GO:0005783~endoplasmic reticulum,GO:0005792~microsome,GO:0005886~plasma membrane,GO:0005929~cilium,GO:0016021~integral to membrane,GO:0016324~apical plasma membrane,GO:0031224~intrinsic to membrane,GO:0042598~vesicular fraction,GO:0042995~cell projection,GO:0043025~cell soma,GO:0044459~plasma membrane part,GO:0045…	GO:0000166~nucleotide binding,GO:0000287~magnesium ion binding,GO:0001882~nucleoside binding,GO:0001883~purine nucleoside binding,GO:0005388~calcium-transporting ATPase activity,GO:0005509~calcium ion binding,GO:0005516~calmodulin binding,GO:0005524~ATP binding,GO:0008022~protein C-terminus binding,GO:0015082~di-, tri-valent inorganic cation transmembrane transporter activity,GO:0015085~calcium i…	IPR001757:ATPase, P-type, K/Mg/Cd/Cu/Zn/Na/Ca/Na/H-transporter,IPR004014:ATPase, P-type cation-transporter, N-terminal,IPR005834:Haloacid dehalogenase-like hydrolase,IPR006068:ATPase, P-type cation-transporter, C-terminal,IPR006069:ATPase, P-type cation exchange, alpha subunit,IPR006408:ATPase, P-type, calcium-transporting, PMCA-type,IPR008250:ATPase, P-type, ATPase-associated region,IPR018303:AT…	mmu04020:Calcium signaling pathway,		PIRSF001297:Na(+)/K(+)-transporting ATPase alpha chain,		atp-binding,calcium,calcium transport,calmodulin-binding,cell membrane,direct protein sequencing,disease mutation,hydrolase,ion transport,magnesium,membrane,metal-binding,nucleotide-binding,phosphoprotein,polymorphism,transmembrane,transport,	active site:4-aspartylphosphate intermediate,chain:Plasma membrane calcium-transporting ATPase 2,compositionally biased region:Poly-Glu,metal ion-binding site:Magnesium,modified residue,region of interest:Calmodulin-binding subdomain A,region of interest:Calmodulin-binding subdomain B,sequence variant,topological domain:Cytoplasmic,topological domain:Extracellular,transmembrane region,
comp3750_c0_seq1	116241261	0	778	ATPase, Ca++ transporting, plasma membrane 3	Homo sapiens				GO:0006163~purine nucleotide metabolic process,GO:0006164~purine nucleotide biosynthetic process,GO:0006754~ATP biosynthetic process,GO:0006811~ion transport,GO:0006812~cation transport,GO:0006816~calcium ion transport,GO:0009141~nucleoside triphosphate metabolic process,GO:0009142~nucleoside triphosphate biosynthetic process,GO:0009144~purine nucleoside triphosphate metabolic process,GO:0009145~…	GO:0005794~Golgi apparatus,GO:0005886~plasma membrane,GO:0016021~integral to membrane,GO:0031224~intrinsic to membrane,	GO:0000166~nucleotide binding,GO:0000287~magnesium ion binding,GO:0001882~nucleoside binding,GO:0001883~purine nucleoside binding,GO:0005388~calcium-transporting ATPase activity,GO:0005509~calcium ion binding,GO:0005516~calmodulin binding,GO:0005524~ATP binding,GO:0015082~di-, tri-valent inorganic cation transmembrane transporter activity,GO:0015085~calcium ion transmembrane transporter activity,…	IPR001757:ATPase, P-type, K/Mg/Cd/Cu/Zn/Na/Ca/Na/H-transporter,IPR004014:ATPase, P-type cation-transporter, N-terminal,IPR005834:Haloacid dehalogenase-like hydrolase,IPR006068:ATPase, P-type cation-transporter, C-terminal,IPR006408:ATPase, P-type, calcium-transporting, PMCA-type,IPR008250:ATPase, P-type, ATPase-associated region,IPR018303:ATPase, P-type phosphorylation site,	hsa04020:Calcium signaling pathway,		PIRSF001297:Na(+)/K(+)-transporting ATPase alpha chain,		alternative splicing,atp-binding,calcium,calcium transport,calmodulin-binding,cell membrane,complete proteome,hydrolase,ion transport,magnesium,membrane,metal-binding,nucleotide-binding,phosphoprotein,polymorphism,transmembrane,transport,	active site:4-aspartylphosphate intermediate,chain:Plasma membrane calcium-transporting ATPase 3,compositionally biased region:Poly-Glu,compositionally biased region:Poly-Pro,metal ion-binding site:Magnesium,modified residue,region of interest:Calmodulin-binding subdomain A,region of interest:Calmodulin-binding subdomain B,sequence conflict,sequence variant,splice variant,topological domain:Cytop…
comp269100_c0_seq1	75070479	0	73.6	ATPase, Ca++ transporting, type 2C, member 1	Pongo abelii				GO:0000041~transition metal ion transport,GO:0006163~purine nucleotide metabolic process,GO:0006164~purine nucleotide biosynthetic process,GO:0006754~ATP biosynthetic process,GO:0006811~ion transport,GO:0006812~cation transport,GO:0006816~calcium ion transport,GO:0006828~manganese ion transport,GO:0006873~cellular ion homeostasis,GO:0006874~cellular calcium ion homeostasis,GO:0006875~cellular met…	GO:0000139~Golgi membrane,GO:0005794~Golgi apparatus,GO:0005802~trans-Golgi network,GO:0012505~endomembrane system,GO:0016021~integral to membrane,GO:0031090~organelle membrane,GO:0031224~intrinsic to membrane,GO:0044431~Golgi apparatus part,	GO:0000166~nucleotide binding,GO:0000287~magnesium ion binding,GO:0001882~nucleoside binding,GO:0001883~purine nucleoside binding,GO:0005384~manganese ion transmembrane transporter activity,GO:0005388~calcium-transporting ATPase activity,GO:0005509~calcium ion binding,GO:0005524~ATP binding,GO:0015082~di-, tri-valent inorganic cation transmembrane transporter activity,GO:0015085~calcium ion trans…	IPR000695:ATPase, P-type, H+ transporting proton pump,IPR001757:ATPase, P-type, K/Mg/Cd/Cu/Zn/Na/Ca/Na/H-transporter,IPR004014:ATPase, P-type cation-transporter, N-terminal,IPR005834:Haloacid dehalogenase-like hydrolase,IPR006068:ATPase, P-type cation-transporter, C-terminal,IPR006413:ATPase, P-type, calcium-transporting, PMR1-type,IPR008250:ATPase, P-type, ATPase-associated region,IPR018303:ATPa…			PIRSF001297:Na(+)/K(+)-transporting ATPase alpha chain,		atp-binding,calcium,calcium transport,golgi apparatus,hydrolase,ion transport,magnesium,membrane,metal-binding,nucleotide-binding,phosphoprotein,transmembrane,transport,	active site:4-aspartylphosphate intermediate,chain:Calcium-transporting ATPase type 2C member 1,metal ion-binding site:Magnesium,topological domain:Cytoplasmic,topological domain:Extracellular,transmembrane region,
comp13572_c0_seq1	218511924	0	189	ATPase, Ca++ transporting, type 2C, member 2	Homo sapiens				GO:0006163~purine nucleotide metabolic process,GO:0006164~purine nucleotide biosynthetic process,GO:0006754~ATP biosynthetic process,GO:0006811~ion transport,GO:0006812~cation transport,GO:0006816~calcium ion transport,GO:0009141~nucleoside triphosphate metabolic process,GO:0009142~nucleoside triphosphate biosynthetic process,GO:0009144~purine nucleoside triphosphate metabolic process,GO:0009145~…	GO:0016021~integral to membrane,GO:0031224~intrinsic to membrane,	GO:0000166~nucleotide binding,GO:0000287~magnesium ion binding,GO:0001882~nucleoside binding,GO:0001883~purine nucleoside binding,GO:0005388~calcium-transporting ATPase activity,GO:0005509~calcium ion binding,GO:0005524~ATP binding,GO:0015082~di-, tri-valent inorganic cation transmembrane transporter activity,GO:0015085~calcium ion transmembrane transporter activity,GO:0015399~primary active tran…	IPR000695:ATPase, P-type, H+ transporting proton pump,IPR001757:ATPase, P-type, K/Mg/Cd/Cu/Zn/Na/Ca/Na/H-transporter,IPR004014:ATPase, P-type cation-transporter, N-terminal,IPR005834:Haloacid dehalogenase-like hydrolase,IPR006068:ATPase, P-type cation-transporter, C-terminal,IPR006413:ATPase, P-type, calcium-transporting, PMR1-type,IPR008250:ATPase, P-type, ATPase-associated region,IPR018303:ATPa…			PIRSF001297:Na(+)/K(+)-transporting ATPase alpha chain,		alternative splicing,atp-binding,calcium,calcium transport,complete proteome,hydrolase,ion transport,magnesium,membrane,metal-binding,nucleotide-binding,phosphoprotein,polymorphism,transmembrane,transport,	active site:4-aspartylphosphate intermediate,chain:Calcium-transporting ATPase type 2C member 2,compositionally biased region:Poly-Leu,metal ion-binding site:Calcium 2,metal ion-binding site:Calcium 2; via carbonyl oxygen,metal ion-binding site:Magnesium,modified residue,sequence variant,splice variant,topological domain:Cytoplasmic,topological domain:Extracellular,transmembrane region,
comp10352_c0_seq1	18203648	0	721	ATPase, Ca++ transporting, ubiquitous	Gallus gallus				GO:0006163~purine nucleotide metabolic process,GO:0006164~purine nucleotide biosynthetic process,GO:0006754~ATP biosynthetic process,GO:0006811~ion transport,GO:0006812~cation transport,GO:0006816~calcium ion transport,GO:0009141~nucleoside triphosphate metabolic process,GO:0009142~nucleoside triphosphate biosynthetic process,GO:0009144~purine nucleoside triphosphate metabolic process,GO:0009145~…	GO:0005783~endoplasmic reticulum,GO:0016021~integral to membrane,GO:0016528~sarcoplasm,GO:0016529~sarcoplasmic reticulum,GO:0031224~intrinsic to membrane,	GO:0000166~nucleotide binding,GO:0000287~magnesium ion binding,GO:0001882~nucleoside binding,GO:0001883~purine nucleoside binding,GO:0005388~calcium-transporting ATPase activity,GO:0005509~calcium ion binding,GO:0005524~ATP binding,GO:0015082~di-, tri-valent inorganic cation transmembrane transporter activity,GO:0015085~calcium ion transmembrane transporter activity,GO:0015399~primary active tran…	IPR001757:ATPase, P-type, K/Mg/Cd/Cu/Zn/Na/Ca/Na/H-transporter,IPR004014:ATPase, P-type cation-transporter, N-terminal,IPR005782:ATPase, P-type, calcium-transporting,IPR005834:Haloacid dehalogenase-like hydrolase,IPR006068:ATPase, P-type cation-transporter, C-terminal,IPR006069:ATPase, P-type cation exchange, alpha subunit,IPR008250:ATPase, P-type, ATPase-associated region,IPR018303:ATPase, P-typ…	gga04020:Calcium signaling pathway,		PIRSF001297:Na(+)/K(+)-transporting ATPase alpha chain,		alternative splicing,atp-binding,calcium,calcium transport,endoplasmic reticulum,hydrolase,ion transport,magnesium,membrane,metal-binding,nucleotide-binding,nucleus,phosphoprotein,sarcoplasmic reticulum,transmembrane,transport,	active site:4-aspartylphosphate intermediate,binding site:ATP,chain:Sarcoplasmic/endoplasmic reticulum calcium ATPase 3,metal ion-binding site:Calcium 1,metal ion-binding site:Calcium 2,metal ion-binding site:Calcium 2; via carbonyl oxygen,metal ion-binding site:Magnesium,splice variant,topological domain:Cytoplasmic,topological domain:Lumenal,transmembrane region,
comp239721_c0_seq1	223590241	0	196	ATPase, Cu++ transporting, alpha polypeptide	Homo sapiens				GO:0000041~transition metal ion transport,GO:0000302~response to reactive oxygen species,GO:0000303~response to superoxide,GO:0000305~response to oxygen radical,GO:0000902~cell morphogenesis,GO:0001501~skeletal system development,GO:0001568~blood vessel development,GO:0001775~cell activation,GO:0001942~hair follicle development,GO:0001944~vasculature development,GO:0001974~blood vessel remodeling…	GO:0005768~endosome,GO:0005770~late endosome,GO:0005783~endoplasmic reticulum,GO:0005794~Golgi apparatus,GO:0005798~Golgi-associated vesicle,GO:0005802~trans-Golgi network,GO:0005829~cytosol,GO:0005886~plasma membrane,GO:0016021~integral to membrane,GO:0016023~cytoplasmic membrane-bounded vesicle,GO:0016323~basolateral plasma membrane,GO:0030133~transport vesicle,GO:0030135~coated vesicle,GO:0030…	GO:0000166~nucleotide binding,GO:0000287~magnesium ion binding,GO:0001882~nucleoside binding,GO:0001883~purine nucleoside binding,GO:0004008~copper-exporting ATPase activity,GO:0005375~copper ion transmembrane transporter activity,GO:0005507~copper ion binding,GO:0005524~ATP binding,GO:0015082~di-, tri-valent inorganic cation transmembrane transporter activity,GO:0015399~primary active transmembr…	IPR001757:ATPase, P-type, K/Mg/Cd/Cu/Zn/Na/Ca/Na/H-transporter,IPR001877:ATPase 1, copper-transporting,IPR005834:Haloacid dehalogenase-like hydrolase,IPR006121:Heavy metal transport/detoxification protein,IPR006122:Copper ion-binding,IPR006403:ATPase, P type, cation/copper-transporter,IPR006416:ATPase, P-type, heavy metal translocating,IPR008250:ATPase, P-type, ATPase-associated region,IPR017969:…		Cutis laxa, neonatal,Menkes disease,Occipital horn syndrome,	PIRSF001299:copper-transporting ATPase,		3d-structure,alternative splicing,atp-binding,cell membrane,complete proteome,copper,copper transport,cytoplasm,disease mutation,endoplasmic reticulum,glycoprotein,golgi apparatus,hydrolase,ion transport,magnesium,membrane,Menkes syndrome,metal-binding,nucleotide-binding,phosphoprotein,polymorphism,repeat,transmembrane,transmembrane protein,transport,	active site:4-aspartylphosphate intermediate,chain:Copper-transporting ATPase 1,compositionally biased region:Poly-Ser,domain:HMA 1,domain:HMA 2,domain:HMA 3,domain:HMA 4,domain:HMA 5,domain:HMA 6,glycosylation site:N-linked (GlcNAc...),helix,metal ion-binding site:Magnesium,modified residue,mutagenesis site,sequence conflict,sequence variant,short sequence motif:Endocytosis signal,splice variant…
comp138845_c0_seq1	1718093	0	194	ATPase, H transporting, lysosomal V1 subunit F	Rattus norvegicus				GO:0006091~generation of precursor metabolites and energy,GO:0006119~oxidative phosphorylation,GO:0006163~purine nucleotide metabolic process,GO:0006164~purine nucleotide biosynthetic process,GO:0006754~ATP biosynthetic process,GO:0006793~phosphorus metabolic process,GO:0006796~phosphate metabolic process,GO:0006811~ion transport,GO:0006812~cation transport,GO:0006818~hydrogen transport,GO:000914…	GO:0005773~vacuole,GO:0005774~vacuolar membrane,GO:0016469~proton-transporting two-sector ATPase complex,GO:0016471~vacuolar proton-transporting V-type ATPase complex,GO:0031090~organelle membrane,GO:0033176~proton-transporting V-type ATPase complex,GO:0033178~proton-transporting two-sector ATPase complex, catalytic domain,GO:0033180~proton-transporting V-type ATPase, V1 domain,GO:0044437~vacuola…	GO:0015077~monovalent inorganic cation transmembrane transporter activity,GO:0015078~hydrogen ion transmembrane transporter activity,GO:0015399~primary active transmembrane transporter activity,GO:0015405~P-P-bond-hydrolysis-driven transmembrane transporter activity,GO:0016820~hydrolase activity, acting on acid anhydrides, catalyzing transmembrane movement of substances,GO:0016887~ATPase activity…	IPR005772:ATPase, V1 complex, subunit F, eukaryotic,IPR008218:ATPase, V1/A1 complex, subunit F,	rno00190:Oxidative phosphorylation,		PIRSF015945:ATPase_V1_F_euk,PIRSF015945:V-type ATPase, subunit F,		direct protein sequencing,Hydrogen ion transport,ion transport,transport,	chain:V-type proton ATPase subunit F,
comp9432_c0_seq1	3183197	0	97.8	ATPase, H+ transporting, lysosomal 13kDa, V1 subunit G1	Bos taurus				GO:0006811~ion transport,GO:0006812~cation transport,GO:0006818~hydrogen transport,GO:0015672~monovalent inorganic cation transport,GO:0015992~proton transport,	GO:0000323~lytic vacuole,GO:0005764~lysosome,GO:0005765~lysosomal membrane,GO:0005773~vacuole,GO:0005774~vacuolar membrane,GO:0005829~cytosol,GO:0005886~plasma membrane,GO:0016469~proton-transporting two-sector ATPase complex,GO:0016471~vacuolar proton-transporting V-type ATPase complex,GO:0031090~organelle membrane,GO:0033176~proton-transporting V-type ATPase complex,GO:0044437~vacuolar part,	GO:0008553~hydrogen-exporting ATPase activity, phosphorylative mechanism,GO:0015077~monovalent inorganic cation transmembrane transporter activity,GO:0015078~hydrogen ion transmembrane transporter activity,GO:0015399~primary active transmembrane transporter activity,GO:0015405~P-P-bond-hydrolysis-driven transmembrane transporter activity,GO:0015662~ATPase activity, coupled to transmembrane moveme…	IPR005124:Vacuolar (H+)-ATPase G subunit,	bta00190:Oxidative phosphorylation,		PIRSF005577:V-type ATPase, subunit G,		acetylation,direct protein sequencing,Hydrogen ion transport,ion transport,transport,	chain:V-type proton ATPase subunit G 1,modified residue,
comp266312_c0_seq1	62287847	0	53.1	ATPase, H+ transporting, lysosomal 13kDa, V1 subunit G2	Canis lupus				GO:0006811~ion transport,GO:0006812~cation transport,GO:0006818~hydrogen transport,GO:0015672~monovalent inorganic cation transport,GO:0015992~proton transport,	GO:0005773~vacuole,GO:0005774~vacuolar membrane,GO:0005829~cytosol,GO:0005886~plasma membrane,GO:0008021~synaptic vesicle,GO:0012505~endomembrane system,GO:0012506~vesicle membrane,GO:0016021~integral to membrane,GO:0016023~cytoplasmic membrane-bounded vesicle,GO:0016469~proton-transporting two-sector ATPase complex,GO:0016471~vacuolar proton-transporting V-type ATPase complex,GO:0030135~coated v…	GO:0008553~hydrogen-exporting ATPase activity, phosphorylative mechanism,GO:0015077~monovalent inorganic cation transmembrane transporter activity,GO:0015078~hydrogen ion transmembrane transporter activity,GO:0015399~primary active transmembrane transporter activity,GO:0015405~P-P-bond-hydrolysis-driven transmembrane transporter activity,GO:0015662~ATPase activity, coupled to transmembrane moveme…	IPR005124:Vacuolar (H+)-ATPase G subunit,	cfa00190:Oxidative phosphorylation,		PIRSF005577:V-type ATPase, subunit G,		acetylation,Hydrogen ion transport,ion transport,transport,	chain:V-type proton ATPase subunit G 1,modified residue,
comp14738_c3_seq1	137479	0	179	ATPase, H+ transporting, lysosomal 16kDa, V0 subunit c	Homo sapiens				GO:0006091~generation of precursor metabolites and energy,GO:0006119~oxidative phosphorylation,GO:0006163~purine nucleotide metabolic process,GO:0006164~purine nucleotide biosynthetic process,GO:0006754~ATP biosynthetic process,GO:0006793~phosphorus metabolic process,GO:0006796~phosphate metabolic process,GO:0006811~ion transport,GO:0006812~cation transport,GO:0006818~hydrogen transport,GO:000914…	GO:0005773~vacuole,GO:0016021~integral to membrane,GO:0016469~proton-transporting two-sector ATPase complex,GO:0031224~intrinsic to membrane,GO:0033176~proton-transporting V-type ATPase complex,GO:0033177~proton-transporting two-sector ATPase complex, proton-transporting domain,GO:0033179~proton-transporting V-type ATPase, V0 domain,GO:0045259~proton-transporting ATP synthase complex,GO:0045263~p…	GO:0015077~monovalent inorganic cation transmembrane transporter activity,GO:0015078~hydrogen ion transmembrane transporter activity,GO:0015399~primary active transmembrane transporter activity,GO:0015405~P-P-bond-hydrolysis-driven transmembrane transporter activity,GO:0016820~hydrolase activity, acting on acid anhydrides, catalyzing transmembrane movement of substances,GO:0016887~ATPase activity…	IPR000245:ATPase, V0 complex, proteolipid subunit C,IPR002379:ATPase, F0/V0 complex, subunit C,IPR011555:ATPase, V0 complex, proteolipid subunit C, eukaryotic,	hsa00190:Oxidative phosphorylation,hsa04142:Lysosome,hsa05110:Vibrio cholerae infection,hsa05120:Epithelial cell signaling in Helicobacter pylori infection,		PIRSF001292:vacuolar H(+)-transporting ATPase 16K chain,		ATP,complete proteome,host-virus interaction,Hydrogen ion transport,hydrolase,ion transport,membrane,transmembrane,transmembrane protein,transport,Vacuole,	chain:V-type proton ATPase 16 kDa proteolipid subunit,site:Essential for proton translocation,topological domain:Cytoplasmic,topological domain:Lumenal,transmembrane region,
comp9976_c0_seq1	122144943	0	224	ATPase, H+ transporting, lysosomal 21kDa, V0 subunit b	Bos taurus				GO:0006091~generation of precursor metabolites and energy,GO:0006119~oxidative phosphorylation,GO:0006163~purine nucleotide metabolic process,GO:0006164~purine nucleotide biosynthetic process,GO:0006754~ATP biosynthetic process,GO:0006793~phosphorus metabolic process,GO:0006796~phosphate metabolic process,GO:0006811~ion transport,GO:0006812~cation transport,GO:0006818~hydrogen transport,GO:000914…	GO:0005768~endosome,GO:0005773~vacuole,GO:0016021~integral to membrane,GO:0016469~proton-transporting two-sector ATPase complex,GO:0031224~intrinsic to membrane,GO:0033176~proton-transporting V-type ATPase complex,GO:0033177~proton-transporting two-sector ATPase complex, proton-transporting domain,GO:0033179~proton-transporting V-type ATPase, V0 domain,	GO:0015077~monovalent inorganic cation transmembrane transporter activity,GO:0015078~hydrogen ion transmembrane transporter activity,GO:0022890~inorganic cation transmembrane transporter activity,	IPR000245:ATPase, V0 complex, proteolipid subunit C,IPR002379:ATPase, F0/V0 complex, subunit C,	bta00190:Oxidative phosphorylation,bta04142:Lysosome,		PIRSF001292:vacuolar H(+)-transporting ATPase 16K chain,		Hydrogen ion transport,ion transport,membrane,transmembrane,transport,Vacuole,	chain:V-type proton ATPase 21 kDa proteolipid subunit,site:Essential for proton translocation,topological domain:Cytoplasmic,topological domain:Lumenal,transmembrane region,
comp12682_c0_seq1	549207	0	308	ATPase, H+ transporting, lysosomal 31kDa, V1 subunit E1	Homo sapiens				GO:0006091~generation of precursor metabolites and energy,GO:0006119~oxidative phosphorylation,GO:0006163~purine nucleotide metabolic process,GO:0006164~purine nucleotide biosynthetic process,GO:0006754~ATP biosynthetic process,GO:0006793~phosphorus metabolic process,GO:0006796~phosphate metabolic process,GO:0006811~ion transport,GO:0006812~cation transport,GO:0006818~hydrogen transport,GO:000914…	GO:0005739~mitochondrion,GO:0005768~endosome,GO:0005829~cytosol,GO:0005886~plasma membrane,GO:0016324~apical plasma membrane,GO:0016469~proton-transporting two-sector ATPase complex,GO:0033178~proton-transporting two-sector ATPase complex, catalytic domain,GO:0044459~plasma membrane part,GO:0045177~apical part of cell,	GO:0008553~hydrogen-exporting ATPase activity, phosphorylative mechanism,GO:0015077~monovalent inorganic cation transmembrane transporter activity,GO:0015078~hydrogen ion transmembrane transporter activity,GO:0015399~primary active transmembrane transporter activity,GO:0015405~P-P-bond-hydrolysis-driven transmembrane transporter activity,GO:0015662~ATPase activity, coupled to transmembrane moveme…	IPR002842:ATPase, V1/A1 complex, subunit E,	hsa00190:Oxidative phosphorylation,hsa05110:Vibrio cholerae infection,hsa05120:Epithelial cell signaling in Helicobacter pylori infection,		PIRSF005595:H+-transporting ATPase chain E,		acetylation,complete proteome,direct protein sequencing,Hydrogen ion transport,hydrolase,ion transport,phosphoprotein,polymorphism,transport,	chain:V-type proton ATPase subunit E 1,modified residue,sequence conflict,sequence variant,
comp108724_c0_seq1	22096378	0	269	ATPase, H+ transporting, lysosomal 70kDa, V1 subunit A	Homo sapiens				GO:0006091~generation of precursor metabolites and energy,GO:0006119~oxidative phosphorylation,GO:0006163~purine nucleotide metabolic process,GO:0006164~purine nucleotide biosynthetic process,GO:0006754~ATP biosynthetic process,GO:0006793~phosphorus metabolic process,GO:0006796~phosphate metabolic process,GO:0006811~ion transport,GO:0006812~cation transport,GO:0006818~hydrogen transport,GO:000914…	GO:0005739~mitochondrion,GO:0005829~cytosol,GO:0005886~plasma membrane,GO:0005887~integral to plasma membrane,GO:0016021~integral to membrane,GO:0016469~proton-transporting two-sector ATPase complex,GO:0031224~intrinsic to membrane,GO:0031226~intrinsic to plasma membrane,GO:0033176~proton-transporting V-type ATPase complex,GO:0033178~proton-transporting two-sector ATPase complex, catalytic domain…	GO:0000166~nucleotide binding,GO:0001882~nucleoside binding,GO:0001883~purine nucleoside binding,GO:0005524~ATP binding,GO:0015077~monovalent inorganic cation transmembrane transporter activity,GO:0015078~hydrogen ion transmembrane transporter activity,GO:0015399~primary active transmembrane transporter activity,GO:0015405~P-P-bond-hydrolysis-driven transmembrane transporter activity,GO:0016820~h…	IPR000194:ATPase, F1/V1/A1 complex, alpha/beta subunit, nucleotide-binding domain,IPR000793:ATPase, F1/V1/A1 complex, alpha/beta subunit, C-terminal,IPR004100:ATPase, F1/V1/A1 complex, alpha/beta subunit, N-terminal,IPR005725:ATPase, V1 complex, subunit A,IPR020003:ATPase, F1/V1/A1 complex, alpha/beta subunit, nucleotide-binding domain, active site,	hsa00190:Oxidative phosphorylation,hsa05110:Vibrio cholerae infection,hsa05120:Epithelial cell signaling in Helicobacter pylori infection,				atp-binding,complete proteome,Hydrogen ion transport,hydrolase,ion transport,nucleotide-binding,phosphoprotein,transport,	chain:V-type proton ATPase catalytic subunit A,modified residue,nucleotide phosphate-binding region:ATP,sequence conflict,
comp55904_c0_seq1	82245325	0	566	ATPase, H+ transporting, lysosomal 70kDa, V1 subunit A; similar to A2 isoform of vacuolar H+-ATPase subunit A	Gallus gallus				GO:0006091~generation of precursor metabolites and energy,GO:0006119~oxidative phosphorylation,GO:0006163~purine nucleotide metabolic process,GO:0006164~purine nucleotide biosynthetic process,GO:0006754~ATP biosynthetic process,GO:0006793~phosphorus metabolic process,GO:0006796~phosphate metabolic process,GO:0006811~ion transport,GO:0006812~cation transport,GO:0006818~hydrogen transport,GO:000914…	GO:0005739~mitochondrion,GO:0016469~proton-transporting two-sector ATPase complex,GO:0033176~proton-transporting V-type ATPase complex,GO:0033178~proton-transporting two-sector ATPase complex, catalytic domain,GO:0033180~proton-transporting V-type ATPase, V1 domain,	GO:0000166~nucleotide binding,GO:0001882~nucleoside binding,GO:0001883~purine nucleoside binding,GO:0005524~ATP binding,GO:0015077~monovalent inorganic cation transmembrane transporter activity,GO:0015078~hydrogen ion transmembrane transporter activity,GO:0015399~primary active transmembrane transporter activity,GO:0015405~P-P-bond-hydrolysis-driven transmembrane transporter activity,GO:0016820~h…	IPR000194:ATPase, F1/V1/A1 complex, alpha/beta subunit, nucleotide-binding domain,IPR000793:ATPase, F1/V1/A1 complex, alpha/beta subunit, C-terminal,IPR004100:ATPase, F1/V1/A1 complex, alpha/beta subunit, N-terminal,IPR005725:ATPase, V1 complex, subunit A,IPR020003:ATPase, F1/V1/A1 complex, alpha/beta subunit, nucleotide-binding domain, active site,	gga00190:Oxidative phosphorylation,				alternative splicing,atp-binding,Hydrogen ion transport,hydrolase,ion transport,nucleotide-binding,transport,	chain:V-type proton ATPase catalytic subunit A,nucleotide phosphate-binding region:ATP,splice variant,
comp32919_c0_seq1	122066664	0	139	ATPase, H+ transporting, lysosomal 9kDa, V0 subunit e1	Bos taurus				GO:0006091~generation of precursor metabolites and energy,GO:0006119~oxidative phosphorylation,GO:0006163~purine nucleotide metabolic process,GO:0006164~purine nucleotide biosynthetic process,GO:0006754~ATP biosynthetic process,GO:0006793~phosphorus metabolic process,GO:0006796~phosphate metabolic process,GO:0006811~ion transport,GO:0006812~cation transport,GO:0006818~hydrogen transport,GO:000836…	GO:0016021~integral to membrane,GO:0016469~proton-transporting two-sector ATPase complex,GO:0031224~intrinsic to membrane,GO:0033176~proton-transporting V-type ATPase complex,GO:0033177~proton-transporting two-sector ATPase complex, proton-transporting domain,GO:0033179~proton-transporting V-type ATPase, V0 domain,	GO:0015077~monovalent inorganic cation transmembrane transporter activity,GO:0015078~hydrogen ion transmembrane transporter activity,GO:0022890~inorganic cation transmembrane transporter activity,	IPR008389:ATPase, V0 complex, subunit E,IPR017385:ATPase, V0 complex, subunit E, metazoa,	bta00190:Oxidative phosphorylation,		PIRSF038097:V-ATP_synth_e1/e2,PIRSF038097:V-type ATPase, subunits e1/e2,		direct protein sequencing,Hydrogen ion transport,hydrolase,ion transport,membrane,transmembrane,transport,	chain:V-type proton ATPase subunit E 1,transmembrane region,
comp7660_c0_seq1	12644129	0	428	ATPase, H+ transporting, lysosomal V0 subunit A2	Mus musculus				GO:0006091~generation of precursor metabolites and energy,GO:0006119~oxidative phosphorylation,GO:0006163~purine nucleotide metabolic process,GO:0006164~purine nucleotide biosynthetic process,GO:0006754~ATP biosynthetic process,GO:0006793~phosphorus metabolic process,GO:0006796~phosphate metabolic process,GO:0006811~ion transport,GO:0006812~cation transport,GO:0006818~hydrogen transport,GO:000914…	GO:0001669~acrosomal vesicle,GO:0005768~endosome,GO:0005886~plasma membrane,GO:0010008~endosome membrane,GO:0016021~integral to membrane,GO:0016023~cytoplasmic membrane-bounded vesicle,GO:0016469~proton-transporting two-sector ATPase complex,GO:0030141~secretory granule,GO:0031090~organelle membrane,GO:0031224~intrinsic to membrane,GO:0031410~cytoplasmic vesicle,GO:0031982~vesicle,GO:0031988~memb…	GO:0015077~monovalent inorganic cation transmembrane transporter activity,GO:0015078~hydrogen ion transmembrane transporter activity,GO:0022890~inorganic cation transmembrane transporter activity,	IPR002490:ATPase, V0/A0 complex, 116-kDa subunit,	mmu00190:Oxidative phosphorylation,mmu04142:Lysosome,		PIRSF001293:V-type ATPase subunit,		acetylation,alternative splicing,cell membrane,endosome,Hydrogen ion transport,ion transport,membrane,phosphoprotein,transmembrane,transport,	chain:V-type proton ATPase 116 kDa subunit a isoform 2,modified residue,sequence conflict,splice variant,topological domain:Cytoplasmic,topological domain:Lumenal,transmembrane region,
comp14571_c0_seq1	12643287	0	337	ATPase, H+ transporting, lysosomal V0 subunit D1	Mus musculus				GO:0006091~generation of precursor metabolites and energy,GO:0006119~oxidative phosphorylation,GO:0006163~purine nucleotide metabolic process,GO:0006164~purine nucleotide biosynthetic process,GO:0006754~ATP biosynthetic process,GO:0006793~phosphorus metabolic process,GO:0006796~phosphate metabolic process,GO:0006811~ion transport,GO:0006812~cation transport,GO:0006818~hydrogen transport,GO:000914…	GO:0005768~endosome,GO:0005769~early endosome,GO:0016469~proton-transporting two-sector ATPase complex,GO:0033176~proton-transporting V-type ATPase complex,GO:0033177~proton-transporting two-sector ATPase complex, proton-transporting domain,GO:0033179~proton-transporting V-type ATPase, V0 domain,	GO:0008553~hydrogen-exporting ATPase activity, phosphorylative mechanism,GO:0015077~monovalent inorganic cation transmembrane transporter activity,GO:0015078~hydrogen ion transmembrane transporter activity,GO:0015399~primary active transmembrane transporter activity,GO:0015405~P-P-bond-hydrolysis-driven transmembrane transporter activity,GO:0015662~ATPase activity, coupled to transmembrane moveme…	IPR002843:ATPase, V0/A0 complex, subunit C/D,IPR016727:ATPase, V0 complex, subunit D,	mmu00190:Oxidative phosphorylation,mmu04142:Lysosome,		PIRSF018497:V-ATP_synth_D,PIRSF018497:V-type ATPase, subunit d,		direct protein sequencing,Hydrogen ion transport,ion transport,phosphoprotein,transport,	chain:V-type proton ATPase subunit d 1,modified residue,sequence conflict,
comp153795_c0_seq1	81902397	0	87.4	ATPase, H+ transporting, lysosomal V0 subunit E2	Mus musculus				GO:0006091~generation of precursor metabolites and energy,GO:0006119~oxidative phosphorylation,GO:0006163~purine nucleotide metabolic process,GO:0006164~purine nucleotide biosynthetic process,GO:0006754~ATP biosynthetic process,GO:0006793~phosphorus metabolic process,GO:0006796~phosphate metabolic process,GO:0006811~ion transport,GO:0006812~cation transport,GO:0006818~hydrogen transport,GO:000914…	GO:0016021~integral to membrane,GO:0016469~proton-transporting two-sector ATPase complex,GO:0031224~intrinsic to membrane,GO:0033176~proton-transporting V-type ATPase complex,GO:0033177~proton-transporting two-sector ATPase complex, proton-transporting domain,GO:0033179~proton-transporting V-type ATPase, V0 domain,	GO:0015077~monovalent inorganic cation transmembrane transporter activity,GO:0015078~hydrogen ion transmembrane transporter activity,GO:0022890~inorganic cation transmembrane transporter activity,	IPR008389:ATPase, V0 complex, subunit E,IPR017385:ATPase, V0 complex, subunit E, metazoa,	mmu00190:Oxidative phosphorylation,		PIRSF038097:V-ATP_synth_e1/e2,PIRSF038097:V-type ATPase, subunits e1/e2,		Hydrogen ion transport,hydrolase,ion transport,membrane,transmembrane,transport,	chain:V-type proton ATPase subunit E 2,transmembrane region,
comp74246_c0_seq1	82186435	0	327	ATPase, H+ transporting, lysosomal V1 subunit C1	Xenopus (Silurana) tropicalis				GO:0006091~generation of precursor metabolites and energy,GO:0006119~oxidative phosphorylation,GO:0006163~purine nucleotide metabolic process,GO:0006164~purine nucleotide biosynthetic process,GO:0006754~ATP biosynthetic process,GO:0006793~phosphorus metabolic process,GO:0006796~phosphate metabolic process,GO:0006811~ion transport,GO:0006812~cation transport,GO:0006818~hydrogen transport,GO:000914…	GO:0016469~proton-transporting two-sector ATPase complex,GO:0033176~proton-transporting V-type ATPase complex,GO:0033178~proton-transporting two-sector ATPase complex, catalytic domain,GO:0033180~proton-transporting V-type ATPase, V1 domain,	GO:0016820~hydrolase activity, acting on acid anhydrides, catalyzing transmembrane movement of substances,	IPR004907:ATPase, V1 complex, subunit C,	xtr00190:Oxidative phosphorylation,		PIRSF001280:F-type ATP synthase, gamma subunit/V-type ATPase, subunit C,		acetylation,Hydrogen ion transport,ion transport,transport,	chain:V-type proton ATPase subunit C 1,modified residue,
comp484435_c0_seq1	81891352	0	123	ATPase, H+ transporting, lysosomal V1 subunit C2	Rattus norvegicus				GO:0006091~generation of precursor metabolites and energy,GO:0006119~oxidative phosphorylation,GO:0006163~purine nucleotide metabolic process,GO:0006164~purine nucleotide biosynthetic process,GO:0006754~ATP biosynthetic process,GO:0006793~phosphorus metabolic process,GO:0006796~phosphate metabolic process,GO:0006811~ion transport,GO:0006812~cation transport,GO:0006818~hydrogen transport,GO:000914…	GO:0016469~proton-transporting two-sector ATPase complex,GO:0033176~proton-transporting V-type ATPase complex,GO:0033178~proton-transporting two-sector ATPase complex, catalytic domain,GO:0033180~proton-transporting V-type ATPase, V1 domain,	GO:0008553~hydrogen-exporting ATPase activity, phosphorylative mechanism,GO:0015077~monovalent inorganic cation transmembrane transporter activity,GO:0015078~hydrogen ion transmembrane transporter activity,GO:0015399~primary active transmembrane transporter activity,GO:0015405~P-P-bond-hydrolysis-driven transmembrane transporter activity,GO:0015662~ATPase activity, coupled to transmembrane moveme…	IPR004907:ATPase, V1 complex, subunit C,	rno00190:Oxidative phosphorylation,				alternative splicing,Hydrogen ion transport,ion transport,transport,	chain:V-type proton ATPase subunit C 2,sequence conflict,splice variant,
comp206335_c0_seq1	12585517	0	56.2	ATPase, H+ transporting, lysosomal V1 subunit G2	Mus musculus				GO:0006811~ion transport,GO:0006812~cation transport,GO:0006818~hydrogen transport,GO:0015672~monovalent inorganic cation transport,GO:0015992~proton transport,	GO:0005773~vacuole,GO:0005774~vacuolar membrane,GO:0008021~synaptic vesicle,GO:0012505~endomembrane system,GO:0012506~vesicle membrane,GO:0016021~integral to membrane,GO:0016023~cytoplasmic membrane-bounded vesicle,GO:0016469~proton-transporting two-sector ATPase complex,GO:0016471~vacuolar proton-transporting V-type ATPase complex,GO:0030135~coated vesicle,GO:0030136~clathrin-coated vesicle,GO:0…	GO:0008553~hydrogen-exporting ATPase activity, phosphorylative mechanism,GO:0015077~monovalent inorganic cation transmembrane transporter activity,GO:0015078~hydrogen ion transmembrane transporter activity,GO:0015399~primary active transmembrane transporter activity,GO:0015405~P-P-bond-hydrolysis-driven transmembrane transporter activity,GO:0015662~ATPase activity, coupled to transmembrane moveme…	IPR005124:Vacuolar (H+)-ATPase G subunit,	mmu00190:Oxidative phosphorylation,		PIRSF005577:V-type ATPase, subunit G,		Hydrogen ion transport,ion transport,transport,	chain:V-type proton ATPase subunit G 2,
comp63168_c0_seq1	78099814	0	536	ATPase, H+ transporting, lysosomal V1 subunit H	Mus musculus				GO:0006091~generation of precursor metabolites and energy,GO:0006119~oxidative phosphorylation,GO:0006163~purine nucleotide metabolic process,GO:0006164~purine nucleotide biosynthetic process,GO:0006754~ATP biosynthetic process,GO:0006793~phosphorus metabolic process,GO:0006796~phosphate metabolic process,GO:0006811~ion transport,GO:0006812~cation transport,GO:0006818~hydrogen transport,GO:000914…	GO:0000221~vacuolar proton-transporting V-type ATPase, V1 domain,GO:0005773~vacuole,GO:0005774~vacuolar membrane,GO:0016469~proton-transporting two-sector ATPase complex,GO:0016471~vacuolar proton-transporting V-type ATPase complex,GO:0031090~organelle membrane,GO:0033176~proton-transporting V-type ATPase complex,GO:0033178~proton-transporting two-sector ATPase complex, catalytic domain,GO:003318…	GO:0015077~monovalent inorganic cation transmembrane transporter activity,GO:0015078~hydrogen ion transmembrane transporter activity,GO:0015399~primary active transmembrane transporter activity,GO:0015405~P-P-bond-hydrolysis-driven transmembrane transporter activity,GO:0016820~hydrolase activity, acting on acid anhydrides, catalyzing transmembrane movement of substances,GO:0016887~ATPase activity…	IPR004908:ATPase, V1 complex, subunit H,IPR011987:ATPase, V1 complex, subunit H, C-terminal,IPR011989:Armadillo-like helical,	mmu00190:Oxidative phosphorylation,mmu04142:Lysosome,		PIRSF032184:ATPase_V1_H,PIRSF032184:V-type ATPase, subunit H,		direct protein sequencing,Hydrogen ion transport,ion transport,phosphoprotein,transport,	chain:V-type proton ATPase subunit H,modified residue,sequence conflict,
comp12424_c0_seq1	728779	0	142	ATPase, H+ transporting, lysosomal accessory protein 1	Bos taurus				GO:0006091~generation of precursor metabolites and energy,GO:0006119~oxidative phosphorylation,GO:0006163~purine nucleotide metabolic process,GO:0006164~purine nucleotide biosynthetic process,GO:0006754~ATP biosynthetic process,GO:0006793~phosphorus metabolic process,GO:0006796~phosphate metabolic process,GO:0006811~ion transport,GO:0006812~cation transport,GO:0006818~hydrogen transport,GO:000914…	GO:0005773~vacuole,GO:0016021~integral to membrane,GO:0016469~proton-transporting two-sector ATPase complex,GO:0031224~intrinsic to membrane,GO:0033176~proton-transporting V-type ATPase complex,GO:0033178~proton-transporting two-sector ATPase complex, catalytic domain,GO:0033180~proton-transporting V-type ATPase, V1 domain,	GO:0000166~nucleotide binding,GO:0001882~nucleoside binding,GO:0001883~purine nucleoside binding,GO:0005524~ATP binding,GO:0015077~monovalent inorganic cation transmembrane transporter activity,GO:0015078~hydrogen ion transmembrane transporter activity,GO:0015399~primary active transmembrane transporter activity,GO:0015405~P-P-bond-hydrolysis-driven transmembrane transporter activity,GO:0016820~h…	IPR008388:ATPase, V1 complex, subunit S1,	bta00190:Oxidative phosphorylation,bta04142:Lysosome,				atp-binding,direct protein sequencing,glycoprotein,Hydrogen ion transport,ion transport,membrane,nucleotide-binding,signal,transmembrane,transport,Vacuole,	chain:V-type proton ATPase subunit S1,glycosylation site:N-linked (GlcNAc...),signal peptide,transmembrane region,
comp5607_c0_seq1	83287794	0	79.7	ATPase, H+ transporting, lysosomal accessory protein 2	Rattus norvegicus				GO:0001817~regulation of cytokine production,GO:0001819~positive regulation of cytokine production,GO:0001990~regulation of systemic arterial blood pressure by hormone,GO:0001991~regulation of systemic arterial blood pressure by circulatory renin-angiotensin,GO:0002002~regulation of angiotensin levels in blood,GO:0002003~angiotensin maturation,GO:0003013~circulatory system process,GO:0003044~regu…	GO:0005886~plasma membrane,GO:0009897~external side of plasma membrane,GO:0009986~cell surface,GO:0016021~integral to membrane,GO:0031224~intrinsic to membrane,GO:0044459~plasma membrane part,		IPR012493:Renin receptor-like,					membrane,phosphoprotein,receptor,signal,transmembrane,	chain:Renin receptor,signal peptide,topological domain:Cytoplasmic,topological domain:Extracellular,transmembrane region,
comp729361_c0_seq1	114345	0	74.7	ATPase, H+/K+ exchanging, beta polypeptide	Oryctolagus cuniculus				GO:0006163~purine nucleotide metabolic process,GO:0006164~purine nucleotide biosynthetic process,GO:0006486~protein amino acid glycosylation,GO:0006754~ATP biosynthetic process,GO:0006811~ion transport,GO:0006812~cation transport,GO:0006813~potassium ion transport,GO:0006814~sodium ion transport,GO:0006818~hydrogen transport,GO:0006885~regulation of pH,GO:0009100~glycoprotein metabolic process,GO…	GO:0005783~endoplasmic reticulum,GO:0005886~plasma membrane,GO:0016021~integral to membrane,GO:0031224~intrinsic to membrane,	GO:0005391~sodium:potassium-exchanging ATPase activity,GO:0008900~hydrogen:potassium-exchanging ATPase activity,GO:0015077~monovalent inorganic cation transmembrane transporter activity,GO:0015078~hydrogen ion transmembrane transporter activity,GO:0015399~primary active transmembrane transporter activity,GO:0015405~P-P-bond-hydrolysis-driven transmembrane transporter activity,GO:0015662~ATPase ac…	IPR000402:ATPase, P-type cation exchange, beta subunit,			PIRSF005757:Na(+)/K(+)-exchanging ATPase beta-3 chain,		disulfide bond,glycoprotein,Hydrogen ion transport,hydrolase,ion transport,membrane,potassium,potassium transport,Signal-anchor,transmembrane,transmembrane protein,transport,	chain:Potassium-transporting ATPase subunit beta,disulfide bond,glycosylation site:N-linked (GlcNAc...),topological domain:Cytoplasmic,topological domain:Extracellular,transmembrane region,
comp48221_c0_seq1	5915706	0	316	ATPase, H+/K+ transporting, nongastric, alpha polypeptide	Cavia porcellus				GO:0006163~purine nucleotide metabolic process,GO:0006164~purine nucleotide biosynthetic process,GO:0006754~ATP biosynthetic process,GO:0006811~ion transport,GO:0006812~cation transport,GO:0006813~potassium ion transport,GO:0006818~hydrogen transport,GO:0009141~nucleoside triphosphate metabolic process,GO:0009142~nucleoside triphosphate biosynthetic process,GO:0009144~purine nucleoside triphospha…	GO:0016021~integral to membrane,GO:0031224~intrinsic to membrane,	GO:0000166~nucleotide binding,GO:0000287~magnesium ion binding,GO:0001882~nucleoside binding,GO:0001883~purine nucleoside binding,GO:0005524~ATP binding,GO:0008900~hydrogen:potassium-exchanging ATPase activity,GO:0015077~monovalent inorganic cation transmembrane transporter activity,GO:0015078~hydrogen ion transmembrane transporter activity,GO:0015399~primary active transmembrane transporter acti…	IPR001757:ATPase, P-type, K/Mg/Cd/Cu/Zn/Na/Ca/Na/H-transporter,IPR004014:ATPase, P-type cation-transporter, N-terminal,IPR005775:ATPase, P-type cation exchange, alpha subunit, eukaryotic,IPR005834:Haloacid dehalogenase-like hydrolase,IPR006068:ATPase, P-type cation-transporter, C-terminal,IPR006069:ATPase, P-type cation exchange, alpha subunit,IPR008250:ATPase, P-type, ATPase-associated region,IP…			PIRSF001297:Na(+)/K(+)-transporting ATPase alpha chain,		atp-binding,Hydrogen ion transport,hydrolase,ion transport,magnesium,membrane,metal-binding,nucleotide-binding,phosphoprotein,potassium,potassium transport,transmembrane,transport,	active site:4-aspartylphosphate intermediate,chain:Potassium-transporting ATPase alpha chain 2,metal ion-binding site:Magnesium,modified residue,topological domain:Cytoplasmic,topological domain:Lumenal,transmembrane region,
comp12843_c0_seq1	114374	0	1551	ATPase, Na+/K+ transporting, alpha 1 polypeptide	Homo sapiens				GO:0002026~regulation of the force of heart contraction,GO:0003013~circulatory system process,GO:0006163~purine nucleotide metabolic process,GO:0006164~purine nucleotide biosynthetic process,GO:0006754~ATP biosynthetic process,GO:0006811~ion transport,GO:0006812~cation transport,GO:0006813~potassium ion transport,GO:0006814~sodium ion transport,GO:0006937~regulation of muscle contraction,GO:00069…	GO:0000267~cell fraction,GO:0005624~membrane fraction,GO:0005626~insoluble fraction,GO:0005792~microsome,GO:0005886~plasma membrane,GO:0005887~integral to plasma membrane,GO:0005890~sodium:potassium-exchanging ATPase complex,GO:0016021~integral to membrane,GO:0016023~cytoplasmic membrane-bounded vesicle,GO:0016323~basolateral plasma membrane,GO:0031224~intrinsic to membrane,GO:0031226~intrinsic t…	GO:0000166~nucleotide binding,GO:0000287~magnesium ion binding,GO:0001882~nucleoside binding,GO:0001883~purine nucleoside binding,GO:0003869~4-nitrophenylphosphatase activity,GO:0005391~sodium:potassium-exchanging ATPase activity,GO:0005524~ATP binding,GO:0015077~monovalent inorganic cation transmembrane transporter activity,GO:0015399~primary active transmembrane transporter activity,GO:0015405~…	IPR001757:ATPase, P-type, K/Mg/Cd/Cu/Zn/Na/Ca/Na/H-transporter,IPR004014:ATPase, P-type cation-transporter, N-terminal,IPR005775:ATPase, P-type cation exchange, alpha subunit, eukaryotic,IPR005834:Haloacid dehalogenase-like hydrolase,IPR006068:ATPase, P-type cation-transporter, C-terminal,IPR006069:ATPase, P-type cation exchange, alpha subunit,IPR008250:ATPase, P-type, ATPase-associated region,IP…	hsa04260:Cardiac muscle contraction,hsa04960:Aldosterone-regulated sodium reabsorption,		PIRSF001297:Na(+)/K(+)-transporting ATPase alpha chain,		alternative splicing,ATP,atp-binding,complete proteome,direct protein sequencing,heterodimer,hydrolase,ion transport,magnesium,membrane,metal-binding,nucleotide-binding,osmoregulation,phosphoprotein,polymorphism,potassium,potassium transport,Sodium,Sodium transport,sodium/potassium transport,transmembrane,transmembrane protein,transport,	active site:4-aspartylphosphate intermediate,chain:Sodium/potassium-transporting ATPase subunit alpha-1,metal ion-binding site:Magnesium,modified residue,region of interest:Phosphoinositide-3 kinase binding,sequence conflict,sequence variant,splice variant,topological domain:Cytoplasmic,topological domain:Lumenal,transmembrane region,
comp4632_c0_seq1	1703466	0	273	ATPase, Na+/K+ transporting, alpha 1 polypeptide	Canis lupus				GO:0006163~purine nucleotide metabolic process,GO:0006164~purine nucleotide biosynthetic process,GO:0006754~ATP biosynthetic process,GO:0006811~ion transport,GO:0006812~cation transport,GO:0006813~potassium ion transport,GO:0006814~sodium ion transport,GO:0006937~regulation of muscle contraction,GO:0006942~regulation of striated muscle contraction,GO:0008016~regulation of heart contraction,GO:000…	GO:0000267~cell fraction,GO:0005624~membrane fraction,GO:0005626~insoluble fraction,GO:0005792~microsome,GO:0005886~plasma membrane,GO:0016021~integral to membrane,GO:0016023~cytoplasmic membrane-bounded vesicle,GO:0016323~basolateral plasma membrane,GO:0031224~intrinsic to membrane,GO:0031410~cytoplasmic vesicle,GO:0031982~vesicle,GO:0031988~membrane-bounded vesicle,GO:0042383~sarcolemma,GO:0042…	GO:0000166~nucleotide binding,GO:0000287~magnesium ion binding,GO:0001882~nucleoside binding,GO:0001883~purine nucleoside binding,GO:0003869~4-nitrophenylphosphatase activity,GO:0005391~sodium:potassium-exchanging ATPase activity,GO:0005524~ATP binding,GO:0015077~monovalent inorganic cation transmembrane transporter activity,GO:0015399~primary active transmembrane transporter activity,GO:0015405~…	IPR001757:ATPase, P-type, K/Mg/Cd/Cu/Zn/Na/Ca/Na/H-transporter,IPR004014:ATPase, P-type cation-transporter, N-terminal,IPR005775:ATPase, P-type cation exchange, alpha subunit, eukaryotic,IPR005834:Haloacid dehalogenase-like hydrolase,IPR006068:ATPase, P-type cation-transporter, C-terminal,IPR006069:ATPase, P-type cation exchange, alpha subunit,IPR008250:ATPase, P-type, ATPase-associated region,IP…	cfa04260:Cardiac muscle contraction,cfa04960:Aldosterone-regulated sodium reabsorption,		PIRSF001297:Na(+)/K(+)-transporting ATPase alpha chain,		atp-binding,hydrolase,ion transport,magnesium,membrane,metal-binding,nucleotide-binding,phosphoprotein,potassium,potassium transport,Sodium,Sodium transport,sodium/potassium transport,transmembrane,transport,	active site:4-aspartylphosphate intermediate,chain:Sodium/potassium-transporting ATPase subunit alpha-1,metal ion-binding site:Magnesium,modified residue,region of interest:Phosphoinositide-3 kinase binding,sequence conflict,topological domain:Cytoplasmic,topological domain:Lumenal,transmembrane region,
comp12843_c0_seq2	116241260	0	67.4	ATPase, Na+/K+ transporting, alpha 3 polypeptide	Homo sapiens				GO:0006163~purine nucleotide metabolic process,GO:0006164~purine nucleotide biosynthetic process,GO:0006754~ATP biosynthetic process,GO:0006811~ion transport,GO:0006812~cation transport,GO:0006813~potassium ion transport,GO:0006814~sodium ion transport,GO:0007166~cell surface receptor linked signal transduction,GO:0007215~glutamate signaling pathway,GO:0007610~behavior,GO:0007611~learning or memo…	GO:0005783~endoplasmic reticulum,GO:0005794~Golgi apparatus,GO:0005886~plasma membrane,GO:0005887~integral to plasma membrane,GO:0005890~sodium:potassium-exchanging ATPase complex,GO:0016021~integral to membrane,GO:0031224~intrinsic to membrane,GO:0031226~intrinsic to plasma membrane,GO:0044459~plasma membrane part,	GO:0000166~nucleotide binding,GO:0000287~magnesium ion binding,GO:0001882~nucleoside binding,GO:0001883~purine nucleoside binding,GO:0005391~sodium:potassium-exchanging ATPase activity,GO:0005524~ATP binding,GO:0015077~monovalent inorganic cation transmembrane transporter activity,GO:0015399~primary active transmembrane transporter activity,GO:0015405~P-P-bond-hydrolysis-driven transmembrane tran…	IPR001757:ATPase, P-type, K/Mg/Cd/Cu/Zn/Na/Ca/Na/H-transporter,IPR004014:ATPase, P-type cation-transporter, N-terminal,IPR005775:ATPase, P-type cation exchange, alpha subunit, eukaryotic,IPR005834:Haloacid dehalogenase-like hydrolase,IPR006068:ATPase, P-type cation-transporter, C-terminal,IPR006069:ATPase, P-type cation exchange, alpha subunit,IPR008250:ATPase, P-type, ATPase-associated region,IP…	hsa04260:Cardiac muscle contraction,hsa04960:Aldosterone-regulated sodium reabsorption,	Dystonia-12,	PIRSF001297:Na(+)/K(+)-transporting ATPase alpha chain,		ATP,atp-binding,complete proteome,disease mutation,dystonia,heterodimer,hydrolase,ion transport,magnesium,membrane,metal-binding,nucleotide-binding,Parkinsonism,phosphoprotein,potassium,potassium transport,Sodium,Sodium transport,sodium/potassium transport,transmembrane,transmembrane protein,transport,	active site:4-aspartylphosphate intermediate,chain:Sodium/potassium-transporting ATPase subunit alpha-3,metal ion-binding site:Magnesium,modified residue,region of interest:Interaction with phosphoinositide-3 kinase,sequence conflict,sequence variant,topological domain:Cytoplasmic,topological domain:Lumenal,transmembrane region,
comp5095_c0_seq1	1703469	0	228	ATPase, Na+/K+ transporting, beta 1 polypeptide	Sus scrofa				GO:0006163~purine nucleotide metabolic process,GO:0006164~purine nucleotide biosynthetic process,GO:0006754~ATP biosynthetic process,GO:0006811~ion transport,GO:0006812~cation transport,GO:0006813~potassium ion transport,GO:0006814~sodium ion transport,GO:0009141~nucleoside triphosphate metabolic process,GO:0009142~nucleoside triphosphate biosynthetic process,GO:0009144~purine nucleoside triphosp…	GO:0016021~integral to membrane,GO:0031224~intrinsic to membrane,	GO:0005391~sodium:potassium-exchanging ATPase activity,GO:0015399~primary active transmembrane transporter activity,GO:0015405~P-P-bond-hydrolysis-driven transmembrane transporter activity,GO:0015662~ATPase activity, coupled to transmembrane movement of ions, phosphorylative mechanism,GO:0016820~hydrolase activity, acting on acid anhydrides, catalyzing transmembrane movement of substances,GO:0016…	IPR000402:ATPase, P-type cation exchange, beta subunit,IPR015565:ATPase, P-type, sodium/potassium-dependent, beta-1 subunit,	ssc04260:Cardiac muscle contraction,ssc04960:Aldosterone-regulated sodium reabsorption,		PIRSF001298:Na(+)/K(+)-transporting ATPase beta chain,		3d-structure,disulfide bond,glycoprotein,heterodimer,hydrolase,ion transport,membrane,phosphoprotein,potassium,potassium transport,Signal-anchor,Sodium,Sodium transport,sodium/potassium transport,transmembrane,transmembrane protein,transport,	chain:Sodium/potassium-transporting ATPase subunit beta-1,disulfide bond,glycosylation site:N-linked (GlcNAc...),helix,modified residue,sequence conflict,topological domain:Cytoplasmic,topological domain:Extracellular,transmembrane region,turn,
comp205443_c0_seq1	125987795	0	270	ATPase, Na+/K+ transporting, beta 2 polypeptide	Homo sapiens				GO:0006163~purine nucleotide metabolic process,GO:0006164~purine nucleotide biosynthetic process,GO:0006754~ATP biosynthetic process,GO:0006811~ion transport,GO:0006812~cation transport,GO:0006813~potassium ion transport,GO:0006814~sodium ion transport,GO:0009141~nucleoside triphosphate metabolic process,GO:0009142~nucleoside triphosphate biosynthetic process,GO:0009144~purine nucleoside triphosp…	GO:0005886~plasma membrane,GO:0016021~integral to membrane,GO:0031224~intrinsic to membrane,	GO:0005391~sodium:potassium-exchanging ATPase activity,GO:0015399~primary active transmembrane transporter activity,GO:0015405~P-P-bond-hydrolysis-driven transmembrane transporter activity,GO:0015662~ATPase activity, coupled to transmembrane movement of ions, phosphorylative mechanism,GO:0016820~hydrolase activity, acting on acid anhydrides, catalyzing transmembrane movement of substances,GO:0016…	IPR000402:ATPase, P-type cation exchange, beta subunit,	hsa04260:Cardiac muscle contraction,hsa04960:Aldosterone-regulated sodium reabsorption,		PIRSF005757:Na(+)/K(+)-exchanging ATPase beta-3 chain,		complete proteome,disulfide bond,glycoprotein,hydrolase,ion transport,membrane,membrane protein,polymorphism,potassium,potassium transport,Signal-anchor,Sodium,Sodium transport,sodium/potassium transport,transmembrane,transport,	chain:Sodium/potassium-transporting ATPase subunit beta-2,disulfide bond,glycosylation site:N-linked (GlcNAc...),sequence conflict,sequence variant,topological domain:Cytoplasmic,topological domain:Extracellular,transmembrane region,
comp562138_c0_seq1	114400	0	158	ATPase, Na+/K+ transporting, beta 2 polypeptide	Rattus norvegicus				GO:0006163~purine nucleotide metabolic process,GO:0006164~purine nucleotide biosynthetic process,GO:0006754~ATP biosynthetic process,GO:0006811~ion transport,GO:0006812~cation transport,GO:0006813~potassium ion transport,GO:0006814~sodium ion transport,GO:0009141~nucleoside triphosphate metabolic process,GO:0009142~nucleoside triphosphate biosynthetic process,GO:0009144~purine nucleoside triphosp…	GO:0005886~plasma membrane,GO:0016021~integral to membrane,GO:0016324~apical plasma membrane,GO:0031224~intrinsic to membrane,GO:0044459~plasma membrane part,GO:0045177~apical part of cell,	GO:0005391~sodium:potassium-exchanging ATPase activity,GO:0015399~primary active transmembrane transporter activity,GO:0015405~P-P-bond-hydrolysis-driven transmembrane transporter activity,GO:0015662~ATPase activity, coupled to transmembrane movement of ions, phosphorylative mechanism,GO:0016820~hydrolase activity, acting on acid anhydrides, catalyzing transmembrane movement of substances,GO:0016…	IPR000402:ATPase, P-type cation exchange, beta subunit,	rno04260:Cardiac muscle contraction,rno04960:Aldosterone-regulated sodium reabsorption,		PIRSF005757:Na(+)/K(+)-exchanging ATPase beta-3 chain,		disulfide bond,glycoprotein,hydrolase,ion transport,membrane,potassium,potassium transport,Signal-anchor,Sodium,Sodium transport,sodium/potassium transport,transmembrane,transmembrane protein,transport,	chain:Sodium/potassium-transporting ATPase subunit beta-2,disulfide bond,glycosylation site:N-linked (GlcNAc...),topological domain:Cytoplasmic,topological domain:Extracellular,transmembrane region,
comp7570_c0_seq1	461548	0	134	ATPase, Na+/K+ transporting, beta 3 polypeptide	Gallus gallus				GO:0006163~purine nucleotide metabolic process,GO:0006164~purine nucleotide biosynthetic process,GO:0006754~ATP biosynthetic process,GO:0006811~ion transport,GO:0006812~cation transport,GO:0006813~potassium ion transport,GO:0006814~sodium ion transport,GO:0009141~nucleoside triphosphate metabolic process,GO:0009142~nucleoside triphosphate biosynthetic process,GO:0009144~purine nucleoside triphosp…	GO:0016021~integral to membrane,GO:0031224~intrinsic to membrane,	GO:0005391~sodium:potassium-exchanging ATPase activity,GO:0015399~primary active transmembrane transporter activity,GO:0015405~P-P-bond-hydrolysis-driven transmembrane transporter activity,GO:0015662~ATPase activity, coupled to transmembrane movement of ions, phosphorylative mechanism,GO:0016820~hydrolase activity, acting on acid anhydrides, catalyzing transmembrane movement of substances,GO:0016…	IPR000402:ATPase, P-type cation exchange, beta subunit,	gga04260:Cardiac muscle contraction,		PIRSF005757:Na(+)/K(+)-exchanging ATPase beta-3 chain,		disulfide bond,glycoprotein,ion transport,membrane,potassium,potassium transport,Signal-anchor,Sodium,Sodium transport,sodium/potassium transport,transmembrane,transport,	chain:Sodium/potassium-transporting ATPase subunit beta-3,disulfide bond,glycosylation site:N-linked (GlcNAc...),topological domain:Cytoplasmic,topological domain:Extracellular,transmembrane region,
comp425853_c0_seq1	8134322	0	130	ATPase, aminophospholipid transporter (APLT), class I, type 8A, member 1	Mus musculus				GO:0006163~purine nucleotide metabolic process,GO:0006164~purine nucleotide biosynthetic process,GO:0006754~ATP biosynthetic process,GO:0006869~lipid transport,GO:0009141~nucleoside triphosphate metabolic process,GO:0009142~nucleoside triphosphate biosynthetic process,GO:0009144~purine nucleoside triphosphate metabolic process,GO:0009145~purine nucleoside triphosphate biosynthetic process,GO:0009…	GO:0016021~integral to membrane,GO:0031224~intrinsic to membrane,GO:0031410~cytoplasmic vesicle,GO:0031982~vesicle,	GO:0000166~nucleotide binding,GO:0000287~magnesium ion binding,GO:0001882~nucleoside binding,GO:0001883~purine nucleoside binding,GO:0004012~phospholipid-translocating ATPase activity,GO:0005319~lipid transporter activity,GO:0005524~ATP binding,GO:0005548~phospholipid transporter activity,GO:0015247~aminophospholipid transporter activity,GO:0015399~primary active transmembrane transporter activit…	IPR001757:ATPase, P-type, K/Mg/Cd/Cu/Zn/Na/Ca/Na/H-transporter,IPR005834:Haloacid dehalogenase-like hydrolase,IPR006539:ATPase, P-type, phospholipid-translocating, flippase,IPR008250:ATPase, P-type, ATPase-associated region,IPR018303:ATPase, P-type phosphorylation site,					atp-binding,cytoplasmic vesicle,hydrolase,magnesium,membrane,metal-binding,nucleotide-binding,phosphoprotein,transmembrane,	active site:4-aspartylphosphate intermediate,chain:Probable phospholipid-transporting ATPase IA,metal ion-binding site:Magnesium,modified residue,nucleotide phosphate-binding region:ATP,topological domain:Cytoplasmic,topological domain:Extracellular,transmembrane region,
comp1144_c0_seq1	30316371	0	114	ATPase, class I, type 8B, member 2	Homo sapiens				GO:0006163~purine nucleotide metabolic process,GO:0006164~purine nucleotide biosynthetic process,GO:0006754~ATP biosynthetic process,GO:0006869~lipid transport,GO:0009141~nucleoside triphosphate metabolic process,GO:0009142~nucleoside triphosphate biosynthetic process,GO:0009144~purine nucleoside triphosphate metabolic process,GO:0009145~purine nucleoside triphosphate biosynthetic process,GO:0009…	GO:0016021~integral to membrane,GO:0031224~intrinsic to membrane,	GO:0000166~nucleotide binding,GO:0000287~magnesium ion binding,GO:0001882~nucleoside binding,GO:0001883~purine nucleoside binding,GO:0004012~phospholipid-translocating ATPase activity,GO:0005319~lipid transporter activity,GO:0005524~ATP binding,GO:0005548~phospholipid transporter activity,GO:0015247~aminophospholipid transporter activity,GO:0015399~primary active transmembrane transporter activit…	IPR001757:ATPase, P-type, K/Mg/Cd/Cu/Zn/Na/Ca/Na/H-transporter,IPR006539:ATPase, P-type, phospholipid-translocating, flippase,IPR008250:ATPase, P-type, ATPase-associated region,IPR013200:HAD superfamily hydrolase-like, type 3,IPR018303:ATPase, P-type phosphorylation site,					alternative splicing,atp-binding,complete proteome,hydrolase,magnesium,membrane,metal-binding,nucleotide-binding,phosphoprotein,transmembrane,	active site:4-aspartylphosphate intermediate,chain:Probable phospholipid-transporting ATPase ID,metal ion-binding site:Magnesium,modified residue,sequence conflict,splice variant,topological domain:Cytoplasmic,topological domain:Extracellular,transmembrane region,
comp10277_c0_seq1	12643392	0	88.2	ATPase, class II, type 9A	Homo sapiens				GO:0006163~purine nucleotide metabolic process,GO:0006164~purine nucleotide biosynthetic process,GO:0006754~ATP biosynthetic process,GO:0006869~lipid transport,GO:0009141~nucleoside triphosphate metabolic process,GO:0009142~nucleoside triphosphate biosynthetic process,GO:0009144~purine nucleoside triphosphate metabolic process,GO:0009145~purine nucleoside triphosphate biosynthetic process,GO:0009…	GO:0016021~integral to membrane,GO:0031224~intrinsic to membrane,	GO:0000166~nucleotide binding,GO:0000287~magnesium ion binding,GO:0001882~nucleoside binding,GO:0001883~purine nucleoside binding,GO:0004012~phospholipid-translocating ATPase activity,GO:0005319~lipid transporter activity,GO:0005524~ATP binding,GO:0005548~phospholipid transporter activity,GO:0015247~aminophospholipid transporter activity,GO:0015399~primary active transmembrane transporter activit…	IPR001757:ATPase, P-type, K/Mg/Cd/Cu/Zn/Na/Ca/Na/H-transporter,IPR005834:Haloacid dehalogenase-like hydrolase,IPR006539:ATPase, P-type, phospholipid-translocating, flippase,IPR008250:ATPase, P-type, ATPase-associated region,IPR018303:ATPase, P-type phosphorylation site,					alternative splicing,atp-binding,complete proteome,hydrolase,magnesium,membrane,metal-binding,nucleotide-binding,phosphoprotein,transmembrane,	active site:4-aspartylphosphate intermediate,chain:Probable phospholipid-transporting ATPase IIA,metal ion-binding site:Magnesium,sequence conflict,splice variant,topological domain:Cytoplasmic,topological domain:Extracellular,transmembrane region,
comp336980_c0_seq1	215274251	0	150	ATPase, class II, type 9B	Homo sapiens				GO:0006163~purine nucleotide metabolic process,GO:0006164~purine nucleotide biosynthetic process,GO:0006754~ATP biosynthetic process,GO:0006869~lipid transport,GO:0009141~nucleoside triphosphate metabolic process,GO:0009142~nucleoside triphosphate biosynthetic process,GO:0009144~purine nucleoside triphosphate metabolic process,GO:0009145~purine nucleoside triphosphate biosynthetic process,GO:0009…	GO:0016021~integral to membrane,GO:0031224~intrinsic to membrane,	GO:0000166~nucleotide binding,GO:0000287~magnesium ion binding,GO:0001882~nucleoside binding,GO:0001883~purine nucleoside binding,GO:0004012~phospholipid-translocating ATPase activity,GO:0005319~lipid transporter activity,GO:0005524~ATP binding,GO:0005548~phospholipid transporter activity,GO:0015247~aminophospholipid transporter activity,GO:0015399~primary active transmembrane transporter activit…	IPR001757:ATPase, P-type, K/Mg/Cd/Cu/Zn/Na/Ca/Na/H-transporter,IPR005834:Haloacid dehalogenase-like hydrolase,IPR006539:ATPase, P-type, phospholipid-translocating, flippase,IPR008250:ATPase, P-type, ATPase-associated region,IPR013200:HAD superfamily hydrolase-like, type 3,IPR018303:ATPase, P-type phosphorylation site,					alternative splicing,atp-binding,complete proteome,hydrolase,magnesium,membrane,metal-binding,nucleotide-binding,phosphoprotein,polymorphism,transmembrane,	active site:4-aspartylphosphate intermediate,chain:Probable phospholipid-transporting ATPase IIB,metal ion-binding site:Magnesium,sequence conflict,sequence variant,splice variant,topological domain:Cytoplasmic,topological domain:Extracellular,transmembrane region,
comp572611_c0_seq1	22261792	0	119	ATPase, class V, type 10A	Homo sapiens				GO:0006163~purine nucleotide metabolic process,GO:0006164~purine nucleotide biosynthetic process,GO:0006754~ATP biosynthetic process,GO:0006869~lipid transport,GO:0008360~regulation of cell shape,GO:0009141~nucleoside triphosphate metabolic process,GO:0009142~nucleoside triphosphate biosynthetic process,GO:0009144~purine nucleoside triphosphate metabolic process,GO:0009145~purine nucleoside triph…	GO:0016021~integral to membrane,GO:0031224~intrinsic to membrane,	GO:0000166~nucleotide binding,GO:0000287~magnesium ion binding,GO:0001882~nucleoside binding,GO:0001883~purine nucleoside binding,GO:0004012~phospholipid-translocating ATPase activity,GO:0005319~lipid transporter activity,GO:0005524~ATP binding,GO:0005548~phospholipid transporter activity,GO:0015247~aminophospholipid transporter activity,GO:0015399~primary active transmembrane transporter activit…	IPR001757:ATPase, P-type, K/Mg/Cd/Cu/Zn/Na/Ca/Na/H-transporter,IPR006539:ATPase, P-type, phospholipid-translocating, flippase,IPR008250:ATPase, P-type, ATPase-associated region,IPR013200:HAD superfamily hydrolase-like, type 3,IPR018303:ATPase, P-type phosphorylation site,					atp-binding,complete proteome,hydrolase,magnesium,membrane,metal-binding,nucleotide-binding,phosphoprotein,polymorphism,transmembrane,	active site:4-aspartylphosphate intermediate,chain:Probable phospholipid-transporting ATPase VA,compositionally biased region:Poly-Glu,metal ion-binding site:Magnesium,modified residue,sequence conflict,sequence variant,topological domain:Cytoplasmic,topological domain:Extracellular,transmembrane region,
comp469615_c0_seq1	8134324	0	74.7	ATPase, class VI, type 11A	Mus musculus				GO:0006163~purine nucleotide metabolic process,GO:0006164~purine nucleotide biosynthetic process,GO:0006754~ATP biosynthetic process,GO:0006869~lipid transport,GO:0009141~nucleoside triphosphate metabolic process,GO:0009142~nucleoside triphosphate biosynthetic process,GO:0009144~purine nucleoside triphosphate metabolic process,GO:0009145~purine nucleoside triphosphate biosynthetic process,GO:0009…	GO:0016021~integral to membrane,GO:0031224~intrinsic to membrane,	GO:0000166~nucleotide binding,GO:0000287~magnesium ion binding,GO:0001882~nucleoside binding,GO:0001883~purine nucleoside binding,GO:0004012~phospholipid-translocating ATPase activity,GO:0005319~lipid transporter activity,GO:0005524~ATP binding,GO:0005548~phospholipid transporter activity,GO:0015247~aminophospholipid transporter activity,GO:0015399~primary active transmembrane transporter activit…	IPR001757:ATPase, P-type, K/Mg/Cd/Cu/Zn/Na/Ca/Na/H-transporter,IPR006539:ATPase, P-type, phospholipid-translocating, flippase,IPR008250:ATPase, P-type, ATPase-associated region,IPR018303:ATPase, P-type phosphorylation site,					atp-binding,hydrolase,magnesium,membrane,metal-binding,nucleotide-binding,phosphoprotein,transmembrane,	active site:4-aspartylphosphate intermediate,chain:Probable phospholipid-transporting ATPase IH,metal ion-binding site:Magnesium,topological domain:Cytoplasmic,topological domain:Extracellular,transmembrane region,
comp12108_c0_seq1	30316395	0	365	ATPase, class VI, type 11B	Homo sapiens				GO:0006163~purine nucleotide metabolic process,GO:0006164~purine nucleotide biosynthetic process,GO:0006754~ATP biosynthetic process,GO:0006811~ion transport,GO:0006869~lipid transport,GO:0009141~nucleoside triphosphate metabolic process,GO:0009142~nucleoside triphosphate biosynthetic process,GO:0009144~purine nucleoside triphosphate metabolic process,GO:0009145~purine nucleoside triphosphate bio…	GO:0005635~nuclear envelope,GO:0005637~nuclear inner membrane,GO:0012505~endomembrane system,GO:0016021~integral to membrane,GO:0019866~organelle inner membrane,GO:0031090~organelle membrane,GO:0031224~intrinsic to membrane,GO:0031965~nuclear membrane,GO:0031967~organelle envelope,GO:0031975~envelope,	GO:0000166~nucleotide binding,GO:0000287~magnesium ion binding,GO:0001882~nucleoside binding,GO:0001883~purine nucleoside binding,GO:0004012~phospholipid-translocating ATPase activity,GO:0005319~lipid transporter activity,GO:0005524~ATP binding,GO:0005548~phospholipid transporter activity,GO:0015247~aminophospholipid transporter activity,GO:0015399~primary active transmembrane transporter activit…	IPR001757:ATPase, P-type, K/Mg/Cd/Cu/Zn/Na/Ca/Na/H-transporter,IPR005834:Haloacid dehalogenase-like hydrolase,IPR006539:ATPase, P-type, phospholipid-translocating, flippase,IPR008250:ATPase, P-type, ATPase-associated region,IPR018303:ATPase, P-type phosphorylation site,					atp-binding,complete proteome,hydrolase,magnesium,membrane,metal-binding,nucleotide-binding,phosphoprotein,transmembrane,	active site:4-aspartylphosphate intermediate,chain:Probable phospholipid-transporting ATPase IF,metal ion-binding site:Magnesium,modified residue,topological domain:Cytoplasmic,topological domain:Extracellular,transmembrane region,
comp181650_c0_seq1	62512178	0	154	ATPase, class VI, type 11C	Homo sapiens				GO:0006163~purine nucleotide metabolic process,GO:0006164~purine nucleotide biosynthetic process,GO:0006754~ATP biosynthetic process,GO:0006869~lipid transport,GO:0009141~nucleoside triphosphate metabolic process,GO:0009142~nucleoside triphosphate biosynthetic process,GO:0009144~purine nucleoside triphosphate metabolic process,GO:0009145~purine nucleoside triphosphate biosynthetic process,GO:0009…	GO:0016021~integral to membrane,GO:0031224~intrinsic to membrane,	GO:0000166~nucleotide binding,GO:0000287~magnesium ion binding,GO:0001882~nucleoside binding,GO:0001883~purine nucleoside binding,GO:0004012~phospholipid-translocating ATPase activity,GO:0005319~lipid transporter activity,GO:0005524~ATP binding,GO:0005548~phospholipid transporter activity,GO:0015247~aminophospholipid transporter activity,GO:0015399~primary active transmembrane transporter activit…	IPR001757:ATPase, P-type, K/Mg/Cd/Cu/Zn/Na/Ca/Na/H-transporter,IPR006539:ATPase, P-type, phospholipid-translocating, flippase,IPR008250:ATPase, P-type, ATPase-associated region,IPR018303:ATPase, P-type phosphorylation site,					alternative splicing,atp-binding,complete proteome,hydrolase,magnesium,membrane,metal-binding,nucleotide-binding,phosphoprotein,polymorphism,transmembrane,	active site:4-aspartylphosphate intermediate,chain:Probable phospholipid-transporting ATPase IG,metal ion-binding site:Magnesium,modified residue,sequence conflict,sequence variant,splice variant,topological domain:Cytoplasmic,topological domain:Extracellular,transmembrane region,
comp119594_c0_seq1	48428109	0	246	ATR interacting protein	Homo sapiens				GO:0000075~cell cycle checkpoint,GO:0000077~DNA damage checkpoint,GO:0006259~DNA metabolic process,GO:0006260~DNA replication,GO:0006281~DNA repair,GO:0006974~response to DNA damage stimulus,GO:0007242~intracellular signaling cascade,GO:0031570~DNA integrity checkpoint,GO:0033554~cellular response to stress,GO:0042770~DNA damage response, signal transduction,GO:0051726~regulation of cell cycle,	GO:0005654~nucleoplasm,GO:0031974~membrane-enclosed lumen,GO:0031981~nuclear lumen,GO:0043233~organelle lumen,GO:0070013~intracellular organelle lumen,	GO:0004672~protein kinase activity,GO:0004674~protein serine/threonine kinase activity,						alternative splicing,coiled coil,complete proteome,direct protein sequencing,DNA damage,dna repair,isopeptide bond,nucleus,phosphoprotein,polymorphism,ubl conjugation,	chain:ATR-interacting protein,cross-link:Glycyl lysine isopeptide (Lys-Gly) (interchain with G-Cter in ubiquitin),modified residue,mutagenesis site,region of interest:Interaction with CINP,sequence conflict,sequence variant,short sequence motif:EEXXXDL motif,splice variant,
comp54874_c0_seq1	37077864	0	393	AU RNA binding protein/enoyl-coenzyme A hydratase	Mus musculus			Lipid metabolism,	GO:0000288~nuclear-transcribed mRNA catabolic process, deadenylation-dependent decay,GO:0000956~nuclear-transcribed mRNA catabolic process,GO:0006401~RNA catabolic process,GO:0006402~mRNA catabolic process,GO:0009057~macromolecule catabolic process,GO:0009063~cellular amino acid catabolic process,GO:0009081~branched chain family amino acid metabolic process,GO:0009083~branched chain family amino …	GO:0005739~mitochondrion,	GO:0003723~RNA binding,GO:0003729~mRNA binding,GO:0003730~mRNA 3'-UTR binding,GO:0004300~enoyl-CoA hydratase activity,GO:0004490~methylglutaconyl-CoA hydratase activity,GO:0016836~hydro-lyase activity,	IPR001753:Crotonase, core,IPR018376:Enoyl-CoA hydratase/isomerase, conserved site,	mmu00280:Valine, leucine and isoleucine degradation,		PIRSF001407:AU-specific RNA-binding protein AUH,		alternative splicing,branched-chain amino acid catabolism,lyase,mitochondrion,rna-binding,transit peptide,	chain:Methylglutaconyl-CoA hydratase, mitochondrial,region of interest:RNA-binding,sequence conflict,splice variant,transit peptide:Mitochondrion,
comp425558_c0_seq1	74730135	0	89	AVL9 homolog (S. cerevisiase)	Homo sapiens					GO:0016021~integral to membrane,GO:0031224~intrinsic to membrane,		IPR018307:Late secretory pathway protein AVL9,					alternative splicing,complete proteome,membrane,polymorphism,transmembrane,	chain:Late secretory pathway protein AVL9 homolog,sequence variant,splice variant,transmembrane region,
comp456424_c0_seq1	267194	0	67.4	AXL receptor tyrosine kinase	Mus musculus				GO:0006468~protein amino acid phosphorylation,GO:0006793~phosphorus metabolic process,GO:0006796~phosphate metabolic process,GO:0007166~cell surface receptor linked signal transduction,GO:0007167~enzyme linked receptor protein signaling pathway,GO:0007169~transmembrane receptor protein tyrosine kinase signaling pathway,GO:0009991~response to extracellular stimulus,GO:0016310~phosphorylation,GO:00…	GO:0005886~plasma membrane,GO:0005887~integral to plasma membrane,GO:0016021~integral to membrane,GO:0031224~intrinsic to membrane,GO:0031226~intrinsic to plasma membrane,GO:0044459~plasma membrane part,	GO:0000166~nucleotide binding,GO:0001882~nucleoside binding,GO:0001883~purine nucleoside binding,GO:0004672~protein kinase activity,GO:0004713~protein tyrosine kinase activity,GO:0004714~transmembrane receptor protein tyrosine kinase activity,GO:0005524~ATP binding,GO:0017076~purine nucleotide binding,GO:0030554~adenyl nucleotide binding,GO:0032553~ribonucleotide binding,GO:0032555~purine ribonuc…	IPR000719:Protein kinase, core,IPR001245:Tyrosine protein kinase,IPR003599:Immunoglobulin subtype,IPR003961:Fibronectin, type III,IPR007110:Immunoglobulin-like,IPR008266:Tyrosine protein kinase, active site,IPR008957:Fibronectin, type III-like fold,IPR013151:Immunoglobulin,IPR013783:Immunoglobulin-like fold,IPR015775:Receptor protein tyrosine kinase Axl-related,IPR017441:Protein kinase, ATP bindi…			PIRSF000629:tyrosine-protein kinase receptor TYRO3/UFO/MER type,PIRSF500786:tyrosine-protein kinase receptor UFO,	SM00060:FN3,SM00219:TyrKc,SM00409:IG,	ATP,atp-binding,autophosphorylation,disulfide bond,glycoprotein,Immunoglobulin domain,kinase,membrane,nucleotide-binding,phosphoprotein,phosphotransferase,receptor,repeat,signal,transferase,transmembrane,transmembrane protein,tyrosine-protein kinase,tyrosine-specific protein kinase,	active site:Proton acceptor,binding site:ATP,chain:Tyrosine-protein kinase receptor UFO,disulfide bond,domain:Fibronectin type-III 1,domain:Fibronectin type-III 2,domain:Ig-like C2-type 1,domain:Ig-like C2-type 2,domain:Protein kinase,glycosylation site:N-linked (GlcNAc...),modified residue,nucleotide phosphate-binding region:ATP,region of interest:Interaction with SKP1 and GAS6,sequence conflict…
comp132630_c0_seq1	73921659	0	92	Abelson helper integration site 1	Homo sapiens							IPR001452:Src homology-3 domain,IPR001680:WD40 repeat,IPR013838:Beta tubulin, autoregulation binding site,IPR015943:WD40/YVTN repeat-like,IPR017986:WD40 repeat, region,IPR019775:WD40 repeat, conserved site,IPR019781:WD40 repeat, subgroup,IPR019782:WD40 repeat 2,		Joubert syndrome-3,		SM00320:WD40,SM00326:SH3,	alternative splicing,coiled coil,complete proteome,disease mutation,joubert syndrome,phosphoprotein,repeat,sh3 domain,wd repeat,	chain:Jouberin,compositionally biased region:Poly-Lys,domain:SH3,modified residue,repeat:WD 1,repeat:WD 2,repeat:WD 3,repeat:WD 4,repeat:WD 5,repeat:WD 6,repeat:WD 7,sequence conflict,sequence variant,splice variant,
comp697444_c0_seq1	48428250	0.0002	43.9	Accumulation-associated protein	Staphylococcus epidermidis					GO:0005576~extracellular region,GO:0005618~cell wall,GO:0009986~cell surface,GO:0030312~external encapsulating structure,GO:0031224~intrinsic to membrane,GO:0031225~anchored to membrane,		IPR001899:Surface protein from Gram-positive cocci,IPR005877:YSIRK Gram-positive signal peptide,IPR011098:G5,IPR019931:LPXTG-motif cell wall anchor,IPR019948:Gram-positive anchor,					cell wall,complete proteome,peptidoglycan-anchor,repeat,Secreted,signal,	chain:Accumulation-associated protein,domain:G5 1,domain:G5 2,domain:G5 3,domain:G5 4,domain:G5 5,domain:G5 6,domain:G5 7,modified residue,propeptide:Removed by sortase,short sequence motif:LPXTG sorting signal,signal peptide,
comp415152_c0_seq1	1168307	1e-06	51.6	Acetaldehyde dehydrogenase 2	Cupriavidus necator				GO:0042182~ketone catabolic process,GO:0045149~acetoin metabolic process,GO:0045150~acetoin catabolic process,GO:0055114~oxidation reduction,		GO:0004029~aldehyde dehydrogenase (NAD) activity,GO:0016620~oxidoreductase activity, acting on the aldehyde or oxo group of donors, NAD or NADP as acceptor,	IPR015590:Aldehyde dehydrogenase,IPR016160:Aldehyde dehydrogenase, conserved site,IPR016162:Aldehyde dehydrogenase, N-terminal,	reh00010:Glycolysis / Gluconeogenesis,reh00053:Ascorbate and aldarate metabolism,reh00071:Fatty acid metabolism,reh00280:Valine, leucine and isoleucine degradation,reh00310:Lysine degradation,reh00330:Arginine and proline metabolism,reh00340:Histidine metabolism,reh00380:Tryptophan metabolism,reh00410:beta-Alanine metabolism,reh00561:Glycerolipid metabolism,reh00620:Pyruvate metabolism,reh00631:1…		PIRSF000147:NAD-dependent aldehyde dehydrogenase,		acetoin catabolism,complete proteome,direct protein sequencing,nad,oxidoreductase,	chain:Acetaldehyde dehydrogenase 2,nucleotide phosphate-binding region:NAD,
comp3535_c0_seq1	123893402	0	111	Active regulator of SIRT1	Xenopus (Silurana) tropicalis					GO:0005730~nucleolus,GO:0031974~membrane-enclosed lumen,GO:0031981~nuclear lumen,GO:0043228~non-membrane-bounded organelle,GO:0043232~intracellular non-membrane-bounded organelle,GO:0043233~organelle lumen,GO:0070013~intracellular organelle lumen,							nucleus,	chain:Active regulator of SIRT1,
comp323890_c0_seq1	48475039	0	71.2	Alport syndrome, mental retardation, midface hypoplasia and elliptocytosis chromosomal region gene 1	Homo sapiens							IPR002733:AMMECR1,		Alport syndrome, mental retardation, midface hypoplasia, and elliptocytosis,	PIRSF015650:uncharacterized conserved protein, AMMECR1 type,		Alport syndrome,alternative splicing,complete proteome,elliptocytosis,hereditary hemolytic anemia,mental retardation,	chain:AMME syndrome candidate gene 1 protein,compositionally biased region:Gly/Ser-rich,compositionally biased region:Ser-rich,domain:AMMECR1,splice variant,
comp3105_c0_seq1	90101423	0	233	ArfGAP with FG repeats 1	Bos taurus				GO:0001675~acrosome assembly,GO:0003006~reproductive developmental process,GO:0007010~cytoskeleton organization,GO:0007276~gamete generation,GO:0007281~germ cell development,GO:0007283~spermatogenesis,GO:0007286~spermatid development,GO:0010927~cellular component assembly involved in morphogenesis,GO:0019953~sexual reproduction,GO:0032012~regulation of ARF protein signal transduction,GO:0032312~r…	GO:0016023~cytoplasmic membrane-bounded vesicle,GO:0031410~cytoplasmic vesicle,GO:0031982~vesicle,GO:0031988~membrane-bounded vesicle,GO:0042995~cell projection,GO:0043025~cell soma,	GO:0003677~DNA binding,GO:0005083~small GTPase regulator activity,GO:0005096~GTPase activator activity,GO:0008047~enzyme activator activity,GO:0008060~ARF GTPase activator activity,GO:0008270~zinc ion binding,GO:0030695~GTPase regulator activity,GO:0043167~ion binding,GO:0043169~cation binding,GO:0046872~metal ion binding,GO:0046914~transition metal ion binding,GO:0060589~nucleoside-triphosphatas…	IPR001164:Arf GTPase activating protein,				SM00105:ArfGap,	cytoplasmic vesicle,developmental protein,differentiation,dna-binding,glycoprotein,metal-binding,nucleus,phosphoprotein,repeat,spermatogenesis,transport,zinc,zinc-finger,	chain:Arf-GAP domain and FG repeats-containing protein 1,domain:Arf-GAP,glycosylation site:O-linked (GlcNAc),modified residue,zinc finger region:C4-type,
comp14063_c0_seq2	49035963	0	214	ArfGAP with FG repeats 2	Mus musculus				GO:0032012~regulation of ARF protein signal transduction,GO:0032312~regulation of ARF GTPase activity,GO:0032318~regulation of Ras GTPase activity,GO:0043087~regulation of GTPase activity,GO:0046578~regulation of Ras protein signal transduction,GO:0051056~regulation of small GTPase mediated signal transduction,GO:0051336~regulation of hydrolase activity,		GO:0005083~small GTPase regulator activity,GO:0005096~GTPase activator activity,GO:0008047~enzyme activator activity,GO:0008060~ARF GTPase activator activity,GO:0008270~zinc ion binding,GO:0030695~GTPase regulator activity,GO:0043167~ion binding,GO:0043169~cation binding,GO:0046872~metal ion binding,GO:0046914~transition metal ion binding,GO:0060589~nucleoside-triphosphatase regulator activity,	IPR001164:Arf GTPase activating protein,				SM00105:ArfGap,	acetylation,alternative splicing,metal-binding,repeat,zinc,zinc-finger,	chain:Arf-GAP domain and FG repeats-containing protein 2,domain:Arf-GAP,modified residue,splice variant,zinc finger region:C4-type,
comp402223_c0_seq1	160332373	0	95.5	ArfGAP with GTPase domain, ankyrin repeat and PH domain 1	Homo sapiens				GO:0007242~intracellular signaling cascade,GO:0007264~small GTPase mediated signal transduction,GO:0008104~protein localization,GO:0015031~protein transport,GO:0032012~regulation of ARF protein signal transduction,GO:0032312~regulation of ARF GTPase activity,GO:0032318~regulation of Ras GTPase activity,GO:0043087~regulation of GTPase activity,GO:0045184~establishment of protein localization,GO:00…		GO:0000166~nucleotide binding,GO:0005083~small GTPase regulator activity,GO:0005096~GTPase activator activity,GO:0005525~GTP binding,GO:0008047~enzyme activator activity,GO:0008060~ARF GTPase activator activity,GO:0008270~zinc ion binding,GO:0017076~purine nucleotide binding,GO:0019001~guanyl nucleotide binding,GO:0030695~GTPase regulator activity,GO:0032553~ribonucleotide binding,GO:0032555~puri…	IPR001164:Arf GTPase activating protein,IPR001806:Ras GTPase,IPR001849:Pleckstrin homology,IPR002110:Ankyrin,IPR005225:Small GTP-binding protein,IPR013684:Miro-like,	hsa04144:Endocytosis,			SM00105:ArfGap,SM00233:PH,SM00248:ANK,	alternative splicing,ank repeat,complete proteome,cytoplasm,gtp-binding,GTPase activation,metal-binding,nucleotide-binding,phosphoprotein,polymorphism,protein transport,repeat,transport,zinc,zinc-finger,	chain:Arf-GAP with GTPase, ANK repeat and PH domain-containing protein 1,domain:Arf-GAP,domain:PH,modified residue,mutagenesis site,nucleotide phosphate-binding region:GTP,region of interest:Small GTPase-like,repeat:ANK 1,repeat:ANK 2,sequence conflict,sequence variant,splice variant,zinc finger region:C4-type,
comp102084_c0_seq1	97535883	3e-05	48.1	ArfGAP with GTPase domain, ankyrin repeat and PH domain 2	Homo sapiens				GO:0007242~intracellular signaling cascade,GO:0007264~small GTPase mediated signal transduction,GO:0008104~protein localization,GO:0015031~protein transport,GO:0032012~regulation of ARF protein signal transduction,GO:0032312~regulation of ARF GTPase activity,GO:0032318~regulation of Ras GTPase activity,GO:0043087~regulation of GTPase activity,GO:0045184~establishment of protein localization,GO:00…		GO:0000166~nucleotide binding,GO:0003924~GTPase activity,GO:0005083~small GTPase regulator activity,GO:0005096~GTPase activator activity,GO:0005525~GTP binding,GO:0008047~enzyme activator activity,GO:0008060~ARF GTPase activator activity,GO:0008270~zinc ion binding,GO:0017076~purine nucleotide binding,GO:0019001~guanyl nucleotide binding,GO:0019207~kinase regulator activity,GO:0019209~kinase acti…	IPR001164:Arf GTPase activating protein,IPR001849:Pleckstrin homology,IPR002110:Ankyrin,IPR013684:Miro-like,	hsa04144:Endocytosis,			SM00105:ArfGap,SM00233:PH,SM00248:ANK,	3d-structure,alternative splicing,ank repeat,complete proteome,cytoplasm,gtp-binding,GTPase activation,metal-binding,nucleotide-binding,nucleus,phosphoprotein,polymorphism,protein transport,repeat,transport,tumor suppressor,zinc,zinc-finger,	chain:Arf-GAP with GTPase, ANK repeat and PH domain-containing protein 2,domain:Arf-GAP,domain:PH,helix,modified residue,nucleotide phosphate-binding region:GTP,region of interest:G domain,region of interest:Interaction with EPB41L1,region of interest:Interaction with PLCG1,region of interest:Interactions with HOMER1 and NF2,repeat:ANK 1,repeat:ANK 2,sequence conflict,sequence variant,splice vari…
comp91119_c0_seq1	97535922	0	1008	ArfGAP with GTPase domain, ankyrin repeat and PH domain 3	Homo sapiens				GO:0006886~intracellular protein transport,GO:0007242~intracellular signaling cascade,GO:0007264~small GTPase mediated signal transduction,GO:0008104~protein localization,GO:0015031~protein transport,GO:0016192~vesicle-mediated transport,GO:0032012~regulation of ARF protein signal transduction,GO:0032312~regulation of ARF GTPase activity,GO:0032318~regulation of Ras GTPase activity,GO:0034613~cel…	GO:0030117~membrane coat,GO:0030118~clathrin coat,GO:0030119~AP-type membrane coat adaptor complex,GO:0030131~clathrin adaptor complex,GO:0048475~coated membrane,	GO:0000166~nucleotide binding,GO:0003924~GTPase activity,GO:0005083~small GTPase regulator activity,GO:0005096~GTPase activator activity,GO:0005525~GTP binding,GO:0008047~enzyme activator activity,GO:0008060~ARF GTPase activator activity,GO:0008270~zinc ion binding,GO:0017076~purine nucleotide binding,GO:0019001~guanyl nucleotide binding,GO:0030695~GTPase regulator activity,GO:0032553~ribonucleot…	IPR001164:Arf GTPase activating protein,IPR001806:Ras GTPase,IPR001849:Pleckstrin homology,IPR002110:Ankyrin,IPR008968:Clathrin adaptor, mu subunit, C-terminal,IPR011993:Pleckstrin homology-type,IPR013684:Miro-like,IPR018240:Clathrin adaptor, mu subunit, conserved site,				SM00105:ArfGap,SM00233:PH,SM00248:ANK,	3d-structure,alternative splicing,ank repeat,complete proteome,cytoplasm,gtp-binding,GTPase activation,metal-binding,nucleotide-binding,phosphoprotein,repeat,zinc,zinc-finger,	chain:Arf-GAP with GTPase, ANK repeat and PH domain-containing protein 3,domain:Arf-GAP,domain:PH,helix,modified residue,nucleotide phosphate-binding region:GTP,region of interest:Small GTPase-like,repeat:ANK 1,repeat:ANK 2,repeat:ANK 3,splice variant,strand,turn,zinc finger region:C4-type,
comp14544_c0_seq2	74751433	0	57	ArfGAP with SH3 domain, ankyrin repeat and PH domain 3	Homo sapiens				GO:0032012~regulation of ARF protein signal transduction,GO:0032312~regulation of ARF GTPase activity,GO:0032318~regulation of Ras GTPase activity,GO:0043087~regulation of GTPase activity,GO:0046578~regulation of Ras protein signal transduction,GO:0051056~regulation of small GTPase mediated signal transduction,GO:0051336~regulation of hydrolase activity,		GO:0005083~small GTPase regulator activity,GO:0005096~GTPase activator activity,GO:0008047~enzyme activator activity,GO:0008060~ARF GTPase activator activity,GO:0008270~zinc ion binding,GO:0030695~GTPase regulator activity,GO:0043167~ion binding,GO:0043169~cation binding,GO:0046872~metal ion binding,GO:0046914~transition metal ion binding,GO:0060589~nucleoside-triphosphatase regulator activity,	IPR001164:Arf GTPase activating protein,IPR001849:Pleckstrin homology,IPR002034:Alpha-isopropylmalate/homocitrate synthase, conserved site,IPR002110:Ankyrin,IPR011993:Pleckstrin homology-type,	hsa04144:Endocytosis,hsa04666:Fc gamma R-mediated phagocytosis,			SM00105:ArfGap,SM00233:PH,SM00248:ANK,	3d-structure,alternative splicing,ank repeat,coiled coil,complete proteome,cytoplasm,metal-binding,phosphoprotein,polymorphism,repeat,zinc,zinc-finger,	chain:Arf-GAP with SH3 domain, ANK repeat and PH domain-containing protein 3,compositionally biased region:Poly-Ser,domain:Arf-GAP,domain:PH,helix,modified residue,repeat:ANK 1,repeat:ANK 2,sequence conflict,sequence variant,splice variant,strand,turn,zinc finger region:C4-type,
comp8527_c0_seq1	158706468	0	308	ArfGAP with coiled-coil, ankyrin repeat and PH domains 2	Mus musculus				GO:0030029~actin filament-based process,GO:0032012~regulation of ARF protein signal transduction,GO:0032312~regulation of ARF GTPase activity,GO:0032318~regulation of Ras GTPase activity,GO:0043087~regulation of GTPase activity,GO:0046578~regulation of Ras protein signal transduction,GO:0051056~regulation of small GTPase mediated signal transduction,GO:0051336~regulation of hydrolase activity,	GO:0001726~ruffle,GO:0031252~cell leading edge,GO:0042995~cell projection,	GO:0005083~small GTPase regulator activity,GO:0005096~GTPase activator activity,GO:0008047~enzyme activator activity,GO:0008060~ARF GTPase activator activity,GO:0008270~zinc ion binding,GO:0030695~GTPase regulator activity,GO:0043167~ion binding,GO:0043169~cation binding,GO:0046872~metal ion binding,GO:0046914~transition metal ion binding,GO:0060589~nucleoside-triphosphatase regulator activity,	IPR001164:Arf GTPase activating protein,IPR001849:Pleckstrin homology,IPR002110:Ankyrin,IPR011993:Pleckstrin homology-type,	mmu04144:Endocytosis,			SM00105:ArfGap,SM00233:PH,SM00248:ANK,	alternative splicing,ank repeat,coiled coil,GTPase activation,metal-binding,phosphoprotein,repeat,zinc,zinc-finger,	chain:Arf-GAP with coiled-coil, ANK repeat and PH domain-containing protein 2,domain:Arf-GAP,domain:BAR,domain:PH,modified residue,repeat:ANK 1,repeat:ANK 2,repeat:ANK 3,sequence conflict,splice variant,zinc finger region:C4-type,
comp169340_c0_seq1	215273949	0	194	ArfGAP with dual PH domains 1	Homo sapiens				GO:0007166~cell surface receptor linked signal transduction,GO:0032012~regulation of ARF protein signal transduction,GO:0032312~regulation of ARF GTPase activity,GO:0032318~regulation of Ras GTPase activity,GO:0043087~regulation of GTPase activity,GO:0046578~regulation of Ras protein signal transduction,GO:0051056~regulation of small GTPase mediated signal transduction,GO:0051336~regulation of hy…	GO:0005886~plasma membrane,	GO:0005083~small GTPase regulator activity,GO:0005096~GTPase activator activity,GO:0008047~enzyme activator activity,GO:0008060~ARF GTPase activator activity,GO:0008270~zinc ion binding,GO:0030695~GTPase regulator activity,GO:0043167~ion binding,GO:0043169~cation binding,GO:0043178~alcohol binding,GO:0043533~inositol 1,3,4,5 tetrakisphosphate binding,GO:0046872~metal ion binding,GO:0046914~transi…	IPR001164:Arf GTPase activating protein,IPR001849:Pleckstrin homology,IPR011993:Pleckstrin homology-type,			PIRSF038114:Centaurin-alpha 1/2,	SM00105:ArfGap,SM00233:PH,	3d-structure,acetylation,blood,brain,complete proteome,cytoplasm,GTPase activation,metal-binding,nucleus,phosphoprotein,polymorphism,repeat,zinc,zinc finger,zinc-finger,	chain:Arf-GAP with dual PH domain-containing protein 1,domain:Arf-GAP,domain:PH 1,domain:PH 2,helix,modified residue,mutagenesis site,sequence variant,strand,turn,zinc finger region:C4-type,
comp779_c0_seq1	3913077	0	645	Arnt	Oryctolagus cuniculus				GO:0006350~transcription,GO:0006355~regulation of transcription, DNA-dependent,GO:0045449~regulation of transcription,GO:0051252~regulation of RNA metabolic process,		GO:0003677~DNA binding,GO:0003700~transcription factor activity,GO:0030528~transcription regulator activity,	IPR000014:PAS,IPR001067:Nuclear translocator,IPR001092:Basic helix-loop-helix dimerisation region bHLH,IPR001610:PAC motif,IPR011598:Helix-loop-helix DNA-binding,IPR013655:PAS fold-3,IPR013767:PAS fold,			PIRSF017155:aryl hydrocarbon receptor nuclear translocator,	SM00086:PAC,SM00091:PAS,SM00353:HLH,	acetylation,activator,dna-binding,nucleus,phosphoprotein,repeat,Transcription,transcription regulation,	chain:Aryl hydrocarbon receptor nuclear translocator,compositionally biased region:Poly-Arg,compositionally biased region:Poly-Gln,DNA-binding region:Basic motif,domain:Helix-loop-helix motif,domain:PAC,domain:PAS 1,domain:PAS 2,modified residue,
comp117897_c0_seq1	20454805	0	235	B-cell CLL/lymphoma 10; dimethylarginine dimethylaminohydrolase 1	Rattus norvegicus			Amino acid transport and metabolism,	GO:0001817~regulation of cytokine production,GO:0001838~embryonic epithelial tube formation,GO:0001841~neural tube formation,GO:0001843~neural tube closure,GO:0002009~morphogenesis of an epithelium,GO:0002237~response to molecule of bacterial origin,GO:0002250~adaptive immune response,GO:0002252~immune effector process,GO:0002253~activation of immune response,GO:0002429~immune response-activating…	GO:0000323~lytic vacuole,GO:0001772~immunological synapse,GO:0005739~mitochondrion,GO:0005764~lysosome,GO:0005773~vacuole,GO:0005829~cytosol,GO:0005886~plasma membrane,GO:0016021~integral to membrane,GO:0031224~intrinsic to membrane,GO:0042101~T cell receptor complex,GO:0043235~receptor complex,GO:0044459~plasma membrane part,GO:0045121~membrane raft,GO:0046696~lipopolysaccharide receptor complex…	GO:0003712~transcription cofactor activity,GO:0003713~transcription coactivator activity,GO:0008022~protein C-terminus binding,GO:0008047~enzyme activator activity,GO:0008134~transcription factor binding,GO:0008270~zinc ion binding,GO:0016403~dimethylargininase activity,GO:0016563~transcription activator activity,GO:0016597~amino acid binding,GO:0016813~hydrolase activity, acting on carbon-nitrog…	IPR001315:Caspase Recruitment,IPR003198:Amidinotransferase,IPR011029:DEATH-like,	rno04660:T cell receptor signaling pathway,rno04662:B cell receptor signaling pathway,			SM00114:CARD,	acetylation,Apoptosis,cytoplasm,direct protein sequencing,hydrolase,membrane,metal-binding,phosphoprotein,tumor suppressor,zinc,	binding site:Substrate,binding site:Substrate; via carbonyl oxygen,chain:B-cell lymphoma/leukemia 10,chain:N(G),N(G)-dimethylarginine dimethylaminohydrolase 1,domain:CARD,metal ion-binding site:Zinc,modified residue,
comp234966_c0_seq1	44887723	0	97.8	B-cell CLL/lymphoma 11B (zinc finger protein)	Homo sapiens				GO:0000902~cell morphogenesis,GO:0000904~cell morphogenesis involved in differentiation,GO:0001654~eye development,GO:0001775~cell activation,GO:0002200~somatic diversification of immune receptors,GO:0002520~immune system development,GO:0002521~leukocyte differentiation,GO:0002562~somatic diversification of immune receptors via germline recombination within a single locus,GO:0002568~somatic diver…		GO:0008270~zinc ion binding,GO:0043167~ion binding,GO:0043169~cation binding,GO:0046872~metal ion binding,GO:0046914~transition metal ion binding,	IPR007087:Zinc finger, C2H2-type,IPR013087:Zinc finger, C2H2-type/integrase, DNA-binding,IPR015880:Zinc finger, C2H2-like,				SM00355:ZnF_C2H2,	acetylation,alternative splicing,complete proteome,metal-binding,nucleus,phosphoprotein,polymorphism,repeat,repressor,Transcription,transcription regulation,zinc,zinc-finger,	chain:B-cell lymphoma/leukemia 11B,compositionally biased region:Glu-rich,compositionally biased region:Gly-rich,modified residue,sequence variant,splice variant,zinc finger region:C2H2-type 1,zinc finger region:C2H2-type 2,zinc finger region:C2H2-type 3,zinc finger region:C2H2-type 4,zinc finger region:C2H2-type 5,zinc finger region:C2H2-type 6,
comp341026_c0_seq1	231635	0	140	B-cell CLL/lymphoma 2	Gallus gallus				GO:0000082~G1/S transition of mitotic cell cycle,GO:0000278~mitotic cell cycle,GO:0000302~response to reactive oxygen species,GO:0000902~cell morphogenesis,GO:0000904~cell morphogenesis involved in differentiation,GO:0001101~response to acid,GO:0001541~ovarian follicle development,GO:0001558~regulation of cell growth,GO:0001655~urogenital system development,GO:0001656~metanephros development,GO:0…	GO:0000159~protein phosphatase type 2A complex,GO:0000267~cell fraction,GO:0005624~membrane fraction,GO:0005626~insoluble fraction,GO:0005635~nuclear envelope,GO:0005739~mitochondrion,GO:0005740~mitochondrial envelope,GO:0005741~mitochondrial outer membrane,GO:0005783~endoplasmic reticulum,GO:0005789~endoplasmic reticulum membrane,GO:0005792~microsome,GO:0005829~cytosol,GO:0005955~calcineurin com…	GO:0002020~protease binding,GO:0008134~transcription factor binding,GO:0016563~transcription activator activity,GO:0019899~enzyme binding,GO:0019904~protein domain specific binding,GO:0030528~transcription regulator activity,GO:0042802~identical protein binding,GO:0042803~protein homodimerization activity,GO:0046982~protein heterodimerization activity,GO:0046983~protein dimerization activity,GO:0…	IPR000712:Apoptosis regulator Bcl-2, BH,IPR002475:BCL2-like apoptosis inhibitor,IPR003093:Apoptosis regulator Bcl-2 protein, BH4,IPR004725:Apoptosis regulator Bcl-X protein,IPR013278:Apoptosis regulator, Bcl-2,	gga04210:Apoptosis,gga04510:Focal adhesion,			SM00265:BH4,SM00337:BCL,	Apoptosis,endoplasmic reticulum,membrane,mitochondrion,mitochondrion outer membrane,nucleus,transmembrane,	chain:Apoptosis regulator Bcl-2,sequence conflict,short sequence motif:BH1,short sequence motif:BH2,short sequence motif:BH3,short sequence motif:BH4,transmembrane region,
comp427049_c0_seq1	728952	0	82.8	B-cell CLL/lymphoma 6	Homo sapiens	80.T_cell_Activation,			GO:0000018~regulation of DNA recombination,GO:0000060~protein import into nucleus, translocation,GO:0000122~negative regulation of transcription from RNA polymerase II promoter,GO:0000902~cell morphogenesis,GO:0001558~regulation of cell growth,GO:0001775~cell activation,GO:0001817~regulation of cytokine production,GO:0001818~negative regulation of cytokine production,GO:0001952~regulation of cell…	GO:0005657~replication fork,GO:0005694~chromosome,GO:0043228~non-membrane-bounded organelle,GO:0043232~intracellular non-membrane-bounded organelle,GO:0044427~chromosomal part,	GO:0003677~DNA binding,GO:0003682~chromatin binding,GO:0003700~transcription factor activity,GO:0008270~zinc ion binding,GO:0016564~transcription repressor activity,GO:0030528~transcription regulator activity,GO:0031490~chromatin DNA binding,GO:0043167~ion binding,GO:0043169~cation binding,GO:0043565~sequence-specific DNA binding,GO:0043566~structure-specific DNA binding,GO:0046872~metal ion bind…	IPR000210:BTB/POZ-like,IPR007087:Zinc finger, C2H2-type,IPR011333:BTB/POZ fold,IPR013069:BTB/POZ,IPR013087:Zinc finger, C2H2-type/integrase, DNA-binding,IPR015880:Zinc finger, C2H2-like,		Lymphoma, B-cell,	PIRSF003039:transcription factor Krueppel,	SM00225:BTB,SM00355:ZnF_C2H2,	3d-structure,activator,chromosomal rearrangement,complete proteome,dna-binding,metal-binding,nucleus,phosphoprotein,polymorphism,Proto-oncogene,repeat,repressor,Transcription,transcription regulation,zinc,zinc-finger,	chain:B-cell lymphoma 6 protein,domain:BTB,helix,mutagenesis site,sequence conflict,sequence variant,strand,turn,zinc finger region:C2H2-type 1,zinc finger region:C2H2-type 2,zinc finger region:C2H2-type 3,zinc finger region:C2H2-type 4,zinc finger region:C2H2-type 5,zinc finger region:C2H2-type 6,
comp206114_c0_seq1	81880987	0	249	B-cell CLL/lymphoma 7A	Mus musculus							IPR006804:BCL7, N-terminal,					alternative splicing,phosphoprotein,	chain:B-cell CLL/lymphoma 7 protein family member A,modified residue,sequence conflict,splice variant,
comp9332_c0_seq1	74732831	0	225	B-cell CLL/lymphoma 7B	Homo sapiens						GO:0003779~actin binding,GO:0008092~cytoskeletal protein binding,	IPR006804:BCL7, N-terminal,		Six new loci associated with blood low-density lipoprotein cholesterol, high-density lipoprotein cholesterol or triglycerides in humans,			allergen,alternative splicing,complete proteome,phosphoprotein,williams-beuren syndrome,	chain:B-cell CLL/lymphoma 7 protein family member B,modified residue,sequence conflict,splice variant,
comp361766_c0_seq1	81882115	0	84	B-cell CLL/lymphoma 7C	Mus musculus				GO:0006915~apoptosis,GO:0008219~cell death,GO:0012501~programmed cell death,GO:0016265~death,			IPR006804:BCL7, N-terminal,					Apoptosis,phosphoprotein,	chain:B-cell CLL/lymphoma 7 protein family member C,compositionally biased region:Pro-rich,modified residue,
comp240962_c0_seq1	206729930	0	101	B-cell CLL/lymphoma 9	Homo sapiens				GO:0007166~cell surface receptor linked signal transduction,GO:0016055~Wnt receptor signaling pathway,			IPR015668:B Cell Lymphoma 9,					3d-structure,chromosomal rearrangement,complete proteome,nucleus,phosphoprotein,polymorphism,Proto-oncogene,wnt signaling pathway,	chain:B-cell CLL/lymphoma 9 protein,compositionally biased region:Poly-Ala,compositionally biased region:Poly-Pro,compositionally biased region:Pro-rich,helix,modified residue,region of interest:CTNNB1-binding,sequence conflict,sequence variant,strand,
comp153292_c0_seq1	81890711	0	150	B-cell CLL/lymphoma 9-like	Mus musculus				GO:0006350~transcription,GO:0045449~regulation of transcription,			IPR015668:B Cell Lymphoma 9,					acetylation,activator,alternative splicing,nucleus,phosphoprotein,Transcription,transcription regulation,	chain:B-cell CLL/lymphoma 9-like protein,compositionally biased region:Met-rich,compositionally biased region:Pro-rich,modified residue,region of interest:Necessary for interaction with CTNNB1,sequence conflict,splice variant,
comp13654_c0_seq1	25008167	0	237	B-cell receptor-associated protein 29	Homo sapiens				GO:0006886~intracellular protein transport,GO:0006915~apoptosis,GO:0008104~protein localization,GO:0008219~cell death,GO:0012501~programmed cell death,GO:0015031~protein transport,GO:0016192~vesicle-mediated transport,GO:0016265~death,GO:0034613~cellular protein localization,GO:0045184~establishment of protein localization,GO:0046907~intracellular transport,GO:0070727~cellular macromolecule local…	GO:0005783~endoplasmic reticulum,GO:0016021~integral to membrane,GO:0031224~intrinsic to membrane,		IPR008417:B-cell receptor-associated 31-like,					Apoptosis,complete proteome,endoplasmic reticulum,er-golgi transport,membrane,protein transport,receptor,transmembrane,transport,	chain:B-cell receptor-associated protein 29,sequence conflict,short sequence motif:Di-lysine motif,topological domain:Cytoplasmic,topological domain:Lumenal,transmembrane region,
comp14386_c0_seq2	1705725	0	320	B-cell receptor-associated protein 31	Homo sapiens				GO:0006886~intracellular protein transport,GO:0006915~apoptosis,GO:0006955~immune response,GO:0007276~gamete generation,GO:0007283~spermatogenesis,GO:0008104~protein localization,GO:0008219~cell death,GO:0012501~programmed cell death,GO:0015031~protein transport,GO:0016192~vesicle-mediated transport,GO:0016265~death,GO:0019953~sexual reproduction,GO:0032504~multicellular organism reproduction,GO:…	GO:0000139~Golgi membrane,GO:0005783~endoplasmic reticulum,GO:0005789~endoplasmic reticulum membrane,GO:0005794~Golgi apparatus,GO:0005829~cytosol,GO:0005886~plasma membrane,GO:0005887~integral to plasma membrane,GO:0012505~endomembrane system,GO:0016021~integral to membrane,GO:0031090~organelle membrane,GO:0031224~intrinsic to membrane,GO:0031226~intrinsic to plasma membrane,GO:0042175~nuclear e…		IPR008417:B-cell receptor-associated 31-like,					Apoptosis,complete proteome,direct protein sequencing,endoplasmic reticulum,er-golgi transport,membrane,protein transport,receptor,transmembrane,transport,	chain:B-cell receptor-associated protein 31,mutagenesis site,sequence conflict,short sequence motif:Di-lysine motif,site:Cleavage; by caspase-8,topological domain:Cytoplasmic,topological domain:Lumenal,transmembrane region,
comp4838_c0_seq1	461655	0	328	B-cell translocation gene 1, anti-proliferative	Gallus gallus				GO:0008285~negative regulation of cell proliferation,GO:0010941~regulation of cell death,GO:0030856~regulation of epithelial cell differentiation,GO:0030858~positive regulation of epithelial cell differentiation,GO:0042127~regulation of cell proliferation,GO:0042981~regulation of apoptosis,GO:0043067~regulation of programmed cell death,GO:0045597~positive regulation of cell differentiation,GO:004…		GO:0019899~enzyme binding,	IPR002087:Anti-proliferative protein,				SM00099:btg1,		chain:Protein BTG1,
comp152850_c0_seq1	129680	0	231	B-cell translocation gene 2, anti-proliferative	Rattus norvegicus				GO:0003002~regionalization,GO:0006350~transcription,GO:0006479~protein amino acid methylation,GO:0006730~one-carbon metabolic process,GO:0006974~response to DNA damage stimulus,GO:0007389~pattern specification process,GO:0008213~protein amino acid alkylation,GO:0009612~response to mechanical stimulus,GO:0009628~response to abiotic stimulus,GO:0009719~response to endogenous stimulus,GO:0009725~res…			IPR002087:Anti-proliferative protein,				SM00099:btg1,	Transcription,transcription regulation,	chain:Protein BTG2,
comp58342_c0_seq1	160016529	0	194	B9 protein domain 1	Rattus norvegicus							IPR010796:B9,						chain:B9 domain-containing protein 1,domain:B9,
comp231835_c0_seq1	160017886	0	175	B9 protein domain 2	Mus musculus				GO:0030030~cell projection organization,	GO:0005815~microtubule organizing center,GO:0005856~cytoskeleton,GO:0005929~cilium,GO:0005930~axoneme,GO:0005932~microtubule basal body,GO:0015630~microtubule cytoskeleton,GO:0035085~cilium axoneme,GO:0042995~cell projection,GO:0043228~non-membrane-bounded organelle,GO:0043232~intracellular non-membrane-bounded organelle,GO:0044430~cytoskeletal part,GO:0044441~cilium part,GO:0044463~cell projecti…		IPR010796:B9,					cell projection,cilium,cilium biogenesis/degradation,cytoplasm,cytoskeleton,nucleus,	chain:B9 domain-containing protein 2,domain:B9,sequence conflict,
comp243215_c0_seq1	73917634	0	174	BAI1-associated protein 2	Bos taurus				GO:0030030~cell projection organization,GO:0030031~cell projection assembly,GO:0030035~microspike assembly,GO:0046847~filopodium assembly,	GO:0001726~ruffle,GO:0019898~extrinsic to membrane,GO:0030175~filopodium,GO:0031252~cell leading edge,GO:0042995~cell projection,	GO:0008092~cytoskeletal protein binding,GO:0008093~cytoskeletal adaptor activity,GO:0017124~SH3 domain binding,GO:0019904~protein domain specific binding,GO:0060090~molecular adaptor activity,	IPR001452:Src homology-3 domain,IPR011511:Variant SH3,IPR013606:IRSp53/MIM homology domain (IMD),	bta04520:Adherens junction,bta04810:Regulation of actin cytoskeleton,			SM00326:SH3,	cell projection,coiled coil,cytoplasm,membrane,phosphoprotein,sh3 domain,	chain:Brain-specific angiogenesis inhibitor 1- associated protein 2,domain:IMD,domain:SH3,modified residue,
comp11082_c0_seq1	110832771	0	321	BAI1-associated protein 2-like 1	Rattus norvegicus				GO:0030030~cell projection organization,GO:0030031~cell projection assembly,GO:0030035~microspike assembly,GO:0046847~filopodium assembly,		GO:0003779~actin binding,GO:0008092~cytoskeletal protein binding,GO:0008093~cytoskeletal adaptor activity,GO:0017124~SH3 domain binding,GO:0019904~protein domain specific binding,GO:0060090~molecular adaptor activity,	IPR001452:Src homology-3 domain,IPR013606:IRSp53/MIM homology domain (IMD),				SM00326:SH3,	actin-binding,alternative splicing,coiled coil,phosphoprotein,sh3 domain,	chain:Brain-specific angiogenesis inhibitor 1- associated protein 2-like protein 1,domain:IMD,domain:SH3,modified residue,region of interest:Binds F-actin,splice variant,
comp740025_c0_seq1	14194479	0	67.8	BARX homeobox 1	Gallus gallus			Transcription,	GO:0006350~transcription,GO:0006355~regulation of transcription, DNA-dependent,GO:0045449~regulation of transcription,GO:0051252~regulation of RNA metabolic process,		GO:0003677~DNA binding,GO:0003700~transcription factor activity,GO:0030528~transcription regulator activity,GO:0043565~sequence-specific DNA binding,	IPR000047:Helix-turn-helix motif, lambda-like repressor,IPR001356:Homeobox,IPR012287:Homeodomain-related,IPR017970:Homeobox, conserved site,				SM00389:HOX,	dna-binding,Homeobox,nucleus,Transcription,transcription regulation,	chain:Homeobox protein BarH-like 1b,DNA-binding region:Homeobox,
comp435257_c0_seq1	254763427	0	77.4	BARX homeobox 2	Homo sapiens				GO:0000122~negative regulation of transcription from RNA polymerase II promoter,GO:0001501~skeletal system development,GO:0001502~cartilage condensation,GO:0001942~hair follicle development,GO:0006350~transcription,GO:0006355~regulation of transcription, DNA-dependent,GO:0006357~regulation of transcription from RNA polymerase II promoter,GO:0007155~cell adhesion,GO:0007398~ectoderm development,GO…	GO:0005654~nucleoplasm,GO:0005667~transcription factor complex,GO:0031974~membrane-enclosed lumen,GO:0031981~nuclear lumen,GO:0043233~organelle lumen,GO:0044451~nucleoplasm part,GO:0070013~intracellular organelle lumen,	GO:0003677~DNA binding,GO:0003682~chromatin binding,GO:0003700~transcription factor activity,GO:0030528~transcription regulator activity,GO:0043565~sequence-specific DNA binding,	IPR000047:Helix-turn-helix motif, lambda-like repressor,IPR001356:Homeobox,IPR012287:Homeodomain-related,IPR017970:Homeobox, conserved site,				SM00389:HOX,	complete proteome,dna-binding,Homeobox,nucleus,phosphoprotein,Transcription,transcription regulation,	chain:Homeobox protein BarH-like 2,DNA-binding region:Homeobox,modified residue,
comp13854_c0_seq2	75042650	0	97.8	BCDIN3 domain containing	Pongo abelii							IPR010675:Bicoid-interacting 3,					methyltransferase,s-adenosyl-l-methionine,transferase,	chain:Probable methyltransferase BCDIN3D,domain:BIN3,
comp287678_c0_seq1	2493274	3e-06	50.1	BCL2-antagonist/killer 1; BCL2-like 7 pseudogene 1	Homo sapiens		h_mitochondriaPathway:Role of Mitochondria in Apoptotic Signaling,		GO:0001568~blood vessel development,GO:0001654~eye development,GO:0001775~cell activation,GO:0001776~leukocyte homeostasis,GO:0001782~B cell homeostasis,GO:0001783~B cell apoptosis,GO:0001836~release of cytochrome c from mitochondria,GO:0001932~regulation of protein amino acid phosphorylation,GO:0001933~negative regulation of protein amino acid phosphorylation,GO:0001944~vasculature development,G…	GO:0005739~mitochondrion,GO:0005740~mitochondrial envelope,GO:0005741~mitochondrial outer membrane,GO:0005783~endoplasmic reticulum,GO:0005829~cytosol,GO:0016021~integral to membrane,GO:0019867~outer membrane,GO:0031090~organelle membrane,GO:0031224~intrinsic to membrane,GO:0031966~mitochondrial membrane,GO:0031967~organelle envelope,GO:0031968~organelle outer membrane,GO:0031975~envelope,GO:0044…	GO:0008270~zinc ion binding,GO:0042802~identical protein binding,GO:0043167~ion binding,GO:0043169~cation binding,GO:0046872~metal ion binding,GO:0046914~transition metal ion binding,GO:0046982~protein heterodimerization activity,GO:0046983~protein dimerization activity,	IPR000712:Apoptosis regulator Bcl-2, BH,IPR002475:BCL2-like apoptosis inhibitor,			PIRSF038829:Bcl2 homologous antagonist/killer,	SM00337:BCL,	3d-structure,acetylation,Apoptosis,complete proteome,membrane,metal-binding,polymorphism,transmembrane,zinc,	chain:Bcl-2 homologous antagonist/killer,chain:Putative Bcl-2 homologous antagonist/killer 2,helix,metal ion-binding site:Zinc; shared with dimeric partner,modified residue,mutagenesis site,sequence variant,short sequence motif:BH1,short sequence motif:BH2,short sequence motif:BH3,transmembrane region,turn,
comp168119_c0_seq1	728946	0	83.6	BCL2-associated X protein	Mus musculus		m_badPathway:Regulation of BAD phosphorylation,m_ceramidePathway:Ceramide Signaling Pathway,m_chemicalPathway:Apoptotic Signaling in Response to DNA Damage,m_mitochondriaPathway:Role of Mitochondria in Apoptotic Signaling,m_p53Pathway:p53 Signaling Pathway,		GO:0001101~response to acid,GO:0001541~ovarian follicle development,GO:0001568~blood vessel development,GO:0001654~eye development,GO:0001655~urogenital system development,GO:0001764~neuron migration,GO:0001775~cell activation,GO:0001776~leukocyte homeostasis,GO:0001777~T cell homeostatic proliferation,GO:0001782~B cell homeostasis,GO:0001783~B cell apoptosis,GO:0001822~kidney development,GO:0001…	GO:0000267~cell fraction,GO:0005625~soluble fraction,GO:0005739~mitochondrion,GO:0005740~mitochondrial envelope,GO:0005741~mitochondrial outer membrane,GO:0005783~endoplasmic reticulum,GO:0005829~cytosol,GO:0016021~integral to membrane,GO:0019867~outer membrane,GO:0031090~organelle membrane,GO:0031224~intrinsic to membrane,GO:0031966~mitochondrial membrane,GO:0031967~organelle envelope,GO:0031968…	GO:0019904~protein domain specific binding,GO:0042802~identical protein binding,GO:0042803~protein homodimerization activity,GO:0046982~protein heterodimerization activity,GO:0046983~protein dimerization activity,GO:0051400~BH domain binding,GO:0051434~BH3 domain binding,GO:0070513~death domain binding,	IPR000712:Apoptosis regulator Bcl-2, BH,IPR002475:BCL2-like apoptosis inhibitor,	mmu04115:p53 signaling pathway,mmu04210:Apoptosis,mmu04722:Neurotrophin signaling pathway,mmu05014:Amyotrophic lateral sclerosis (ALS),mmu05016:Huntington's disease,mmu05020:Prion diseases,mmu05200:Pathways in cancer,mmu05210:Colorectal cancer,		PIRSF038828:apoptosis regulator BAX,	SM00337:BCL,	acetylation,alternative splicing,Apoptosis,cytoplasm,membrane,mitochondrion,mitochondrion outer membrane,transmembrane,	chain:Apoptosis regulator BAX,modified residue,short sequence motif:BH1,short sequence motif:BH2,short sequence motif:BH3,transmembrane region,
comp135571_c0_seq1	5915764	4e-06	50.4	BCL2-associated athanogene 1	Mus musculus				GO:0006915~apoptosis,GO:0006916~anti-apoptosis,GO:0008219~cell death,GO:0010941~regulation of cell death,GO:0012501~programmed cell death,GO:0016265~death,GO:0030182~neuron differentiation,GO:0042981~regulation of apoptosis,GO:0043066~negative regulation of apoptosis,GO:0043067~regulation of programmed cell death,GO:0043069~negative regulation of programmed cell death,GO:0060548~negative regulati…	GO:0005829~cytosol,		IPR000626:Ubiquitin,IPR003103:Apoptosis regulator Bcl-2 protein, BAG,IPR017093:Molecular chaperone regulator BAG-1,IPR019955:Ubiquitin supergroup,			PIRSF037029:BAG_1,PIRSF037029:molecular chaperone regulator BAG-1,	SM00213:UBQ,SM00264:BAG,	3d-structure,alternative initiation,Apoptosis,Chaperone,cytoplasm,nucleus,repeat,ubl conjugation,	chain:BAG family molecular chaperone regulator 1,domain:BAG,domain:Ubiquitin-like,helix,region of interest:7 X 6 AA tandem repeat of E-E-X(4),region of interest:Interaction with HSPA8,region of interest:Interaction with PPP1R15A,repeat:1,repeat:2,repeat:3,repeat:4,repeat:5,repeat:6,repeat:7,sequence conflict,splice variant,strand,
comp14013_c0_seq1	12229698	0	286	BCL2-associated athanogene 2	Homo sapiens				GO:0006457~protein folding,GO:0006915~apoptosis,GO:0008219~cell death,GO:0012501~programmed cell death,GO:0016265~death,			IPR003103:Apoptosis regulator Bcl-2 protein, BAG,				SM00264:BAG,	acetylation,Chaperone,coiled coil,complete proteome,phosphoprotein,	chain:BAG family molecular chaperone regulator 2,domain:BAG,modified residue,sequence conflict,
comp12097_c0_seq1	12643665	0	433	BCL2-associated athanogene 3	Homo sapiens				GO:0006457~protein folding,GO:0006915~apoptosis,GO:0006916~anti-apoptosis,GO:0008219~cell death,GO:0010941~regulation of cell death,GO:0012501~programmed cell death,GO:0016265~death,GO:0042981~regulation of apoptosis,GO:0043066~negative regulation of apoptosis,GO:0043067~regulation of programmed cell death,GO:0043069~negative regulation of programmed cell death,GO:0060548~negative regulation of c…	GO:0005829~cytosol,		IPR001202:WW/Rsp5/WWP,IPR003103:Apoptosis regulator Bcl-2 protein, BAG,			PIRSF038458:BAG family molecular chaperone regulator 3,	SM00264:BAG,SM00456:WW,	Apoptosis,Chaperone,complete proteome,phosphoprotein,polymorphism,repeat,	chain:BAG family molecular chaperone regulator 3,compositionally biased region:Poly-Ser,domain:BAG,domain:WW 1,domain:WW 2,modified residue,sequence conflict,sequence variant,
comp234116_c0_seq1	12643661	0	67.8	BCL2-associated athanogene 4	Homo sapiens		h_HivnefPathway:HIV-I Nef: negative effector of Fas and TNF,h_soddPathway:SODD/TNFR1 Signaling Pathway,h_tnfr1Pathway:TNFR1 Signaling Pathway,		GO:0006457~protein folding,GO:0006915~apoptosis,GO:0006916~anti-apoptosis,GO:0008219~cell death,GO:0010941~regulation of cell death,GO:0012501~programmed cell death,GO:0016265~death,GO:0042981~regulation of apoptosis,GO:0043066~negative regulation of apoptosis,GO:0043067~regulation of programmed cell death,GO:0043069~negative regulation of programmed cell death,GO:0060548~negative regulation of c…			IPR003103:Apoptosis regulator Bcl-2 protein, BAG,			PIRSF037960:BAG family molecular chaperone regulator 4,	SM00264:BAG,	3d-structure,Chaperone,complete proteome,cytoplasm,	chain:BAG family molecular chaperone regulator 4,domain:BAG,helix,mutagenesis site,
comp547126_c0_seq1	68052044	0	94.4	BCL2-associated athanogene 5	Gallus gallus				GO:0006915~apoptosis,GO:0008219~cell death,GO:0012501~programmed cell death,GO:0016265~death,			IPR003103:Apoptosis regulator Bcl-2 protein, BAG,				SM00264:BAG,	3d-structure,Chaperone,repeat,	chain:BAG family molecular chaperone regulator 5,domain:BAG 1,domain:BAG 2,domain:BAG 3,domain:BAG 4,
comp7270_c0_seq1	2506217	0	324	BCL2-like 1	Gallus gallus				GO:0001541~ovarian follicle development,GO:0001701~in utero embryonic development,GO:0001836~release of cytochrome c from mitochondria,GO:0003006~reproductive developmental process,GO:0006839~mitochondrial transport,GO:0006873~cellular ion homeostasis,GO:0006915~apoptosis,GO:0007005~mitochondrion organization,GO:0007006~mitochondrial membrane organization,GO:0007276~gamete generation,GO:0007281~g…	GO:0005739~mitochondrion,GO:0005740~mitochondrial envelope,GO:0005829~cytosol,GO:0005886~plasma membrane,GO:0009898~internal side of plasma membrane,GO:0016021~integral to membrane,GO:0031090~organelle membrane,GO:0031224~intrinsic to membrane,GO:0031966~mitochondrial membrane,GO:0031967~organelle envelope,GO:0031975~envelope,GO:0044429~mitochondrial part,GO:0044459~plasma membrane part,	GO:0042802~identical protein binding,GO:0046982~protein heterodimerization activity,GO:0046983~protein dimerization activity,	IPR000712:Apoptosis regulator Bcl-2, BH,IPR002475:BCL2-like apoptosis inhibitor,IPR003093:Apoptosis regulator Bcl-2 protein, BH4,IPR004725:Apoptosis regulator Bcl-X protein,IPR013279:Apoptosis regulator, Bcl-X,	gga04210:Apoptosis,gga04630:Jak-STAT signaling pathway,		PIRSF001714:Bcl2-like apoptosis inhibitor,PIRSF501103:apoptosis regulator Bcl-X,	SM00265:BH4,SM00337:BCL,	alternative splicing,Apoptosis,membrane,mitochondrion,nucleus,transmembrane,	chain:Bcl-2-like protein 1,short sequence motif:BH1,short sequence motif:BH2,short sequence motif:BH3,short sequence motif:BH4,splice variant,transmembrane region,
comp161762_c0_seq1	23396740	0	236	BCL2-like 13 (apoptosis facilitator)	Homo sapiens				GO:0006915~apoptosis,GO:0006917~induction of apoptosis,GO:0006919~activation of caspase activity,GO:0008219~cell death,GO:0010941~regulation of cell death,GO:0010942~positive regulation of cell death,GO:0010952~positive regulation of peptidase activity,GO:0012501~programmed cell death,GO:0012502~induction of programmed cell death,GO:0016265~death,GO:0042981~regulation of apoptosis,GO:0043065~posi…	GO:0005739~mitochondrion,GO:0016021~integral to membrane,GO:0031224~intrinsic to membrane,	GO:0008047~enzyme activator activity,GO:0008656~caspase activator activity,GO:0016504~peptidase activator activity,GO:0043028~caspase regulator activity,	IPR000712:Apoptosis regulator Bcl-2, BH,IPR002475:BCL2-like apoptosis inhibitor,IPR003093:Apoptosis regulator Bcl-2 protein, BH4,				SM00265:BH4,SM00337:BCL,	3d-structure,alternative splicing,Apoptosis,complete proteome,membrane,mitochondrion,nucleus,phosphoprotein,polymorphism,repeat,transmembrane,	chain:Bcl-2-like protein 13,compositionally biased region:Glu-rich,compositionally biased region:Poly-Glu,modified residue,repeat:A,repeat:A; approximate,repeat:B,repeat:B; approximate,sequence conflict,sequence variant,short sequence motif:BH1,short sequence motif:BH2,short sequence motif:BH3,short sequence motif:BH4,splice variant,transmembrane region,
comp153067_c0_seq1	122143161	2e-05	47	BCL2-like 15	Bos taurus				GO:0006915~apoptosis,GO:0008219~cell death,GO:0012501~programmed cell death,GO:0016265~death,	GO:0005829~cytosol,							Apoptosis,	chain:Bcl-2-like protein 15,
comp271634_c0_seq1	57012553	0	384	BCL2-related ovarian killer	Gallus gallus				GO:0006915~apoptosis,GO:0006917~induction of apoptosis,GO:0008219~cell death,GO:0010941~regulation of cell death,GO:0010942~positive regulation of cell death,GO:0012501~programmed cell death,GO:0012502~induction of programmed cell death,GO:0016265~death,GO:0042981~regulation of apoptosis,GO:0043065~positive regulation of apoptosis,GO:0043067~regulation of programmed cell death,GO:0043068~positive…			IPR000712:Apoptosis regulator Bcl-2, BH,IPR002475:BCL2-like apoptosis inhibitor,IPR003093:Apoptosis regulator Bcl-2 protein, BH4,				SM00265:BH4,SM00337:BCL,	Apoptosis,	chain:Bcl-2-related ovarian killer protein,short sequence motif:BH1,short sequence motif:BH2,short sequence motif:BH3,short sequence motif:BH4,
comp249920_c0_seq1	119367817	0	52.4	BCL2/adenovirus E1B 19kDa interacting protein 3	Bos taurus				GO:0006915~apoptosis,GO:0008219~cell death,GO:0010941~regulation of cell death,GO:0010942~positive regulation of cell death,GO:0012501~programmed cell death,GO:0016265~death,GO:0042981~regulation of apoptosis,GO:0043065~positive regulation of apoptosis,GO:0043067~regulation of programmed cell death,GO:0043068~positive regulation of programmed cell death,GO:0045444~fat cell differentiation,GO:0050…	GO:0005739~mitochondrion,GO:0005740~mitochondrial envelope,GO:0016021~integral to membrane,GO:0031090~organelle membrane,GO:0031224~intrinsic to membrane,GO:0031966~mitochondrial membrane,GO:0031967~organelle envelope,GO:0031975~envelope,GO:0044429~mitochondrial part,		IPR010548:BNIP3,					Apoptosis,membrane,mitochondrion,phosphoprotein,transmembrane,	chain:BCL2/adenovirus E1B 19 kDa protein- interacting protein 3,modified residue,transmembrane region,
comp4040_c0_seq1	119367816	0	298	BCL2/adenovirus E1B 19kDa interacting protein 3-like	Bos taurus				GO:0002252~immune effector process,GO:0006915~apoptosis,GO:0006916~anti-apoptosis,GO:0006917~induction of apoptosis,GO:0006952~defense response,GO:0006955~immune response,GO:0008219~cell death,GO:0008634~negative regulation of survival gene product expression,GO:0009615~response to virus,GO:0010605~negative regulation of macromolecule metabolic process,GO:0010629~negative regulation of gene expre…	GO:0005635~nuclear envelope,GO:0005739~mitochondrion,GO:0005740~mitochondrial envelope,GO:0005783~endoplasmic reticulum,GO:0012505~endomembrane system,GO:0016021~integral to membrane,GO:0031224~intrinsic to membrane,GO:0031967~organelle envelope,GO:0031975~envelope,GO:0044429~mitochondrial part,	GO:0005521~lamin binding,GO:0042802~identical protein binding,GO:0042803~protein homodimerization activity,GO:0046982~protein heterodimerization activity,GO:0046983~protein dimerization activity,	IPR010548:BNIP3,					Apoptosis,endoplasmic reticulum,membrane,mitochondrion,nucleus,phosphoprotein,transmembrane,	chain:BCL2/adenovirus E1B 19 kDa protein- interacting protein 3-like,modified residue,transmembrane region,
comp194900_c0_seq1	81867205	0	261	BCL2/adenovirus E1B 19kDa-interacting protein 1	Rattus norvegicus				GO:0006915~apoptosis,GO:0006917~induction of apoptosis,GO:0006944~membrane fusion,GO:0007029~endoplasmic reticulum organization,GO:0008104~protein localization,GO:0008219~cell death,GO:0010941~regulation of cell death,GO:0010942~positive regulation of cell death,GO:0012501~programmed cell death,GO:0012502~induction of programmed cell death,GO:0015031~protein transport,GO:0016044~membrane organiza…	GO:0005635~nuclear envelope,GO:0005783~endoplasmic reticulum,GO:0005794~Golgi apparatus,GO:0012505~endomembrane system,GO:0016021~integral to membrane,GO:0031201~SNARE complex,GO:0031224~intrinsic to membrane,GO:0031967~organelle envelope,GO:0031975~envelope,		IPR005606:Sec20,	rno04130:SNARE interactions in vesicular transport,				Apoptosis,coiled coil,endoplasmic reticulum,er-golgi transport,golgi apparatus,membrane,protein transport,transmembrane,transport,	chain:Vesicle transport protein SEC20,topological domain:Cytoplasmic,topological domain:Lumenal,transmembrane region,
comp233097_c0_seq1	6093507	0	120	BCL2/adenovirus E1B interacting protein 2	Mus musculus				GO:0006915~apoptosis,GO:0008219~cell death,GO:0012501~programmed cell death,GO:0016265~death,	GO:0005635~nuclear envelope,GO:0012505~endomembrane system,GO:0031967~organelle envelope,GO:0031975~envelope,GO:0048471~perinuclear region of cytoplasm,		IPR001251:Cellular retinaldehyde-binding/triple function, C-terminal,				SM00516:SEC14,	Apoptosis,cytoplasm,phosphoprotein,	chain:BCL2/adenovirus E1B 19 kDa protein- interacting protein 2,domain:CRAL-TRIO,modified residue,
comp186903_c0_seq1	57012588	3e-06	50.1	BCL6 co-repressor	Homo sapiens				GO:0000122~negative regulation of transcription from RNA polymerase II promoter,GO:0006325~chromatin organization,GO:0006350~transcription,GO:0006355~regulation of transcription, DNA-dependent,GO:0006357~regulation of transcription from RNA polymerase II promoter,GO:0007389~pattern specification process,GO:0007507~heart development,GO:0009798~axis specification,GO:0009890~negative regulation of b…	GO:0031519~PcG protein complex,	GO:0003712~transcription cofactor activity,GO:0003714~transcription corepressor activity,GO:0004842~ubiquitin-protein ligase activity,GO:0008134~transcription factor binding,GO:0016564~transcription repressor activity,GO:0016879~ligase activity, forming carbon-nitrogen bonds,GO:0016881~acid-amino acid ligase activity,GO:0019787~small conjugating protein ligase activity,GO:0019899~enzyme binding,G…	IPR002110:Ankyrin,		Microphthalmia, syndromic 2,		SM00248:ANK,	3d-structure,acetylation,alternative splicing,ank repeat,chromatin regulator,complete proteome,disease mutation,microphthalmia,nucleus,phosphoprotein,repeat,repressor,Transcription,transcription regulation,	chain:BCL-6 corepressor,compositionally biased region:Poly-Asp,compositionally biased region:Pro-rich,modified residue,mutagenesis site,region of interest:Interaction with BCL6,repeat:ANK 1,repeat:ANK 2,repeat:ANK 3,sequence conflict,sequence variant,splice variant,strand,
comp318065_c0_seq1	46395757	0	274	BCS1-like (yeast)	Xenopus laevis					GO:0005739~mitochondrion,GO:0005740~mitochondrial envelope,GO:0005743~mitochondrial inner membrane,GO:0016021~integral to membrane,GO:0019866~organelle inner membrane,GO:0031090~organelle membrane,GO:0031224~intrinsic to membrane,GO:0031966~mitochondrial membrane,GO:0031967~organelle envelope,GO:0031975~envelope,GO:0044429~mitochondrial part,	GO:0000166~nucleotide binding,GO:0001882~nucleoside binding,GO:0001883~purine nucleoside binding,GO:0005524~ATP binding,GO:0017076~purine nucleotide binding,GO:0030554~adenyl nucleotide binding,GO:0032553~ribonucleotide binding,GO:0032555~purine ribonucleotide binding,GO:0032559~adenyl ribonucleotide binding,	IPR003593:ATPase, AAA+ type, core,IPR003959:ATPase, AAA-type, core,IPR003960:ATPase, AAA-type, conserved site,IPR014851:BCS1, N-terminal,				SM00382:AAA,	atp-binding,Chaperone,membrane,mitochondrion,mitochondrion inner membrane,nucleotide-binding,transmembrane,	chain:Mitochondrial chaperone BCS1,nucleotide phosphate-binding region:ATP,topological domain:Mitochondrial intermembrane,topological domain:Mitochondrial matrix,transmembrane region,
comp143306_c0_seq1	46395970	0	131	BCS1-like (yeast)	Mus musculus					GO:0005739~mitochondrion,GO:0005740~mitochondrial envelope,GO:0005743~mitochondrial inner membrane,GO:0016021~integral to membrane,GO:0019866~organelle inner membrane,GO:0031090~organelle membrane,GO:0031224~intrinsic to membrane,GO:0031966~mitochondrial membrane,GO:0031967~organelle envelope,GO:0031975~envelope,GO:0044429~mitochondrial part,	GO:0000166~nucleotide binding,GO:0001882~nucleoside binding,GO:0001883~purine nucleoside binding,GO:0005524~ATP binding,GO:0017076~purine nucleotide binding,GO:0030554~adenyl nucleotide binding,GO:0032553~ribonucleotide binding,GO:0032555~purine ribonucleotide binding,GO:0032559~adenyl ribonucleotide binding,	IPR003593:ATPase, AAA+ type, core,IPR003959:ATPase, AAA-type, core,IPR003960:ATPase, AAA-type, conserved site,IPR014851:BCS1, N-terminal,				SM00382:AAA,	atp-binding,Chaperone,direct protein sequencing,membrane,mitochondrion,mitochondrion inner membrane,nucleotide-binding,phosphoprotein,transmembrane,	chain:Mitochondrial chaperone BCS1,modified residue,nucleotide phosphate-binding region:ATP,topological domain:Mitochondrial intermembrane,topological domain:Mitochondrial matrix,transmembrane region,
comp538723_c0_seq1	74745144	0	188	BEN domain containing 3	Homo sapiens							IPR018379:BEN domain,					complete proteome,phosphoprotein,repeat,	chain:BEN domain-containing protein 3,domain:BEN 1,domain:BEN 2,domain:BEN 3,domain:BEN 4,modified residue,sequence conflict,
comp89045_c0_seq1	74738577	0	435	BEN domain containing 5	Homo sapiens					GO:0005794~Golgi apparatus,		IPR018379:BEN domain,					acetylation,alternative splicing,coiled coil,complete proteome,	chain:BEN domain-containing protein 5,domain:BEN,modified residue,sequence conflict,splice variant,
comp6472_c0_seq1	81897358	0	429	BEN domain containing 7	Mus musculus							IPR018379:BEN domain,					alternative splicing,	chain:BEN domain-containing protein 7,compositionally biased region:Poly-Lys,domain:BEN,sequence conflict,splice variant,
comp174055_c0_seq1	88909590	0	100	BH3 interacting domain death agonist	Gallus gallus				GO:0001836~release of cytochrome c from mitochondria,GO:0006605~protein targeting,GO:0006626~protein targeting to mitochondrion,GO:0006839~mitochondrial transport,GO:0006886~intracellular protein transport,GO:0006915~apoptosis,GO:0007005~mitochondrion organization,GO:0007006~mitochondrial membrane organization,GO:0008104~protein localization,GO:0008219~cell death,GO:0008637~apoptotic mitochondria…	GO:0005739~mitochondrion,GO:0005829~cytosol,		IPR000712:Apoptosis regulator Bcl-2, BH,IPR010479:BH3 interacting,	gga04115:p53 signaling pathway,gga04210:Apoptosis,gga04650:Natural killer cell mediated cytotoxicity,		PIRSF038018:BH3-interacting domain death agonist,PIRSF038018:BID,	SM00337:BCL,	Apoptosis,cytoplasm,	chain:BH3-interacting domain death agonist,short sequence motif:BH3,
comp215739_c0_seq1	82196525	0	261	BMI1 polycomb ring finger oncogene	Gallus gallus				GO:0006325~chromatin organization,GO:0006350~transcription,GO:0016568~chromatin modification,GO:0045449~regulation of transcription,GO:0051276~chromosome organization,		GO:0008270~zinc ion binding,GO:0043167~ion binding,GO:0043169~cation binding,GO:0046872~metal ion binding,GO:0046914~transition metal ion binding,	IPR001841:Zinc finger, RING-type,IPR017907:Zinc finger, RING-type, conserved site,IPR018957:Zinc finger, C3HC4 RING-type,				SM00184:RING,	chromatin regulator,metal-binding,nucleus,repressor,Transcription,transcription regulation,zinc,zinc-finger,	chain:Polycomb complex protein BMI-1,compositionally biased region:Pro/Ser-rich,short sequence motif:Nuclear localization signal,zinc finger region:RING-type,
comp12228_c0_seq1	34222653	0	145	BMP2 inducible kinase	Homo sapiens				GO:0006468~protein amino acid phosphorylation,GO:0006793~phosphorus metabolic process,GO:0006796~phosphate metabolic process,GO:0016310~phosphorylation,GO:0030278~regulation of ossification,GO:0030500~regulation of bone mineralization,GO:0070167~regulation of biomineral formation,		GO:0000166~nucleotide binding,GO:0001882~nucleoside binding,GO:0001883~purine nucleoside binding,GO:0004672~protein kinase activity,GO:0004674~protein serine/threonine kinase activity,GO:0005524~ATP binding,GO:0017076~purine nucleotide binding,GO:0019208~phosphatase regulator activity,GO:0030554~adenyl nucleotide binding,GO:0032553~ribonucleotide binding,GO:0032555~purine ribonucleotide binding,G…	IPR000719:Protein kinase, core,IPR008271:Serine/threonine protein kinase, active site,IPR017441:Protein kinase, ATP binding site,IPR017442:Serine/threonine protein kinase-related,					alternative splicing,atp-binding,complete proteome,kinase,nucleotide-binding,nucleus,phosphoprotein,polymorphism,serine/threonine-protein kinase,transferase,	active site:Proton acceptor,binding site:ATP,chain:BMP-2-inducible protein kinase,compositionally biased region:Gln/His-rich,compositionally biased region:Gly-rich,domain:Protein kinase,modified residue,nucleotide phosphate-binding region:ATP,sequence conflict,sequence variant,splice variant,
comp3103_c0_seq1	27151474	0	177	BMS1 homolog, ribosome assembly protein (yeast) pseudogene; BMS1 homolog, ribosome assembly protein (yeast)	Homo sapiens				GO:0022613~ribonucleoprotein complex biogenesis,GO:0022618~ribonucleoprotein complex assembly,GO:0034621~cellular macromolecular complex subunit organization,GO:0034622~cellular macromolecular complex assembly,GO:0042254~ribosome biogenesis,GO:0042255~ribosome assembly,GO:0043933~macromolecular complex subunit organization,GO:0065003~macromolecular complex assembly,	GO:0005730~nucleolus,GO:0031974~membrane-enclosed lumen,GO:0031981~nuclear lumen,GO:0043228~non-membrane-bounded organelle,GO:0043232~intracellular non-membrane-bounded organelle,GO:0043233~organelle lumen,GO:0070013~intracellular organelle lumen,	GO:0000166~nucleotide binding,GO:0001882~nucleoside binding,GO:0001883~purine nucleoside binding,GO:0005524~ATP binding,GO:0017076~purine nucleotide binding,GO:0030554~adenyl nucleotide binding,GO:0032553~ribonucleotide binding,GO:0032555~purine ribonucleotide binding,GO:0032559~adenyl ribonucleotide binding,	IPR007034:Protein of unknown function DUF663,IPR012948:AARP2CN,			PIRSF031065:ribosome biogenesis protein BMS1,	SM00785:AARP2CN,	atp-binding,complete proteome,gtp-binding,nucleotide-binding,nucleus,phosphoprotein,polymorphism,ribosome biogenesis,	chain:Ribosome biogenesis protein BMS1 homolog,modified residue,nucleotide phosphate-binding region:ATP,sequence variant,
comp740792_c0_seq1	81910019	0	85.9	BR serine/threonine kinase 1	Mus musculus				GO:0000075~cell cycle checkpoint,GO:0000077~DNA damage checkpoint,GO:0000086~G2/M transition of mitotic cell cycle,GO:0000278~mitotic cell cycle,GO:0000902~cell morphogenesis,GO:0006468~protein amino acid phosphorylation,GO:0006793~phosphorus metabolic process,GO:0006796~phosphate metabolic process,GO:0006974~response to DNA damage stimulus,GO:0007049~cell cycle,GO:0007093~mitotic cell cycle chec…		GO:0000166~nucleotide binding,GO:0000287~magnesium ion binding,GO:0001882~nucleoside binding,GO:0001883~purine nucleoside binding,GO:0004672~protein kinase activity,GO:0004674~protein serine/threonine kinase activity,GO:0005524~ATP binding,GO:0017076~purine nucleotide binding,GO:0030554~adenyl nucleotide binding,GO:0032553~ribonucleotide binding,GO:0032555~purine ribonucleotide binding,GO:0032559…	IPR000719:Protein kinase, core,IPR002290:Serine/threonine protein kinase,IPR008271:Serine/threonine protein kinase, active site,IPR015940:Ubiquitin-associated/translation elongation factor EF1B, N-terminal, eukaryote,IPR017441:Protein kinase, ATP binding site,IPR017442:Serine/threonine protein kinase-related,				SM00165:UBA,SM00220:S_TKc,	atp-binding,cytoplasm,kinase,magnesium,metal-binding,nucleotide-binding,nucleus,phosphoprotein,serine/threonine-protein kinase,transferase,	active site:Proton acceptor,binding site:ATP,chain:BR serine/threonine-protein kinase 1,compositionally biased region:Pro-rich,domain:Protein kinase,domain:UBA,modified residue,nucleotide phosphate-binding region:ATP,sequence conflict,
comp159221_c0_seq1	50400622	0	179	BRCA1 associated protein	Mus musculus				GO:0000165~MAPKKK cascade,GO:0006508~proteolysis,GO:0007242~intracellular signaling cascade,GO:0007243~protein kinase cascade,GO:0007264~small GTPase mediated signal transduction,GO:0007265~Ras protein signal transduction,GO:0009057~macromolecule catabolic process,GO:0019941~modification-dependent protein catabolic process,GO:0030163~protein catabolic process,GO:0043632~modification-dependent mac…	GO:0000151~ubiquitin ligase complex,	GO:0004842~ubiquitin-protein ligase activity,GO:0005048~signal sequence binding,GO:0008139~nuclear localization sequence binding,GO:0008270~zinc ion binding,GO:0016879~ligase activity, forming carbon-nitrogen bonds,GO:0016881~acid-amino acid ligase activity,GO:0019787~small conjugating protein ligase activity,GO:0042277~peptide binding,GO:0043167~ion binding,GO:0043169~cation binding,GO:0046872~m…	IPR001607:Zinc finger, UBP-type,IPR001841:Zinc finger, RING-type,IPR011422:BRCA1-associated 2,IPR017907:Zinc finger, RING-type, conserved site,IPR018957:Zinc finger, C3HC4 RING-type,			PIRSF017317:probable zinc finger protein,	SM00184:RING,SM00290:ZnF_UBP,	alternative splicing,coiled coil,cytoplasm,ligase,metal-binding,phosphoprotein,ubl conjugation pathway,zinc,zinc-finger,	chain:BRCA1-associated protein,modified residue,sequence conflict,splice variant,zinc finger region:RING-type,zinc finger region:UBP-type,
comp271044_c0_seq1	78099252	0	82	BRCA1 interacting protein C-terminal helicase 1	Gallus gallus				GO:0006259~DNA metabolic process,GO:0006281~DNA repair,GO:0006355~regulation of transcription, DNA-dependent,GO:0006357~regulation of transcription from RNA polymerase II promoter,GO:0006974~response to DNA damage stimulus,GO:0033554~cellular response to stress,GO:0045449~regulation of transcription,GO:0051252~regulation of RNA metabolic process,		GO:0000166~nucleotide binding,GO:0001882~nucleoside binding,GO:0001883~purine nucleoside binding,GO:0003677~DNA binding,GO:0003678~DNA helicase activity,GO:0004003~ATP-dependent DNA helicase activity,GO:0004386~helicase activity,GO:0005524~ATP binding,GO:0008026~ATP-dependent helicase activity,GO:0008094~DNA-dependent ATPase activity,GO:0016887~ATPase activity,GO:0017076~purine nucleotide binding…	IPR002464:DNA/RNA helicase, ATP-dependent, DEAH-box type, conserved site,IPR006554:Helicase-like, DEXD box c2 type,IPR006555:Helicase, ATP-dependent, c2 type,IPR010614:DEAD2,IPR013020:DNA helicase (DNA repair), Rad3 type,IPR014013:Helicase, superfamily 1 and 2, ATP-binding, DinG/Rad3-type,				SM00488:DEXDc2,SM00491:HELICc2,	atp-binding,DNA damage,dna repair,helicase,hydrolase,nucleotide-binding,nucleus,	chain:Fanconi anemia group J protein homolog,domain:Helicase ATP-binding,nucleotide phosphate-binding region:ATP,short sequence motif:DEAH box,short sequence motif:Nuclear localization signal,
comp14038_c1_seq1	1168720	0	438	BRCA1/BRCA2-containing complex, subunit 3	Mus musculus				GO:0000075~cell cycle checkpoint,GO:0000077~DNA damage checkpoint,GO:0006259~DNA metabolic process,GO:0006281~DNA repair,GO:0006282~regulation of DNA repair,GO:0006302~double-strand break repair,GO:0006325~chromatin organization,GO:0006508~proteolysis,GO:0006974~response to DNA damage stimulus,GO:0007242~intracellular signaling cascade,GO:0009057~macromolecule catabolic process,GO:0009314~respons…	GO:0000151~ubiquitin ligase complex,GO:0070531~BRCA1-A complex,GO:0070552~BRISC complex,	GO:0004221~ubiquitin thiolesterase activity,GO:0004843~ubiquitin-specific protease activity,GO:0008233~peptidase activity,GO:0008234~cysteine-type peptidase activity,GO:0008237~metallopeptidase activity,GO:0008270~zinc ion binding,GO:0016790~thiolester hydrolase activity,GO:0019783~small conjugating protein-specific protease activity,GO:0031593~polyubiquitin binding,GO:0032182~small conjugating p…	IPR000555:Mov34/MPN/PAD-1,			PIRSF027813:PIRSF027813,	SM00232:JAB_MPN,	acetylation,alternative splicing,chromatin regulator,DNA damage,dna repair,hydrolase,metal-binding,metalloprotease,nucleus,Protease,ubl conjugation pathway,zinc,	chain:Lys-63-specific deubiquitinase BRCC36,metal ion-binding site:Zinc; catalytic,modified residue,sequence conflict,short sequence motif:JAMM motif,splice variant,
comp12067_c0_seq1	115311312	0	366	BRCA2 and CDKN1A interacting protein	Bos taurus				GO:0006259~DNA metabolic process,GO:0006281~DNA repair,GO:0006974~response to DNA damage stimulus,GO:0007049~cell cycle,GO:0033554~cellular response to stress,								cell cycle,DNA damage,dna repair,nucleus,phosphoprotein,	chain:BRCA2 and CDKN1A-interacting protein,modified residue,region of interest:Interaction with BRCA2,region of interest:Interaction with CDKN1A,
[truncated: 10,804 more rows]
