# Supplementary material for: Semantic Assembly and Annotation of Draft RNAseq Transcripts without a Reference Genome
Source: PLoS One. 2015 Sep 22;10(9):e0138006. doi: 10.1371/journal.pone.0138006 (PMC4578894; doi:10.1371/journal.pone.0138006)
Supplement: S1 File — This is a zip archive that contains additional input data and results from other research projects involving our super-scaffolding method along with a brief description of the study and the files. The results may not reproduce exactly because the most current version of Swissprot database may include new homologous sequences. (ZIP) [file pone.0138006.s001.zip › rs_sp2_table.txt]

fragment_name	GI_nearest_homolog	identity	evalue	bscore
comp2_c0_seq1	81914048	79.660004	0	99.800003
comp3_c0_seq1	68564988	56.119999	0	106
comp3_c1_seq1	118384	55.700001	0	78.599998
comp7_c0_seq1	1708580	78.099998	0	177
comp17_c0_seq1	135584	66	0	92
comp23_c0_seq1	85540730	92.309998	0	178
comp28_c0_seq1	74712594	59.32	0	73.199997
comp45_c0_seq1	547761	88.459999	0	104
comp52_c0_seq1	82237485	93.440002	0	116
comp80_c0_seq1	127773	29.469999	0.0003	43.5
comp91_c0_seq1	75042495	45.610001	0	60.799999
comp93_c0_seq1	122138159	80.290001	0	159
comp97_c0_seq1	10720134	52.939999	0	82.800003
comp112_c0_seq2	60392921	50	0	55.099998
comp114_c1_seq1	166224475	87.209999	0	130
comp116_c0_seq1	74752228	58.459999	0	82.800003
comp122_c0_seq1	1353154	48	0	53.099998
comp129_c0_seq2	41016932	72.790001	0	229
comp131_c0_seq1	27734437	68.75	0	78.199997
comp135_c0_seq1	67473227	90.739998	0	197
comp140_c0_seq1	71152359	68.919998	0	94.699997
comp146_c0_seq1	116242812	61.900002	0	56.200001
comp149_c0_seq1	27734553	100	0	94.699997
comp151_c0_seq1	55976641	64.620003	0	85.099998
comp155_c0_seq1	17367523	74.709999	0	264
comp182_c0_seq1	81908630	93.169998	0	311
comp184_c0_seq2	39931107	60	0	92.800003
comp185_c0_seq1	125690	89.419998	0	193
comp190_c0_seq1	1345958	97.559998	0	87.400002
comp194_c0_seq1	82100174	63.16	0	153
comp198_c0_seq1	75070053	95.07	0	278
comp213_c0_seq1	74733087	96.300003	0	62
comp222_c0_seq2	160359039	58.139999	0	115
comp232_c0_seq1	38372866	73.779999	0	294
comp237_c0_seq1	143584285	54.459999	0	197
comp243_c0_seq1	20455213	72.849998	0	436
comp243_c0_seq2	90110076	90.32	0	125
comp247_c0_seq1	82081700	84.849998	0	297
comp255_c0_seq1	18202362	98.389999	0	129
comp260_c0_seq2	122137082	41.799999	0	76.300003
comp261_c0_seq1	23503053	68.480003	0	160
comp261_c0_seq2	10719969	88.779999	0	144
comp262_c0_seq1	74762444	69.07	0	160
comp263_c0_seq1	62900726	89.709999	0	132
comp264_c0_seq1	68053169	98.989998	0	205
comp265_c1_seq1	116241308	70.269997	0	62.799999
comp270_c0_seq1	156632597	41.669998	0.000001	51.599998
comp271_c0_seq1	68067380	62.59	0	280
comp273_c0_seq1	17380347	84.209999	0	77.400002
comp274_c0_seq1	20138466	38.599998	0.00007	45.400002
comp307_c0_seq1	51316090	77.120003	0	196
comp308_c0_seq1	46576894	34.52	0	54.700001
comp310_c1_seq1	50400482	54.84	0.00002	47.400002
comp317_c0_seq1	97052548	96.879997	0	94.699997
comp325_c0_seq2	148877247	42.529999	0	70.5
comp327_c0_seq1	82233697	54.43	0	99
comp330_c0_seq1	56404941	98.589996	0	147
comp332_c0_seq1	20138538	89.230003	0	132
comp339_c0_seq1	82187560	72.220001	0	134
comp343_c1_seq1	1705688	38.560001	0	88.199997
comp346_c0_seq1	3024774	79.169998	0	157
comp350_c0_seq1	71153241	69.470001	0	195
comp351_c0_seq1	731046	79.75	0	138
comp353_c0_seq1	81895142	81.25	0	197
comp361_c1_seq1	81896024	47.73	0	57
comp362_c0_seq1	121947590	77.5	0	59.700001
comp363_c0_seq1	82135378	52.560001	0	75.900002
comp367_c0_seq1	81918347	66.290001	0	211
comp368_c0_seq1	143458429	45.740002	0	108
comp369_c0_seq1	84029318	75.559998	0	191
comp378_c0_seq1	32469593	91.800003	0	120
comp382_c0_seq1	302425027	93.330002	0	82.400002
comp387_c0_seq1	311033360	93.139999	0	235
comp393_c0_seq1	12585549	48.060001	0	124
comp395_c0_seq1	124077986	97.870003	0	186
comp399_c0_seq1	74749769	94.589996	0	79
comp401_c0_seq1	50400865	85.620003	0	342
comp404_c0_seq1	29840816	100	0	77.800003
comp406_c0_seq1	116242749	54.02	0	89.699997
comp407_c0_seq1	74747041	51.32	0	81.599998
comp409_c0_seq1	24418658	88.739998	0	401
comp422_c1_seq1	146291102	54.459999	0	108
comp431_c0_seq1	12644201	72.459999	0	105
comp433_c0_seq1	122065648	87.629997	0	172
comp438_c0_seq1	82231272	95.510002	0	179
comp451_c0_seq1	48428276	94.339996	0	80.5
comp469_c0_seq1	59798961	72.139999	0	203
comp471_c0_seq1	27805492	92.589996	0	66.199997
comp480_c0_seq1	3913262	86.959999	0	173
comp486_c0_seq1	34395910	81.82	0	123
comp487_c1_seq1	91208022	73.080002	0.00004	46.200001
comp491_c0_seq1	14195239	49.060001	0.000008	48.5
comp498_c0_seq1	57012811	50.91	0	58.900002
comp508_c0_seq1	212276466	90.669998	0	653
comp516_c0_seq1	158514090	26.110001	0.0003	43.5
comp520_c0_seq1	81908341	39.689999	0	432
comp522_c0_seq1	22095546	67.459999	0	163
comp525_c0_seq1	45476952	70.370003	0	83.199997
comp529_c0_seq1	118684	63.380001	0	101
comp533_c0_seq1	61248558	34.619999	0.00004	46.200001
comp535_c0_seq1	75052176	91.349998	0	346
comp538_c0_seq1	327478560	57.040001	0	162
comp543_c0_seq1	47605758	84.269997	0	145
comp549_c0_seq1	117949812	97.220001	0	217
comp550_c0_seq1	1170785	44.740002	0	105
comp569_c0_seq1	74627204	44.439999	0	61.200001
comp571_c0_seq1	75335571	38.98	0	53.099998
comp572_c0_seq1	269849646	100	0	57.400002
comp577_c0_seq1	81892339	56.990002	0	109
comp584_c0_seq1	74634160	50	0.0001	44.299999
comp589_c0_seq1	296439414	52.5	0.0003	43.099998
comp591_c0_seq1	74762678	41.610001	0	115
comp592_c0_seq1	122145913	63.919998	0	90.900002
comp595_c0_seq1	317373518	83.720001	0	84.699997
comp597_c0_seq1	119390882	70	0	60.099998
comp598_c0_seq1	317412164	71.879997	0	53.900002
comp604_c1_seq1	143811385	55.07	0	73.599998
comp609_c0_seq1	74744877	79.489998	0	73.900002
comp610_c0_seq1	18203495	49.02	0	55.099998
comp619_c1_seq1	116242490	34.290001	0.00009	45.099998
comp620_c0_seq1	62900709	66.099998	0	82.400002
comp622_c0_seq1	81910378	85.510002	0	247
comp624_c0_seq1	81912689	42.509998	0	110
comp627_c0_seq1	1705919	95.120003	0	88.199997
comp628_c0_seq1	82188131	57.330002	0	95.5
comp634_c0_seq1	42558993	82.860001	0	117
comp636_c0_seq1	126215703	90.529999	0	169
comp642_c0_seq1	1709744	92.449997	0	471
comp657_c0_seq1	119368340	72.089996	0	65.5
comp659_c0_seq1	82231164	71.599998	0	258
comp676_c0_seq1	205785731	72	0	80.099998
comp678_c0_seq1	3914252	82.050003	0	173
comp687_c0_seq1	51315867	97.440002	0	162
comp691_c0_seq1	82182956	92.160004	0	271
comp699_c0_seq1	82178883	52.630001	0	69.300003
comp700_c0_seq1	20139258	52.560001	0	69.699997
comp718_c0_seq1	47605587	82.07	0	311
comp727_c0_seq1	123782179	2.94	0	52.400002
comp728_c0_seq1	123791339	53.080002	0	102
comp734_c0_seq1	317373301	81.82	0	79.699997
comp735_c0_seq1	123917631	63.509998	0	94.699997
comp737_c0_seq1	75061974	75.860001	0.00001	47.799999
comp746_c0_seq1	75067915	89.419998	0	211
comp752_c0_seq1	3023326	96.43	0	216
comp762_c0_seq1	82176407	57.889999	0	156
comp767_c0_seq1	54035741	93.440002	0	126
comp768_c0_seq1	57015417	54.41	0	62.400002
comp771_c0_seq2	20978763	94.440002	0	39.700001
comp778_c0_seq1	61248556	57.43	0	104
comp779_c0_seq1	3913077	91.389999	0	645
comp782_c0_seq1	2495269	72.339996	0	251
comp789_c0_seq1	41688590	89.870003	0	142
comp800_c0_seq1	130729	72.730003	0	58.200001
comp807_c0_seq1	81903275	41.299999	0.00009	45.799999
comp814_c0_seq1	113336	72.730003	0.000001	51.599998
comp825_c0_seq1	71153230	100	0	127
comp829_c0_seq1	116241250	92.860001	0	135
comp833_c0_seq1	29427817	97.220001	0	141
comp840_c0_seq1	13124034	73.529999	0	59.299999
comp844_c0_seq1	206729910	92.449997	0	191
comp849_c0_seq1	6093441	39.709999	0.00002	47.400002
comp854_c0_seq1	59803092	95.919998	0	249
comp855_c0_seq1	46395626	53.369999	0	172
comp864_c0_seq1	78099269	92.860001	0	82.400002
comp865_c0_seq1	20139133	82.940002	0	268
comp875_c0_seq1	82194549	86.720001	0	241
comp877_c1_seq1	75041692	68.18	0.00002	47
comp887_c0_seq1	13431672	96	0	97.400002
comp889_c0_seq1	20178303	81.480003	0	91.300003
comp893_c0_seq1	10720303	86.860001	0	243
comp899_c0_seq1	74727348	54.549999	0	61.599998
comp901_c0_seq1	146329988	93.099998	0	55.799999
comp902_c0_seq1	25090873	42.189999	0	55.799999
comp906_c0_seq1	257051070	84.550003	0	220
comp915_c0_seq1	85681878	41.84	0	148
comp926_c0_seq1	81885992	73.330002	0	71.599998
comp931_c0_seq1	130358	88.389999	0	210
comp933_c0_seq1	3914058	85.709999	0	75.099998
comp940_c0_seq1	59803102	71.43	0	353
comp946_c0_seq1	75061989	93.099998	0	188
comp948_c0_seq1	47605361	31.76	0	73.900002
comp954_c0_seq1	259016384	64.459999	0	201
comp955_c0_seq1	259533536	93.330002	0	117
comp959_c0_seq1	59803073	66.32	0	169
comp965_c0_seq1	17369713	61.759998	0	69.300003
comp968_c0_seq1	56405380	85.610001	0	226
comp971_c0_seq1	9988061	52.869999	0	64.699997
comp977_c1_seq1	27808666	50	0	52.400002
comp983_c0_seq1	52782789	98.599998	0	257
comp987_c0_seq1	296439394	46.02	0	109
comp988_c0_seq1	73920184	91.800003	0	112
comp996_c0_seq1	82082619	88.459999	0	102
comp1001_c0_seq1	75061934	86.839996	0	107
comp1004_c0_seq1	2501242	86.489998	0	73.900002
comp1005_c1_seq1	81887324	58.459999	0	82
comp1006_c0_seq1	464865	50	0.0003	43.5
comp1015_c0_seq1	2501126	91.889999	0	73.900002
comp1017_c0_seq1	5915668	89.239998	0	455
comp1034_c0_seq1	33112218	67.959999	0	157
comp1037_c0_seq1	1729987	42.860001	0	51.200001
comp1045_c0_seq1	115896	82.349998	0	154
comp1048_c0_seq1	110278894	82.349998	0	384
comp1064_c0_seq1	74714582	75.459999	0	241
comp1074_c0_seq1	51315732	51.849998	0	84.699997
comp1080_c0_seq1	6093462	86.110001	0	128
comp1087_c0_seq1	13633964	97.779999	0	85.900002
comp1089_c0_seq1	172046152	61.639999	0	60.799999
comp1090_c0_seq1	74750226	83.019997	0	274
comp1091_c0_seq1	73619521	32.209999	0	66.599998
comp1114_c0_seq1	81868758	89.389999	0	126
comp1115_c0_seq1	85681904	89.620003	0	304
comp1116_c0_seq1	148840439	70.269997	0	56.599998
comp1129_c0_seq1	81905386	72.529999	0	146
comp1132_c0_seq1	74762375	78.57	0.00001	48.099998
comp1136_c0_seq1	75042668	78.57	0	181
comp1142_c0_seq1	12644239	72.019997	0	272
comp1144_c0_seq1	30316371	70.730003	0	114
comp1145_c0_seq1	32171765	70.669998	0	115
comp1151_c0_seq1	158517846	33.799999	0.00001	47.799999
comp1160_c0_seq1	81175177	65.449997	0	86.300003
comp1178_c0_seq1	68565875	85.470001	0	311
comp1186_c0_seq1	81870421	38.459999	0.000009	33.900002
comp1196_c0_seq1	251757493	91.379997	0	109
comp1198_c0_seq1	81174935	81.559998	0	230
comp1205_c0_seq1	317373513	60.380001	0	325
comp1206_c0_seq1	82180788	74.599998	0	199
comp1218_c0_seq1	82180801	94.739998	0	72.400002
comp1220_c0_seq1	81917470	78.07	0	177
comp1222_c0_seq1	81902417	96.050003	0	314
comp1223_c0_seq1	81908024	67.470001	0	116
comp1227_c0_seq1	75057523	90.199997	0	106
comp1247_c0_seq1	143811464	74.419998	0	216
comp1250_c0_seq1	206729873	68.07	0	186
comp1261_c0_seq1	74762109	74.07	0	90.5
comp1262_c0_seq1	108860795	90.910004	0	112
comp1270_c0_seq1	75041618	78.120003	0	426
comp1279_c1_seq1	166977692	96.879997	0	72.800003
comp1282_c0_seq1	82179566	77.779999	0	61.599998
comp1289_c0_seq1	60390294	85.980003	0	193
comp1297_c0_seq1	115502447	65.709999	0.00006	45.400002
comp1305_c0_seq1	81885200	92.660004	0	213
comp1308_c0_seq1	172045932	89.470001	0	176
comp1317_c0_seq1	61213741	79.839996	0	208
comp1325_c0_seq1	81881760	92.75	0	129
comp1330_c0_seq1	50403718	64.120003	0	191
comp1333_c0_seq1	81914694	96.690002	0	309
comp1340_c0_seq1	317373392	47.27	0.00005	45.799999
comp1345_c0_seq1	123789043	68.57	0.000003	49.700001
comp1348_c0_seq1	74727668	88.839996	0	379
comp1350_c0_seq1	68067946	82.330002	0	348
comp1351_c0_seq1	2494462	94.959999	0	276
comp1354_c0_seq1	32363192	84.169998	0	153
comp1359_c0_seq1	20981701	99.360001	0	313
comp1365_c0_seq1	74735024	81.879997	0	268
comp1369_c0_seq1	81902330	70.970001	0.00006	45.400002
comp1371_c0_seq1	116097	53.57	0.00001	48.099998
comp1374_c0_seq1	12643732	95.400002	0	164
comp1390_c0_seq1	54036152	74.360001	0	67
comp1392_c0_seq1	75061714	52	0	57.400002
comp1393_c0_seq1	8928561	69.230003	0	82
comp1400_c0_seq1	462441	93.620003	0	94
comp1401_c0_seq1	81894933	72.839996	0	119
comp1403_c0_seq1	134048494	87.5	0	72.400002
comp1422_c0_seq1	27151478	63.459999	0	151
comp1432_c0_seq1	71152026	73.75	0	121
comp1437_c0_seq1	41017258	54.419998	0	159
comp1440_c0_seq1	73921721	72.889999	0	152
comp1445_c0_seq1	75049109	49.610001	0	129
comp1452_c0_seq1	122145946	76.919998	0	81.300003
comp1453_c0_seq1	13431374	54.549999	0.0002	43.5
comp1454_c0_seq1	82176592	53.970001	0	84.699997
comp1460_c0_seq1	118582158	82.760002	0.000002	50.799999
comp1474_c0_seq1	62906890	52.779999	0.00001	48.099998
comp1479_c0_seq1	6831586	76.139999	0	145
comp1484_c0_seq1	51338725	69.699997	0	58.200001
comp1486_c0_seq1	27734457	98.809998	0	175
comp1487_c0_seq1	81880347	44	0	112
comp1493_c0_seq1	6093720	83.330002	0	234
comp1494_c0_seq1	81865838	52.5	0	56.200001
comp1498_c0_seq1	399166	59.759998	0	184
comp1500_c0_seq1	182676480	96.43	0	63.200001
comp1503_c0_seq1	2498110	40	0	53.900002
comp1510_c0_seq1	50400639	91.669998	0	97.099998
comp1512_c0_seq1	50401559	66.410004	0	179
comp1515_c0_seq1	25008174	71.43	0	54.299999
comp1519_c0_seq1	20141614	94.440002	0	72.800003
comp1521_c0_seq1	140594	60.709999	0.0007	42
comp1522_c0_seq1	10720183	62	0	63.5
comp1526_c0_seq1	71152033	94.029999	0	263
comp1528_c0_seq1	400117	91.550003	0	137
comp1535_c1_seq1	182702121	73.330002	0.00002	47.400002
comp1540_c0_seq1	18202503	43.18	0.000002	50.400002
comp1540_c1_seq1	12644211	63.639999	0	53.099998
comp1546_c0_seq1	25090171	64.769997	0	279
comp1554_c0_seq1	126367	77.360001	0	104
comp1558_c0_seq1	2507505	91.269997	0	211
comp1569_c0_seq1	13123968	87.940002	0	376
comp1574_c0_seq1	71153596	97.300003	0	79.699997
comp1577_c0_seq1	81908683	42.369999	0	55.099998
comp1581_c1_seq1	82196673	85.709999	0	75.099998
comp1592_c1_seq1	325511408	61.290001	0.000008	48.5
comp1594_c0_seq1	13431291	63.639999	0	135
comp1603_c1_seq1	17367590	97.660004	0	253
comp1606_c0_seq1	91208269	100	0	65.099998
comp1608_c0_seq1	25008981	61.459999	0	109
comp1614_c0_seq1	38372884	85.190002	0.00002	46.200001
comp1619_c0_seq1	1708864	91.669998	0	144
comp1625_c0_seq1	74720814	84.910004	0	261
comp1632_c0_seq2	74732893	59.5	0	140
comp1636_c0_seq2	120864	42.470001	0	55.099998
comp1637_c0_seq1	1730185	41.98	0	63.200001
comp1643_c0_seq1	122138880	78.790001	0	58.900002
comp1645_c0_seq1	82202301	63.459999	0	75.900002
comp1650_c0_seq1	55976216	50.98	0.00001	48.099998
comp1651_c0_seq1	75055233	76.919998	0	89
comp1656_c0_seq1	68052308	73.419998	0	138
comp1669_c0_seq1	62511214	58.82	0	96.699997
comp1674_c0_seq1	158563976	52.540001	0	57.400002
comp1675_c0_seq1	67461041	85.370003	0	83.599998
comp1692_c0_seq1	74715446	89.059998	0	116
comp1703_c0_seq1	81883899	61.759998	0.000008	48.5
comp1724_c0_seq1	59797889	93.660004	0	244
comp1733_c0_seq1	12644454	92.309998	0	128
comp1740_c0_seq1	160370000	54.759998	0.00002	47.400002
comp1753_c0_seq1	143811413	96.769997	0	134
comp1757_c0_seq1	110287684	31.68	0.000005	49.299999
comp1773_c0_seq1	17375622	59.02	0.00001	47.799999
comp1777_c0_seq1	78099012	75.709999	0	112
comp1780_c0_seq1	122145292	93.050003	0	311
comp1789_c0_seq1	74731869	66.669998	0	53.900002
comp1790_c0_seq1	75042002	78.260002	0.0001	44.700001
comp1790_c0_seq2	75041427	74.360001	0	135
comp1791_c0_seq1	82179078	80	0	89.699997
comp1797_c0_seq1	143811476	60.470001	0	109
comp1798_c0_seq1	18202592	68.57	0	53.099998
comp1814_c1_seq1	74963703	41.299999	0.0001	44.700001
comp1816_c0_seq1	85700439	70.830002	0	150
comp1821_c0_seq1	122132461	91.489998	0	99.400002
comp1832_c0_seq1	118572487	65.910004	0	59.299999
comp1834_c0_seq1	1709743	54.07	0	193
comp1841_c1_seq1	81889220	56.82	0	122
comp1842_c0_seq1	61213696	59.52	0	57
comp1842_c1_seq1	308153626	65.620003	0.00001	47.799999
comp1856_c0_seq1	74724278	82.349998	0	90.5
comp1870_c0_seq1	68565635	100	0	194
comp1873_c0_seq1	46395564	34.43	0.0006	42.400002
comp1875_c0_seq1	81869460	78.57	0	115
comp1886_c0_seq2	20455075	83.330002	0	87.800003
comp1890_c0_seq1	67461587	82.5	0	69.699997
comp1892_c0_seq1	2497446	42.080002	0	143
comp1896_c0_seq1	1708162	57.5	0	55.5
comp1904_c0_seq1	52000804	77.389999	0	184
comp1911_c1_seq1	74751173	76.690002	0	256
comp1920_c0_seq1	120983	91.07	0	103
comp1921_c0_seq1	41017262	90.199997	0	97.400002
comp1923_c0_seq1	116242724	43.650002	0	83.199997
comp1933_c0_seq1	209572695	89.550003	0	98.199997
comp1938_c0_seq1	81879575	63.330002	0.0006	42.400002
comp1943_c0_seq1	68568738	88.239998	0	102
comp1945_c0_seq1	81866774	44.57	0	62.799999
comp1961_c0_seq2	6226804	64.379997	0	107
comp1968_c0_seq1	73915353	95.309998	0	127
comp1972_c0_seq1	116242632	95.589996	0	148
comp1974_c0_seq1	51701446	90.68	0	229
comp1976_c0_seq1	81892497	83.330002	0	55.5
comp1983_c0_seq1	120823	42.049999	0	73.599998
comp1985_c0_seq1	60414603	95.32	0	334
comp1994_c1_seq1	81884174	75	0	56.599998
comp2007_c0_seq1	134035369	85.290001	0	244
comp2021_c0_seq1	145558884	96.970001	0	67
comp2029_c0_seq1	317373359	85.07	0	124
comp2037_c0_seq1	122140209	78.379997	0	122
comp2054_c0_seq1	75040891	85.870003	0	473
comp2062_c0_seq1	1171954	86.110001	0	68.199997
comp2063_c0_seq1	20139873	91.110001	0	92
comp2064_c0_seq1	206729876	91.300003	0	91.300003
comp2067_c0_seq1	114149322	100	0	115
comp2070_c0_seq1	2498525	58.330002	0	139
comp2080_c0_seq1	74714457	71.110001	0	68.199997
comp2081_c0_seq1	8473494	48.509998	0	84
comp2083_c0_seq1	74759771	81.400002	0	82.800003
comp2087_c0_seq1	23822106	37.880001	0	53.5
comp2096_c1_seq1	82181433	57.580002	0.00001	48.099998
comp2102_c0_seq1	22256934	84.620003	0	87.800003
comp2111_c0_seq2	46576677	72.900002	0	152
comp2131_c0_seq1	122136953	61.689999	0	226
comp2133_c0_seq2	254763257	94.739998	0	181
comp2136_c0_seq1	17367415	71.089996	0	179
comp2142_c0_seq1	56404909	98.330002	0	497
comp2145_c1_seq1	57013033	62.77	0	122
comp2148_c0_seq1	38258937	92.550003	0	178
comp2151_c0_seq1	132165	74.400002	0	184
comp2155_c0_seq1	81896907	82.760002	0	52.799999
comp2160_c0_seq1	3914029	89.860001	0	252
comp2166_c0_seq1	23396881	82.690002	0	88.199997
comp2173_c0_seq1	172044825	89.019997	0	116
comp2177_c0_seq1	212276472	95	0.0002	43.900002
comp2184_c0_seq1	300669660	79.82	0	191
comp2191_c0_seq1	74715258	65.790001	0	54.700001
comp2199_c0_seq1	74729832	74.190002	0	97.099998
comp2204_c0_seq1	108936013	90.529999	0	172
comp2206_c0_seq1	147742890	87.099998	0	57
comp2212_c0_seq1	48428679	62.959999	0.0007	42
comp2219_c0_seq1	73921624	95.290001	0	175
comp2221_c0_seq1	145559469	62.75	0	58.900002
comp2222_c0_seq1	82186532	64.620003	0	89.400002
comp2234_c0_seq1	20138875	75.440002	0	90.099998
comp2243_c0_seq1	8134666	77.779999	0	58.900002
comp2246_c0_seq1	122063473	77.779999	0	103
comp2248_c0_seq1	24212090	96.550003	0	115
comp2252_c0_seq1	13124037	56.209999	0	190
comp2258_c0_seq1	81882418	90.480003	0	226
comp2270_c0_seq1	20138787	98	0	114
comp2272_c0_seq1	1709747	77.110001	0	142
comp2294_c0_seq1	81879729	57.41	0	152
comp2298_c0_seq1	75039961	52.220001	0	72.800003
comp2301_c0_seq1	75045753	76.400002	0	239
comp2310_c0_seq2	81911206	64.129997	0	111
comp2316_c0_seq1	51315950	87.5	0	106
comp2318_c0_seq1	145558862	88.510002	0	176
comp2320_c0_seq1	209572720	98.650002	0	122
comp2322_c0_seq1	62512187	72	0	115
comp2324_c0_seq1	269849758	64.660004	0	155
comp2327_c0_seq1	108935966	66.669998	0.00001	48.099998
comp2329_c0_seq1	2499908	87.099998	0	64.300003
comp2330_c0_seq1	81175168	100	0	76.599998
comp2332_c0_seq1	20137943	86.889999	0	114
comp2345_c0_seq1	109825919	68.919998	0	108
comp2346_c0_seq1	75071914	51.610001	0	87.400002
comp2349_c0_seq1	75042700	72	0.000008	48.5
comp2365_c0_seq1	76363352	97.5	0	90.900002
comp2376_c0_seq1	71152087	59.02	0	353
comp2377_c0_seq1	56404690	56.52	0	100
comp2386_c0_seq1	229463052	77.879997	0	339
comp2388_c0_seq1	110288494	62.959999	0.00005	45.799999
comp2389_c0_seq1	38502928	78.790001	0	54.700001
comp2390_c0_seq1	76789668	95.650002	0.000002	50.799999
comp2390_c1_seq1	76363370	80.68	0	149
comp2394_c0_seq1	82104932	81.400002	0	84.300003
comp2400_c0_seq1	302425115	80	0	72.400002
comp2411_c0_seq1	125427	89.389999	0	122
comp2418_c0_seq1	160380691	40.439999	0	177
comp2420_c1_seq1	124013788	48.389999	0.0005	42.400002
comp2428_c0_seq1	68052743	91.300003	0	225
comp2447_c0_seq1	17368685	94.959999	0	282
comp2461_c0_seq1	2500589	99.230003	0	265
comp2462_c0_seq1	68565518	86.110001	0	70.900002
comp2471_c0_seq1	146345399	59.349998	0	67
comp2480_c0_seq1	75041664	95.559998	0.000006	48.900002
comp2481_c0_seq1	44887883	51.279999	0	81.599998
comp2488_c0_seq1	82210123	86.809998	0	167
comp2490_c0_seq1	18202264	35.32	0	59.299999
comp2495_c0_seq1	9087151	64.580002	0	62
comp2496_c0_seq1	21264471	42.619999	0.00003	47.799999
comp2502_c0_seq1	73920185	75	0.000001	51.200001
comp2509_c0_seq1	73921524	90.910004	0	66.599998
comp2510_c0_seq1	82232700	86.669998	0	112
comp2511_c0_seq1	56757653	52.700001	0	62
comp2512_c1_seq1	75040968	80.650002	0	53.900002
comp2529_c0_seq1	82129534	73.269997	0	447
comp2537_c0_seq2	74739817	75	0.00003	48.099998
comp2539_c0_seq1	50400258	80.769997	0.00002	47.400002
comp2541_c0_seq1	82081975	60.119999	0	206
comp2544_c0_seq1	1708028	77.220001	0	127
comp2550_c0_seq1	15214132	82.860001	0	74.699997
comp2561_c0_seq1	51701521	47.5	0.0007	42
comp2581_c0_seq1	116248568	98.389999	0	128
comp2585_c0_seq1	81885218	76.620003	0	121
comp2592_c1_seq1	215274187	55.880001	0	45.799999
comp2602_c0_seq1	118572643	98.389999	0	124
comp2608_c0_seq1	91206582	57.580002	0	114
comp2617_c0_seq1	123900607	72.110001	0	395
comp2620_c0_seq1	62511890	70.129997	0	114
comp2624_c0_seq1	284018143	91.209999	0	140
comp2629_c0_seq1	74751192	62.07	0	75.099998
comp2633_c0_seq1	74747988	73.540001	0	255
comp2638_c0_seq1	116242675	91.360001	0	156
comp2645_c0_seq1	81872439	92.650002	0	98.199997
comp2647_c0_seq1	20177849	95.919998	0	99.400002
comp2672_c0_seq2	74760680	48.48	0	74.699997
comp2676_c1_seq1	81894238	88.980003	0	202
comp2681_c0_seq1	81898160	83.330002	0	266
comp2682_c0_seq1	77416505	94.169998	0	247
comp2683_c0_seq1	122064485	74	0	70.099998
comp2684_c0_seq1	166233818	55.93	0	113
comp2692_c0_seq1	34098662	49.279999	0	66.599998
comp2724_c0_seq1	52782795	63.639999	0	169
comp2725_c0_seq1	51316834	84.849998	0	71.199997
comp2753_c0_seq1	73621343	95.690002	0	178
comp2758_c0_seq1	134047954	45.099998	0.000001	51.200001
comp2778_c0_seq1	3122342	72.82	0	146
comp2780_c0_seq1	44887882	31.049999	0	85.099998
comp2786_c0_seq1	75077439	85.25	0	197
comp2787_c0_seq1	75042632	100	0	125
comp2794_c0_seq1	81175028	92.919998	0	416
comp2798_c0_seq1	2497915	35.82	0.0001	44.299999
comp2802_c0_seq1	81879604	96.150002	0.000001	51.599998
comp2806_c1_seq1	81900485	64.150002	0	72.800003
comp2810_c0_seq1	81916932	67.239998	0	91.300003
comp2811_c1_seq1	51702194	78.57	0	72
comp2812_c0_seq1	82190112	93.07	0	187
comp2813_c0_seq1	20455531	77.779999	0	145
comp2814_c0_seq1	81170644	72.220001	0	61.200001
comp2816_c0_seq1	257050986	99.129997	0	214
comp2817_c0_seq1	54035743	71.010002	0	107
comp2825_c0_seq1	206729891	57.84	0	60.799999
comp2828_c0_seq1	75075808	61.540001	0.000004	49.700001
comp2842_c0_seq1	18266876	91.669998	0	153
comp2857_c0_seq1	51338683	100	0	309
comp2859_c0_seq1	81880415	74.099998	0	212
comp2860_c0_seq1	81866970	41.130001	0	178
comp2870_c0_seq1	2851393	83.059998	0	504
comp2873_c0_seq1	116241327	97.720001	0	914
comp2892_c0_seq1	75057738	92.050003	0	290
comp2893_c0_seq2	116242524	87.790001	0	217
comp2896_c0_seq1	122135940	81.639999	0	358
comp2898_c0_seq1	119296	40	0.00004	47.400002
comp2900_c0_seq1	124109	43.060001	0	311
comp2902_c0_seq1	74711310	77.379997	0	113
comp2903_c0_seq1	116242839	72.370003	0	336
comp2908_c0_seq1	1705553	64.199997	0	177
comp2916_c0_seq1	48428882	69.32	0	231
comp2921_c0_seq1	81882016	79.25	0	466
comp2927_c0_seq1	24638295	96.410004	0	430
comp2928_c0_seq1	37537937	56.049999	0	103
comp2936_c0_seq1	158564329	83.169998	0	513
comp2939_c0_seq1	2494740	46.619999	0	140
comp2947_c0_seq1	110816413	74.519997	0	377
comp2950_c0_seq1	61216811	89.610001	0	155
comp2953_c0_seq1	2494721	59.639999	0	385
comp2954_c0_seq1	74732127	65.540001	0	342
comp2955_c0_seq1	47117290	81.360001	0	288
comp2956_c0_seq1	60390957	44.639999	0	89
comp2958_c0_seq1	2500578	33.959999	0	72.400002
comp2968_c0_seq1	166224631	61.169998	0	199
comp2972_c0_seq1	118574274	49.080002	0	134
comp2973_c0_seq1	2506984	26.040001	0.00004	48.900002
comp2975_c0_seq1	18202134	93.269997	0	204
comp2979_c0_seq1	122134582	93.919998	0	645
comp2981_c0_seq1	71648681	48.25	0	92.400002
comp2983_c0_seq1	31076773	86.220001	0	433
comp2985_c0_seq1	74741383	97.199997	0	211
comp2990_c0_seq1	82186837	61.360001	0	539
comp2991_c0_seq1	62287483	58.27	0	296
comp2996_c0_seq1	1352422	62.349998	0	167
comp3002_c0_seq1	116241281	50	0	59.700001
comp3007_c0_seq1	91208261	94	0	110
comp3009_c0_seq2	110288005	84.459999	0	266
comp3010_c0_seq1	158523346	62.279999	0	150
comp3014_c0_seq1	73621232	89.639999	0	667
comp3018_c0_seq1	115942	73.389999	0	168
comp3019_c0_seq1	75571545	83.900002	0	149
comp3023_c0_seq1	75315951	44.919998	0	160
comp3030_c0_seq1	81898593	73.510002	0	526
comp3033_c0_seq1	50400542	70.75	0	209
comp3036_c0_seq1	416959	77.419998	0.00001	48.099998
comp3040_c0_seq1	123055	50.849998	0	130
comp3045_c0_seq1	123782118	70.309998	0	191
comp3047_c0_seq1	74758999	72.629997	0	424
comp3052_c0_seq1	123786292	60.220001	0	122
comp3054_c0_seq1	81866725	69.339996	0	407
comp3056_c0_seq2	109892815	84.209999	0	237
comp3069_c0_seq2	82233874	96.389999	0	167
comp3076_c0_seq1	81883521	89.580002	0	137
comp3078_c0_seq1	20454906	90.910004	0	317
comp3082_c0_seq1	2499390	57.32	0	85.900002
comp3090_c0_seq1	82186618	77.019997	0	493
comp3094_c0_seq1	30580632	92.940002	0	139
comp3097_c0_seq1	1351873	80.849998	0	81.599998
comp3099_c0_seq1	62510512	62.34	0	399
comp3100_c0_seq1	73621420	67.440002	0	190
comp3103_c0_seq1	27151474	72.650002	0	177
comp3105_c0_seq1	90101423	74.650002	0	233
comp3106_c0_seq1	172046611	78.550003	0	466
comp3109_c0_seq1	6919940	73.839996	0	339
comp3112_c0_seq1	182705246	92.639999	0	944
comp3121_c0_seq1	81862634	87	0	911
comp3123_c0_seq1	47115719	97.760002	0	405
comp3124_c0_seq1	68565134	68.540001	0	132
comp3125_c0_seq1	190358871	88.5	0	576
comp3132_c0_seq1	74762758	87.5	0	263
comp3137_c0_seq1	6166039	47.599998	0	250
comp3137_c0_seq2	5921961	52.5	0.0004	42.700001
comp3139_c0_seq1	9979483	63.700001	0	399
comp3140_c0_seq1	74733099	62.299999	0	160
comp3142_c0_seq1	81902371	80.220001	0	436
comp3143_c0_seq1	116242834	87.5	0	360
comp3144_c0_seq1	56749350	91.830002	0	384
comp3147_c0_seq1	205831273	83.910004	0	390
comp3150_c0_seq1	543972	67.110001	0	107
comp3153_c0_seq1	62296704	59.59	0	189
comp3156_c0_seq1	49066039	87.610001	0	206
comp3158_c0_seq1	48427855	55.740002	0	146
comp3165_c0_seq1	81917099	67.980003	0	236
comp3178_c0_seq1	20140642	95.940002	0	536
comp3190_c0_seq1	3183199	61.040001	0	106
comp3191_c0_seq1	81882975	61.82	0	447
comp3192_c0_seq1	81904566	61.860001	0	301
comp3199_c0_seq1	83288411	49.119999	0.000004	50.799999
comp3205_c0_seq1	57013870	58.939999	0	283
comp3208_c0_seq1	27734581	100	0	201
comp3216_c0_seq1	122138629	57.43	0	159
comp3217_c0_seq1	75056157	57.889999	0	101
comp3218_c1_seq1	74730697	81.629997	0	164
comp3224_c0_seq1	118574137	79.190002	0	241
comp3234_c0_seq1	31340521	69.309998	0	332
comp3235_c0_seq1	44887869	89.290001	0	114
comp3242_c0_seq1	8134304	73	0	483
comp3245_c0_seq1	1705752	81.330002	0	242
comp3246_c0_seq2	71152014	43.939999	0	100
comp3251_c0_seq1	84029305	89.230003	0	87.400002
comp3259_c0_seq1	73619933	86.480003	0	464
comp3265_c0_seq1	1345633	74.519997	0	321
comp3269_c0_seq1	81880208	37.349998	0	120
comp3288_c0_seq1	81897247	41.849998	0	157
comp3293_c0_seq1	73921667	75.559998	0	64.300003
comp3311_c0_seq1	37537845	76.690002	0	236
comp3312_c0_seq1	123785957	69.129997	0	205
comp3314_c0_seq1	129374	51.849998	0	243
comp3323_c0_seq1	1170648	73.059998	0	268
comp3328_c0_seq1	81882163	79.660004	0	182
comp3329_c0_seq1	172048637	59.299999	0	233
comp3335_c0_seq1	122137046	64.290001	0	75.900002
comp3336_c0_seq1	75057915	83.330002	0	225
comp3351_c0_seq1	74758318	63.16	0	65.900002
comp3353_c0_seq1	41017358	62.380001	0	146
comp3361_c0_seq1	75042073	37.560001	0	130
comp3363_c0_seq1	81873556	62.5	0	204
comp3364_c0_seq1	71152307	64.629997	0	175
comp3366_c0_seq1	223634726	50.439999	0	94.400002
comp3369_c0_seq1	296452868	63.830002	0	69.300003
comp3371_c0_seq1	13124056	46.970001	0	62
comp3384_c0_seq1	547915	88.889999	0	55.5
comp3386_c0_seq1	81905618	75	0	263
comp3387_c0_seq1	115502355	52.860001	0	64.300003
comp3395_c0_seq1	108936022	66.760002	0	457
comp3396_c0_seq1	71164805	96.43	0	58.900002
comp3397_c0_seq1	1346903	96.199997	0	362
comp3403_c0_seq1	75041136	75.480003	0	336
comp3408_c0_seq1	122138738	76.82	0	319
comp3409_c0_seq1	78099168	80.230003	0	332
comp3414_c0_seq1	75041633	93.790001	0	322
comp3416_c0_seq1	1718088	98.010002	0	496
comp3423_c0_seq1	145559442	58.189999	0	268
comp3432_c0_seq1	74717992	66.669998	0	149
comp3438_c0_seq1	75042351	63.93	0	470
comp3442_c0_seq1	68565186	91.849998	0	363
comp3445_c0_seq1	68565109	89.709999	0	133
comp3448_c0_seq1	547908	30.34	0.0002	45.799999
comp3449_c0_seq1	81175037	39.709999	0	113
comp3452_c0_seq1	150417958	85.959999	0	950
comp3458_c0_seq1	109895137	58.82	0	89.699997
comp3464_c0_seq1	30913163	64.599998	0	130
comp3465_c0_seq1	26393423	79.879997	0	555
comp3466_c0_seq1	28201798	67.739998	0	208
comp3466_c0_seq2	123081	74.510002	0	87
comp3468_c0_seq1	317373408	54.310001	0	246
comp3469_c0_seq1	82075018	99.019997	0	210
comp3471_c0_seq1	146345419	90.139999	0	568
comp3474_c0_seq1	81885329	86.400002	0	204
comp3475_c0_seq1	73621311	72.860001	0	388
comp3484_c0_seq1	10720334	77.739998	0	536
comp3491_c0_seq1	46396032	84.889999	0	739
comp3494_c0_seq1	123892381	87.5	0	153
comp3495_c0_seq1	25008935	92.360001	0	315
comp3497_c0_seq1	75054971	94.120003	0	554
comp3500_c0_seq1	13431511	90.480003	0	120
comp3507_c0_seq1	22653695	69.669998	0	379
comp3510_c0_seq1	81910337	48	0	172
comp3513_c0_seq1	48474943	64.760002	0	457
comp3517_c0_seq1	75062067	100	0	105
comp3520_c0_seq1	124174	55.169998	0	136
comp3526_c0_seq1	134034141	72.410004	0	135
comp3530_c1_seq1	122136337	62.959999	0	99.800003
comp3531_c0_seq1	313471454	88.889999	0	442
comp3535_c0_seq1	123893402	43.540001	0	111
comp3541_c0_seq1	126352260	92.940002	0	170
comp3551_c0_seq1	1705537	91.209999	0	177
comp3554_c0_seq1	82592672	75.760002	0	55.5
comp3556_c0_seq1	81908524	86.720001	0	637
comp3560_c0_seq1	212288097	59.220001	0	287
comp3563_c0_seq1	166987400	70.18	0	172
comp3565_c0_seq1	68846516	73.82	0	392
comp3566_c0_seq1	75041298	86.459999	0	420
comp3587_c0_seq1	17366251	72.900002	0	206
comp3597_c0_seq1	74737439	49	0	130
comp3600_c0_seq1	18202493	85.120003	0	1511
comp3601_c0_seq1	73622104	77.139999	0	66.599998
comp3611_c0_seq1	28376972	63.720001	0	293
comp3613_c0_seq1	121763	66.230003	0	87.800003
comp3616_c0_seq1	122136053	66.839996	0	209
comp3618_c0_seq1	131649	82.739998	0	324
comp3620_c0_seq1	34922250	68.830002	0	128
comp3635_c0_seq1	81883003	68.18	0	102
comp3656_c0_seq1	5921921	64.949997	0	275
comp3657_c0_seq1	74713658	81.639999	0	992
comp3659_c0_seq1	1174974	62.689999	0	94.400002
comp3666_c0_seq1	156630499	89.660004	0	347
comp3673_c0_seq1	75055812	90.650002	0	351
comp3674_c0_seq1	82174367	87.230003	0	185
comp3689_c0_seq1	68566304	85.959999	0	96.699997
comp3690_c0_seq1	160332311	64	0	815
comp3695_c0_seq1	74761050	52.169998	0	204
comp3701_c0_seq1	74723323	93.75	0	176
comp3712_c0_seq1	124970	86.209999	0	113
comp3715_c0_seq1	74750236	79.489998	0	70.900002
comp3727_c0_seq1	49035987	40.23	0	129
comp3729_c0_seq1	90152096	71.5	0	167
comp3731_c0_seq1	81917386	33.330002	0	228
comp3733_c0_seq1	5921809	97.739998	0	268
comp3737_c0_seq1	122145582	99.019997	0	419
comp3738_c0_seq1	71152994	50	0	75.900002
comp3742_c0_seq1	108935832	67.690002	0	62
comp3750_c0_seq1	116241261	87.910004	0	778
comp3753_c0_seq1	119367374	40	0	107
comp3760_c0_seq2	71153542	78.010002	0	375
comp3771_c0_seq1	75057864	51.970001	0	429
comp3789_c0_seq1	97044760	61.810001	0	365
comp3790_c0_seq1	17366685	55.93	0	75.900002
comp3795_c1_seq1	30923239	92.510002	0	603
comp3801_c1_seq1	81883604	37.139999	0.0007	42
comp3806_c0_seq1	68565633	78.650002	0	242
comp3811_c0_seq1	71151896	72.239998	0	220
comp3812_c0_seq1	74755061	73.029999	0	135
comp3814_c0_seq1	47115795	93.75	0	155
comp3828_c0_seq1	223590227	82.610001	0	139
comp3830_c0_seq1	27805394	93	0	185
comp3849_c0_seq1	115574	84.07	0	967
comp3851_c0_seq1	81875266	67.879997	0	233
comp3852_c0_seq1	82211831	75.370003	0	234
comp3859_c0_seq1	215274178	84.580002	0	351
comp3862_c0_seq1	133327	93.099998	0	160
comp3863_c0_seq1	74746987	58.040001	0	111
comp3865_c0_seq1	205721627	72.870003	0	194
comp3866_c0_seq1	56749456	71.190002	0	361
comp3868_c0_seq1	74750353	89.089996	0	362
comp3872_c0_seq1	81897685	33.169998	0	119
comp3873_c0_seq1	146345467	82.889999	0	188
comp3874_c0_seq1	74753026	56.68	0	258
comp3876_c0_seq1	109820079	62.75	0	207
comp3880_c0_seq1	75048665	94.5	0	451
comp3886_c0_seq1	81868548	64.709999	0	283
comp3888_c0_seq1	158706515	48.119999	0	112
comp3893_c0_seq1	62512173	96.059998	0	402
comp3893_c1_seq1	160419243	60.330002	0	113
comp3900_c0_seq1	59802987	89.18	0	613
comp3901_c0_seq1	82236131	93.330002	0	533
comp3903_c0_seq1	116242795	88.139999	0	192
comp3904_c0_seq1	75039967	50	0	75.5
comp3905_c0_seq1	74762732	38.799999	0	177
comp3906_c0_seq1	50401563	96.629997	0	404
comp3913_c0_seq1	145559461	91.260002	0	182
comp3915_c0_seq1	74750718	95.800003	0	226
comp3921_c0_seq1	17380230	76.279999	0	241
comp3931_c0_seq1	114152896	73.349998	0	532
comp3934_c0_seq1	61211337	66.059998	0	239
comp3944_c0_seq1	73917724	77.620003	0	238
comp3954_c0_seq1	166202480	89.160004	0	107
comp3960_c0_seq1	116242679	43.220001	0	94.699997
comp3973_c0_seq1	3024670	69	0	241
comp3980_c0_seq1	6685232	88.57	0	95.099998
comp3982_c0_seq1	47116574	96.639999	0	281
comp3988_c0_seq1	73620987	82.419998	0	155
comp3996_c0_seq1	74732956	97.300003	0	155
comp4002_c0_seq1	38372190	88.989998	0	209
comp4012_c0_seq1	121948822	76.010002	0	419
comp4013_c1_seq1	158514241	89.660004	0	58.5
comp4018_c0_seq1	54036076	53.75	0	89
comp4028_c0_seq1	1730186	77.849998	0	247
comp4032_c0_seq1	729806	92.540001	0	252
comp4036_c0_seq1	123791451	82.300003	0	346
comp4037_c0_seq1	134044256	85.599998	0	223
comp4039_c0_seq1	20532022	83.900002	0	209
comp4040_c0_seq1	119367816	86.629997	0	298
comp4044_c0_seq1	123787791	72.949997	0	204
comp4046_c0_seq1	81882128	91.669998	0	85.099998
comp4048_c0_seq1	82654959	69.440002	0	57
comp4056_c0_seq1	74715557	35.709999	0	69.699997
comp4060_c0_seq1	81896660	63.330002	0.0001	44.299999
comp4061_c0_seq1	17432986	73.550003	0	239
comp4071_c0_seq1	81873528	64.559998	0	204
comp4074_c0_seq1	74713454	60	0	111
comp4080_c0_seq1	123892998	83.620003	0	407
comp4081_c0_seq1	292494979	92.940002	0	612
comp4086_c0_seq1	461696	78.190002	0	605
comp4089_c0_seq1	122135281	89.040001	0	490
comp4090_c0_seq1	166227295	81.82	0	175
comp4105_c0_seq1	17380366	82.470001	0	174
comp4106_c0_seq1	75040964	57.580002	0	71.199997
comp4111_c0_seq1	3915601	88.760002	0	303
comp4113_c0_seq2	46397226	81.82	0	125
comp4122_c0_seq1	75041056	58.029999	0	239
comp4128_c0_seq1	143811361	74.300003	0	332
comp4131_c0_seq1	51315709	100	0	57.400002
comp4137_c0_seq1	29428007	87.5	0	860
comp4153_c0_seq1	269849633	97.089996	0	543
comp4159_c0_seq1	81889880	41.43	0	68.599998
comp4166_c0_seq1	114152774	77.139999	0	62.400002
comp4170_c0_seq1	20137255	80.949997	0	75.099998
comp4174_c0_seq1	2811003	97.980003	0	191
comp4177_c1_seq1	1706533	47.330002	0	317
comp4185_c0_seq1	74753514	83.870003	0	56.200001
comp4187_c0_seq1	206558099	94.57	0	184
comp4188_c0_seq1	34978375	88.360001	0	447
comp4191_c0_seq1	130336	97.089996	0	350
comp4195_c0_seq1	81870411	88.099998	0	85.5
comp4212_c0_seq1	75063858	52.68	0	241
comp4224_c0_seq1	75055056	96.43	0	65.099998
comp4227_c0_seq1	25089760	64.400002	0	360
comp4235_c0_seq1	317373422	75.68	0	119
comp4243_c0_seq1	62510922	88.889999	0	244
comp4244_c0_seq1	12231020	74.559998	0	233
comp4248_c0_seq1	45476982	71.580002	0	417
comp4249_c0_seq1	74735596	72.050003	0	327
comp4255_c0_seq1	121941773	92.669998	0	440
comp4256_c0_seq1	136614	83.639999	0	304
comp4262_c0_seq1	205829290	56.349998	0	202
comp4266_c0_seq1	17865450	30.91	0	75.5
comp4267_c0_seq1	75042255	67.68	0	116
comp4271_c0_seq1	47115849	95.519997	0	385
comp4272_c0_seq1	81909634	92.860001	0	85.099998
comp4275_c0_seq1	75061874	84.660004	0	532
comp4284_c0_seq1	75048494	56.98	0	104
comp4285_c0_seq1	71152380	65.559998	0	223
comp4288_c0_seq1	417101	83.330002	0	71.599998
comp4291_c0_seq1	294862496	71.510002	0	289
comp4292_c0_seq1	50403796	85.860001	0	172
comp4293_c0_seq1	81916754	69.029999	0	169
comp4299_c0_seq1	119368240	73.639999	0	217
comp4300_c0_seq1	82235831	45.240002	0	67.800003
comp4301_c0_seq1	3023838	100	0	173
comp4304_c0_seq2	82180373	75.120003	0	326
comp4312_c0_seq1	32171926	69.57	0	168
comp4316_c0_seq1	46577103	99.529999	0	435
comp4318_c0_seq1	78099815	73.080002	0	79.300003
comp4320_c0_seq1	13123971	73.330002	0	124
comp4322_c0_seq1	1705555	37.700001	0.000004	51.599998
comp4323_c0_seq1	82209850	74.900002	0	407
comp4330_c0_seq1	73918933	55.040001	0	125
comp4339_c0_seq1	75057754	47.41	0	95.099998
comp4348_c0_seq1	74734297	70.110001	0	209
comp4350_c0_seq1	82182163	46.400002	0	97.400002
comp4358_c0_seq1	122142996	90.910004	0	128
comp4374_c0_seq1	13633612	96.349998	0	382
comp4375_c0_seq1	81705689	29.549999	0.000005	52
comp4377_c0_seq1	84029494	83.589996	0	857
comp4378_c0_seq1	119371016	69.739998	0	424
comp4385_c0_seq1	30580360	55.330002	0	145
comp4386_c0_seq1	209572635	59.650002	0	144
comp4388_c0_seq1	90101850	67.440002	0	167
comp4399_c0_seq1	120996	96.610001	0	692
comp4403_c0_seq1	62903182	76.470001	0	323
comp4404_c0_seq1	123893202	83.330002	0	56.599998
comp4409_c0_seq1	123795714	82.720001	0	447
comp4411_c0_seq1	29839560	74.260002	0	172
comp4417_c0_seq1	51702772	99.489998	0	735
comp4419_c0_seq1	37088287	82.139999	0	342
comp4420_c0_seq1	52788305	89.449997	0	429
comp4422_c0_seq1	81887008	49.75	0	318
comp4426_c0_seq1	254764859	92.809998	0	265
comp4429_c0_seq1	108935982	84.169998	0	627
comp4430_c0_seq1	2507202	98.190002	0	444
comp4431_c0_seq1	3915889	81.870003	0	464
comp4437_c0_seq1	50402232	100	0	266
comp4442_c0_seq1	2498286	75.709999	0	449
comp4445_c0_seq1	74731835	75.349998	0	427
comp4447_c0_seq1	9087147	93.199997	0	568
comp4449_c0_seq1	161784343	59.700001	0	291
comp4450_c0_seq1	122140179	90.639999	0	348
comp4451_c0_seq1	31076981	57.66	0	161
comp4453_c0_seq2	1169842	55.52	0	283
comp4457_c0_seq1	313104324	80.559998	0	595
comp4459_c0_seq1	122140436	64.129997	0	358
comp4462_c0_seq1	226694791	76.830002	0	116
comp4463_c0_seq1	19856169	87.919998	0	804
comp4465_c0_seq1	75057940	71.739998	0	72.800003
comp4478_c0_seq1	6094347	85.5	0	927
comp4480_c0_seq1	22257023	83.050003	0	321
comp4482_c0_seq1	68052318	75.230003	0	573
comp4483_c0_seq1	115602	54.459999	0	72
comp4486_c0_seq1	46576678	100	0	245
comp4493_c0_seq1	22096346	82.919998	0	621
comp4495_c0_seq1	47606197	99.519997	0	317
comp4497_c0_seq1	62900316	68.779999	0	299
comp4498_c0_seq1	81878496	96.080002	0	174
comp4499_c0_seq1	82207912	71.129997	0	214
comp4501_c0_seq1	5902701	55.119999	0	212
comp4502_c0_seq1	62511067	78.440002	0	795
comp4504_c0_seq1	46397469	97.790001	0	615
comp4508_c0_seq1	121940554	84	0	373
comp4509_c0_seq1	14916555	84.849998	0	169
comp4511_c0_seq1	97537078	64.290001	0	113
comp4513_c0_seq1	2493471	73	0	478
comp4515_c0_seq1	81881211	52	0	106
comp4518_c0_seq1	74714035	64.190002	0	264
comp4519_c0_seq1	54039805	100	0	283
comp4522_c0_seq1	122137100	90.209999	0	249
comp4524_c0_seq2	74731199	78.849998	0	93.599998
comp4525_c0_seq1	123891643	82.260002	0	644
comp4526_c0_seq1	6226763	93.370003	0	393
comp4535_c0_seq2	110278814	94.050003	0	540
comp4539_c0_seq1	81885359	86.93	0	330
comp4541_c0_seq1	122141530	95.400002	0	187
comp4547_c0_seq1	115311884	43.75	0	71.199997
comp4551_c1_seq1	81881941	56.080002	0	177
comp4553_c0_seq1	48475013	77.839996	0	499
comp4557_c0_seq1	92090643	85.760002	0	575
comp4561_c0_seq1	544087	53	0	113
comp4562_c0_seq1	119361252	79.330002	0	847
comp4568_c0_seq1	544186	85.370003	0	561
comp4569_c0_seq1	81885885	65.07	0	185
comp4571_c0_seq1	81884468	96	0	393
comp4573_c0_seq1	110278907	88.68	0	207
comp4574_c0_seq1	1710600	67.059998	0	204
comp4575_c0_seq1	62900103	97.580002	0	306
comp4576_c0_seq1	46396511	87.379997	0	370
comp4579_c0_seq1	13124346	51.470001	0	72
comp4585_c0_seq1	82245348	100	0	397
comp4586_c0_seq1	115536	82.57	0	620
comp4587_c0_seq1	122138613	83.190002	0	184
comp4590_c0_seq1	229891545	90.239998	0	159
comp4593_c0_seq1	90101788	65.849998	0	272
comp4594_c0_seq1	13878824	76.190002	0	112
comp4596_c0_seq1	74713511	82.349998	0	291
comp4603_c0_seq1	20178326	46.790001	0	89.400002
comp4606_c0_seq1	130893	92.309998	0	194
comp4609_c0_seq1	2501458	85.980003	0	417
comp4613_c0_seq1	13959638	90.480003	0	126
comp4615_c0_seq3	74752904	91.25	0	634
comp4617_c0_seq1	6226903	75.690002	0	300
comp4619_c0_seq1	586240	61.73	0	185
comp4621_c0_seq1	74751472	63.75	0	400
comp4625_c0_seq1	6174924	76.620003	0	654
comp4628_c0_seq1	229891741	72.980003	0	452
comp4632_c0_seq1	1703466	90.959999	0	273
comp4633_c0_seq1	1717800	78.790001	0	55.5
comp4634_c0_seq1	296434479	65.610001	0	516
comp4637_c0_seq1	68067672	80.529999	0	440
comp4640_c0_seq1	6094224	90.529999	0	810
comp4644_c0_seq1	12643947	100	0	282
comp4646_c0_seq1	31077165	85.529999	0	121
comp4648_c0_seq1	46577662	82.050003	0	200
comp4649_c0_seq1	116241274	58.860001	0	384
comp4651_c0_seq1	261260062	78.690002	0	406
comp4652_c0_seq1	88909661	87.230003	0	527
comp4654_c0_seq1	74761283	100	0	135
comp4656_c0_seq1	10720071	98.959999	0	184
comp4659_c0_seq1	75061825	80.68	0	273
comp4660_c0_seq1	134035032	77.440002	0	280
comp4663_c0_seq1	68067976	67.379997	0	275
comp4664_c0_seq1	13431529	77.059998	0	381
comp4668_c0_seq1	123892227	65.279999	0	179
comp4669_c0_seq1	182701376	87.019997	0	489
comp4670_c0_seq1	78099199	77.019997	0	511
comp4672_c0_seq1	123913584	83.269997	0	410
comp4673_c0_seq1	125156	75.110001	0	343
comp4677_c0_seq1	94707501	84	0	86.699997
comp4681_c0_seq1	8247933	79.32	0	471
comp4682_c0_seq1	1708480	74.480003	0	368
comp4683_c0_seq1	74733289	81.360001	0	287
comp4687_c0_seq1	20178325	99.309998	0	291
comp4693_c0_seq1	94717663	63.889999	0	414
comp4694_c0_seq1	17368615	81.379997	0	357
comp4696_c0_seq1	57013837	62.82	0	335
comp4697_c0_seq1	122069625	70.68	0	270
comp4703_c0_seq1	20532370	99.25	0	530
comp4704_c0_seq1	68565107	54.779999	0	139
comp4706_c0_seq1	3913810	84.5	0	701
comp4707_c0_seq1	81906194	48.310001	0	102
comp4710_c0_seq1	2498534	55.25	0	174
comp4714_c0_seq1	22654290	46.939999	0	172
comp4718_c0_seq1	25453098	76.639999	0	145
comp4719_c0_seq1	81884607	91.669998	0	243
comp4720_c0_seq1	123797468	88.889999	0	105
comp4721_c0_seq1	267021	87.949997	0	308
comp4722_c0_seq1	88941977	66.559998	0	426
comp4732_c0_seq1	3334276	68.970001	0	788
comp4733_c0_seq1	146325737	70.760002	0	622
comp4744_c0_seq1	28380043	75.389999	0	288
comp4745_c0_seq1	82186203	80.160004	0	431
comp4751_c0_seq1	74750237	44.549999	0	81.300003
comp4752_c0_seq1	50400648	93.690002	0	353
comp4758_c0_seq1	6685284	62.09	0	483
comp4761_c0_seq1	110815880	76.269997	0	620
comp4764_c0_seq1	82183670	95.830002	0.000004	53.099998
comp4766_c0_seq1	81885839	84.18	0	516
comp4768_c0_seq1	206729858	89.809998	0	1209
comp4770_c0_seq1	135490	100	0	285
comp4771_c0_seq1	73919245	100	0	169
comp4775_c0_seq1	94707225	88.790001	0	172
comp4776_c0_seq1	123780610	59.59	0	121
comp4778_c0_seq1	12230547	100	0.0008	43.900002
comp4788_c0_seq1	12230616	79.720001	0	228
comp4791_c0_seq1	52783583	91.18	0	124
comp4793_c0_seq1	110279018	96.029999	0	1056
comp4794_c0_seq1	56404514	70.849998	0	813
comp4796_c0_seq1	10720223	82.440002	0	486
comp4797_c0_seq1	8134589	80.699997	0	313
comp4798_c0_seq1	158706479	82.419998	0	165
comp4802_c0_seq1	20532412	98.489998	0	501
comp4803_c0_seq1	47116968	100	0	672
comp4804_c0_seq1	75041748	61.540001	0	103
comp4805_c0_seq1	82195535	100	0	565
comp4806_c0_seq1	71151854	62.040001	0	98.199997
comp4808_c0_seq1	62286534	62.889999	0	121
comp4812_c0_seq1	81903611	86.589996	0	143
comp4813_c0_seq1	172046114	50	0	82.400002
comp4814_c0_seq1	92090583	86.519997	0	157
comp4815_c0_seq1	1703316	72.25	0	467
comp4816_c0_seq1	13431576	70.239998	0	263
comp4817_c0_seq1	187668012	68.550003	0	181
comp4819_c0_seq1	81884175	89.480003	0	913
comp4820_c0_seq1	30315906	95.589996	0	610
comp4822_c0_seq1	94730421	87.959999	0	204
comp4823_c0_seq1	88932614	53.900002	0	441
comp4824_c0_seq1	116026	48.119999	0	199
comp4825_c0_seq1	10720075	97.650002	0	175
comp4826_c0_seq1	20178333	86.25	0	856
comp4828_c0_seq1	75042729	56.59	0	335
comp4834_c0_seq1	14285414	56.360001	0	132
comp4835_c0_seq1	1170217	71.879997	0	508
comp4836_c0_seq1	20455322	94.43	0	849
comp4838_c0_seq1	461655	94.120003	0	328
comp4839_c0_seq1	81880374	28.82	0	85.5
comp4841_c0_seq1	17380333	68.089996	0	138
comp4843_c0_seq1	71649267	85.589996	0	351
comp4844_c0_seq1	50403607	100	0	285
comp4846_c0_seq1	2501443	66.220001	0	103
comp4847_c0_seq1	52783239	84.669998	0	218
comp4849_c0_seq1	266472	26.67	0.000001	52.799999
comp4850_c0_seq1	20178322	98.57	0	291
comp4851_c0_seq1	136580	100	0	92
comp4853_c0_seq1	74734300	68.849998	0	194
comp4856_c0_seq1	465508	94.160004	0	328
comp4857_c0_seq1	113575	32.68	0	301
comp4858_c0_seq1	55584150	90	0	236
comp4859_c0_seq1	47117080	98.75	0	163
comp4860_c0_seq1	544231	99.120003	0	909
comp4861_c0_seq1	22002063	89.540001	0	605
comp4862_c0_seq1	399188	84.360001	0	624
comp4863_c0_seq1	50403574	96.730003	0	436
comp4864_c0_seq1	127162	89.699997	0	298
comp4865_c0_seq1	120509	75.57	0	268
comp4866_c0_seq1	14194492	84.989998	0	744
comp4867_c1_seq1	82216089	100	0	191
comp4870_c0_seq1	1351298	87.169998	0	283
comp4872_c0_seq1	50403678	99.300003	0	290
comp4874_c0_seq1	133883	97.480003	0	231
comp4878_c0_seq1	1708596	88.5	0	379
comp4879_c0_seq1	51702210	100	0	458
comp4880_c0_seq1	82593008	57.139999	0.0002	43.900002
comp4881_c0_seq1	51701767	99.43	0	355
comp4882_c0_seq1	48428680	96.589996	0	185
comp4883_c0_seq1	114074	66.669998	0	247
comp4884_c0_seq1	55584134	79.150002	0	387
comp4885_c0_seq1	75039976	96.550003	0	122
comp4887_c0_seq1	67473768	88.830002	0	294
comp4888_c0_seq1	126165	50.380001	0	139
comp4889_c0_seq1	123668	97.529999	0	1230
comp4892_c0_seq1	1346553	97.349998	0	301
comp4894_c0_seq1	11134020	91.449997	0	511
comp4895_c0_seq1	20140734	93.330002	0	210
comp4896_c0_seq1	66774043	87.82	0	291
comp4897_c0_seq1	1706735	79.879997	0	563
comp4899_c0_seq1	84029466	78.449997	0	1019
comp4901_c0_seq1	42559898	80.110001	0	496
comp4902_c0_seq1	78099820	71.32	0	159
comp4906_c0_seq1	1706119	79.080002	0	324
comp4909_c0_seq1	41017816	91.43	0	189
comp4912_c0_seq1	160332310	95.110001	0	586
comp4913_c0_seq1	74733509	95.879997	0	332
comp4915_c0_seq1	47117664	97.080002	0	954
comp4916_c0_seq1	9297050	84	0	263
comp4917_c0_seq1	5915886	70.230003	0	471
comp4923_c0_seq1	29427968	100	0	110
comp4924_c0_seq1	120514	94.25	0	344
comp4925_c0_seq1	6016173	68.599998	0	350
comp4930_c0_seq1	3023549	73.910004	0	105
comp4931_c0_seq1	3914346	36.82	0	369
comp4934_c0_seq1	74758560	58.16	0	233
comp4943_c0_seq1	8928254	50.580002	0	216
comp4947_c0_seq1	75041562	89.720001	0	204
comp4949_c0_seq1	1351211	89.650002	0	971
comp4950_c0_seq1	288558855	74.580002	0	1135
comp4951_c0_seq1	29840802	63.299999	0	364
comp4953_c0_seq1	75041172	54.990002	0	332
comp4954_c0_seq1	6226627	87.720001	0	107
comp4956_c0_seq1	1352725	78.07	0	320
comp4957_c0_seq1	12643967	64.910004	0	597
comp4959_c0_seq1	74710954	49.16	0	269
comp4962_c0_seq1	1705760	69.839996	0	106
comp4967_c0_seq1	146345457	85.5	0	581
comp4970_c0_seq1	130850	98.720001	0	447
comp4971_c2_seq1	13626951	86.739998	0	335
comp4973_c0_seq1	97537467	64.839996	0	154
comp4974_c0_seq1	190358775	73.129997	0	107
comp4977_c0_seq1	6093510	53.889999	0	192
comp4982_c0_seq1	17369657	78.82	0	477
comp4985_c0_seq1	20139721	71.639999	0	215
comp4986_c0_seq1	71164791	87.360001	0	1420
comp4988_c0_seq1	6136451	93.410004	0	172
comp4990_c0_seq1	41019239	92.989998	0	217
comp4991_c0_seq1	48429127	98.949997	0	194
comp4992_c0_seq1	124012336	61.740002	0	132
comp4995_c0_seq1	20139648	78.43	0	90.099998
comp4997_c0_seq2	122138860	100	0	86.300003
comp4998_c0_seq1	133048	96.879997	0	126
comp4999_c0_seq1	85701128	66.889999	0	121
comp5000_c0_seq1	121361	91.800003	0	728
comp5001_c0_seq1	82176556	95.199997	0	236
comp5002_c0_seq1	134931	94.050003	0	324
comp5005_c1_seq1	136085	96.669998	0	201
comp5009_c0_seq1	190352213	50.380001	0	119
comp5010_c0_seq1	75042504	59.84	0	149
comp5014_c0_seq1	1351080	73.379997	0	228
comp5016_c0_seq1	82217207	80.75	0	202
comp5017_c0_seq1	136039	96.889999	0	272
comp5018_c0_seq1	20141252	46.43	0	89
comp5019_c0_seq1	59797921	68.019997	0	249
comp5021_c0_seq1	85687557	61.950001	0	160
comp5022_c0_seq1	20137432	84.849998	0	63.200001
comp5023_c0_seq1	122140836	74.440002	0	340
comp5024_c0_seq1	62510508	47.32	0	88.199997
comp5025_c0_seq1	127171	99.419998	0	334
comp5029_c0_seq1	109940045	69.230003	0	85.099998
comp5034_c1_seq1	127138	88.360001	0	268
comp5035_c0_seq1	29839592	84.040001	0	361
comp5036_c0_seq1	729207	62.939999	0	211
comp5038_c0_seq1	1173177	99.330002	0	307
comp5041_c0_seq1	3024688	91.260002	0	195
comp5043_c0_seq1	134047806	73.959999	0	259
comp5044_c0_seq1	51338665	100	0	188
comp5045_c0_seq1	68053022	72.889999	0	355
comp5049_c0_seq2	51338704	44.68	0	54.299999
comp5050_c0_seq1	75041019	95.220001	0	430
comp5056_c0_seq1	74762759	72.43	0	420
comp5057_c0_seq1	68565132	67.610001	0	77
comp5059_c0_seq1	52783333	79.629997	0	284
comp5060_c0_seq1	122138662	79.370003	0	103
comp5063_c0_seq1	6166589	78.110001	0	395
comp5064_c0_seq1	51316659	97.010002	0	140
comp5065_c0_seq1	117120	54.32	0	91.300003
comp5066_c0_seq1	51704257	56.5	0	278
comp5070_c0_seq1	10720073	54.549999	0	97.800003
comp5072_c0_seq1	71152085	66.970001	0	325
comp5073_c0_seq1	119163	83.110001	0	334
comp5075_c0_seq1	119800	74.809998	0	199
comp5076_c0_seq1	122138847	50.720001	0	76.300003
comp5079_c0_seq1	3023628	83.18	0	969
comp5080_c0_seq1	126372	49.139999	0	305
comp5086_c0_seq1	20178113	56.25	0	91.300003
comp5088_c0_seq1	182676433	63.119999	0	332
comp5090_c0_seq1	3024715	80.160004	0	420
comp5091_c0_seq1	74960830	26.35	0	134
comp5091_c0_seq2	124076	49	0	108
comp5093_c0_seq1	50401178	59.299999	0	227
comp5094_c0_seq1	108860907	78.440002	0	309
comp5095_c0_seq1	1703469	69.230003	0	228
comp5096_c0_seq1	23396477	82.239998	0	197
comp5104_c0_seq1	74741823	46.939999	0	79
comp5105_c0_seq1	21542039	53.950001	0	229
comp5106_c0_seq1	81913261	94.870003	0	377
comp5112_c0_seq1	75570171	44.209999	0	87.800003
comp5115_c0_seq1	92090943	64.760002	0	140
comp5116_c1_seq1	15214295	89.32	0	360
comp5119_c0_seq1	13123952	94.019997	0	805
comp5120_c0_seq1	6685512	89.849998	0	499
comp5121_c0_seq1	135469	99.260002	0	275
comp5123_c0_seq1	7387499	91.419998	0	704
comp5125_c0_seq1	28380093	82.269997	0	408
comp5126_c0_seq1	68053492	79.190002	0	340
comp5131_c0_seq1	75047678	45.709999	0	68.900002
comp5137_c0_seq1	81904741	91.449997	0	494
comp5143_c0_seq1	74730492	63.48	0	82.800003
comp5148_c0_seq1	74752020	78.309998	0	295
comp5152_c0_seq1	122135927	64.709999	0	95.5
comp5162_c0_seq1	56404449	58.799999	0	276
comp5163_c0_seq1	122138623	53.919998	0	205
comp5165_c0_seq1	61212312	94.5	0	553
comp5166_c0_seq1	82075197	98.029999	0	523
comp5170_c0_seq1	20139953	78.239998	0	247
comp5174_c0_seq1	257051079	72.330002	0	310
comp5179_c0_seq1	81895297	91.889999	0	124
comp5184_c0_seq1	74949008	43.549999	0	68.599998
comp5186_c0_seq1	205829285	52.830002	0	233
comp5187_c0_seq1	83305915	87.07	0	200
comp5188_c0_seq1	139641	29.049999	0	127
comp5193_c0_seq1	161784344	90.160004	0	496
comp5198_c0_seq1	62901107	59.349998	0	285
comp5200_c0_seq1	3122370	61.759998	0	177
comp5204_c0_seq1	75069805	97.5	0	80.099998
comp5205_c0_seq1	60392492	62.5	0	58.5
comp5206_c0_seq1	75054474	80.279999	0	241
comp5207_c0_seq1	20981706	89.290001	0	77
comp5215_c0_seq1	160410009	43.02	0	149
comp5223_c0_seq1	122142172	65.43	0	241
comp5225_c0_seq1	12229854	73.940002	0	245
comp5229_c0_seq1	47116230	73.239998	0	315
comp5231_c0_seq1	68565856	91.279999	0	265
comp5232_c0_seq1	12643409	57.360001	0	427
comp5234_c0_seq1	13431905	70.160004	0	143
comp5243_c0_seq1	52783420	87.610001	0	376
comp5247_c0_seq1	81874048	59.009998	0	226
comp5250_c0_seq1	13878808	97.82	0	1012
comp5252_c0_seq1	62510601	89.519997	0	339
comp5258_c0_seq1	115515975	60.360001	0	197
comp5260_c0_seq1	81879422	83.669998	0	171
comp5269_c0_seq1	122066700	84.07	0	387
comp5270_c0_seq1	67477458	77.669998	0	970
comp5272_c0_seq1	108935868	78.349998	0	313
comp5280_c0_seq1	54039623	96.580002	0	238
comp5282_c0_seq1	20455193	86.730003	0	214
comp5287_c0_seq1	77416556	97.970001	0	354
comp5290_c0_seq1	110278889	88.360001	0	805
comp5293_c0_seq1	71152351	91.739998	0	232
comp5294_c0_seq1	158706423	54.41	0	271
comp5297_c0_seq1	3183181	50.389999	0	236
comp5298_c0_seq1	25091393	59.09	0	142
comp5302_c0_seq1	37999846	76.470001	0	103
comp5304_c0_seq1	13431939	71.150002	0	79.300003
comp5310_c1_seq1	75057942	81.669998	0	100
comp5311_c0_seq1	3121992	84.709999	0	850
comp5318_c0_seq1	71152944	71.620003	0	99
comp5319_c0_seq1	62901075	60.610001	0	101
comp5322_c0_seq1	60392647	86.209999	0	256
comp5323_c0_seq1	75041493	75.919998	0	367
comp5324_c0_seq1	82233009	83.610001	0	113
comp5325_c0_seq1	81907653	82.260002	0	427
comp5326_c0_seq1	18276665	69.639999	0	259
comp5329_c0_seq1	93204583	84.160004	0	882
comp5333_c0_seq1	20978543	96.059998	0	635
comp5337_c0_seq2	2498079	68.75	0	139
comp5340_c0_seq1	251757417	68.949997	0	286
comp5348_c0_seq1	73917734	94.970001	0	301
comp5349_c0_seq1	223634714	84.660004	0	487
comp5358_c0_seq1	62900343	59.830002	0	248
comp5359_c0_seq1	547984	65.220001	0	153
comp5362_c0_seq1	74752355	40	0	92.800003
comp5366_c0_seq1	83286949	66.900002	0	528
comp5369_c0_seq1	37077149	65.379997	0	110
comp5370_c0_seq1	82179050	72.879997	0	90.099998
comp5378_c0_seq1	50400606	51.799999	0	224
comp5385_c0_seq1	81881209	50.18	0	228
comp5388_c0_seq2	112823993	50.549999	0	62.400002
comp5391_c0_seq1	38257735	41.950001	0	299
comp5397_c0_seq1	48427860	100	0	136
comp5398_c0_seq1	123892525	95.279999	0	209
comp5404_c0_seq1	22096376	50.509998	0	335
comp5408_c0_seq1	81884164	86.089996	0	204
comp5412_c0_seq1	122065566	86.629997	0	576
comp5413_c0_seq1	160418997	88.239998	0	226
comp5424_c0_seq1	298351633	50.720001	0	64.699997
comp5427_c0_seq1	81868143	58.59	0	265
comp5431_c0_seq1	2507229	63.779999	0	167
comp5435_c0_seq1	2500064	96.43	0	312
comp5441_c0_seq1	22653628	78.440002	0	506
comp5442_c0_seq1	116242778	75.230003	0	139
comp5443_c0_seq1	26398348	72.959999	0	217
comp5446_c0_seq1	75042199	51.610001	0	261
comp5452_c0_seq1	74753511	97.300003	0	900
comp5454_c0_seq1	81896056	57.709999	0	219
comp5456_c0_seq1	74759007	98.029999	0	600
comp5461_c0_seq1	32363205	52.48	0	127
comp5467_c0_seq1	74728942	72.5	0	186
comp5470_c0_seq1	2507560	74.75	0	160
comp5489_c0_seq1	81875956	69.129997	0	504
comp5490_c0_seq1	1707894	93.68	0	736
comp5492_c0_seq1	193806036	47.459999	0	172
comp5494_c0_seq1	21264423	73.389999	0	350
comp5497_c0_seq1	110278817	85.290001	0	314
comp5500_c0_seq1	48428718	99.580002	0	468
comp5502_c0_seq1	218511807	67.160004	0	514
comp5506_c0_seq1	34582313	68.75	0	84.300003
comp5508_c0_seq1	71152990	95.239998	0	163
comp5514_c0_seq2	24418678	86.540001	0	96.699997
comp5516_c0_seq1	37090412	80.790001	0	593
comp5521_c0_seq1	81862238	65.949997	0	320
comp5523_c0_seq1	296453017	70.949997	0	288
comp5524_c0_seq1	75057916	88.239998	0	155
comp5526_c0_seq1	146286066	61.450001	0	151
comp5528_c0_seq1	139814	73.470001	0	87
comp5529_c0_seq1	218511769	65.489998	0	413
comp5535_c0_seq1	124053351	68.5	0	169
comp5537_c0_seq1	223634676	85.889999	0	406
comp5543_c0_seq1	30173484	65.68	0	279
comp5545_c0_seq1	23503103	81.849998	0	416
comp5549_c0_seq1	20139146	66.059998	0	161
comp5553_c0_seq1	116248564	53.57	0	216
comp5554_c0_seq1	68056601	76.32	0	311
comp5557_c0_seq1	121943108	33.330002	0	64.300003
comp5558_c0_seq1	123787272	48.610001	0	76.300003
comp5561_c0_seq1	25453240	92.169998	0	759
comp5562_c0_seq1	123586	92.440002	0	1066
comp5565_c0_seq1	47117760	97.779999	0	176
comp5568_c0_seq1	67461001	77	0	452
comp5569_c0_seq1	116616	37.099998	0	147
comp5574_c0_seq1	81902633	42.959999	0	83.199997
comp5576_c0_seq2	75071014	61.220001	0	386
comp5579_c0_seq1	52783581	84.07	0	206
comp5586_c0_seq1	74752383	70.879997	0	248
comp5588_c0_seq1	32363497	88.400002	0	941
comp5591_c0_seq1	62511243	60.709999	0	156
comp5592_c0_seq1	190352222	67.389999	0	75.099998
comp5593_c0_seq1	74735514	85.879997	0	531
comp5595_c0_seq1	74733244	53.849998	0	206
comp5598_c0_seq1	116242654	35.110001	0	237
comp5605_c0_seq1	74730602	86.959999	0	651
comp5607_c0_seq1	83287794	82.93	0	79.699997
comp5608_c0_seq1	108935892	56.029999	0	126
comp5611_c0_seq1	121622	45.310001	0	63.5
comp5619_c0_seq1	74752560	84.800003	0	434
comp5625_c1_seq1	81918148	100	0	211
comp5626_c0_seq1	81911066	79.199997	0	213
comp5629_c0_seq1	45476977	95.440002	0	538
comp5630_c0_seq1	73919467	75.120003	0	333
comp5632_c0_seq1	313104319	66.550003	0	343
comp5633_c0_seq1	82186610	100	0	249
comp5636_c0_seq1	263505112	91.529999	0	346
comp5638_c0_seq1	50402024	88.540001	0	173
comp5642_c0_seq1	74735206	99.019997	0	413
comp5644_c0_seq1	67472677	96.75	0	545
comp5646_c0_seq1	34922078	58.27	0	136
comp5650_c0_seq1	73621367	98.779999	0	164
comp5655_c0_seq1	47606778	73.68	0	199
comp5656_c0_seq1	12643396	94.970001	0	601
comp5658_c0_seq1	55977309	100	0	150
comp5661_c0_seq1	730281	78.660004	0	426
comp5663_c0_seq1	215274025	65.220001	0	231
comp5670_c0_seq1	55976575	72.830002	0	280
comp5672_c0_seq1	109892881	95.690002	0	451
comp5674_c0_seq1	81880378	99.559998	0	472
comp5678_c0_seq1	92081397	65.080002	0	147
comp5680_c0_seq1	82097939	95.239998	0	235
comp5682_c0_seq1	48428648	44.439999	0	102
comp5694_c0_seq1	17380385	82.400002	0	956
comp5700_c0_seq1	118573674	77.269997	0	206
comp5714_c0_seq1	73921210	73.199997	0	261
comp5720_c0_seq1	1172773	96.550003	0	176
comp5726_c0_seq1	118573682	59.900002	0	235
comp5729_c0_seq1	9910817	66.669998	0	112
comp5734_c0_seq1	74752879	96.940002	0	167
comp5735_c0_seq1	20455484	54.490002	0	333
comp5747_c0_seq1	50403699	66.989998	0	78.599998
comp5754_c0_seq1	81884568	70.889999	0	343
comp5760_c0_seq1	8488997	67.309998	0	84.300003
comp5762_c0_seq1	81892479	56.650002	0	141
comp5763_c0_seq1	24636245	80	0	78.199997
comp5768_c1_seq1	123894421	65.230003	0	401
comp5772_c0_seq1	81977721	41.669998	0.0001	46.200001
comp5773_c0_seq1	27735257	98.540001	0	424
comp5774_c0_seq1	90111978	80.900002	0	564
comp5778_c0_seq1	38605641	29.24	0.00003	48.099998
comp5783_c0_seq1	118493	86.120003	0	886
comp5785_c0_seq1	122140906	77.650002	0	795
comp5786_c0_seq1	38372432	83.760002	0	194
comp5794_c1_seq1	81914049	55.41	0	165
comp5798_c0_seq1	2499916	57.330002	0	91.699997
comp5801_c0_seq1	124795	58.330002	0	78.199997
comp5802_c0_seq1	126722	66.669998	0	75.099998
comp5811_c0_seq1	48428681	67.029999	0	125
comp5813_c0_seq2	209572747	78.849998	0	603
comp5822_c0_seq2	82198464	90.779999	0	266
comp5824_c0_seq1	81896690	33.330002	0	79.699997
comp5827_c0_seq1	585126	82.050003	0	208
comp5828_c0_seq1	120178	60.419998	0	1023
comp5830_c0_seq1	132474	63.799999	0	206
comp5836_c1_seq1	135305	62.619999	0	282
comp5838_c0_seq1	317373537	71.050003	0	59.700001
comp5839_c0_seq1	82081946	99.220001	0	751
comp5840_c0_seq1	123892950	71.860001	0	412
comp5842_c0_seq1	81884346	79.389999	0	444
comp5860_c0_seq1	121407	87.760002	0	92.400002
comp5861_c0_seq1	1352170	64.129997	0	128
comp5867_c0_seq2	33301136	76.639999	0	496
comp5871_c0_seq1	28558771	54.290001	0	69.300003
comp5874_c0_seq1	135863	83.919998	0	500
comp5878_c0_seq1	78099172	90.809998	0	530
comp5883_c0_seq1	76364210	57.299999	0	342
comp5885_c0_seq1	61211843	64.040001	0	116
comp5893_c0_seq1	33301665	75.709999	0	120
comp5895_c0_seq1	108935894	62.560001	0	239
comp5899_c0_seq1	74751878	67.5	0	285
comp5902_c0_seq1	81914888	41.360001	0	150
comp5905_c0_seq1	81883530	88.120003	0	546
comp5907_c0_seq1	38502960	62.98	0	341
comp5911_c0_seq1	74853977	20.049999	0.0004	47.400002
comp5915_c0_seq1	3912957	84.879997	0	457
comp5922_c0_seq1	32363336	81.68	0	354
comp5929_c0_seq1	18203314	78.989998	0	231
comp5941_c0_seq1	73621962	59.34	0	392
comp5942_c0_seq1	126302516	94.199997	0	696
comp5947_c0_seq1	20177875	39.130001	0	71.599998
comp5951_c0_seq1	68565571	35.709999	0.0003	43.099998
comp5957_c0_seq1	73920151	31.559999	0	127
comp5958_c0_seq1	11133307	55	0.000001	52
comp5962_c0_seq1	51701398	67.059998	0	112
comp5972_c0_seq1	122135912	77.779999	0	109
comp5982_c0_seq1	38503038	62.5	0	137
comp5985_c0_seq1	12643943	99.139999	0	240
comp5989_c0_seq1	115502446	29.76	0	98.199997
comp6002_c0_seq1	14548111	66.269997	0	99.400002
comp6006_c0_seq1	47117278	30.77	0	65.900002
comp6014_c0_seq1	46577637	96.059998	0	380
comp6040_c0_seq2	126360405	65.150002	0	238
comp6041_c0_seq1	56748883	55.439999	0	229
comp6048_c0_seq1	121940040	84.059998	0	440
comp6051_c0_seq1	82236366	98.849998	0	179
comp6060_c0_seq1	20137258	64.849998	0	223
comp6064_c0_seq1	82075483	87.730003	0	307
comp6066_c0_seq2	126302539	91.860001	0	319
comp6070_c0_seq1	81906157	71.099998	0	434
comp6078_c0_seq1	189047131	63.509998	0	185
comp6086_c0_seq1	205371737	67.32	0	418
comp6096_c0_seq1	399362	49.25	0	75.099998
comp6098_c0_seq1	110816446	61.599998	0	165
comp6101_c0_seq1	50401533	80.260002	0	140
comp6106_c0_seq1	88984093	75	0	302
comp6109_c0_seq1	73920036	40.200001	0	142
comp6114_c0_seq1	266425	89.050003	0	391
comp6121_c0_seq1	82080896	86.360001	0	110
comp6124_c0_seq1	74729187	43.650002	0	100
comp6126_c0_seq1	73919262	86.849998	0	346
comp6128_c0_seq1	23396464	33.580002	0	167
comp6130_c0_seq1	55584145	88.190002	0	473
comp6137_c0_seq1	81876403	74.599998	0	299
comp6144_c0_seq1	123894504	37.5	0	63.5
comp6151_c0_seq1	61212964	55.779999	0	158
comp6162_c0_seq1	67460619	81.529999	0	283
comp6166_c0_seq1	73915357	48.009998	0	146
comp6167_c0_seq1	74738322	84.510002	0	384
comp6169_c1_seq1	3914362	61.540001	0	213
comp6172_c0_seq1	20141767	67.110001	0	210
comp6181_c0_seq1	254763442	56.389999	0	132
comp6198_c0_seq1	82175439	57.799999	0	124
comp6206_c0_seq1	109892506	71.540001	0	200
comp6210_c0_seq1	296437369	97.300003	0	79
comp6214_c0_seq1	61216800	43.529999	0	220
comp6224_c0_seq1	12643930	69.919998	0	77.800003
comp6231_c0_seq1	81916006	69.620003	0	82
comp6243_c0_seq1	74860455	50	0.00009	45.099998
comp6246_c0_seq1	34395641	92.059998	0	399
comp6247_c0_seq1	13628527	60.09	0	249
comp6249_c0_seq1	115311967	67.440002	0	320
comp6253_c0_seq1	229463041	89.519997	0	520
comp6266_c0_seq1	6919907	79.019997	0	221
comp6280_c0_seq1	74715714	98.330002	0	122
comp6283_c1_seq1	81900317	72.970001	0	63.200001
comp6284_c0_seq1	12746552	63.810001	0	138
comp6286_c0_seq1	13124090	99.220001	0	227
comp6288_c0_seq1	73919414	64.440002	0	74.300003
comp6299_c0_seq1	90185235	100	0	207
comp6301_c0_seq1	544377	71.699997	0	84.300003
comp6301_c1_seq1	30315816	84.769997	0	319
comp6302_c0_seq1	223634727	55.450001	0	129
comp6305_c0_seq2	82180194	50.939999	0	61.599998
comp6308_c0_seq1	13124260	65.330002	0	70.099998
comp6311_c0_seq1	81889153	62.619999	0	131
comp6316_c0_seq1	1169735	97.290001	0	515
comp6317_c0_seq1	68052029	86.190002	0	294
comp6319_c0_seq1	41017496	82.349998	0	142
comp6320_c0_seq1	68565837	54.389999	0	65.5
comp6322_c0_seq1	108860916	98.209999	0	140
comp6327_c0_seq1	2498754	96.629997	0	318
comp6347_c0_seq1	83301602	34.07	0.00001	47.799999
comp6350_c0_seq1	33301033	67.900002	0	216
comp6352_c0_seq1	23396508	81.25	0	447
comp6358_c0_seq1	2501104	86.669998	0	134
comp6359_c0_seq1	2500905	97.800003	0	176
comp6361_c0_seq1	81883113	62.040001	0	151
comp6364_c0_seq1	20140094	40.580002	0.00003	48.900002
comp6369_c0_seq1	8928274	46.43	0	66.599998
comp6370_c0_seq1	88911363	94.029999	0	815
comp6373_c0_seq1	61216831	61.799999	0	180
comp6379_c0_seq1	187471137	34.779999	0	101
comp6392_c0_seq1	160332299	90.290001	0	979
comp6393_c0_seq1	115205	56.32	0	203
comp6397_c0_seq1	109892823	59.400002	0	145
comp6400_c0_seq1	2499647	88.589996	0	256
comp6401_c0_seq1	2494246	97.529999	0	283
comp6408_c0_seq1	71153050	51.630001	0	384
comp6418_c0_seq1	122136508	35.290001	0.0002	44.299999
comp6425_c0_seq1	81884213	89.190002	0	105
comp6430_c0_seq1	81913325	84.169998	0	178
comp6431_c0_seq1	74738589	99.019997	0	210
comp6432_c0_seq1	82206437	75.080002	0	455
comp6436_c0_seq1	41017513	62.400002	0	130
comp6457_c0_seq1	85700368	87.379997	0	387
comp6469_c0_seq1	311033543	57.43	0	162
comp6470_c0_seq1	6685833	96.669998	0	61.599998
comp6472_c0_seq1	81897358	69.010002	0	429
comp6474_c0_seq1	82176597	84.870003	0	163
comp6479_c0_seq1	2498981	82.110001	0	400
comp6481_c0_seq1	122142801	86.669998	0	297
comp6483_c0_seq1	51316519	99.559998	0	482
comp6489_c0_seq1	47606223	80	0	157
comp6501_c0_seq1	1710811	32.84	0	390
comp6502_c0_seq1	18266825	88.279999	0	271
comp6505_c0_seq1	85701132	88.510002	0	247
comp6507_c0_seq1	12230161	51.990002	0	252
comp6508_c0_seq1	21362968	71.540001	0	181
comp6517_c0_seq1	108935853	38.099998	0	67.800003
comp6519_c0_seq1	82178603	60.380001	0	72.800003
comp6521_c0_seq1	156633606	65.25	0	365
comp6523_c0_seq1	262527573	78.260002	0.0007	42
comp6525_c0_seq1	290463266	95.769997	0	133
comp6531_c0_seq1	1172923	67.389999	0	134
comp6534_c0_seq1	113607	74.650002	0	101
comp6537_c0_seq1	47117217	84.089996	0	125
comp6538_c0_seq1	81903212	48.98	0.000002	50.799999
comp6541_c0_seq1	28558074	83.440002	0	269
comp6542_c0_seq1	5921955	58.700001	0	61.200001
comp6550_c0_seq1	296452988	87.389999	0	386
comp6554_c0_seq2	81880087	51.040001	0	79.699997
comp6567_c0_seq1	74761679	45.029999	0	150
comp6596_c0_seq1	6136320	63.380001	0	77.800003
comp6607_c0_seq1	81170669	69.589996	0	274
comp6610_c0_seq1	62901091	90.970001	0	283
comp6649_c0_seq1	24418560	80.839996	0	532
comp6649_c1_seq1	75041488	78.239998	0	290
comp6652_c0_seq1	3024541	61.07	0	290
comp6652_c0_seq2	18202034	35	0.0003	43.099998
comp6655_c0_seq1	33112671	88.349998	0	187
comp6656_c0_seq1	91208165	58.189999	0	211
comp6658_c0_seq1	23503077	64.040001	0	262
comp6659_c0_seq1	7387887	50.48	0	109
comp6661_c0_seq1	81897571	63.529999	0	116
comp6663_c0_seq1	81871915	82	0	961
comp6672_c0_seq1	81905408	30.58	0.0002	45.400002
comp6679_c0_seq1	82179250	88.459999	0	106
comp6681_c0_seq1	122139924	66.839996	0	426
comp6684_c0_seq1	122069932	89.309998	0	195
comp6686_c0_seq1	25452905	69.5	0	163
comp6687_c0_seq1	231907	71.769997	0	652
comp6698_c0_seq1	75070525	64.940002	0	394
comp6704_c0_seq1	82186763	83.330002	0	82
comp6709_c0_seq1	82219706	96.150002	0.000001	53.099998
comp6710_c0_seq1	189041165	56.860001	0	64.300003
comp6714_c0_seq1	74737148	46.07	0	212
comp6718_c0_seq1	62287487	89.620003	0	340
comp6719_c0_seq2	47605556	38.240002	0	69.300003
comp6730_c1_seq1	118582027	50.389999	0	107
comp6738_c0_seq1	67460390	94.879997	0	426
comp6741_c0_seq1	37999756	98.959999	0	219
comp6743_c0_seq1	13633926	73.550003	0	232
comp6746_c0_seq1	2499582	88.419998	0	183
comp6752_c0_seq1	74732907	48.689999	0	297
comp6759_c0_seq1	52000744	78.739998	0	291
comp6770_c0_seq1	81910241	83.940002	0	254
comp6771_c0_seq1	3024764	93.660004	0	914
comp6773_c0_seq1	1708823	81.540001	0	186
comp6774_c0_seq1	143811359	80.849998	0	302
comp6785_c1_seq1	124053383	69.089996	0	85.099998
comp6786_c0_seq1	20139071	70	0	154
comp6788_c0_seq1	59799151	98.230003	0	401
comp6790_c0_seq1	1709662	62.880001	0	514
comp6797_c0_seq1	29840867	96.470001	0	186
comp6804_c0_seq1	152112287	76.919998	0	82.800003
comp6810_c0_seq1	189041674	62.830002	0	432
comp6814_c0_seq1	13124049	90.720001	0	182
comp6819_c0_seq1	399470	74.07	0	122
comp6832_c0_seq1	76803660	100	0	296
comp6832_c0_seq2	88984241	99.300003	0	293
comp6835_c0_seq1	14547943	60.560001	0	91.300003
comp6841_c0_seq1	56748768	56.93	0	171
comp6842_c0_seq1	59797910	30.870001	0	90.900002
comp6842_c0_seq2	62900348	33.709999	0.0001	47
comp6849_c0_seq1	119390880	82.860001	0	64.300003
comp6850_c0_seq1	122821	92.410004	0	797
comp6859_c0_seq1	34222626	62.599998	0	311
comp6861_c0_seq1	20532094	73.75	0	133
comp6878_c0_seq1	123787462	51.200001	0	129
comp6879_c0_seq1	71153233	78.949997	0	102
comp6885_c0_seq1	2842675	80.690002	0	502
comp6886_c0_seq1	189034058	60.189999	0	135
comp6896_c0_seq1	51316480	85.949997	0	318
comp6898_c0_seq1	29336622	99.129997	0	228
comp6906_c0_seq1	45477317	75.889999	0	141
comp6912_c0_seq1	81904608	78.220001	0	771
comp6918_c0_seq1	37537857	82.029999	0	185
comp6926_c0_seq1	50403772	82.470001	0	489
comp6927_c0_seq1	74760738	86.790001	0	413
comp6938_c0_seq1	117501	86.010002	0	569
comp6942_c0_seq1	1170586	85.860001	0	507
comp6943_c0_seq1	115311890	67.830002	0	139
comp6946_c0_seq1	108935958	84.519997	0	129
comp6949_c0_seq1	156630938	87.639999	0	1098
comp6953_c0_seq1	81900425	67.919998	0	121
comp6955_c0_seq1	37077418	49.330002	0	80.099998
comp6969_c0_seq1	32469711	48.740002	0	92
comp6982_c0_seq1	118572639	75.519997	0	316
comp6983_c0_seq1	81901430	38.060001	0	74.699997
comp6986_c0_seq1	26006883	68.199997	0	303
comp6987_c0_seq1	14916646	89.050003	0	262
comp6992_c0_seq1	1703392	74.75	0	134
comp6998_c0_seq2	55583975	81.559998	0	197
comp6999_c0_seq1	81876376	59.099998	0	358
comp7002_c0_seq1	1709739	87.650002	0	158
comp7004_c0_seq1	122135265	81.470001	0	543
comp7008_c0_seq1	27734425	71.519997	0	188
comp7008_c1_seq1	126302521	100	0	65.5
comp7011_c0_seq1	83305808	74.629997	0	308
comp7012_c0_seq1	266391	86.339996	0	290
comp7015_c0_seq1	122135696	76.43	0	416
comp7023_c0_seq1	1717814	85.370003	0	81.599998
comp7028_c1_seq1	123785522	50	0	60.799999
comp7031_c0_seq1	47605729	84.239998	0	295
comp7043_c1_seq1	215273871	52.939999	0.001	41.599998
comp7054_c0_seq1	18202339	61.18	0	120
comp7062_c0_seq1	13431311	58.16	0	197
comp7073_c0_seq1	76800648	42.34	0	67.800003
comp7078_c0_seq1	47605987	86.669998	0	124
comp7087_c0_seq1	41688714	95.199997	0	370
comp7088_c0_seq1	17380181	91.18	0	239
comp7094_c0_seq1	82180300	81.300003	0	209
comp7099_c0_seq1	75041063	94.550003	0	96.300003
comp7106_c0_seq1	281312476	85.639999	0	350
comp7111_c0_seq1	68052297	69.230003	0	94
comp7122_c0_seq1	62287161	52.049999	0	206
comp7130_c0_seq1	29337031	87.790001	0	739
comp7131_c0_seq1	74728888	74.309998	0	221
comp7152_c0_seq1	68565154	60	0.0004	43.5
comp7156_c0_seq1	50400595	78.379997	0	176
comp7158_c0_seq1	1705565	69.529999	0	386
comp7160_c0_seq1	62512140	59.18	0	115
comp7169_c0_seq1	81886907	66.029999	0	196
comp7180_c0_seq1	74727544	65.669998	0	98.599998
comp7181_c0_seq1	52000682	56.900002	0.00004	46.200001
comp7184_c0_seq1	62511198	95.330002	0	203
comp7188_c0_seq1	122145942	74.230003	0	419
comp7190_c0_seq1	126352259	65	0	339
comp7195_c0_seq1	14549172	49.52	0	335
comp7199_c0_seq1	34395824	86.669998	0	283
comp7202_c0_seq1	82242781	96.150002	0	109
comp7205_c0_seq1	82176520	97.870003	0	101
comp7206_c0_seq1	123794588	100	0	121
comp7216_c0_seq1	90110024	93.480003	0	189
comp7219_c0_seq1	251757415	72.410004	0.000002	50.400002
comp7221_c0_seq1	332278151	85	0	116
comp7230_c0_seq1	122066312	69.879997	0	101
comp7231_c0_seq1	146325015	87.5	0	259
comp7232_c0_seq2	34395560	43.48	0	52.799999
comp7236_c0_seq1	81872485	60.290001	0	264
comp7237_c0_seq1	82197843	93.690002	0	978
comp7252_c0_seq1	160331887	47.060001	0	87
comp7255_c0_seq1	20138723	91.639999	0	553
comp7257_c0_seq1	78099145	28.57	0	62.799999
comp7260_c0_seq1	62510952	86.389999	0	498
comp7270_c0_seq1	2506217	75.709999	0	324
comp7288_c0_seq1	75061606	75.68	0	223
comp7292_c0_seq1	61252289	46.48	0	266
comp7297_c0_seq1	115763	61.540001	0	140
comp7304_c0_seq1	81883244	89.610001	0	286
comp7325_c0_seq1	116241235	94.68	0	185
comp7325_c0_seq2	7387495	55.23	0	166
comp7331_c0_seq1	74749411	68.010002	0	268
comp7335_c0_seq1	90101442	85.370003	0	322
comp7342_c0_seq1	75041135	58.080002	0	177
comp7345_c0_seq1	12643801	32.970001	0	85.5
comp7346_c0_seq1	73622085	67.010002	0	122
comp7350_c0_seq1	41018158	83.650002	0	574
comp7352_c0_seq1	97049335	79.629997	0	345
comp7357_c0_seq1	13878803	68.82	0	279
comp7360_c0_seq1	55976538	41.119999	0	84.300003
comp7370_c0_seq1	17369347	75.129997	0	274
comp7373_c0_seq1	7387554	98.050003	0	420
comp7380_c0_seq1	18266743	85.190002	0	290
comp7383_c0_seq2	50400605	80.459999	0	258
comp7384_c0_seq1	82174873	94.059998	0	203
comp7386_c0_seq1	82133637	51.740002	0	140
comp7396_c0_seq1	51338680	100	0	152
comp7402_c0_seq1	75061860	85.440002	0	161
comp7403_c0_seq1	3122327	98.760002	0	318
comp7407_c0_seq1	122065165	50.459999	0	284
comp7409_c0_seq1	129365	81.370003	0	531
comp7415_c0_seq1	156633547	63.360001	0	599
comp7416_c0_seq1	37537869	94.610001	0	337
comp7417_c0_seq1	62287022	82.040001	0	316
comp7420_c0_seq1	90101757	54.950001	0	107
comp7426_c0_seq1	12643302	79.669998	0	199
comp7434_c0_seq1	109894867	77.309998	0	348
comp7436_c0_seq1	13431575	64.080002	0	295
comp7437_c0_seq1	74715800	25.27	0	348
comp7440_c0_seq1	75064956	67.809998	0	209
comp7442_c0_seq1	17380155	84.620003	0	191
comp7444_c0_seq1	12643510	30.93	0.0001	44.700001
comp7448_c0_seq2	152031626	65.220001	0	121
comp7449_c0_seq1	147744584	89.059998	0	226
comp7455_c0_seq1	74738164	53.849998	0	53.900002
comp7461_c0_seq1	20140923	67.510002	0	260
comp7465_c0_seq1	22256930	78.150002	0	525
comp7469_c0_seq1	123910222	96.129997	0	552
comp7471_c0_seq1	81889924	81.480003	0	351
comp7480_c0_seq1	81902472	40.209999	0	82
comp7486_c0_seq1	310947345	25.75	0.0006	43.099998
comp7488_c0_seq1	215273971	70.559998	0	139
comp7497_c0_seq1	54036551	100	0	99
comp7500_c0_seq1	108860794	91.489998	0	247
comp7502_c0_seq1	61251931	47.200001	0	109
comp7505_c0_seq1	37537753	98.650002	0	298
comp7507_c0_seq1	122135990	87.099998	0	57.400002
comp7509_c0_seq1	13633925	96.43	0	55.099998
comp7513_c0_seq1	74710467	89.089996	0	254
comp7517_c0_seq1	122142813	100	0	128
comp7520_c0_seq1	122143860	90.699997	0	79.699997
comp7535_c0_seq1	12230591	98.339996	0	587
comp7541_c0_seq1	22261810	45.240002	0	78.199997
comp7546_c0_seq1	74751545	56.16	0	143
comp7549_c0_seq1	81877469	71.220001	0	162
comp7554_c0_seq1	3914211	67.800003	0	173
comp7565_c0_seq1	34395506	53.57	0	58.5
comp7566_c0_seq1	81875741	39.189999	0.00002	47
comp7570_c0_seq1	461548	60.950001	0	134
comp7576_c0_seq1	20137708	81.120003	0	751
comp7583_c0_seq1	82209740	72.730003	0	103
comp7598_c0_seq1	49065833	98.099998	0	214
comp7603_c0_seq1	729886	95.449997	0	263
comp7604_c0_seq1	45644949	37.619999	0.000001	52.400002
comp7606_c0_seq1	91207950	64	0	159
comp7611_c0_seq1	126253805	85.629997	0	322
comp7612_c0_seq1	13878500	57.139999	0	121
comp7616_c0_seq1	81915145	61.959999	0	101
comp7618_c0_seq1	82082972	93.330002	0	407
comp7622_c0_seq1	13431726	58.389999	0	135
comp7634_c0_seq1	81883523	63.330002	0	123
comp7643_c0_seq1	123910325	100	0	94
comp7645_c0_seq1	75064298	63.889999	0	56.599998
comp7649_c0_seq1	11135138	71.029999	0	302
comp7650_c0_seq1	1346054	68.730003	0	445
comp7651_c0_seq1	56757608	86.760002	0	243
comp7658_c0_seq1	123795623	69.510002	0	134
comp7660_c0_seq1	12644129	62.5	0	428
comp7665_c0_seq1	67476945	65.690002	0	139
comp7669_c0_seq1	150416149	81.160004	0	200
comp7670_c0_seq1	8928539	60.98	0	155
comp7672_c0_seq1	123797485	71.529999	0	181
comp7674_c0_seq1	75073578	91.029999	0	389
comp7689_c0_seq1	74734313	83.129997	0	420
comp7692_c0_seq1	46397478	62.669998	0	152
comp7696_c0_seq1	145566941	71.25	0	89.699997
comp7697_c0_seq1	74854927	35.860001	0	105
comp7698_c0_seq1	67462046	87.360001	0	635
comp7700_c0_seq1	73918916	79.889999	0	259
comp7704_c0_seq1	334350867	65.330002	0	110
comp7705_c0_seq1	74760909	92.160004	0	86.699997
comp7717_c0_seq1	122140267	43.860001	0.00006	46.200001
comp7729_c0_seq1	123892373	57.450001	0	93.199997
comp7736_c0_seq1	317373308	90.32	0	230
comp7745_c0_seq1	18202611	41.23	0	67.400002
comp7752_c0_seq1	1710629	68.809998	0	159
comp7753_c0_seq1	6016401	80.330002	0	371
comp7761_c0_seq1	45477299	94.900002	0	303
comp7765_c0_seq1	81911966	66.459999	0	191
comp7773_c0_seq1	1709586	73.550003	0	450
comp7776_c0_seq1	1703072	60.48	0	129
comp7782_c0_seq1	45476941	52.169998	0	199
comp7793_c0_seq1	7531050	82.349998	0	115
comp7798_c0_seq1	2506498	94.830002	0	85.5
comp7801_c0_seq1	67461864	49.619999	0	222
comp7804_c0_seq1	120611	77.830002	0	838
comp7814_c0_seq1	158515405	65.849998	0	117
comp7816_c0_seq1	135685	91.389999	0	298
comp7817_c0_seq1	67461213	72.550003	0.00007	45.400002
comp7817_c0_seq2	48428640	90.480003	0	91.699997
comp7819_c0_seq1	3122959	88.239998	0	124
comp7845_c0_seq1	124021008	85.779999	0	398
comp7851_c0_seq1	143586502	87.25	0	167
comp7853_c0_seq1	119244	63.43	0	454
comp7854_c0_seq1	75070938	85.080002	0	520
comp7863_c0_seq1	60390101	54.900002	0	127
comp7865_c0_seq1	147744602	62.689999	0	218
comp7868_c0_seq1	22095430	64.709999	0	73.199997
comp7885_c0_seq1	74728034	60.68	0	85.900002
comp7897_c0_seq1	134047724	43.48	0	89
comp7902_c0_seq1	46576604	92.309998	0	79.699997
comp7904_c0_seq1	82193471	40.950001	0	129
comp7905_c0_seq1	81881089	66.120003	0	254
comp7906_c0_seq1	82179669	72.370003	0	235
comp7909_c0_seq1	71152121	65.050003	0	125
comp7916_c0_seq1	119371017	92.449997	0	260
comp7919_c0_seq1	17368870	91.389999	0	380
comp7933_c0_seq1	74733721	82.139999	0.000003	52.799999
comp7936_c0_seq1	74715644	56.779999	0	140
comp7942_c1_seq1	74866414	69.089996	0	80.5
comp7945_c1_seq1	56749780	43.700001	0	108
comp7947_c0_seq1	34922831	69.870003	0	206
comp7952_c0_seq1	51316484	57.73	0	94
comp7954_c0_seq1	123648	98.720001	0	981
comp7957_c0_seq1	38258411	80.879997	0	343
comp7962_c0_seq1	44887884	91.57	0	160
comp7963_c0_seq1	82183507	90.57	0	97.800003
comp7966_c0_seq1	82180376	74.739998	0	151
comp7974_c0_seq1	229598021	72.220001	0	164
comp7975_c0_seq1	48429239	89.93	0	550
comp7991_c0_seq1	81899328	42.470001	0	56.200001
comp8000_c0_seq1	38502853	70.449997	0	284
comp8001_c0_seq1	3024051	65.790001	0	110
comp8010_c0_seq1	6686033	81.879997	0	243
comp8013_c0_seq1	115502460	91.360001	0	155
comp8026_c0_seq1	33112222	98.959999	0	380
comp8033_c0_seq1	75061733	98.550003	0	471
comp8034_c0_seq1	126360404	52.919998	0	241
comp8036_c0_seq1	3183045	45.099998	0	100
comp8039_c0_seq1	122140086	65.089996	0	272
comp8053_c0_seq1	75055014	64.25	0	272
comp8057_c0_seq1	74750555	62.400002	0	131
comp8061_c0_seq1	46397673	100	0	80.5
comp8071_c0_seq1	81883269	82.419998	0	138
comp8085_c0_seq1	83302140	92.660004	0	341
comp8093_c0_seq1	1706220	92.43	0	489
comp8094_c0_seq1	81885100	40.759998	0	98.199997
comp8096_c0_seq1	28201769	90.480003	0	84.699997
comp8099_c0_seq1	74732524	41.040001	0	184
comp8102_c0_seq1	12229697	82.410004	0	137
comp8103_c0_seq2	81868393	95.650002	0.000004	50.099998
comp8104_c0_seq1	74751242	71.330002	0	194
comp8107_c0_seq1	82122188	78.269997	0	466
comp8112_c0_seq1	30316295	71.43	0.000001	52
comp8127_c0_seq1	82180053	100	0	60.799999
comp8142_c0_seq1	12229745	90.129997	0	275
comp8151_c0_seq1	47117626	55.650002	0	231
comp8154_c0_seq1	548354	83.18	0	148
comp8155_c0_seq1	14548013	95.449997	0	389
comp8158_c0_seq1	126548	41.880001	0	91.300003
comp8163_c0_seq1	209572614	67.330002	0	224
comp8171_c0_seq1	74753089	80.809998	0	327
comp8173_c0_seq1	74731067	57.240002	0	132
comp8175_c0_seq1	122132456	96.18	0	481
comp8177_c0_seq1	20455039	80.949997	0	224
comp8179_c0_seq1	172044569	82.349998	0	84.300003
comp8181_c0_seq1	82179603	73.400002	0	159
comp8192_c0_seq1	75070514	96.639999	0	246
comp8193_c0_seq1	51701935	95.860001	0	257
comp8193_c0_seq2	110288004	99.32	0	278
comp8198_c0_seq2	20137933	79.650002	0	277
comp8207_c0_seq1	41688617	59.630001	0	120
comp8212_c0_seq1	110287797	99.18	0	245
comp8223_c0_seq1	116241310	83.209999	0	201
comp8225_c0_seq1	6685695	61.07	0	166
comp8226_c0_seq1	37078499	77.620003	0	387
comp8237_c0_seq1	2495712	93.980003	0	456
comp8245_c0_seq1	81916415	59.43	0	96.300003
comp8246_c0_seq1	122140411	76.739998	0	207
comp8248_c0_seq1	14194959	99.25	0	522
comp8251_c0_seq1	73915340	59.84	0	135
comp8258_c0_seq1	46397886	51.32	0	189
comp8263_c0_seq1	82082081	62.84	0	177
comp8265_c0_seq1	82240386	66.669998	0	510
comp8273_c0_seq1	121284	62.919998	0	122
comp8279_c0_seq1	81903063	58.599998	0	190
comp8283_c0_seq1	123779864	54.080002	0	115
comp8285_c0_seq1	33860150	90.059998	0	318
comp8287_c0_seq1	41018470	94.120003	0	569
comp8291_c0_seq1	327478523	77.019997	0	259
comp8296_c0_seq1	62511144	70.779999	0	227
comp8302_c0_seq2	123788860	55	0.0002	46.599998
comp8324_c0_seq1	123897612	76.919998	0	446
comp8329_c0_seq1	68565278	68	0.00004	46.200001
comp8330_c1_seq1	20139193	87.260002	0	240
comp8337_c0_seq1	20178280	72.660004	0	206
comp8338_c0_seq1	189040074	86.900002	0	275
comp8342_c0_seq1	133702	91.93	0	746
comp8346_c0_seq1	20141794	92.82	0	686
comp8366_c0_seq1	74752644	60.290001	0	168
comp8367_c0_seq1	121957111	68.559998	0	238
comp8368_c0_seq1	45477216	66.459999	0	201
comp8372_c0_seq1	21617826	85.309998	0	357
comp8377_c0_seq1	34395516	77.160004	0	410
comp8388_c0_seq1	123787495	60.209999	0	644
comp8397_c0_seq1	20531987	75	0	315
comp8399_c0_seq1	51316528	85.940002	0	206
comp8404_c0_seq1	55583897	69.510002	0	108
comp8405_c0_seq1	30923427	76.470001	0	287
comp8413_c0_seq1	123797449	79.650002	0	177
comp8424_c0_seq1	47116932	97.949997	0	457
comp8427_c0_seq1	1352534	84.5	0	348
comp8439_c0_seq1	13124488	56.82	0.000005	49.299999
comp8444_c0_seq1	190411564	66.669998	0	82
comp8448_c0_seq1	23503056	93.260002	0	363
comp8458_c0_seq1	68566204	71.779999	0	461
comp8459_c0_seq1	124015161	80.68	0	265
comp8462_c0_seq1	73622099	59.060001	0	374
comp8479_c0_seq1	9087148	73.019997	0	107
comp8486_c0_seq1	61221740	60.139999	0	180
comp8488_c0_seq1	62297720	84.519997	0	152
comp8494_c0_seq1	158937334	64.510002	0	494
comp8504_c0_seq1	1710003	93.790001	0	319
comp8505_c0_seq1	10720288	84.620003	0	311
comp8506_c0_seq1	75054807	76.919998	0	63.200001
comp8510_c0_seq1	2495017	83.5	0	187
comp8511_c0_seq1	548702	97.599998	0	270
comp8515_c0_seq1	123782206	75.559998	0	233
comp8516_c0_seq1	75041783	57.5	0.000002	51.599998
comp8527_c0_seq1	158706468	84.900002	0	308
comp8528_c0_seq1	73920080	88.089996	0	772
comp8529_c0_seq1	20532389	67.489998	0	330
comp8530_c1_seq1	31076858	66.440002	0	112
comp8532_c0_seq1	115311850	42.860001	0	127
comp8534_c0_seq1	148887467	56.57	0	181
comp8535_c1_seq1	116242843	83.330002	0	126
comp8542_c0_seq1	1708004	71.5	0	320
comp8554_c0_seq1	82227617	95.510002	0	194
comp8555_c0_seq1	29840800	97.139999	0	68.599998
comp8557_c0_seq1	17366636	51.560001	0	262
comp8559_c0_seq1	74745228	56.59	0	147
comp8562_c0_seq1	2499523	78.510002	0	196
comp8564_c0_seq1	1708967	89.550003	0	599
comp8573_c0_seq1	116670	64.800003	0	174
comp8580_c0_seq1	52783457	55.209999	0	114
comp8581_c0_seq1	62512127	100	0.0002	43.900002
comp8583_c0_seq1	126352252	76.709999	0	124
comp8598_c0_seq2	82210068	70	0	53.099998
comp8601_c0_seq1	1705558	66.18	0	186
comp8603_c0_seq1	8247945	70.120003	0	616
comp8606_c0_seq1	465917	38.139999	0	69.300003
comp8607_c0_seq1	110815875	52.380001	0	270
comp8629_c0_seq1	74727288	47.619999	0.00001	48.099998
comp8646_c0_seq1	1171865	78.099998	0	286
comp8652_c0_seq1	6166186	77.269997	0	208
comp8655_c1_seq1	46576615	75	0	181
comp8661_c0_seq1	75061940	77.489998	0	404
comp8662_c0_seq1	68565362	84.25	0	217
comp8666_c0_seq1	51315842	58.369999	0	404
comp8669_c0_seq1	81637588	42.240002	0	115
comp8671_c0_seq1	55976301	80	0	177
comp8672_c0_seq1	145559492	62.5	0	108
comp8673_c0_seq1	82077232	52.799999	0	129
comp8676_c0_seq1	66773867	75	0	155
comp8700_c0_seq2	47116024	42.619999	0	117
comp8702_c0_seq1	132533	97.949997	0	315
comp8711_c0_seq1	68052312	97.330002	0	308
comp8713_c0_seq1	46396148	82.650002	0	179
comp8714_c0_seq1	32129457	81.620003	0	242
comp8715_c0_seq1	115311636	76.760002	0	230
comp8717_c0_seq1	74723669	87.32	0	215
comp8723_c0_seq1	74723447	62.5	0	57.799999
comp8724_c0_seq1	82233772	85.419998	0	268
comp8725_c0_seq1	78100196	90.360001	0	377
comp8730_c0_seq1	74745207	77.519997	0	316
comp8740_c0_seq1	25091321	61.18	0	121
comp8766_c0_seq1	74762643	95.870003	0	446
comp8783_c0_seq1	74870794	59.599998	0	277
comp8784_c0_seq1	82194902	84.010002	0	479
comp8800_c0_seq1	464355	81.419998	0	197
comp8811_c0_seq1	28381347	80.290001	0	207
comp8816_c0_seq1	81884159	63.93	0	84.699997
comp8822_c0_seq1	229462840	86.150002	0	736
comp8823_c0_seq2	189041129	38.75	0	59.299999
comp8843_c0_seq1	2499509	74.169998	0	395
comp8851_c0_seq1	81175167	48.290001	0	303
comp8864_c0_seq1	81910895	100	0	431
comp8865_c0_seq1	71658797	56.459999	0	182
comp8867_c0_seq1	94730446	88.139999	0	216
comp8868_c0_seq1	75057770	89.470001	0	74.300003
comp8873_c0_seq1	74727570	63.860001	0	111
comp8878_c0_seq1	2497536	67.089996	0	115
comp8886_c0_seq1	160419227	31.049999	0	55.099998
comp8887_c0_seq1	50401096	94.620003	0	389
comp8887_c0_seq2	50401012	74.309998	0	556
comp8903_c0_seq1	66773937	78.330002	0	103
comp8906_c0_seq1	74748394	54.549999	0	52.400002
comp8912_c0_seq1	59798975	70.330002	0	76.599998
comp8913_c0_seq1	82187187	61.139999	0	551
comp8916_c0_seq1	17369329	58.950001	0	129
comp8917_c0_seq1	81901046	75.639999	0	123
comp8927_c0_seq1	17380293	75.160004	0	277
comp8933_c0_seq1	20532038	79.099998	0	272
comp8943_c0_seq1	729112	75.25	0	261
comp8945_c0_seq1	82106261	88.889999	0	78.599998
comp8945_c0_seq2	82094945	81.480003	0	100
comp8952_c0_seq1	76364109	70.209999	0	79.300003
comp8952_c1_seq1	75055086	88.889999	0	68.900002
comp8956_c0_seq1	158705959	98.720001	0	169
comp8963_c0_seq1	313104228	75.760002	0.000002	50.799999
comp8973_c0_seq1	2497612	39.66	0	131
comp8979_c0_seq1	1346188	85.919998	0	128
comp8982_c0_seq1	81906160	69.949997	0	254
comp8994_c0_seq1	81878053	62.099998	0	491
comp8995_c0_seq1	3183119	97.099998	0	141
comp9001_c0_seq1	71153180	88.010002	0	468
comp9018_c0_seq1	81914628	88.349998	0	194
comp9020_c0_seq1	317373522	41.450001	0	95.900002
comp9021_c0_seq1	74731293	42.450001	0	197
comp9024_c0_seq1	62510499	63.290001	0	115
comp9032_c0_seq1	75070861	71.150002	0	72.800003
comp9034_c0_seq1	122138647	82.790001	0	110
comp9038_c0_seq1	30581063	100	0.0001	47
comp9040_c0_seq1	122135298	72.07	0	261
comp9044_c0_seq1	146324954	98.720001	0	161
comp9051_c0_seq1	62900920	96.510002	0	743
comp9053_c0_seq1	51316093	52.25	0	246
comp9054_c0_seq1	123904207	62.610001	0	106
comp9056_c0_seq1	62511103	97.139999	0	76.300003
comp9057_c0_seq1	116248581	70	0	152
comp9059_c1_seq1	143811395	93.550003	0	65.900002
comp9061_c0_seq1	259016255	91.93	0	378
comp9065_c0_seq1	122136473	92.309998	0	144
comp9071_c0_seq1	81870938	86.599998	0	174
comp9086_c0_seq1	1708940	89.150002	0	224
comp9095_c0_seq1	123780024	74.489998	0	155
[truncated: 9,122 more rows]
