# Supplementary material for: Semantic Assembly and Annotation of Draft RNAseq Transcripts without a Reference Genome
Source: PLoS One. 2015 Sep 22;10(9):e0138006. doi: 10.1371/journal.pone.0138006 (PMC4578894; doi:10.1371/journal.pone.0138006)
Supplement: S1 File — This is a zip archive that contains additional input data and results from other research projects involving our super-scaffolding method along with a brief description of the study and the files. The results may not reproduce exactly because the most current version of Swissprot database may include new homologous sequences. (ZIP) [file pone.0138006.s001.zip › rs_tr.fa]

>comp0_c0_seq1 len=162 path=[241:0-89 192:90-161]
CGGGGATGAAAAAATAAAATATCAACAGCAATAAGATATTGATGTCTACGGAGCAGCTGA
GAATGATTTAAAAAAATAATAATTGCTTTTTCAAATGGAACTACCCAATGTAAAAAAATA
AAACACAAAACACTGTAAATACTTCTTTTCGTTTTATAGCTG
>comp0_c0_seq2 len=143 path=[121:0-70 192:71-142]
GATGGAAACTTAATCAAGGAGAGACCCAATCTAAAACTAAAGAGAAATTTCCTGACGGTG
AGAACACCCAATCAAATGGAACTACCCAATGTAAAAAAATAAAACACAAAACACTGTAAA
TACTTCTTTTCGTTTTATAGCTG
>comp1_c0_seq1 len=191 path=[1:0-64 66:65-66 68:67-190]
CAAATGGCTGTTTACAAGCCTGATTTAAAATGTACTTTAGTTCAATACAGAGGACCAGTT
TGGTGCAGTGGTTAAGGCATCAGGCTAGAGCAGACCTGTGCCATCTGTGGGCCACATCTG
GCCCTTTGGCTGTCCCTGTCCAGCCCATGGTATTGGTGGTGTTAGTGGCAAGAGGCAGGG
CAGCATTAGGG
>comp1_c0_seq2 len=177 path=[337:0-50 66:51-52 68:53-176]
AAATCTACTGCTTTAACAGTCAGTATCCTAGTCCCAAGAGCTAGTAGAGTACAGTGGTTA
AGGCATCAGGCTAGAGCAGACCTGTGCCATCTGTGGGCCACATCTGGCCCTTTGGCTGTC
CCTGTCCAGCCCATGGTATTGGTGGTGTTAGTGGCAAGAGGCAGGGCAGCATTAGGG
>comp2_c0_seq1 len=457 path=[565:0-349 94:350-456]
CAGACGGTGGCGGAACTCAAGAAACAATTGAAAACGGTGGTGCAGCTGCCCATCAGCAGC
ATGCTGGTCACCTACTTCGATAAAGAAGACCCTTTTGGCCCCGAAGAGCTGAAGTACAAC
TCCAGGGCCCTGCATTCCTACGGCATCCAGGATGGAGACAAAATCTACGTGGACTCCAAA
GCCAAGTAGCCTCTCTGCGCCAAGAAGGCCTGCTCCAGAGTGCGCGCCCGCCCCACGTAA
CACAACCAGGGGACTTTCTGACGGGGTGTTTCATTTGGGTTCATTGGTTGAGATTTGGTG
TTTCGAAGTGTGTCAGATCACTTCTCTAGCCCAGGTTAGCAGGTCCAGATCTGTGAGAGA
AGCACCAGGATTCGGCGCAGATGACAGGAGGCTCCCAAGAGGCGTGACATCAAGCAGGTG
TGCAGTTTCCCTCTGTTATCTCCCAGCTGCTCCAGAC
>comp3_c0_seq1 len=354 path=[491:0-353]
GGAGAGGACATGGCACGACTCTGCTGGGAGGGGTCTGCCCCCAGGATGAAGGACTGGCGC
AGCTTACATGATGCTTGCTGGAGTGAAGACAGGGGCAACGCACAGGGTGTCTGCGATCTC
CCAGCCACAGCAGGGGGGGGTACACGTGCTCTCCCGATCCTCTTCTTCCAGATTCAGCGA
TTTCCTCCTCCCCTGGAGGAGCTGGACGGCTTCCCAGGCCCCTCTGGACATAGCATAGTG
TATTTGGGTGGGCGGAGATCCCTGGGAAGACGAGGGGGCGAGCACAGTGTGGGCCCCCAT
GTTCTCAAAGATCAGCCAGTCCCCGACCTGCAGCTCAGGCAGTTCCAGGTCGTC
>comp3_c1_seq1 len=268 path=[246:0-267]
AATCAGCCAGGCCCCGACCTGGAGCTCAGGCAGTTCCAGGTCGTCTGCAATCCGGTCCAA
CCTGTCCCCAGTCGGTCCCCAGAAGCTGCTGTTGTGCAAAGGGAGATCTGGTGGGGGTTT
CTTAGGCAGGACGGGGACGGGGCGGATGTTGCTGAAGAGGACCGAGCCAAGAGACCCATA
GACGCCATCGTTAATATGGTAGACAAAGCTCTTCTTGCCCTCAGCGTCTTCCTCGTCTGA
GCACAGCTGGCAGATCGGAAGAGCGTCG
>comp4_c0_seq1 len=178 path=[457:0-177]
GAGGGACTCGCTCTTGGGCAAGCATTTGGATCTAGAAAACAAGCACGTCGCTTTGAAGAG
GGAACGGGATAGTCTCCTGCAGACCAGCCAGGACCTGCAGTCTGACAAGGAGACCCTCTT
GAAGACTCAGGAGGAGAGACGCAAGAGCTTAGAGCAAGCTCTAGAAGGAAAACGGGAG
>comp4_c1_seq1 len=251 path=[229:0-250]
GAAAACGGGAGCTTCATTTGAAAAGCGAAGGCCTTCAGTCCAAACTGGAATTATCAGATA
AAGAGCTTAAAAAGGTCACCAAAGACAAGAGCCAACTGGAGGCCTCTCACGCTAGTCTTT
CAAAACTCCTGGAAGAGATTAAGGCCAGTCGGGCATTGACAGACACCGAGCTGATTCAGC
TCCTGCAGGAGAAGGAAGCCTTGGTCTGCTGCGAGAGAAGACTTGCAGCTGAAAGGGAGG
AACTTTGGAAC
>comp5_c0_seq1 len=165 path=[7:0-164]
CTGCATCCAGTTTTGGTCCCCACGTTACAAGAAAGATGGAGAAACATTAGAAAGAGTGCA
GAAGAGATCAACAAAGATGATTAGGGGCACAGAGGCTAAAACAGGAAGAATGGTTGCAGG
AACTGGGCATGACTAGTCTAGGGAAGAGAAGGACCAGGGGAGACA
>comp5_c1_seq1 len=162 path=[503:0-106 220:107-109 223:110-161]
GCTGTAGTGTATAAGTGAACTGGTCTAAATAATGAACAAAGGGATTAGAGATAATAGGAT
AGCAGTCTTTTAATATTTGAGGGACTGTCATAGAGAAGAGGGGATCAACCTATTCTCTAA
AGCACCTGAAGACAAGATAAGAAGCAATGGATGGAAAATAAT
>comp6_c0_seq1 len=118 path=[59:0-24 84:25-35 204:36-117]
AAGTGTGAAAAATGGTCTTAAGTCGCTTTTTTCACTGCCGTTGTAACTTCAGATGGCCAC
TAAATGAACACTTGTAAGTCGAAGACTACCTGTATTTTATCATTTTTTGGGGGGGAGA
>comp7_c0_seq1 len=312 path=[813:0-311]
ATCCCGAAGAGGTGCAAGACCTTTTACCAAGTCATTTTGACCCTGAGCAAAGAGATATTC
TAATGAATTCGCATCAAGGAGAGGTGTTCCTTCTTGTACTGTTCTCTTTTCATAAGGATT
CTTTTTCTTTGGAGAATGCCTCCAGACAGATGGCTCATTTTCATTTGTTCCATGCCAATT
AGTAAAGTAAAACCTCATGCGATAATGAACCCGGAGTGAAGTTTTTTCATCAACATAGAA
GACATGATTTGGTGCATACCAGATCTTTCTACTTTCATCAAAGAGGGCAAACAAATTTTG
ACACAGAGGAGA
>comp7_c1_seq1 len=429 path=[407:0-428]
GTTTTCATCTGGGAGACGTCTGAAGTGATGGCTTAGGATCAATAAAAACAAGATGTAAAT
GGATGGACATCAGGAAAATCTGATGTAAGCTTTTTTAATTAGGACCTTTTCTGCATTTAG
AGGAGACTCCAGTGTCCCAAAGTCAAGCCAATTCTCTGATATTTTGAAAACACACATATT
TTCTTGCTGGGAAGTCACAAATCCATATAAATGCAGTATATGTATGTAAAAGAAGACTGT
AAAGCGATGGCTTTCTGTGCAAAAATGAGAAGTTCAAAGAAGAACGAAGTCAACGCAGAG
CTTCAGGAGCAAATGCTGGAAATACTGTTCTACTTACAAGAAAAGCCTTCCCTTCGTTAT
ACAAGTGGCAAGTACACAGCAGAAGAACTTTGCATTGAAGCGGCACAAAAATGCTCTATT
TCTCCTCTG
>comp9_c0_seq1 len=301 path=[1:0-300]
GGAGACCCGCCTGCTGAAAGCCGCCTTTGACGGGGCCATGACCTTTGGGCAGAGTCAGCT
GGCCTTGGGCAGCGACCCCTCGCTCCAACCTTGCTGCTCCCCCCAGTGCAGCCCCAAGCC
CTCCTGCTGCCGCTGCGCCTCCTAGCCCCCCTCCTTCCTCACTCGCCCGCAGCCCACGTC
TGGACAGGACAGCGGGTTCATTTTGACACCTTCCCAAGGAGTTTCTGCCATTGCTTTTTT
AATCGGGGGGGGGGGGAAAATCCCATTTTGGTTTTTTGGGCGGGGGACGTCCCATGACGG
G
>comp9_c1_seq1 len=362 path=[557:0-361]
TCCAAGGTCCCTTCCAGCTCTATCATTCCATGCCCTATGAACCAGCTTCCTCTTCAGATC
CATTAACCTCCCGTTCCCTTCAGCCTCCAAGCCCAGCGGTCTCTGACGGCACATTATCTC
CATTCCTGAGGAGTTTGAAGGTTTAAAGAAGGGAAGGAGTGCAGCTGCAGGAAACAGATA
ACCCTCTCCCTGCCAAGGATGGCCCTCTGAACATCCAGCAGGACAGGTTGCTCCTGATCA
TGGAGCTTCCCCGACTCAGAAAGCAAGATGGGATTCTTCCCCCCCCCCCCCGCTTAAAAA
AACAGGCAAAAGGGACCAAAACCCCGGGGGGGGGAAGGGGGTTGCAGACGAAAGCCCCGT
GG
>comp10_c0_seq1 len=126 path=[456:0-125]
TCAATTTCATCCCCAGAAACATTTAAGAGTTAGACAAACACTTAAGTACAGGGTTCAAGT
ATAATCACTACACATTTTGATTACAAAGAGAGAACATTTGGGATTAGCAGGAAATTTTGC
TTGTTG
>comp10_c1_seq1 len=199 path=[177:0-198]
TTATTTAAACCAAAATGAGTTGTTAATACATGTTGGAATGTATGTGAAATAATGCAATTG
CCTAGAGCTCATCACTGTAGCACTGAGAGAGAAAGAGAGAAAAGGGGAAAAAAAAGCTGC
ATGAGAGACAAGGATATCTTCTGATTTGTTTTGCACAGGTATGTGTGACTGGTGTGTAAA
CCCCCCCCCCCACATTTGA
>comp11_c0_seq1 len=130 path=[154:0-47 202:48-71 369:72-129]
GTTTTTAAAAAGAGATTGGATAGCCATTTATCTGGAATGGTATAAAATCTCCTGCTTGAG
CAGAGAGTTGGATTAGAAGACCTCCAAGTTCCCTTCAACTCTGTTATTCTGTTTTTGAGC
TACAGAGAGA
>comp11_c0_seq2 len=176 path=[154:0-47 202:48-71 226:72-175]
GTTTTTAAAAAGAGATTGGATAGCCATTTATCTGGAATGGTATAAAATCTCCTGCTTGAG
CAGAGAGTTGGACTAGAAGACCTCCAGGGACTTATCCAACTCTGTTATTCTGTAATTCTC
AAATGCAAAGGAAGATGGTAGGGAAATAGGGGAGGAGAAGGAAAGGAGAAAGGGGG
>comp11_c0_seq3 len=167 path=[307:0-38 202:39-62 226:63-166]
GAAGAGATTGGACAGCTATTTGTCCAAAATGGTATAGAGCTCCTGCTTGAGCAGAGAGTT
GGACTAGAAGACCTCCAGGGACTTATCCAACTCTGTTATTCTGTAATTCTCAAATGCAAA
GGAAGATGGTAGGGAAATAGGGGAGGAGAAGGAAAGGAGAAAGGGGG
>comp12_c0_seq1 len=164 path=[1:0-163]
CGTACCAAACTGTCTACGACGAAGCTAATGAACGAGTTGAATCAAAATGGCATTCAAGCT
GTCCTCTCCAAAAACATAATAAACGTCTGTTTTAAAACAACTGCATCAAATGTAATTATT
TCAATGCATCAATTAAGGCAAAAGTCAAGACGCTGAATTATGGG
>comp12_c1_seq1 len=388 path=[283:0-387]
AAAAGGATGAGCGAGGGCTGAAGGTCTAGCTGGCAGCCACAAAGTGCTAATAATCCTTTA
ATCTTTTAAAATGCTGTTTCAGAATTCCAGAATCACAAAATTCGGCTTATACAGATGCAA
ATCCGATCGAAGTCGGTTCAGACATTCCATGCTAGCCTATTGTTAAAATGTTTGCTTTAC
TGCTTGCAGCCATTTTAGTTTTTTTTCTCCCCCCAAAAAAAGTCAAAACAGGAGAGAGAG
CATAGAAGGAAATCTCAGCATTCGTGCACCCTTTTAAGCAGCTTCTCTATAAATCAGTGA
GTAAGATCCCAGGTAGAAGGATCTCAGCCTCCTTTAGGAATACTTTATCAGAACAGGAAG
ATTATGAATAAGCAGCGTACCAAACTGT
>comp13_c0_seq1 len=447 path=[505:0-292 122:293-313 143:314-446]
GTTGGCACTGTTAAAAATTCTGGTCTCTTATTCCTCAAAAAGTAAAAATGTTCACCTTCC
TTTATGTAAGATATTCAGATATTAGATACTTGATTATTCCTTTTCAATAAAGCTTATAAT
GCAGGGGCTGTTTGAGAATCTATTTACAAAGCTATTAGAATATTGGAACTGAAGCAAAGA
TTCTGGGGAATACTTTAAAAACTACCAAATTTATTATGACACGAATTCATGGACATGTGC
TACATAAAGTAGAAGACAAGCCACATTGCAGGTAGTGCTTAACTTATAACCATTTGCTTA
GCAACCGTTCAAAGTTATGGTAGCGCTGAAAAAAGTGACTTACAACCAATCTTGCATTTA
TAACCATTGAGGCCTTTCTGCGGTCAAGTGATCAAAATTCAGCTGCTTGGCGACTGACTC
GTATTTATGACGGTCTCAGCATCCCAG
>comp13_c0_seq2 len=165 path=[1:0-120 122:121-141 838:142-164]
CCGGTTTAATGATTATTACAAACAAATTCCTCTTGGGAGTTGAACGCAACTTCTAAGTAA
TTTTAGGACATCTTTGTTATTTTCTGGGCAACGATACAGAGAGTCCTCAACTTACGACAG
CTTGCTTAGCAACCGTTCAAAGTTAAGACGTACCCAAAAAGAGAT
>comp15_c0_seq1 len=279 path=[1:0-278]
CCGAAATAAAAGAGCCAAAACAACAGCACAGGTCCCTAGGCAACACACACCCAAGCACCC
ACAGGCTAGTCCTCGCTGCTCTCTAGCATTGTTATATCCAATAAGTAACCTAATTATTTT
GAATCTGCCATTGAACAACCATCAAAAATGGATCGACATCCAAGCTCAGAGTTCTTTTTC
CAGAACTAGAAATATTGTCATTAAGTACCTCCATCCCTTACACTTCCTTCTTCCTCTCTG
GAGAGAGCAAAGAATTAATGGGCCACATAAGAGGCTGGG
>comp15_c1_seq1 len=128 path=[513:0-127]
AAAAAAAGGAGGTAGTGCCAAGCTCAACGTCAAAGCACGTTTGCTCAAAAGGTCCAGGGC
TGCCAGGGGCTCTTCTATCTGGCTCTTTTACCGAGTCAGTGGGCTCCGAAATAAAAGAGC
CAAAACAA
>comp16_c0_seq1 len=111 path=[184:0-70 37:71-77 44:78-110]
GGTCCCCTTGTCTTTTCTTATCAGCAAATGGCCAAAAAAAAAAAAAAGTGATCACGTGAC
CTTGGGACACAGCGACCGTCATAAATGCGAGTCAGTTGCCCAGCATCTGAA
>comp17_c0_seq1 len=216 path=[131:0-85 53:86-150 217:151-215]
CTGTGGGGACCTAGCTTGCATCAACAACTGCAGCAACCAAGGCCGTTGTCTGAACGGACA
GTGTGTATGCGATGAGGGCTTCACCGGTGTAGACTGTGCTCAACGGAAATGCCCCGACGA
CTGCAACAATAGAGGGCAGTGCATTAATGGTGTGTAGACTGTGCTCAACGGAAATGCCCC
GACGACTGCAACAATAGAGGGCAGTGCATTAATGGT
>comp18_c0_seq1 len=114 path=[215:0-65 44:66-67 46:68-113]
CACAAATCAGGTGACTAAGGGATGCAGCAAAGTTTGTAAATAGTTGTAAATGAATTGCAA
ACTTATTTTTTTCAGTGTTGTTGTAACTTCAAATGGTTGCTGGACAAATGGTTG
>comp19_c0_seq1 len=353 path=[331:0-352]
GGCCTGGCTAAAATTTCGGTATCCTTGGGTGGGTGAAGCTAACTTGGAAGTTTTTCCTGT
ACTTTCATTGTGTCTCTGTTTTGAATATGCTTTGATCTAATAGGAAACTGATGTTTCTGA
TATTGGAGAGTAAGTCCCCAAATCAGGATCAGTTATATTAAAGTATGCAACATTTCAGGA
AAGACTGCACAGATGTTCAAAAATCAAAACAAATCCTTCATAAGCGCAGTAACTTTTAAG
GACGTTGTTTTAACATAGTCTTTTGTTATAAAAGGACTGGTGTTTCATATGGTGTGAAAG
AGAATAATTAATTATGTTTCTTCTCTAGGTTAAATTTGATTAATTTGTTGAGG
>comp19_c1_seq1 len=171 path=[809:0-170]
GCAGCTGCACCAGAAGGCACTTAATGAGCACTGCATAATCTGATGAACTTGATATAGACT
CTGTTCTTATCTTCTGAGCCCTTAGCACTGAAGATGCTGGATAAAGATCTGTCTGGAGGC
CTGGCTAAAATTTCGGTAGCCTTGGGTGGGTGAAGCTCACTTGGAAGTTTT
>comp20_c0_seq1 len=105 path=[1:0-104]
GACGCTCTTCCGATCTATTACTGGAATAATGCTGCGTTAGTAGTATGTGACTAACGTAAT
GCGCATTGCACTTGGATACACTGTATGTAGCAAACTCTCTCCATT
>comp21_c0_seq1 len=214 path=[193:0-135 114:136-213]
TTTGATTTTAAAACTTTTTGCTCATTCTGGGAATCCTTCTTTAAACTCTTGTTTGGATCC
CCCTGAAGATGTCAGCTTGTATTTGAATGCTTTGTAAAACAAAGTGGGTCCACTCTGAAT
GCTATAAATGGTAGGACTGGGTAGTGTTTTAGACATGAAGGTGAAAAAGTTGATTCAGAG
TGCACAGAAGTGCAAACAACACCTATCTGCAACT
>comp22_c0_seq1 len=184 path=[229:0-75 156:76-183]
AAGTGAGGCACTTCTTGGTTCATACTCCAGAGTTGCATTTTGTGAGATGGGCAGCTATGT
AAAATTGAGTAACAAATGCAGATAGTCCTCAACTTACAACCCTTCATTTTGCAACCATTT
AAAAGGTCAACGGCACTGAAAATAGTAGCTGGTATGTATGTATGCCAATTGCAGCATCCC
AGGG
>comp22_c0_seq2 len=149 path=[115:0-40 156:41-148]
CTTGCTTTCAGGAAACGAAAGGGAGGAAGGGCAACCCCCCCTGCAGATAGTCCTCAACTT
ACAACCCTTCATTTTGCAACCATTTAAAAGGTCAACGGCACTGAAAATAGTAGCTGGTAT
GTATGTATGCCAATTGCAGCATCCCAGGG
>comp23_c0_seq1 len=285 path=[861:0-91 215:92-284]
AACATCTCTCACTTCTCTGACATCTTTGCTGCTAGAGAATTCAAAGCTCGGATAGACTCG
TTTTTCTACATTCTGGGGTACAATCCAGAGACCAGGAGGCTGAACAGCACTCAAGGAGAA
ATCCGGGTTGGGCCCAGCCATCAGGCCAAGCTCCCTGAGCTGCAGCCCTTCCCTTCCGGA
GATGGGGACGCAGTGACACGTCACGAGGAGCTGGTCTGGATGCCGGGGGTGAATGACTGC
GACCTGCTCATGTACCTGCGGGCGGAAGGGAGTAGGGGGGGGTTG
>comp23_c0_seq2 len=407 path=[1:0-213 215:214-406]
CCTCCATTTTGATTAGTTGGCTGGGCAGGGGGGGGGAGCAGGCCGACTCCCCCCCCCTTC
TGCTCCTTCTTTTTCTCCTTCTGGTTTTGTTTGGGGGCGGGCTGTTTTTGCCCCCATCCC
TGGAGCCACGGAGAGAGGCAAGGTCAGGTAGCGCCCGCCGCAGCAGCGGACGGCCGAGGC
TGTCACTTGTCATGGACGACCTGCTCGGCCCCTTCAGGAGGCTGAACAGCACTCAAGGAG
AAATCCGGGTTGGGCCCAGCCATCAGGCCAAGCTCCCTGAGCTGCAGCCCTTCCCTTCCG
GAGATGGGGACGCAGTGACACGTCACGAGGAGCTGGTCTGGATGCCGGGGGTGAATGACT
GCGACCTGCTCATGTACCTGCGGGCGGAAGGGAGTAGGGGGGGGTTG
>comp24_c0_seq1 len=291 path=[631:0-220 137:221-237 154:238-290]
CTTCAGATGATTCTATAGATAGTATCACTACAATTCTTCCAAACATTACAATGCTGCATT
TACACTTAAATCACACTTCTGTGTATAAAACAAGAATGTTGAGTCTTTAGGAAGAAGTTG
CCCATATTTTAGACCACAGCTTATATATAAGAGCACAACAGTGTAAATGAAACTACAGAA
GACAGGAACACTGAATCACCTACATATAATTTGCTTTTATCTAGGCCAGGGGTGTCAAAC
TGCCGACCCGCAGGCCGGATGCGTCATACGGAAGCCGCGCCCACCCCATTG
>comp24_c0_seq2 len=153 path=[1:0-135 137:136-152]
GGATGATTGAGAAACAGCTGTCTGGAAATTCACCCTCTGAGCAGGGTTGCAAATTAGGGT
AGAATGGAAGTGTAGCCTGCAGAATTTATACCCAGAATTTGTAAAAACTTACCAATGATT
TTCCAGCTTTTGCGTTTAGGCCAGGGGTGTCAA
>comp25_c0_seq1 len=217 path=[1:0-216]
AGATGGCTTAAAAACGTTGAGAAAACAGCATTGTTTCCTTGCACGGATGCGAAAATCTTG
CCAGCTTTAAAACACTTAAGCTTGAACGTGGCTATTCCGTGCTGTCAGGATGTGTTCCAA
GTTCGAGATTTCTGGCAAGGTGGGAACAGTGTCAGAGCTTCAACAAACTTTGACTTTGCT
ACGTTTTACTCAGCTTTACTTCTTAGCCTCTCAGCGT
>comp25_c1_seq1 len=221 path=[389:0-220]
TAGCATTTTAATTTTTTTGTGAGCACGTAATTTGAAAAATATTTATTATATACTGTTTAA
TTTTTATACCATTATTGAAGTTGGCCTTCACTGTAAAATACAAGAAATTTTCCCCATGGA
GACCACAGCATTTTCCCCTTTTCCTAGCCAGGCTAATCCTGCAAATTAACTAGGAAAATA
AAAGCAAGATGTAGTAAGCAAGATGGCTTAAAAACGTTGCG
>comp26_c0_seq1 len=113 path=[340:0-24 16:25-112]
TTTTCAAAAGGCAAGTGGACTTTTTCTGTTTTTCCTTGAAGATGTTTCATTTTTCATTCA
AAAAGCTTCTTTAGTCCTGACTTCTTTTGTCTTTTGGGACAACCATGATCTGG
>comp26_c1_seq1 len=176 path=[366:0-175]
GTTTTTCCTTGAAGATGTTTCACTGCCCATCCAAGAAGCTTCTTCAGTTTAGAACTGAAG
ACAACCATGACCTGGATAACTAAAAATCTCAATAGACATTTTGCTCTACTTCAAATAAAA
CTCAAACTAATGAAAAAAATTGTGAAAGTGATGATCCACAGAAGGTGAAGTTTTTC
>comp28_c0_seq1 len=177 path=[155:0-176]
TGTTATGTTCATGGTATCTTTTGACGAGACAGAGATCAACTGCTGGGGTTCAGGTAGAAC
GATAAAGTCATCTCCTGGCAACAGACCTCTGTCCTCTTCAGGGTTTGTCTTCATTTCCAA
CTTTAAGTTCCAGCGATGTCCTTCCCTATCCACTTGTTCTATCAGAGGTTCCCAGAG
>comp28_c1_seq1 len=569 path=[309:0-568]
CAAAAGATACCATGAACATAACTATATCCAAATGTTGCTTAACTGTCCTTAATAATCTAG
CCAAGGGCTTCTCGGAAGGAACTGCTTCTGCTTACGACGCCACTTTGAAAGACAGGGCTC
CCTTCACTGTCAGAAACGCTCTGGGACTCTCTGTCAGAGTCCACGCCTGCAGAAGCCTCC
AGCTTGTGGGATTCCCCAAAAGTGCTACCATTCACGAGATCGGACTTGGTCAGAGCTTAG
AACTGGAATATGCAACCTCGGAGTCCCGGAACAAAGGAAGGCTTAGCGTCTTACGTCGCC
AAGACAGTTCTCTGTTAACTTTGAGCTTTGGGCCTGAAGGCTACAGTGAGGTGTCAGCTG
TTCCCATAGCCAAGCCAGGAAGGAGGCTCCACAGTGTGAGAGCGCCCCAGAGCAGCTCCT
CCAACTCGGTCGTGGTGCAGATAGACGCAGAAGAAGGGAACAAAGTGATCACCCTGCGCT
CCCCTCTCCAGATTAAGAACCACTTCTCTGTCCCATTTATAATCTACAAATTTGTTAAGG
ATATTAAGCAATTGAAGCCTTTAGGTGTG
>comp29_c0_seq1 len=119 path=[261:0-23 797:24-118]
TGGTCATAAGTCAAGGACTATCTGAACTTGAAACCATTTCTCCCAAGTCCTAGCCCAATT
AACCATTACACCACACTGGTTCATATGGCTCCATCCAGTTGTGTTGGTGGTGATGCAGA
>comp29_c0_seq2 len=298 path=[631:0-142 261:143-166 285:167-297]
GCAACCGTCGTAAATACATGCCAGATGCCAAGTGTTTGAATTTTGATCATGTGACCAGGG
CGGTGCTGTAACAATCATAAATGTGAAAAACAATCATAGGTCACTTTGATTACATACTTG
TAACTTCAAAGTCACTAAACAAATGGTCATAAGTCAAGGACTATCTGCATATACAGCATA
TGTTGTAATCTACTCACTTGAAGTGTTACAGACATAGGATTTGCTATGATATATTATAAT
TTATCCCAAACAATTGATGCAGCATTCTCTTCAGGATAAAACTGAAAATCTACTCAAT
>comp30_c0_seq1 len=134 path=[302:0-32 36:33-56 60:57-133]
GAGAAACAGTCATAAGTCACTTTTGAACAGTCACTAAATGAATGGCTGTAAGTTGAGGAC
CATCTATACTGTTTTATTCCTCCCTAATTAGCCACACCTTGAATGAATTCTGATGTGAAT
TCATCAGATTGGAA
>comp30_c0_seq2 len=101 path=[1:0-34 36:35-58 358:59-100]
ACTTTTTTCAGTGCTGTTGTAACCTCGAACAATCGCTAAATGAATGGCTGTAAGTTGAGA
ACTAGCTGTGTTCATCTGACTGGGTCAATCTGCAAACTGGC
>comp33_c0_seq1 len=195 path=[274:0-138 36:139-162 60:163-194]
AGTCCAGCTGGCTCCCACCGGCAGATCTTGCTGGAGGGCCGTGGAAATACTGATGGGGGG
GGGGGAGCTGCAGAGTGAGAGAGGCCAGCCCTCCTTTGGGGCAGCGAGTTCAGCTGCAGA
GTAACTCCGTGGGAGGCATTCCTCCTCCTGCTGCTGCTGCTGGGGCTGATGGGACCTCTG
GAAAGTAAACCGGCT
>comp34_c0_seq1 len=143 path=[1:0-142]
GGAATGTGTTGTCTCCAGAAGTTGTGGGTGATCCCACACTGGAGGTTTCCAAGAAGAGAT
TGGAAGGTCATTTGTCTGAAATGGTAATAGGATCTCCTGCTAGAGCAGGGCGTTGGACTA
GACAGGGCTTTTCAACCTTTTCA
>comp35_c0_seq1 len=144 path=[1:0-62 64:63-143]
AGCGTGTGCCACAGCTCACCTTTCCCCACCAGCGCGAGGATGGTCGGCACAGCTTTGCTT
CCAGATCTGTGGCCGGCCGGGCTTGGCGATGCAGGAATCACTGCCGCCGCCTCCTGCTTC
CCTGCGTGGTTGGCCAGTCAAGAG
>comp35_c0_seq2 len=143 path=[1:0-62 266:63-142]
AGCGTGTGCCACAGCTCACCTTTCCCCACCAGCGCGAGGATGGTCGGCACAGCTTTGCTT
CCAAATCTGCTGCCTGACACTATCAGCCCCCCCCACACAGAGGCCAGTTCATTGGGGCTG
ACGGTGTCTGTCAGCAGCCACAG
>comp36_c0_seq1 len=213 path=[191:0-108 300:109-132 324:133-212]
TACGCGGCTTCGCCGCTCATGTCTGGAGACTTGTCTCCACTCTGACCGGGTTTCCTTCAC
CGGTAGACCCCTTAGTGAGTCAAAAGTCACCCTGTAGGGGCGACCACCGAGGAGGAGGCT
TGCTGGTGACTGCGGGAGGGCGGCAGCTTCTCTCGTGGCTCCAGCTATTTCCTGAGGGCC
GACGGAGCAAAAGATTGTCCTGTAAGATGGCCG
>comp36_c0_seq2 len=168 path=[503:0-63 300:64-87 324:88-167]
ATGGGTTTTCTTTGCCGATAGACCCCTTAGTGGGTCAAAAGTCGCCCTGGAGGGGTGACC
ACCAAGGAGGAGGCTTGCTGGTGACTGCGGGAGGGCGGCAGCTTCTCTCGTGGCTCCAGC
TATTTCCTGAGGGCCGACGGAGCAAAAGATTGTCCTGTAAGATGGCCG
>comp37_c0_seq1 len=384 path=[289:0-383]
ACCAGTGTACTAAAAGTGACAGAAGTGAACTAGCAAATCCTTCAAAGCACATATTATATA
AATGACTAGCATTTAAAAACGTTTCCTGCTATAAAATGTAGGTCATTTACATTTATAAAT
CTGCGATTCTCCCCCCCCCCGCTGAAACAAGTTTTCAAATAATTCTGCTATTCAACTCTG
TACAGCTTGAAACCACAGTTCAAACTTAGTTTCTGTTTGACTTTTTGATTTCTTTCGCTT
AAATTAAATAAAGCTCATCAGCTGATAATTCCTATAGCAAAAAGTAATTTTATAAAAATA
AACCATGACTCAATGCTCAACTGCAGTGTACAATATGAACAGAGCTATTTTCTTATATTG
CACAAATCTGATTTTATAGAGATG
>comp37_c1_seq1 len=167 path=[145:0-166]
ACACTGTTGAAATAAAGACAAAACTACAGAGACAAAATCCAGTATAGTTTCCAACAACAA
AAAATTCCCAAATACTGTTGCAAAAATTCCTTCTACTGAAATGATTTGCTACAATAATAA
AAAGCATACATTACATATAAAAAGATACCAGTGTACTAAAAGTGACA
>comp39_c0_seq1 len=163 path=[48:0-162]
TGGCAAAAGGTGATCACGTGACCTTAGAAGACAGCAATGGTCATAAGTATGAGTCAGTTT
CCAAGCACCTGTATTTTGATCACATGACCATGGAGAGACACAGTCGTAAGTGTGAAAAAT
AGGTCATACATTACTTTCAGTGCCTTTGTAACTCTGAATGGAC
>comp40_c0_seq1 len=242 path=[220:0-241]
GTAAACCATCTGTGAATGTCCTAAACATACTACTTTGACGTTGGTGGATTTAATGTGACT
TTGCCACACTATCCTTATTGTCTCAGTTTTGTTCATAACACATGAAAGCACATAGTGGAA
GTGGTCAGTTATGTCGGAGTTTTGTATTAGAAAATTATAAATGCTGAACATTTAATGAAG
ATAAAGCTCTTGCAACTTACTTGCAAAAATGCCCAGACTTGCGCTTAACTTGAAAATTTC
CT
>comp40_c1_seq1 len=271 path=[439:0-270]
ACATTCACAGATGGTTTACTGGTAATCGCTTTTCTACATAAAAAGGCAACCATAATGTCA
AGTGATCTACATTAGGCTTGTAGAAAAAGATTGAAACAAACCTCATCTCTATTGAAAGAG
CATGCAGAGAGGATAATTCACATTTGTTCCAATCCGGCTTCTTGGAATTAAAGGTTTGTT
TGTTTTCTCCTGGCAATGATTTATTTGGCTTCATCATTAAAAAGCCTGCTGATTTAAGTC
CTTAGAAACAACCTCTCTAAAATTCAAGGCA
>comp41_c0_seq1 len=426 path=[356:0-296 653:297-320 864:321-425]
CGTGGCAAATCAAACGTGGTGCGTCGAAACAGCATCACCTTCTCCTGTCCCTGGGCCGGG
TGGACGGAGAAGCTGCCGAGCACGGCAAGCAGGTAGAAAGGGAAAATTGGGCCTCTGGGA
TTTCCTCGGCTTTCGCTCTGTACATGCCTCTGGATCTTCAAAGCCTAGAGAAGATGGGGA
ATTGGGATCCTCCATCGCCGTTCCCTGTTTAAGTAGTGCTCAGCTTGCCACCACCTTTGG
GATCAGAATTCCGGTTGCCAGGCTAAGGCGCTTGCTAATTGGACGGCCTGTCTTTGACAC
GGTCGTTAAGCAGATCGCTGCAGTTGTTCGTCATTAAGTGGATCTGGCTTCTCCCATGGT
TCTTCAGCGGAGTGGCGCCTGGTTTTATGACCGTTTTGGCCACGGGGGAGGGGGGGGTTA
GACAGG
>comp41_c0_seq2 len=211 path=[711:0-129 653:130-153 677:154-210]
GCAGACTGACGGCACAGTAGGGCGATGCAGGTATTCCTCTACGTACAGCCACAATTGAGC
CCCAAAATTCTCGTTGCTAAGCCAGACAACTTGTTGCGTGAGTTTTGCCCCGTTTTATCA
CCTTTCTAGCCACGGTCGTTAAGCAGATCGCTGCCGTTGTTAAACTAGTAACCCGGTCGT
TAAGGGAATCCGGCTCCCCCCCCCATCGATT
>comp42_c0_seq1 len=130 path=[322:0-39 362:40-129]
TTGGTACTCATTGTTAATTGGTTCCAGGAGGCGTAATACTTACCAAAAACGATGAGTACC
AAACAAATTGTTCTCATAAGGAATACTGTAGTAAGTCACAATGCAGCTGACACCAACAAG
TTCTAACTTG
>comp42_c0_seq2 len=150 path=[489:0-59 362:60-149]
ACTCAATATATATTGTTATCTCGTTATTCATCGTTAACTGATTCTAAGAGGTGGGATGAG
TACCAAAAACGATGAGTACCAAACAAATTGTTCTCATAAGGAATACTGTAGTAAGTCACA
ATGCAGCTGACACCAACAAGTTCTAACTTG
>comp43_c0_seq1 len=720 path=[349:0-347 1088:348-719]
GGCAAAGGAGCAGAATTTTTTTTTATTTTTACAGAAACTTTGGTTTCTTCCTCAGATTGC
TTTCCTTCACCTTCTTCGGCATATTTCTTCCTTTTAACTTGTCGATTCGATCTTCTCTTC
TGTGAACTTTCGTCTTTGAAGGGTTGCTGAGAAGTCTGTTTCGCATCGGACAATTCGTCT
GAGGAGTCATTTTTTCTCTTCTGTTTTTTACCCAGTGTAATAATAAGCTTGCCGATTTTT
GCCCTTTCTTTAGTTTTAGAAGAACCAGTTTTGGGCTTTTTGCTTTCTCTGTCTTTTGGT
TTGGATTTAGCTTTTCTCCCCTTTTTTTCTTCTTTCCCCTCTGCTGAAGCGCTTGGGAAA
TTTTCCGGACTCATGACTCGTGGGATGTTTCTCTCCCCTCTCTCTTTTGCTTTGGCTATT
GCCTCGGATATGATGCGATTGGCTTTTTCTTGCTTACTTTCGGACTCCACTTTTTTCTTC
TGTTTCTTTTCAAGCATTGATTTCACCTGGGTATTTTGCAACTTAGTGGATACCCCGGAA
CCGTCTGCTTTCTTGGCAGAGGGGGGCTGGGCCTGATCAGTGACGTTCTTCTGTTCTGCC
TGATGTAGATTAGAACCAGGAGGATACCAAGGATGGTTGCAATTCTGAGACTGAGCCTGA
AGAAGGTTTGCTTGTGGGACAATGCGCTGTTCCAGCTGATGTTCTAAATCATTACTTGGG
>comp45_c0_seq1 len=322 path=[999:0-145 274:146-321]
GCACAACTGATGGGCCATATCTTCAAATAGTTGAACAACCTAAACAGAGAGGCTTTCGTT
TCCGTTATGTTTGTGAAGGACCATCCCATGGTGGACTTCCTGGTGCTTCTAGTGAAAAAA
ACAAGAAGTCTTATCCACAAGTCAAACTCTCAGAATGGCAGATGAGAATTCTTACCTCTT
GGGAATGGGAGAACATCAGGTATATGCAATGGAACATTTCCCCTTGGGGATGAATCAGCT
GTACAATAACACAGGCATGATTTCAACTGATCTGCCACTTCGCACAAAATGTATGAATAT
CCATGGGGAAAGAGAGATGGAG
>comp45_c0_seq2 len=449 path=[1:0-272 274:273-448]
GGCGGGCAAAGAAGTCCTCGCGGGACCCGGACAGGCGACGGCGCGCGGGGCTTCCTTTTT
TTTTACTCAACGAAGAGCCCAGCCTCGGTCAGCTGCTCCCTCCTGCTGCGACACCGCCGA
TCCTGAAGAGCCTTTGCGCGGACATGGCGCTCTTTTGACCGGGATTTCTCCGCCAAGGTC
GCCTTCCTTCTCCTTCTCCTTCCTTCTCACACTGCGCCGGTCTCCGATCCGAGTTCCTCC
TTCCTTTCCTGGTCGAAGGTCCCCGAGTGTAAGCTCTCAGAATGGCAGATGAGAATTCTT
ACCTCTTGGGAATGGGAGAACATCAGGTATATGCAATGGAACATTTCCCCTTGGGGATGA
ATCAGCTGTACAATAACACAGGCATGATTTCAACTGATCTGCCACTTCGCACAAAATGTA
TGAATATCCATGGGGAAAGAGAGATGGAG
>comp46_c0_seq1 len=148 path=[126:0-147]
GTTTTTGAGGTTGATCAATATGCCACCCAACTAATATGTCAACTGTGTCCCTAAAATTAG
TGCTGAAAATGTGAGGATAACAACGAGACACAAGAAGGATGCACTTGACACATTTACACA
GCAATTCGGGTGTATCCACATTCTCTAG
>comp46_c1_seq1 len=273 path=[501:0-272]
GACGCTCTTCCGATCTCTCACCACCGTGCTGAACACGCGAAGCAGGGCTGCCAGTTTGGG
CAGCGAAACAGAAGGAGGAGGGATATCTTCATCAACGGACTCTCCGGAAGCGACGTGGCC
GAGGTCCTCGGCATAAGCTTCCATATCCTCTAGAAACTGACCCAGCAGTGTGGTAGAAAA
GGCAAGGTCAGCTACCCAAAATGGTTCCAAACTCTGTAACCATCCTGAGACTTGCTGGGT
CAGAGAAGGTTTTTGAGTGTGATCAATATGCCA
>comp47_c0_seq1 len=122 path=[100:0-121]
ATTCAGCAAAGCAAGACAAAGCTTGAAGCATTATCGCATCTGCAAGCTTTGCATTGCTGC
TTTGAAGTCTATGCTTACTTACTGTATGTGTAAAGTTTACTAAAGGTTTCTGCGAAAATT
TA
>comp47_c1_seq1 len=114 path=[199:0-113]
CCGATCTAAAGGTTTCTGCGAAAATTTATGCATGCACATCTTTTATAGTAGCTGAGTGGG
CCTTCCAAAGGATGCAGCTGATTAATGTGTTGGAACAGGAGTGCTTCAGTCAGG
>comp49_c0_seq1 len=250 path=[400:0-249]
TATAGAAATGGCTAGTTTATATTACTATGTAAAAGTAATAGTTGAAGTTTGATGCTATTA
GCTTATTCTACTGCACCAAAGGGAGTTGGAAGTCAACACCTTTTCTTTCTTTTTTCCCTT
GTACCTCACATTTTCTTTTTCCCCTCTCTTTTTCCTTCCCTTAATTTTCTATCTGTATTT
TTCTTTGAATTTTATACATTGATAAAGTAATAAAAGTCATGACATGGCTTTCCAATATCG
AACAAAAAAG
>comp50_c0_seq1 len=255 path=[268:0-214 10:215-254]
AAATAGGAGTTATAAGAATCTCATATATCGCTTGCTATTTTAAGCTCTGATGCTAGTAGC
TTTAAGGGAAATACTGTACAATGGAGTGACAAAGAAGAAAAGCATAAGATTAGATACCTT
GAAGACTATGATGATCCAGTAAACTTAAATTATTTATTATTTATGACCTATTACTTGCTA
TTTATATGTAAACCGTGAGCTTATCCACCGAAGACATTCCTTGTGTGTCTGATCACACTT
GGCCAATAAAGAATT
>comp51_c0_seq1 len=543 path=[521:0-265 787:266-277 799:278-542]
GACTTTTTAAAATATCCTTGCTTCTTTGCTGCACTTAACACTAATGTGCAGTACAGATGC
TGCCATTTTATATGTGTGTAATATTTTTTTATTGAAAACACTGGAAATAATGCACCCTTA
TTGAGGGGCATGGTCTCCTTTAAATGACAACTGTTCATGCACTGGACTGATCTGTTTACC
ATTCCATGCATTCAATCGCTTAATGGCCCCATTGGTTGCCTAGAGAACCTCCTCTGCAGC
CAGTCTGCCCTCCTAATGTGTACAGTGCTTTTGTCTAATAAAATATACATAGGAGCTCTT
TTAAAATGATGTCCATGGATATTGGAATGCTGAAGCTGACAAGCTATCTCAATAAACAAT
TGCAAGTTCAGGCCTTGTTCTAATTCGGTTAGCCTGAGCTGTATAGAAACGAGGTTCCAT
TTATATACATATTTTTATGAAATCATATTTATATCCAGATTAAATATTTTATTGTATGGA
TTTCATTGACTCCTTGTGCATATCTCCTGTTCTACTGTTTGGTTATAAAGAGATCCTTTC
TAA
>comp52_c0_seq1 len=253 path=[231:0-100 332:101-252]
CGTGTGCTCTTCCGATCTCGTCGCCAGAGCAGGAATCCAGTGCTGCTTTCCAACGAGAAG
ACGAGCAGCTACTTGCCATGGTGTTCGAAAGGAATGCTATTCTGTGAGGTTGACATGCGT
GAGGTATCTTGTCGACCTGTTAAATCAGATGAGGAGATATTCACAGGGGCCCCACGATGC
AATCGCATACTCACTTTCCGTTCTCGCTCCATTCCAGAAACTGGTCGAGGAGATGTATTT
GCTGTATGTGACG
>comp52_c0_seq2 len=342 path=[461:0-189 332:190-341]
CTAAATTCAATTAAAAAAAAAAACATTTACACATATTTTGTATAATATAGCTTGCTGGAC
TTCAGTGATTTTGATGAAAAGGAAAGCAAATAATTACACCTCAAGAGTCCAAAAGTGCTT
TATTTCCGGTAACTTAAGAGGTTAAAATGCGCACTTTCTTCCTCTTCCTTCGAGGTCTGC
AGGAGCTTGGCTGTGAGGTTGACATGCGTGAGGTATCTTGTCGACCTGTTAAATCAGATG
AGGAGATATTCACAGGGGCCCCACGATGCAATCGCATACTCACTTTCCGTTCTCGCTCCA
TTCCAGAAACTGGTCGAGGAGATGTATTTGCTGTATGTGACG
>comp55_c0_seq1 len=332 path=[310:0-181 492:182-197 508:198-331]
ATCTTTTATTTACAGGAGAGGAACATTGGAAAAAAACAAAACACAACTCAAACAGTTAAC
ACAAACACCACAATGAGGGGCTGGGAGGGTGGGTCCATATTGCTCTGACTGAGCCCTGAG
GTGGGGAGAGGGAAATCCTCGCTGTGGGGGGGGGGGGCCCCAGGACCTTTTCTCGGAAAA
AAAAATACGGCACACCCCACTTTCCACAATGGGGGGCCATTAAACAGTTAAAGCATGTGC
CACAAACGGGAGGGGGGGAGAACAGGGAAAACAGCGGGAGGGGCTCTGTAATAAATAAAT
TTACAAAATAGCTTCTTTTCAGTTTGTTTCCC
>comp56_c0_seq1 len=113 path=[128:0-44 9:45-46 11:47-112]
TTCTAGTCCCATCTTAGGCACAAACACTTGGTGGATGATTTTAGACCAGTCACTCTCTCT
CAACCCAACTCACTTTGCATGGTTGCTGTTGTGGGGAATAACAGAAGGAGGAC
>comp57_c0_seq1 len=147 path=[72:0-35 108:36-146]
CATCATCAGTGCTAGAAAGGAGTGAGATGTGTGGAGGGAGGGAGGGAAGGAGGGATGGAC
AGATGGAGGGGTGGAAGGAAAGATGGAGAGGAAGAGGAAGAAATGGATGGAGAGATGGAT
GGAGAGGAAATGGATGTATGGCGATAG
>comp57_c0_seq2 len=107 path=[72:0-35 637:36-106]
CATCATCAGTGCTAGAAAGGAGTGAGATGTGTGGAGAGGAGGAGGAGGCGGAGGAGGAGG
AGAAGGGGGATTGTGGGGTCCTTAGTTCTCTCTGAGCTTGGTGGTTT
>comp58_c0_seq1 len=115 path=[1:0-114]
GGAAGATTCAAGGCATCAAATAGCACCCCTGCGAGGGAAGCTGTGCCCTATCCTGACGAG
CAAGTGCTTAGCTTTGATGTTACCTCAGTCCAGAGGACATTGGGGAAAGTTAACA
>comp58_c1_seq1 len=204 path=[509:0-203]
CTCCTGCTAGGAAAGCTGTGCCCCATCCTGATGAGCAAGTGCTAAGCTTTGATGTCACCT
CTGTCTGGAAAACACTGCAGAGTTAACATTCAGAAAGCAGCAGGCCCAGATAATATCCCT
GGACGTGTCCTCAGGGAATGCGCAGAGGAGCTGGCTTGTGTTCTCACAGATATTTTCAAC
CTCTCATTGCAGCAGGCAGTGGTC
>comp59_c0_seq1 len=162 path=[383:0-37 72:38-161]
TAATATTTTTTTAATTATTTCTTCATGTGATGGTATTCCTTCATTTTTCTAATATTGTGC
AAATATAATTCTGCCTCTGTTGTAACATGCAAAATCAAATATATACTTTGTTTAATCAAT
CTTTTCTGGCATAATACATAATAAAAAAAAGTTCAGGTTTAA
>comp61_c0_seq1 len=191 path=[300:0-122 38:123-135 51:136-190]
GCTGCACCCACTGCCTCATTAGCCTGAGGCTAGTGAGGAATTTGGGCAGACCGGTGAGGA
GGCTAAAACAACCAATCAAATTTGGCCAGTTAGATGGGTCAATAGCAGGGGGGGAAACCA
TGGGGAAGACATAATGTTTGTAGTGACTCCAGGCATGGAACGCCCATTGATCCTAGGGCT
GGAATGGTTAA
>comp62_c0_seq1 len=266 path=[291:0-102 151:103-126 175:127-265]
CTCTAATGCAAAACTTTATTGAGTTCTGGTTTTGACGTTGTGGCAAAATGGGTGCAGGAA
GACGGGGCTCCGTCTATTGTGTTCAATTTCACTCTGCTGGGGACCTGGAAAGGGTCGAAA
GTTGCCCCGTAGAGGCGACAAGCAAGGAGGGGACACTCGTTGATCACGGGAAGGCAGCGG
CCCTTCCGTTTGATCCGAGGAAGTCCTCCAAACCAGAAGGGAAAGACTGTCTACATTTAC
GTAGCCAGTCAGAAGTTCCAGGCTCC
>comp62_c0_seq2 len=111 path=[151:0-23 417:24-110]
CCTGGAAAGGGTCGAAAGTTGCCCTGTAGGGGCAACCAGCAAGGAGGAGATCTCCGCTTG
ATCACGGGAGGGTGGTAGCCCTTCCGCTTGCTCGGGGGCAGCCCTCCAAAC
>comp63_c0_seq1 len=147 path=[337:0-62 252:63-86 276:87-146]
ACGATGTAAGCTTTTAAATAAAGAGATTTTATTTGATTTTCTTTCTGTTGGGAGAATATT
GTCTGCCATTTTTAGTAATAGGCAGTCTGTTTACATGTAGGCGTGGTCCTTAAAGTCAAA
TATTTTTAACCTGGGGGACTCTCGGTG
>comp63_c0_seq2 len=202 path=[169:0-82 252:83-106 423:107-201]
GTGGTTTTCATCTATTTTCAGTAGTTCCTGAAAGTATTGCACAGCTTTAATGCTTTGTTG
GTTTGACAAAGGACAATACAGTGTGCCATTTTTAGTAATAGGCAGTCCGTTTGTAATACA
AGTTCTGGCTTAAATACAAATTCAAGTTAAAGACAGAAGAGAACTTGTTCTTAACCTGGG
AACTGCCTATATATAAACAGGG
>comp65_c0_seq1 len=263 path=[1:0-262]
GTTGCTAAGCAAATCTAGGTTCCCTCATGGAATTTATCGGAAGCTGCTGGGAAGGTCACA
AACGGCGATCACATGATGCTGAGACTGCAACCATCCTAAATATATGCTGGTTGCCAAGTG
GTCAAATTTTGATCATGTGACTGGGGAGGGCGCAATGGGTATAAGAGTGAGGACTAGTCA
CTTTTTTTCAGCACCATTGAGCAGTAATTAAATGAATGATCATATAGGTAGTCCTCAATG
TACGACCACAATTGAGCCCAAAA
>comp65_c1_seq1 len=219 path=[141:0-218]
CTGGGGATGCTGCAACGGTCATAGGTGTGAAAAGTCACTTGTTCAGTTCCATTGCAAATT
TGAATGGTCACTAAACAAAACGGTTGTAAGTTGAGGACTCCCTATAATACTTGCGCAGAA
GCCCTTGCATGCTCGCCTGGGGTGAGCAGAAATGTCCGCCATGCGATCAATCTAGGGAAG
ATTATTTTTCTCTTCACCTGCCTTGAAAAAAATAACCAG
>comp66_c0_seq1 len=174 path=[102:0-44 147:45-68 455:69-173]
TAGCTATTTGGTAATGGAAGGAGAATAAGAGGGATTTCTGATAAAAGAAGAAATGGTATT
AATAAATGAGTTACTAGATTAAAAAATAGAATACTTGTAGAAAGTACAGGAATGTTAGGT
TTGAAATACAATGTGAAATTGAAAGTAAAGAAATATTTTAAGGAAAAAGGAAAG
>comp66_c0_seq2 len=141 path=[370:0-61 147:62-85 171:86-140]
CTTTTACTTAGGTAGGTTAACTATTTCGTAATGGAAGAAGAACAAGTGGGATTTGTGACA
AGAGAAGAAATGGTATTAATAAATGACTTATTACATTAAGAAATAGAATATATCTGGAAA
TTACAAGAATGTTACTGTTGG
>comp67_c0_seq1 len=236 path=[77:0-50 128:51-74 202:75-235]
CTGTTGAGGACTACTCATTGAGTTTGGTTTGCCAGTCAGCTATGGATCCATTGGTGGTGA
TGTTGTCTATTCCATTTTTTTCTAGCTTACTAAGGAGTAGGTTGTCAAGCCCTCCCGGGC
TCGACATACAAGAGGGGGGAAGGTGAAGAACAGCATGGTGGAGGAAGAGGAAAACCAGCA
CCGGTCCCAAGGCAGCTCACTGTTTCAACGAGGGAGCACGAGCTGTGATACTCCAG
>comp68_c0_seq1 len=368 path=[1:0-367]
GTTTTTTTTTGAAATGCTAGAAAAATCAGTTTTTAATTAACTCTTCCGGAGGCACCATTA
TGTGGCTTTCTTCCAACCGAGGGGCCACCAAAATCTGGAACGGGAATAGCTTTGCCGGGA
AGAGGGATAGGCTAGCAAATAGGCTTTAAGAACAGAAAGTGAGCGCTGTGAAAAAGGGAA
CAGAGAATTGAACAGCTACCCACTCACCAAGATACTTGTCTCTGTGAGCTACTATCTGTA
ACAGGTGTTAGCAAGTTACCTGTAAGAAAACACACACACATGGATACCAAAAACGAAGCA
AAAACCCGTAAGGGAATTTGCGTGCCACGTGGGTTGGTTTGTACTCTGGAGAGACCTCAT
TCTGCAAT
>comp68_c1_seq1 len=300 path=[968:0-299]
GTTTGTTCGCTGGAGAGACCTCATTCTGCAATCTTTAGCATTATCCTACTGTAAGGGGTA
GCCACATAGACTACCATTTTCCCAACAACACTTCAGACACTATTAGTGCCACAACTGGCC
TCAGCCATGCAACCACCTTAGCTTTTGCATATTGTACAAGCTAAAAAAAACCCAGTTGCT
GGCTGTGTAGAAATGGGGAATAGGCTGGTAGCTGTTTAGAGTGTCAGAGCAGAGGCAGAA
AGTCGTCAAGTTGAGCCTTGATCTCAGTTCCAGCGAAGACAGACGGCTATTGCCTTCAGC
>comp70_c0_seq1 len=197 path=[463:0-196]
GCGAGGTTTCGGGAGGGTATGAGCACAGCGAGGTTTCGGGAGGGTATGCAGGCAGCTCCT
TGGGCGCAGGGGGGCTGGAGAAAAGTGCATGGGGTGGGCTTCTCCAACAACCTGCCGCCT
CCCCACCAACTTTGCTTGCAGGTCAGCAGGGAAGGCTTCCAATTAAAAACACACGACCAT
GTACGTTACCACCGTCG
>comp70_c1_seq1 len=167 path=[1:0-166]
TCCCTGGTGCCCGAAAGGTTGGGGGCATCTCTGGTTTAAAGTACAATAGTGGTTATAATT
GGTCCTCCAAGTTCTGACCATCTCAACGTTTCCACAGTCACATGATCGCAATCTGGGCAC
TTGGCAACTGGCTGGCACTTACGACGTTGGTAACGTACATGGTCGTG
>comp71_c0_seq1 len=251 path=[1:0-250]
GGGGTTGGGGACCCCTGTTCTAGGGTCCATTTTAAACACTCATCAGAGACATGCATTCCA
TTAAGTCAATGCTTAATCGAAGTTTACTGAATAAATCACAATTGGCCATGTCTGTACTGT
AATTTAAAAATTCTTATGGCTGGGATACCAGAACATACCAATTAAACCAATTGCATTATA
TGTGTTGTGTGATCCAGGTGAAAATTAACATCCACTCCATCAAGATACTTTTGTAGATTA
CAGACTTTTAG
>comp71_c1_seq1 len=364 path=[798:0-363]
TTTGTAGATTACAGACTTTTAGCAAACTGAAAAAACTCTTGTTTTCAAGGGCCTCCCTCT
GTATGGTTCATGTATACAATACATTTGAAACCATGGTAGGAAAGTCACAGTTTACTGAAA
TAAGCTGGTAGGTACAGTATTTCACTTTTATCTCTTACCCTTAAATTAGAACTGATTTAA
TTGTACATGAAACATGTCAACGGCAAGTCATTAATAATGCCTTGTACGGGCTGTATATTT
TCTGTAATGCATATAGCTGGTTTAAAGATTGTTTAGTGGAAATTGTATCAAAAAAGGAGT
GTTGTTGATTGCAAACCAGACAAGTATTGCTTTATAGGTAGCTTTAGTAAAAAACAAAAA
ATAG
>comp73_c0_seq1 len=180 path=[850:0-120 329:121-179]
ATCTAATCAAAGAACCACCCTGTCCTCGTGGAACAAGCACAGGTCCTTCCTGACCAACAA
GGCAGCTAATTCTGATATACGTCTAGCAGAAGTTATGGCTATCAGAAATGAGACCTTCAG
CGACAGGTACCGCAAGGAACATGTTCTAAGTGGTTCGAAGGGGGAAGAGGTTAGAGCTTG
>comp73_c0_seq2 len=387 path=[1:0-327 329:328-386]
GCCCATTGAGGAAGGCTGAAAGGAGATAAGCAGGGCTTCTGATTTACGTAAAGATGCTGT
GCATTTGATATAACAGCGCAAGGCTCTCCTCACGTCTAGTGAGTGCCATTGCCGTTCCAA
GTCATGTGACGGATGGGGACAGAAGTCTGGGAGAATAACCTCCTGTGCCCTATGGAACAC
TGTGTTTATTTTTGGAATAAATGAGGGATCTAACCTAAGAACCACCCTGTCCTCGTGAAA
CAAGCACAGGTCCTTCCTGATCGATAAGGCAGCTAATTCAGATATGCGTCTGACAGAAGT
TACAGCTATCAGAAATGAAACCTTAAGGGACAGGTACCGCAAGGAACATGTTCTAAGTGG
TTCGAAGGGGGAAGAGGTTAGAGCTTG
>comp74_c0_seq1 len=221 path=[199:0-105 305:106-133 333:134-220]
GATCTCTCCTGTGCTCGATGAAAAGGGGTGTTGACCTTCCGGATGAAGGTAGGGTCCAAA
CGAAGGACCACTCGGTCCCGATGAAAAATGCATAGGTCATCCCTGATGGAAAGCGCTGCC
AACTCAGAAATCCACCTGGCAGATGTAATTGCCACCAGGAAGGCAACCTTGAGGGACAGG
GACCGTATGTCACAGGTTCTGAGAGGCTCAAAGGGTGACCT
>comp75_c0_seq1 len=131 path=[109:0-130]
TCAGTATATGTGCTTCAAAAATAGTTTGGTTAGCTTCTATGCAGAGGGAAGTCCCGAGCA
AGCAATGAAATATACCTGTTTGGAAAATAGATCAATCACAGTCCATATTACAGTGTTTCC
CTTGTTCTCAG
>comp75_c1_seq1 len=188 path=[382:0-187]
AGCACATATACTGACTCCATTGTGCTCCAAAGCAAATTATTTCTGATAGAGGGGTCCAGT
TTACTGCAAAATTTTGGAGGGAGTTTGTTAAAATGATTGGGTCCTCCCAGGGGCTATCAT
CAGCTTTTAATCCAAATACCAATAGAGCTGCTGAGAAAGCTAATGCAATGGTGGAAACAG
TACCTCAG
>comp76_c0_seq1 len=409 path=[1:0-132 284:133-408]
GTGCTATAACTAACCACAAAAGTTGTGCTTGATCCAAGTTTTCATGTACCCATCTACACA
TATCCTTTCAATTGCAAACAGTGATGTTAATTTGAGAGAAGATATGTAATCTATTCAGTT
CATTATGTCTTTTATGTGGTCATCAGTGATCAGTTGAAACTAGAAAGAAATGGAGGTTTT
ACAATGTTAAGAAATCTGATTCTCTGAAAATTCCACTTGGGTCTCATGTAACAGTCCCAT
GCCTAATTTTTTTGGCTTAGTTATTAACCCACGTACAACTAAGTAGTGAAGGATGGAACA
TTTAGGGTACAGCAAGAAGAAATTGGATGGAGGCTTATCTGAATTAAAAAAAATAAAAAT
TTACCCAGGCAATTCATCATGTAAAATTGTAGTAACTCCATAGTTTTAC
>comp76_c0_seq2 len=156 path=[1:0-132 554:133-155]
GTGCTATAACTAACCACAAAAGTTGTGCTTGATCCAAGTTTTCATGTACCCATCTACACA
TATCCTTTCAATTGCAAACAGTGATGTTAATTTGAGAGAAGATATGTAATCTATTCAGTT
CATTATGTCTTTTATGTGGCAGATCGGAAGAGCACA
>comp77_c0_seq1 len=179 path=[1:0-107 109:108-131 941:132-178]
GTATTTTTCCAGCCTCCCACTTTACTTTGGGACTTTGTGTTTGAGATGCCTGTTCCTTGT
GAAATGTACTTTGACCTGTGTTTGAATGTGCCCTTTTCCTATTCTAAATATTGTTGCCTG
ACTCCCATTGTGCCTGGGAGATCATGTCCTTGGAGCTGGATGGGGATTGTAGATTTTAG
>comp77_c0_seq2 len=350 path=[805:0-112 109:113-136 133:137-349]
GTCAAGAGAGGGTCTTGTGATGGGTTTTGAGATGGGGAGGTTACATCAGGTCAGAGTCAC
TGGGAGGGAACTGCTGGTGGAAGGGGGAGGGGAGGCTAGATAAAAATTCTAATTATTGTT
GCCTGACTCCCATTGTGGCTGGGAGATCATGCCCTCTCCATGGAGCTGGGTGGGGAATGT
AGATTTTAGGAGTCTTTGTTTTTCTAATCCCATCAGCTCCAGCCTTCCGTGGGGGCTGTG
GCTGAAGGCATTTTGCTGATGAATAGGTGGCCCCAAATCTGCATTTCTAAAAGCTGGCCT
GATTTCTGCTTGGGGCAGAGAGACTTGGGGATTGGTGGTTTCTGCCTAAG
>comp79_c0_seq1 len=122 path=[1:0-121]
GTAATTTAACTTGTTGAGCAAAGATCAATATTTTAAACATCTTGATTTATCTGTTAAAAC
TGCATACAGGTAGTCCTTGACTTACTAGCAAAATTCAGACTGCAACGTCTGTCACCAAGC
GG
>comp79_c1_seq1 len=276 path=[932:0-275]
GATGTGCGGCTGAGTGCCATGAGTGGGCGCTACATAATATGGGTAAGTGGGTGCTGCGGT
TGGGCATTGTGGAATGTAATCAGGTGTGTGGATGCCATAGGCGGGGGCTAGAGAGTGGTA
ACAGACGGACATTATGGCGTTTCAGTGGGCAGATGTTGGGATGGGTGTTACAGAATATGG
ACATAGAATAGCAGTTATTTATGAATATTTCAGTTTCACAAATCGTATTTGTAATTATAT
ATGTTCAGAAACAAAAAAGTGATCTTTTGAAAGATG
>comp79_c2_seq1 len=240 path=[123:0-239]
TACAGGTAGTTCTCAAGTTATGACAGCAATTGGGACTGGAATTTTCATTACTAAGTAATG
CAATTATAAAGTGCTATGTCATGTGCCCACATTTCTTAGCAACAGCAATTCCAGCAGTCC
CTGTTGCTAATGTTAAGTGAGAACTCTAAGGTTGTTAAGTGAGAGGATGTGATGTGACCA
CGATATGGAAAAAGGCACAAGCAGGCTAGTAAATGAGAGCTATCAATTGGCAGGCAGATG
>comp80_c0_seq1 len=269 path=[550:0-40 50:41-268]
AAGATCGTTCTTCAGGTGGAAGACCTCCAAGGCCTCGTTGTCAGCTTGGAACGCAGCAAG
TCAGCCCAAGAGTCCCATGCCCAGAAGGAGCTTCAGAACCATCAAGAAGAAGTCCAATTG
CTCCAGGAGGAGAAGCACAGACTCGGACTACAGCTTGAAGAGGTCCAGCGGTCACTGGGC
CACTCCCAGAGCCAGGTTCTCCAACAAGGAGGAGAACTCGGGTCTCTGAGAAAGCAGCTT
TCTGATCTGCAGGCCTCCTTTGAAGACTG
>comp80_c0_seq2 len=277 path=[1:0-48 50:49-276]
CTGCAAGAAAACCACCCAGCTCGGCCTCACATTCTGCCATTTCTGCTTGCAGCTTGGAAC
GCAGCAAGTCAGCCCAAGAGTCCCATGCCCAGAAGGAGCTTCAGAACCATCAAGAAGAAG
TCCAATTGCTCCAGGAGGAGAAGCACAGACTCGGACTACAGCTTGAAGAGGTCCAGCGGT
CACTGGGCCACTCCCAGAGCCAGGTTCTCCAACAAGGAGGAGAACTCGGGTCTCTGAGAA
AGCAGCTTTCTGATCTGCAGGCCTCCTTTGAAGACTG
>comp81_c0_seq1 len=153 path=[497:0-43 163:44-67 187:68-152]
CCTTCCCCCTCCTCCTAGTTTTCTATTACTTTTTTGAATTTCTCTTTGTATTTTATATTT
TGATAAACTAATAAAAATGTTATAAAAACAACTTTTTCTAAATGTGGGGTGTATAATCCC
ACTAACAATAGATTTTATTTCCTGTAATTCAAT
>comp81_c0_seq2 len=186 path=[1:0-161 163:162-185]
GTAAAAGCAAAAACTTGTGACTGTAATGTTGTTAACTTCCACTGTGTTAAAGAGAGTCGG
AAGTTGGTGCCTATTTCTTTTCTTCTTTTCTTTTCCTACACTATCTTTTTTTTCTTTTCC
CTTCCCCCTTTTCTAATTCTCTATTACTTTTTTTAATTTCTGTTTGTATTTTATATTTTG
ATAAAC
>comp82_c0_seq1 len=241 path=[299:0-112 45:113-240]
CCTTATCATCACTGCCTCTGCTTGGGTTCCTCTTTCTGGCCAGAAGAGGGTAAATCTCTA
CTCTATGCTAACCTCTGTCCTCTCCTTTCTGCCTACCTTCTCCTGTGCTGGCCAGCTCTC
CTCTCTTCTGTCCTCTCTTCTCTGAAGAGCCATCTTCCTGGATCTCTGCTGACCCTCATC
TCCTCCCAGCTGCTGCACGCCTGGACCCAGGGCTAATGCATGCAACCCCAATGCTTGCCG
A
>comp84_c0_seq1 len=179 path=[407:0-71 84:72-178]
TTGCCACATGATCACGGACAATTTTACAAGCTTTTTTTGCGGAGGGGAGATCGTTAAGTG
AATGCTATGGTCGTTAAGCAAACCCATTGTTTGCTATGGCTGTTTTTTTGCCAGAAACTA
GAAATAAAGGCTGGTTTTCAACAAATATTATATAAATTGTGGTCACGTGACTGCAGGAG
>comp84_c0_seq2 len=190 path=[1:0-82 84:83-189]
GCTCATTATGCTCCCAAGTCATGGTGGTCGTAAAACAGATCACCCATGTGACCAACCCAA
TTTTACACTTTATTGTGACGATTGTTAAGCAAACCCATTGTTTGCTATGGCTGTTTTTTT
GCCAGAAACTAGAAATAAAGGCTGGTTTTCAACAAATATTATATAAATTGTGGTCACGTG
ACTGCAGGAG
>comp85_c0_seq1 len=415 path=[393:0-414]
AATTTGGGAGAATAACTTTCATAAATGTAATTATGATTTTAAGGAGAGATGTAAAATGTT
AAACATCCTATCCAACGTTTTCAGCTGGCATACATTTGGATAGATTATACCAAAGCAATA
TATTGGCAAATTTTTCTGACAGTAAATTTTTCATGTCAGTAAAGCAAGACGGCCAGGAAA
GATCCATGGAAGATTTGTTTTTATAAATGATTACTGCAGTGAGGCTATTATATGTGCAAA
AAAAGTATCCATAATGGAAGAATGGCTGGTGAAGAAGACAGAGCTAGCAGAAATGGCAAA
TTAACCTGTTTAATTAGAGAAAGATTAACAATTACATTTATTGGAGAGCAGAAACACCTG
ACAGACTTTTTGCTGAAAAAGAAAAAAAAAACCCAAGAAAAATGAACTTGTGAAT
>comp85_c1_seq1 len=473 path=[785:0-472]
TATGTTTTGTTTTCTTCTTTGAATAGTTTTATTTTTTTGTTGTTGTTGTTTTTATGTTGT
TTCCGATGTTTGATGTTGTGCCTTTAACTTTTCCAAACTTGAATTCTCCTTCTAACCTAC
AAAACGGAGCTGATCTCATATTTTGAGTTGTAAAAAGTTTTGTAAAACCACTTAACAGCA
TCACAAGAAAACACAGATTTGAGACTTCTTGGTTGTCTCCCATCCATCCTACGGTACATC
TAATGCTTATGTTGCAGCCCTTTATTCCTTGTCATCTGTTACAATCATGAAGATGTTGTT
ATATTTATCTAAATTATCACCTAAAAATAGCTTTTCTATTGCTTCTCCTCCTCCAACACA
GCCACAAAAATTTGGAAGAATTCTTTTCCTGTATTTTATCTGCAATTTATTTCCAGAGTT
GTTTATAAGATTGGCAGCTATATAAATGTCATGAATGGATGGATGGATGGATG
>comp86_c0_seq1 len=294 path=[1:0-293]
ATAGGAATACAGTGGTGGGGAAGCCCTGGAAGATTAGAGAAGGTAGAAAAGATGCTGAAT
AAGGTAGGGAAATTTTGCTGAATAAGGTAGGGAAACTTCATGGTCAAAGTCTCATTTCAC
CTTCATTTTAAGGCAATGTCTAAACCTGATGCTTAGTCTCCAACCATTTTAAGCACAAGC
AGTAGCTGCCTCCCTCCACAGAAGTGTCAAATTATAGAAGTCTTTTTAATCTGGTGTCAA
AAACAACAAACGTGAGCTTTGTGTTTCATTTGAAAATTCCCAACAACAACCCAA
>comp86_c1_seq1 len=304 path=[824:0-303]
GCTGGGAATTCTAAGAATTATACTCTCTAAATATTCAGAAGAAACCTATTATGAATGGCT
CTGCTATGTTCATTTTATTTATCTAGTAGGGGACATTGGCCCCAACCTCAAACAAAAGAA
GATCATGAATAAAATTCTGACAGTAAAGTAATAATAAGTTCATACAGATAATCTGACAGA
TTGCTGCAGTATCAAGACAGATGGTCTGATGATCTCACTAGAGCACTCTCAAGTTCACAT
TGTTCAACTATAACATTTTTAATGGATGTTTTCTGGAAAGAGAGAATAGGAATACAGTGG
TGGG
>comp87_c0_seq1 len=183 path=[665:0-182]
CTCTTGGGTCTCTCCTCAGCCAAATAACAGCAACAAAAAACAATTACAAAAACCAAAAAC
CGATCATGCAATGGCCAAGAAATCCATATTCTCCGAATGCTAAACTCCAACCTAACCATA
AGAAGCCAGTGCTGTAATCATTGAATTTTTGAGGATTATTAATATCTCATGAGATGTAGG
TGG
>comp87_c1_seq1 len=355 path=[333:0-354]
TGAGGATTATTAATATCTCATGCGATGTAGGTGGAAATGAAATGATTTTATACCACCTTT
TACATGGAAATCTCAATTACAGAGAGAAAAAAAAGACCGGTGCTAGGTTGGGCATAATAC
GGTCACAATCTTAACACATGGGAAAACAATGCAGCTTGCTTAATGGACTGTAATGGAGTG
GCTTCAATAAAGAAGCAGATGTGACTTGTTTAGAAATCAGAATATGGGCTCCAGCCTTGC
TTCAAAGATTAAAAATGGTTGCTAGGAGCAGAATTGTATAGCTTGGCTGGTGAGAGTCAG
CTTGGGTTACAGCTCGTCTTTTAAGAATTTGAAAATTCTCAGTGCAAAAGGAGAG
>comp88_c0_seq1 len=245 path=[1:0-244]
GTTGTTTATTGAAGGTTTGGTGAGTTGCCTTATATTGCTATAGAGCTGTACTAGGCTAAC
ATGCATAAAGGTTGGCTTGTAATTTTTTTTATGCACAGCAAATAGGGAAGTGCTTGAATA
CATATCTCATCTGCAGACCAGTATCATTATTATGTACAATTAAGAAATAATGGATATCCA
GTCCAATTATTTATTGACTATTGAAACCAAATTAACATATCTCCAACCTTTATATTTTTC
CCTAG
>comp88_c1_seq1 len=329 path=[751:0-328]
AATAAACAACCTACATTGTTTCCTAGCAATCTTCTTCATCTGGATGATGGATATTTACTT
TGGGGGCTTTCAACTTCAGCAGATAGACCAGATTAGGAAATCAATTCCACAGGAAGGCTA
AAATTACTTTTATTGTGGTTGGCCATAATAACAGAATGTTGCAAATCTGATTGTACTGTA
TCTCCTGTTCCTTACACTCCAGTGAATTAGAGAGGTGTCTGTCTGAGCCAAATAGTATTT
ACTGTACATTTAAGATACGCTTCACCCCTCGTATTGTTTTGGCAATGGAGCTTGCACATC
TCTATCAAGATCATCTTTCTTACTCTGCA
>comp89_c0_seq1 len=156 path=[671:0-155]
GAAGGATGCAACTCCCGTCCCTGCTCATTCCAGCACTGTCCCGGTTGGACTGTTCTCCAC
TGAGGGCTGCCACTGAGCAACGCATTCTTCTCCCACAGGCACTATCTAGAGGCACAGCCC
TGCCAGAGAATCAGCATAAATGTATGCAAGTAGTCG
>comp89_c1_seq1 len=358 path=[336:0-357]
GGCTCATGCCCCCTCCCCCACAACTTGACTCACATTTTTGAGAATTCCCAACATATTGGG
GGGAGGGGCAGCAGAAAGATTGATGGCTCATGGAGGACCACTCTAGTAGACTAAGCTGAG
TTGTCACATGAGATGCTTGGGGAACAGGACTTTTAGTGGGCCTCTTGGCAAGCCAGAATT
GGTACTGATGGTAGAAGGCTTTGCCAAGAGTCAGTGACCAGCCTCGCTGTTGCACCTGAG
GAGAACACAGATCCCATGTTGCAAGCACTCAGCCAGAGTAAAGACAGAACAATCCAGTTG
CATCCCTCTAAAGGTGAGAGCCGCGAAGAACCCCTGAAGGATGCAACTCCCGTCCCTG
>comp90_c0_seq1 len=178 path=[217:0-125 17:126-177]
CCACAATTGTTATCACTGCAATTACTAAAGTGAATCAAGCAGTCATTAAGCAAATTCGGA
TTCCCCCATTCATTTTGCTTATGGGAAACCGGCTGGGAAGATTGCAAATGGCGATTACAA
GATACGGCAACCATTGTAAATATATGCTAGCTATCAAGTGCCCAAATTTTGATCATGT
>comp91_c0_seq1 len=247 path=[225:0-180 406:181-246]
CGCGCTTTCAGGGGAACAAGTGCCTGTTTCAGGAGCCTTCTGAATTCAGTGAGGCCGACA
GTCCGTCTGTTCTGAGCAACTCCCCACCGCTGAGAGATGAGGTGGCCGTGAATGTCCTCA
AAGGGCGGATGAGAGGGATCCAAGGCCACTGCAACTCCTGCTACATGGACGCGGCCCTGT
TCAGCCTCTTCTCCTGCACCTCGGTGTTGGACTCCATGCTGTATAAGCCCCCTCTCCCCG
CCGAGGG
>comp91_c0_seq2 len=212 path=[449:0-145 406:146-211]
CAGGTTGGCAGCCCTCCCCAGCTTCCTTTCCCCCTCGGGGGACTCTGCTTGTGGATAGCG
TTGCCCTCCCTTCTCTCCGCCTCGTCTCCCCGTACATCTCTCGGTCCTCTGACCCGGTGG
AGTGACCGGCATCTCCTATCTCGCCACAGCCTCTTCTCCTGCACCTCGGTGTTGGACTCC
ATGCTGTATAAGCCCCCTCTCCCCGCCGAGGG
>comp92_c0_seq1 len=190 path=[161:0-29 63:30-109 191:110-189]
TATTGCTGCTTGGTGGATTGTGCAGAAATGCAGAAAAAAGATTAACATCGTCCTGAAGTA
ATAGAATTTAGGTGGCTCTAAGAATTGGGAATGAACTGCTACTTGGATGACAGAAAAAAG
ATTAACATCGTCCTGAAGTAATAGAATTTAGGTGGCTCTAAGAATTGGGAATGAACTGCT
ACTTGGATGA
>comp93_c0_seq1 len=445 path=[734:0-184 312:185-444]
CTCACTGCAATCCTTTTTGGATCAATCTGGTATCCAATGGCAAGGCATTTCCTCTTCCTA
AAGCCCACCCACCTCTGATCTTCTTCAGGTTGATTGGCTGATAGCAGTGACATCACCATG
GACTTCCCAGTACCTTGCAGTCCTAATACCCCAACTACAAGGACATCTGTTTGGTCCAGG
AGATACTCAATAGCGCTATCACACCAGTTCATCTGGTCATCCACCAGCTTGATGCTATGT
TTCATCTTCTCCGGGGCTAACAACTTTGCCTGGCCAACCACAGGGTCCATAACGCCGCTG
GATGCAGCCGAGCCCATACCCCGATTCTGGATCTGATAGACTGGCTGGGTGGGACGCTGG
CCTTCCTTCTCCACCTTGGCCACAGCTGCTGGGGGCTGAGCAGACACCTCCGTGGTTCCG
GCAGGGCCTTTGCCTTCCTCCCGGG
>comp94_c1_seq1 len=124 path=[31:0-123]
ATGTGATCACCTTTTGTGACCTTTCAATAAGCAGTCAATTGGAAAGCCAGATTCACATTT
ACCCGTGTTTCCTCAAAAATAAGATAGGGTCTTATTTTTTGGAAGCCTCCAAGAGACACC
AGGT
>comp95_c0_seq1 len=198 path=[176:0-158 335:159-197]
GGACTGTGCAGAAATGGATAGGCTCACATTGAAAATGAAGGGGAAGCAAGATTCAGAATA
CTTTCAAACATGGGAAAATTTTTATAAATGGTTAGAAAAATGGAATAAAGGGTAGGAATG
GAAATTGTACTACTATTAATGTCATGTAAACCCAGACGTGTTGCTTACTAAATACTAAAG
ATTGTTATTGTAAACAAG
>comp95_c0_seq2 len=139 path=[451:0-99 335:100-138]
CTTTCCGGTCTGGCAGCCATCAAAAAAAAAAAATCAGAATAAAGGGTGGGAATAGAAACT
GTATTACTATTAATGTTAAATATATAAACCCAGACAACGGGTTGCTTACTAAATACTAAA
GATTGTTATTGTAAACAAG
>comp97_c0_seq1 len=206 path=[774:0-205]
ACATTTATCTTCAGAGTTCCCCTAGACAGGAATAGAAATTTGTGAGAATTTTCGGTAACA
AGCTCTTCTGCATTTCTTGTCCATCGGATCAGAGGAACAGGAATGCCTGCAGCAACACAC
GGTAAAACTGCGCTCTGCCCAGTCACCTTGGTGAGGGAAAGGGGCTGTTTCAGGAAGAGC
AGGGCTGAAGAAATGTCAGATTCTGG
>comp97_c1_seq1 len=318 path=[1:0-317]
GCAACGGTGGAGAATCTTGGCACCATTGTAAGCAGGACAGCTAAGCTTACAGTTGCAGGG
CTTCCAAGATTCATTACCCAGCCAGAATCTGCCTCTGTCCATAGAGGAAACCCCATAGTT
CTTAACTGTGAAGTTAATGCTGATCTAGCACCATTTGTCAGGTGGGAGTTGGACCATCAG
CCCCTCTTTCTGGATGATCGCGTACTCAGATTGCCAAGTGGAACTTTAATTGTCAGCAAT
GCTACAGATGAGGACGCCGGAACATACTGTTGTGTTATTGAAATTGGTGGATCTCCCAAA
TACAGTGAGGAAGCAGAG
>comp98_c0_seq1 len=287 path=[1:0-74 76:75-286]
GGGCCAAGTTGGAAGACCCCTGCTATAAAACAATTGCAATAAAGCAATCTAGCCACCTTG
GTTCTTGCCCCCTTCGTGCTGGCTGGGGGATTCTGGGAAGCAGTCCACCCCTCTTAAAGT
TGCTGAGGTTGAAAGACGCTGCTATGGAATTCAGATGTGCAAGCTGCAAATGTGAGGACT
TTTACCAGATCTGTAGATTTTGACTTCCTGTGCTTGGTCCTAGGAAAGGACCTTAAACTG
AAGCCTGCTTGAAATTTCTCCTGCCTTTACAGTCACGCCAAGCGCAG
>comp100_c0_seq1 len=136 path=[81:0-70 152:71-79 240:80-135]
CTCCATTTGCAAAGCCTTTTGCCGCAGATCTCGTCCAGGCCTCTGATGCAGAAAACTTTA
GTATATCACGTGAGATCAGTAGCGTGAGATCTCGCATGATCTTGCGGTACTTTAGGCCAG
GGCTTTTCAACCAGTG
>comp102_c0_seq1 len=483 path=[3:0-408 412:409-482]
AAAAAAAAAAAAAAAAAAATCACACTTTTCCCAGTAACCTTGGAATAAAAGCAATGGAAG
GGGACTTCCAAGCAGGATTGTGCCGTGTTGGACTCATCAGATAGCTGGATCTGACCTTTC
CAGAAAACTATCAGTCACAAGGGAAAACCCCTGAATTAGATACCCGATTAGTTCCGAGGA
TGGCCCAGAATGCAGACAGGGCAGGAAGCTTTGAGCGCTCACACCAATTCTGTTCGCTCT
TGGCCTCCTGAAGGAGCATTTTGGAGAGAGGGAAAAAAAGGATTTGAACAAACTAGAACA
GTTAGTTCTCGACTTACGAGAGCTTGAACATTTCCGTTGCTAATCAAGGCAGTTGGGAGT
TCTGCCTCATTTTACGATCTTTTTGCCACGATTGTTAAGCTAGTCTCTGCAGTTGTTAAG
TGAATCATGTAGTCGTTAAGCAAAATCTGGCTTCCCCTATTGACTTTTTCGGAAGCCAGC
TTG
>comp102_c0_seq2 len=128 path=[925:0-53 412:54-127]
CATTGCTAAGCAAGGCAGTTGTTAGTGAGTTTTGCCTGTTATAACCTTTTTTGCCAGTTG
TTAAGTGAATCATGTAGTCGTTAAGCAAAATCTGGCTTCCCCTATTGACTTTTTCGGAAG
CCAGCTTG
>comp103_c0_seq1 len=384 path=[1:0-224 805:225-383]
GCAGCTTTTAGAAAGGTTGTACAAGCAACTATGGTTAGAGATCGTCAACATGGGCCAGTT
GTAGAACTCAACAGAATACAAGTAAAGCGATCTAGAAGCAAAGGAGGATTGGCTGGTCCT
GATGGCACAAAATCTGTGTTTGGACAGATGTGTGCTAAGATGAGTTCATTCAGTCCAGAT
AGTCTTCTTCTACCTCATCGTGTTTGGAAAGTCAAGTTTGTTGGTAGTATTTGTTTTTCA
CTTAATCTAATGTTACAATACTTTCTCCTTTCTTGTACAATAAATATCAAAAAGAAGAAA
TGTCAGTCATAATTTTTCCTTAACACTAAATATTGTCAACTGGTTCTCAGCCCAAATTAA
TTGCATATTGTCATTCTCAAACAG
>comp103_c0_seq2 len=334 path=[1:0-224 226:225-333]
GCAGCTTTTAGAAAGGTTGTACAAGCAACTATGGTTAGAGATCGTCAACATGGGCCAGTT
GTAGAACTCAACAGAATACAAGTAAAGCGATCTAGAAGCAAAGGAGGATTGGCTGGTCCT
GATGGCACAAAATCTGTGTTTGGACAGATGTGTGCTAAGATGAGTTCATTCAGTCCAGAT
AGTCTTCTTCTACCTCATCGTGTTTGGAAAGTCAAGTTTGTTGGTGAATCTGTGGATGAC
TGTGGTGGGGGCTACAGCGAATCAATAGCAGAAATGTGTGAAGAACTTCAGAATGGACTG
ACCCCATTATTAATTGTGACTCCTAATGGAAGGG
>comp104_c0_seq1 len=123 path=[264:0-36 164:37-122]
GCAAAATGGCGATTGTCTTTCTTGTTTGATTTGCATCATAAAGCTAAAATCTGGATACAG
ATTAATGCTTTAAATATAGAAGCAAGAATTTGTTTTTTTTTTATTCTTTTTTCTTTCTTT
TTT
>comp105_c0_seq1 len=223 path=[1:0-133 273:134-222]
GTGTCCTGTGGGAGCTTTATAGGCTTTAGTGTTATGTTATGTTCAAGTATATCAATACTA
AGGATACCTTATCTTACGGCTAAACCTATAAATCATGGGTTTTAGATATCTGTCACAGCT
CTCCTTCCCATTTATGTATCCTGCTTGTTTCTTTAATGTTTAGTTGCAATCAGTGAGTGT
GTAGGTTCCCATAATTCAATATATTCTGTTTTCTTTCCCTTTT
>comp106_c0_seq1 len=136 path=[265:0-53 152:54-135]
GAGGAATTTTGGGAGTGGAAGTTCCCAAGTCTTAAAGTGGCTAAGTTTGGAGACCCCCAT
TCTAGGTCATCTCCAGGGGATGCGAGATCAGTTCAGTGACTTTTGAACTAGCAAAAACCC
ACTTTTCCAACAAGGC
>comp110_c0_seq1 len=211 path=[410:0-146 208:147-161 223:162-210]
GTCGGACACTGGACTAAGGGGGGCGGGGCTGCACAGGAAGAGGGATTAGAGCACAAGGGT
GGGGTTATAAAGGTAATCAAGCGGATGGTGGTTTGTGGGCGGAGGGTGGGGATGTGGGTG
TGGTCATGTTATAAAGAGCACTGGGAACAAACCATTCCCAGTGCTGACTTTGTTAGTTAG
GCAGTGAATAAACTTCCTGACGTGCACTGAG
>comp111_c0_seq1 len=153 path=[245:0-58 174:59-152]
CGGGACCAGACTGGCTGGCGCCGGTGCTCGCACACATGCGCGAGGCGCGCCGCGCACCTA
AATGTTGCCGTTTGGCCCGGGGATTGTCTTTAAGAGGAGGAGAGAGGCTTGTGTGCCTCG
GCATTGTAACAGAGCTGCTAGACACCAATAAAG
>comp111_c0_seq2 len=145 path=[123:0-50 174:51-144]
AGACTGGCTGGCGCCAGCACTCGCGCGCATGCGTGAAGTGCAAAGCGCGCCAAATGTTGC
CGTTTGGCCCGGGGATTGTCTTTAAGAGGAGGAGAGAGGCTTGTGTGCCTCGGCATTGTA
ACAGAGCTGCTAGACACCAATAAAG
>comp112_c0_seq1 len=107 path=[634:0-68 406:69-106]
GGAAAGCATAAGTGAAAATGAATAACTTACCAAAAATACTCTTTCTATTTCAAACAATTC
CTGTAAGATTGGGAAAAGCCTTTTTTGATGAACTGAAATACTGAATA
>comp112_c0_seq2 len=161 path=[283:0-122 406:123-160]
AAATAAAATTAGACTTGGAAAAATGGAAAAACCTACAGCTTTCAATGCTGGGGAGAATAG
CAACAGTGAAAATGAATATCTTACCAAAAATACTCTTTTTATTTCAAACAATTCCTGTAA
GACTGGGAAAAGCCTTTTTTGATGAACTGAAATACTGAATA
>comp112_c1_seq1 len=115 path=[473:0-114]
TAGAATCAGACTGAAAATGTTACAAGAAGCAAAAGAAAATGGAAGCTTTGGGCTATCAGA
CTGGGTCTTGTACTATCAAGCACCGGACTAACATGGTTAAAAGAATGAATAACTC
>comp113_c0_seq1 len=170 path=[1107:0-39 447:40-63 471:64-169]
GCAGGATTGCCTGGTCCAGCACACGGTTTGAAAAGTTCCGGTAGTCCTCGACTTAACGAG
CACAGCTGAGCCCAAACTTTCCGTCGTTAAGGGAGACATTCGCTAAGGGAGCTTTGCCCT
CTTTTGCGACCTCCCTTACCACGGTCGTTAAGTGAATCGCTGCAGTTGTT
>comp113_c0_seq2 len=470 path=[1:0-445 447:446-469]
TTTGTAGTATGGTGACCAAAATTGATTGCAGTATTCCAGGTGTGGTCTCCCTTAACATCA
ATCCCATTCACGATCTTTTCACTTTCTGCTTGGTGCGGACCATCGCTTCATTCCGTGTCT
TTTCTGCCCTCCCCTCTTCAGTTTTCAGCAACGCTATTCCACCGTGTCTTTCTCAGGGTA
CCCTTCCTCACAACACTTTCCTCCTCCCTTTTCCCCTCTGGGCTACCCACAGTTCAAACT
GTGAGAAAGCAGGTGCGAAATTGACACATATCCTAAAAAAAAATCCCAATCCGTTTTTCT
ATAATGGTAGCTAGGTTACTAGCCTAGGGATCCTAACATCCACAAAAATGCAAAATAAAT
CCCACGCTGTCCGGTAAACCCCTTTCATCACCCTGCATGTCATGTATTCGCCTCCCCCAA
TCATCCTTCATACGTGTTACATGCAAGTAGTCCTCGACTTAACGAGCACA
>comp114_c0_seq1 len=160 path=[138:0-159]
GTTTACAAAAATGACAGCATTCTGCAATACTAGGTATATTCTACAAGAATAAATACCACA
GTTGCCAGATCTCCAAAGCGCACACAGAACAGTGATTAGTAAGATCTCACAATTATGTAA
AACCTGAATATTATGCTTGTTTACCATACACAAGTCCAGG
>comp114_c1_seq1 len=262 path=[514:0-261]
GAATGATTGTGGCTCTTGGCAGTGATTTTAATCCAAATGCTTACTGTTGTTCTATGCTGA
TGGTCATGCATTTAGCTTGTGTAAACATGAAGATGTCCATGAAAGAAGCCTTAGCTGCTG
CTACCATTAATGCTGCTTATGCTCTTGGGAGATCTCACACTCAGGGGTCTATTGAAAAAG
GCAAACAAGGAGATTTTATTATCATTAACTCTTCAAGGTGGGAACATTTAATCTATCAAT
TTGGTGGCCATCAAGAACTGAC
>comp116_c0_seq1 len=226 path=[293:0-225]
AACAGATCCCCCCAATCAAAGAATCGATGATGTGTCTGCACAAGAATTCCGCAATCTCAT
GGACCTCAACGTTGTCAGCTGTTTCTTAATGGCCAAGTTTGCACTGCCCTACCTCCGGAA
AACAAAAGGAAACATCATTAACATTGCGAGCATCGTTGGCCATTTTGGACAAAGGTTAGC
TGTACCATATGTGGCAACCAAGGTAATCCAGATCAAAATGTTCCGG
>comp116_c1_seq1 len=169 path=[147:0-168]
GTACCATATGTGGCAACCAAGGGTGCTGTGATTGCGATGACTAAAGCTATGGCTATAGAT
GAAAGCCAATATGGCGTTAGAGTCAACAGCATCTCACCCAGCAATATTTGGACTCCTGGA
TGGGAAAAGCTTGCGAGCCAGGCAGCCAATGCAGAGGCAATGATCAAGG
>comp117_c0_seq1 len=126 path=[104:0-4 109:5-125]
GAGTTCTGCTTTCTTAAGATGTGGATTGAAGTGGGTCCTTACAAATGTGCTTATTCATGT
GTAATACGCTAACCATTGCTTTTGTGAGGTCTGGTTTTTTGAATAAATTAAATCCTTTCA
ATACTG
>comp118_c0_seq1 len=240 path=[354:0-136 15:137-239]
GCCTCGCCCTCTGCCCATCGATGGAGCCGCGGTGGGGACAGCGCCTGCCCAAGCCACCTG
GGGGGCAGCAGGAGAAAGAAGGGGAGGAGGAAGAGGAGGACAAGTAAGCCGCTGCCAGCA
CTGGGCCCCAGGAGGTGGCTTTCCTCTCCTACCTTTGCTGCATCTCCTTCTTCCTTCCCA
GCAGCCTGGACTCCGGTGCGCCTTCCCGGCCAGTGGGGCCAATGGTCGGGCTGGCTGGGG
>comp120_c0_seq1 len=355 path=[1:0-243 245:244-254 256:255-354]
GCCCTTTTAACATTCTGATTTGATACTGTTTTTTAGCCAAAATGTTTGTCTGAAAGTACT
TTTTTAACTATCCTGAATTTGTCACTTTAGTTTTGGATATTCTGAGTATTTGAATGCCAA
TTCTTTTGTTCTGGTTAATGACTGCAATAAAGTTAAGATGATGATAATGATAATGCAACC
CAGAAGGGTGCAGTAAAGTTGAGAAATATTGAAAAGAATAACACTTTGATTCAACTGATA
AAGGAGAGTATTTATAGCTCAGGGTTGAGCTGTGGGGCCCTTGGTGGTCTGAGTTTGGTT
GTTTTCTTGCATACGTTTCATTACCTAAATTAGGTAACATCAATGATAGAAGGGA
>comp120_c0_seq2 len=163 path=[727:0-51 245:52-62 256:63-162]
ATGCATACCTATTGGCTACCTACATTGCCAACCACAAATAAAGCATCTGCTAAGAGTATT
TATAGCTCAGGGTTGAGCTGTGGGGCCCTTGGTGGTCTGAGTTTGGTTGTTTTCTTGCAT
ACGTTTCATTACCTAAATTAGGTAACATCAATGATAGAAGGGA
>comp121_c0_seq1 len=239 path=[251:0-238]
CTGAACATCCTAATTTTACAAAAACCAGCCTTGCTTGGAACTGCCTATATTCATAGACAT
TACTTTAATAATACATAAGTCCTCGGTTAGGGCTTAAATGATTAAGTTTCTTAGACTGTG
AATCTAACTGTTGAGCACCTACAATTAATAATCTGAAGATATAATGGACAACCTAGTTAG
TTGATACAAGAAAATTATACAACTGATAACAAACAACAGCATGCCAAAAACAAACAATG
>comp121_c1_seq1 len=127 path=[467:0-126]
GGTATTACTTGCAAATATTCCAATGTACCATTGTTATTCTTTGTCATGCCATTGTTTGTA
ATCAGTTGTACAATTTTCTTGTAGCAACTAACTAGGTTGTCCATGATATCTTCAGATTAT
TAATTGT
>comp122_c0_seq1 len=188 path=[1:0-102 414:103-187]
GTGTCCTTTCTTGGGTTTTATCTGAATGGCCAGAGAGCTGTCCTGGTACTGAGTTTCAGA
GTTTCTGGCTCAAGAAGCATGAGTTATCCACTTTTCAGGGTTGCCTGTTGTGGGGCAGCA
GAGTAGTTATTCCTACCTCACTGAGACCTAGAGTCTTGGCCTCTCTCCATGAGGGTCATC
CTGGCATT
>comp122_c0_seq2 len=218 path=[1:0-102 104:103-217]
GTGTCCTTTCTTGGGTTTTATCTGAATGGCCAGAGAGCTGTCCTGGTACTGAGTTTCAGA
GTTTCTGGCTCAAGAAGCATGAGTTATCCACTTTTCAGGGTTGTCTGCTGTGGGGCAGCA
GAGTTGTTATTCCTACCTCAATGAGGTCTAGAGTCTTAGGTTCCCTTCATGAGGGCCATC
CTGGCATTGTAAGAATGAAGGCGCTTGCGCGCAGCCAT
>comp123_c0_seq1 len=209 path=[1153:0-208]
GGCCATTTGCCGCCGCATGCCCAATGCCACTGCCATAAGGCTGTGGAACAAGCCGGGCGG
TGGTAAGGAACCAATATACCGGTACTGTGGGTCAGATCCCCCCTCCTCCATCGGCTTTGC
AGGCCATCTGTGCTGGTCGTTAAGTAGGGCTCACTTTTGGGAGGAGGGCTTATATTAGGC
CCTCTCCCCGAAAATCATCTGGGGCTTAC
>comp123_c1_seq1 len=506 path=[1:0-505]
ATGGCAGTGGCATTGGGCATGAGGCGGCAAATGGCCAGTTTCAACGGGCCACGGCGCCAC
TGTTTGCCGCCAGCTGTGGGCATTTGCCACCACGTTAGGGTTGGGGGGGAGTGAGGGTTA
AGCTTTGGTCGGCCTGCTAGCCCCACCTTGGCGCCCTTCCCGTCACCGCCCAGCACGGCC
ACCCTGGGGCTGCAGGGGTCGGCCTGGCACGGGAAGGACACGCTGCCTGCCCACCCCAGG
ACCTTACCTGGTCCGCCACCAGCTTCTCCATCCCATGCACAGGTCCTGCCCCACCCCCAT
GTGCTCGCGGCCTACTGGTACCGGCAAAAAGTAAGCCCTCCCCAAAACAAAATCCTAGTG
CTTACTTTAGAGCCCAAAAGAAAGTAAGACCAGGTCTTACTTTCGGGGAAACATGGTAAA
TACAGATGAATTGAATTTGACACTTAAAAAGTAGAAAATAATAGAGAATATTTTGACATT
TGTAATTGCAGCATAGAAAAAAAAAG
>comp124_c0_seq1 len=502 path=[1:0-501]
GGTGACTATGCAGACTCCCACCTACTCAAACAGCTTCCTTCCCCTTAGACAGCTCACTGC
CATGGGATTCTACACTTACTATGCAAAACTCAGAGTTTCCAAGTTTAGCGTAATGGAAAA
TGTGATTTGTAAATCAGGCTGACGTCTGCTGCAGGAAGAGAAGAGGCTTTAAAGCAGGGA
AGATCCTTCACCTGCAACAGATTTTTTTCCCCCCTTGTTTCTGACTTTTGTGTGTGTGTA
AAAGGGGCGTTGCGAGAGGTGTCTTGTTTCTGAGGCTGATGCAACATTCCCTGTTGTTGA
GTTTCTTTGCCAGTAGGGAAGTCAGTTGGGTCTTCTTCAAGACCTTGTTCCCGAAACCTG
CATTAAAAAAAAGTCTCATTTATGATGGGGTTATTTCAAGACCGAAAAGCAAATAGTTTC
AGATCGGCCGACATTTTTTCAGTAAACAGAAAAGGCCTTTGAGCATTGAGTTGCATTCAG
TGCATCGAATAAGCTGGGGGAG
>comp125_c0_seq1 len=221 path=[717:0-220]
GTTCATTTCCTGCCTTCTTCATTTAAAAAGGAAACTCTTCTTAAAGTGCAAAATTGTTCC
TGCTATTGCAGGGGAGGTTTCTTGGTGACATCATGGGGGTGGGGATGGGGCTCCACAAAT
CAGCACCATGCACAGCCAGCTTCTGCCTCAAGGAGCAGGACTGTTTTTTCCAGAGCTTGA
CTCTGGAGGGGAAGGGTACATTTTGGACTAAATGCGGTGAA
>comp125_c1_seq1 len=282 path=[260:0-281]
GTGCATTTGTTTGCTTCACAGTAGCCAGAGTAGTGCCAAACTGTAGTTCTCCAGGAACTC
CAGTTCCAGATGTTATTGAACTACTAAGGTGAAGACAGATGTAATATAAAAAGAGAGCTC
TCAGTTCATCCCTCAGCTCTGGATGAGCCCATCTTCCCATCAGAATCGGCAGCTGAAATG
GCAGCCATGAAGAACAACGAACTGAAAAACTGGCACGCTTTCCAGTCTTGTCACTCTCCC
TGCCCCTGTCCACCCAAAACAAAAGGACGGATGAACGCTAGG
>comp126_c0_seq1 len=102 path=[80:0-40 121:41-101]
ACTTGGAGCCAACACAGACAGGGACGATGACAGTGATAAGAAACAGCCAGCTGAAATGGC
AGCGTCGCATATGCAAACACCAGAAAAGCAGCGAGATCGGAA
>comp127_c0_seq1 len=117 path=[95:0-45 141:46-116]
CCTGTGAAAAACTCAGCTGTAAAGAAGAAACTGCAGGGTGGCATATCTGGCCTGTTTGAA
CTATGAATGTAAACTTTTACTGACTTTCAGAGCTATATGTGGGGAATTGCTTTCCTA
>comp127_c0_seq2 len=167 path=[198:0-95 141:96-166]
CTTGAAGCCCAGACTCCAGAAAAAAATTTCCTTGACCTTGACAGTTACCACCTGTGAAAA
ACCCAGCTGCAAAGAAGGAACTTCTGGGCGGCATACCTGGCCTGTTTGAACTATGAATGT
AAACTTTTACTGACTTTCAGAGCTATATGTGGGGAATTGCTTTCCTA
>comp128_c0_seq1 len=224 path=[236:0-223]
TATAATAATAATAATAATAAAAAGTAAGCTTAGTATGCTTAGTAGTTCTTAGTGTATAAC
CCACATTTTCGGGAAAATCAGGCTGCTGATAATAAACAGGCTTTGCCTTCTTAAAAACAT
TTTAGATGAGAGCCAGTTTGGTTTAGAGGTTAGAAATTTAGAAAGCAGGAGTGTCACCTT
ATCCATGAAAGCCAGCTGAGTGACCTTGGGCTATTCACTCTGTG
>comp128_c1_seq1 len=233 path=[1:0-118 120:119-142 144:143-175 177:176-232]
GAGCTGAAGAAGCTTCCCGGATGAAAAACAAAGAAAATCCAGTTGCCTCCTGAAAAACCA
TCCTTAGGATACTCTGGGTAGAGAGAAATGGAGATGGTCTTGTCCTTCTCACCGGCCTAC
CTTAAGATCGCTTCTCTACACGGATAGCAAGGATCTTCTGGTGCTGAAGGAACTCACAGC
CCAGCCTCGTGTCTTCTCATGACCTATGTAGAGAGGATGAGTTAGGTCTTCCA
>comp129_c0_seq1 len=117 path=[1:0-78 1394:79-116]
CGGGGAGCGACCGTCGTCTCGGCGGAGGGAGTCGTTGCTGTTGTTCTTGGCGACCCGGGA
GCCCCTCGACCAGGACTCGAGTTTCAACAAGTGATGGGTGCTCCATCACTTGAGGTT
>comp129_c0_seq2 len=708 path=[1:0-78 80:79-707]
CGGGGAGCGACCGTCGTCTCGGCGGAGGGAGTCGTTGCTGTTGTTCTTGGCGACCCGGGA
GCCCCTCGACCAGGACTCGCTTCCCACTGGCTGTCTCCAAGATGTCTTCAGAGTCAACTT
CGGCCCACAAACGGTCCCCATCTCCGAGGGCACTCCATCTGCCAGAAGGGCGCCGGATCA
GAGAACGTTCTCCTTCCCCCATGAGAGGGTATCTCATCCCAAGCCCACTTCCTACTCGGA
GGAACCGCACGTTTTCAGCGACGACACGAGCCGCTGAAGGGCCCACCTACAGTGGGGTGT
GTAAATGCTTCTGCCGATCCAAGGGCCACGGTTTCATCACCCCTAGCGATGGAGGCCCAG
AGATCTTCGTCCATATTTCTGATATTGAAGGAGAATATGTCCCGGTAGCTGGTGATGAAG
TCACCTACAAGGTGTGCTCCATTCCTCCAAAGAATGAGAAACTCCAAGCTGTAGAGGTCA
ACATCATTCACCTAGCTCCGGGCACGAAACATGAGACGTGGTCGGGACACGTAGTCAACT
CCTAGAGGGAGTTCTGAAGCCATGTTGACGGAAGAGGACTATTGGACCGTGTTCAACAAC
TTAAGAGTAGCCAAGCCCGAAGAGTTTTCTGCAGATGGTGTAATTGAAAACAGGGTTCCA
AAGCAGCCAGATTAAACCCCTTTTTAAAAAAATAAAAAATAAAAATAG
>comp130_c0_seq1 len=349 path=[327:0-110 438:111-177 505:178-348]
CCACTGCCACACTGCCTGTTTGTCTAAGAGTCTATGAAGTGGCTCTGCTACATTACCTTT
GTTAGGTATGAATGCATTGTAAAAATTCAAGAGGCCCAGAAAAGCTTGTAACTCAGCTTT
AGACTTAGGCCTAGGAGCTTGCAGTATAGCCTTTAATTTAGACAAAGCAGGGTGAATGCC
CCTGGCATCTATTCTGAATCCCAGGAAATCTGTAGAAGACACTCCAATTTTGCATTTGTC
TTTTTAAAGTTTGAGACCTGTTTTCCTGAAACGCAGCAGAACAGCCCTCAACCTCTCAGC
TAAATTTTGAGTGGAGTCTCCAGCTATTAAGACATCATCAAAATAGGGG
>comp131_c0_seq1 len=394 path=[1:0-219 766:220-237 239:238-393]
CAGTCGTTAAGTTGAGTTTCGCCCCCTTTTTATGTCCTTTCTAGCCACTGCGGTTCTGAG
GGGAATCCGCCTTCTTCCCCCTTGGTTTTGCTCATCCAGAGGTCGCAAAAGGGGGATCAC
GTGAGCCTGGGACACTGTTGCCGAGTGTCTGAATTTATTTCAGCCTCCTCCCCCCCCCCA
AGGGAAGAAGGCTTCCTCAGGGCCCTGCTGGAGGGATTCCACCTTCTGGTCATTGGGCGT
TACGGACTTACCGGTCAGTGGCGTCCCTTGGCCGGCCTTGGCCCCCCAGGCCGCAGTAGC
ATCCGTAAAAGGTGTAGGAGGGGAAGGGGTTTTCCCCCGTCTCTTCCTTGATCATTCTCC
CGAATTCGACCAGGCTCCCTTTGACTGGAAAAAG
>comp132_c0_seq1 len=207 path=[245:0-135 7:136-206]
ATCATGCCCTTAATGACCTGGGCTACACACGTACTACAATGGGCTGAACAGAGGGAAGCG
AGGCCGCGAGGCGGAGCGGAACCGGAAAAACAGCCCCCAGTTCGGATTGCAGGCTGAAAC
CCGCCTGCATGAAGTAGGAATCGCTAGTAATCGCAGATCAGCATGCTGCGGTGAATACGT
TCTCGGGCCTTGTACACACCGCCCGTC
>comp133_c0_seq1 len=161 path=[139:0-81 300:82-97 237:98-160]
AAACGATAATCATGAACAGTATCAGTTGGTCAATGCATATCATTGTTCTTACTAATATAT
ATTCAAAATAACATATCACATTCATTTCTCACTAGTTTGTTTTCCTAACCATTGGTAAAA
ATTATCCCATGTTCTAAAAGGGTTTCCTGCCTGAGCAGGAG
>comp134_c0_seq1 len=127 path=[131:0-109 347:110-126]
AATAGAATAGAATAGAATACAATACAATACAATAGAATAGAATATGGAGTAGAGTAGAGC
AGAGTAGAAAATGGAATGGATTGGAGTAGAGTAGAGTAGAAAATGGAATTGAGTGGAGTA
GAGTAGA
>comp135_c0_seq1 len=406 path=[109:0-243 73:244-297 353:298-351 354:352-405]
CCAGTATTGTTTCCGGAACCCAAGATCATACATGAGGAATTTCAGCATTTCGAAGGCTTG
CTCTTCACTCATATGGAGCAGCAGCACGCCGGCCACGAAGCTGATGCCCTGGCAATAGCC
CACCTCCTTGTCCAGCAAAGAGTAGGCTTTCAGCAGGTTGAAGAGCGAGAGCTGTCCTGC
GCCCAGTTGAGCCGAAAAGTAGGGATGGGTGGGGAAAGTCCTTCCCAGGTCCACCAGGAT
GGCATGTTGCTGCGCTGTCAGCTGCTTCAGGAGGTCTTGGTAGGAGATGTCTGGAGGCTG
TTGCTGCGCTGTCAGCTGCTTCAGGAGGTCTTGGTAGGAGATGTCTGGAGGCTGTTGCTG
CGCTGTCAGCTGCTTCAGGAGGTCTTGGTAGGAGATGTCTGGAGGC
>comp136_c0_seq1 len=230 path=[207:0-75 501:76-117 324:118-229]
TAAATAAATAAATAAATAAATAAAGTGTAAATGATCCAGGGGGAAGGGGTGTAATGTATT
GAGTTAAATTTGAGAAATTGATTGCTGAGATCTGTGTAGTAATGGTTAGCAGGCCACTTG
GCCAACAAACCAGACTTTCTGTCTGCAGTCTACCTAGTATGCATTTAAGTGGGAGAATGC
TGTGTTTCTATTGGCTGCCGCCTCCTAGGCTGAATGTATAAATAGGGCGG
>comp137_c0_seq1 len=283 path=[1:0-68 70:69-282]
CAGCCACTTGTCTGAAATGGTATAAAGTCTCTTGCTTGAGCAGGGGGGTTGGGCTAGAAG
ACCCCCAAGGCCCCTTTCAACTCCGTCGCTTTCTTAGCCTAAAACGATGCTCTAATTTTA
TTCTTATTTTTGCAAACGTAACCGGAATCAAACTCTGCGTTCCAGCATCCTTAGGGTTCT
CGTTCGTTATTTTAGATCTTACGTTAAAAGTCGTTTCAATAATTTTGAGCAGCTTGGGGT
GGAGAAGGACATCGGCGGTGGTGGCGGCCTTGCCTTATAGGAG
>comp137_c0_seq2 len=234 path=[1:0-68 709:69-233]
CAGCCACTTGTCTGAAATGGTATAAAGTCTCTTGCTTGAGCAGGGGGGTTGGGCTAGAAG
ACCCCCAAGATCCCTTCCAGCTCTATTATGATTTGATTGACTGACTGATTGATTGAAATG
GTAGCAAAATAGATTCACGAGATTGTGTTGTAACAATCCCCCAGTACTAAATGCTTCTAG
TCCCTAAATACTTCTGCAAATCATTTAGAAAGAGCCACACAAACACATCTCTGG
>comp138_c0_seq1 len=241 path=[1:0-240]
GAGGTTTCCCTCCAATGAAATACAGGCACAAGTACATGAGCTAAATGGGGAGGGCATATC
TGGAACAAAGGAACTGCAGCAGGGGTTTCTCAACTTCTGCATCTTCGTAAGATGTGTGGG
GATTTAATTCCCAGAATCCCCCACCCCCCCAGCCAGGATGGCTGGATAGGAATTTTAAGA
GTAGAAATCCAGACATCTTAAAAAGTTGCTATTGAAAAACATTGCCCTACAGCAGTGTTT
C
>comp138_c1_seq1 len=324 path=[738:0-323]
GTACTTGTGCCTTTATTTCATTGGAGGGAAACCTCTGAAGCTCTTCAGATGGTGTCAGAA
TCTAACTGCTCTTCTCCAATGTCCCTTTAGAATAGCTGGGGCCATCTGGAGGTCAAGATA
GTTTTCTCAGTGCCCTCCAAAGCACAGCTCTCCCAGGTAGGATGTTCAAACATTGGAGAA
GGGTGAGAGGGAAAGTATTGTTTTTATTTTTGTAAGTTATTTTTTAAGCTAGTAGTTATT
TATTTTTGTGAATTTACATAGATTTGATTTTTATTATGGACTGATGAGAAAAAGTTTGCC
CTTGAGGATTTTGTTGCTGTTGCT
>comp139_c0_seq1 len=244 path=[1:0-174 176:175-203 205:204-243]
GTAACGATTAAGGAAACGTGATTAAGACACAGGCAGCGAAGAAATGTTAAATTCTTTTGC
TCCTTTCCAAGTTTAGTACTTTTTAGTATCACTGGTTTTTATTAAAAGCCTATAATTTAG
CAAGTACCAGGATCCACTTTTGTAGACTTAAGGTTACAAGGTGAGAAAGTTATTTGTTCT
TAAACAGGACACCAGCATAGTAACAAAAAGCTTGACATTCACTTTTATTAATTTTAAATC
TAAG
>comp139_c0_seq2 len=204 path=[1:0-174 566:175-203]
GTAACGATTAAGGAAACGTGATTAAGACACAGGCAGCGAAGAAATGTTAAATTCTTTTGC
TCCTTTCCAAGTTTAGTACTTTTTAGTATCACTGGTTTTTATTAAAAGCCTATAATTTAG
CAAGTACCAGGATCCACTTTTGTAGACTTAAGGTTACAAGGTGAGAAAGTTATTTTCTTA
AACAGGACATCAGCATAGTAACAA
>comp140_c0_seq1 len=225 path=[747:0-224]
GGCAAAAAGCCTGACAGCGGCGGCCTTTCGTTTTCGTCCCCGCCGCCGCTCCCTGCAGTT
CCGGGCCCCGAGCCGGCGGGGACGCGCTCTGGGGGCGCCGGATTCAAGAGGTGGGCGAAG
ATGGCGGCGAAGGGGTTTGCAGCGAGCGGCTCGGTGCGGTACATCTCCCAGAGTAGGTAG
AGGGCAGTCAGGCGCTGCGGTGGCGTGGGCCGCAGCTCCGGCTGC
>comp140_c1_seq1 len=295 path=[1:0-294]
GGCAGGTTCAGTTCCCGGTGGTGGGGCCGGCGCTGCTTCCGTCGCCGGTTATAGTAGCAA
CAGCAGCGGCAGCAGCAGTGAAACCGTCGCGTCGCTGCCAGGAAAGATGAGCCTTTCTCC
GAAGGAACTGACGAGCCTGCTGAGCATCGTGTCTGAGGAGGCCGGAGGCAGCACTTTTGA
GGGCCTCTCTACCGCCTTCCATCACTACTTTGGAAAGGCCGAGCATTTCCGCGTAGGCTC
AGTCCTGGTGCTGCTGTTGCAGCAGCCGGATCTGCTGCCCACGCCACCGCAGCAC
>comp141_c0_seq1 len=479 path=[457:0-478]
AGGAAAATTTTTTTGAGAGGTGGGCTCACTTTGCCCCCAGTTTTTTTTTTAGGAAATAAA
AACCCGTAAAGTTTTTTTTTTTTTCAATTTAGAAACCTTAGTCCTTATGCAGTTTTTGTA
ATGTATATGTTGTTTTCCTTTGATTTAGCACCATCCAGGCATTTTTGGACTACAGTTCCC
AGAATTTCTAGTCAACACAACTGGGGAATTCTGGGACTTGCCATTGGAACATTTTAAAGA
TTCCAGGTTGATCTCATCAAATCTACATCATCACATCTGTTCATCGTATTTTTATCCTGC
CATTTCTCTGATCCTTTTGGATTCACTCCATGGGGCTGGAGGCTGTTTATATTGCTCTTG
ACAGAAAATCAAAGCTAATGGACAGTGGCTGGACAAAGCCCACAAAATTAATCTACAGGA
AGGCTAATCTTGAAGGCTAATCCAAGTTTCCTCCCCATTCTAGCTGGCCAGGACCTCTT
>comp141_c1_seq1 len=319 path=[913:0-318]
GTTTCTAAATTGAAAAAAAAAAGACTTTACGGGTTTCTATTTCCTAAAAGAGAAACTGGG
TGCAAAGTGAGCCCACCTCTCAATAAAACTTTCCTCTGGAGGCTAAAAAAAAAATGTTGC
ATAGGAAGAAAATGTGTTTGAAGGAAATCTAAAACCTCTTGTGTTGTATTCCTCCACATT
TTTGTGCAAAATAGTTTCCAGAAAAATGCAGTTGCATTGTGAAATTATTTTCCTCTCTGC
TTTTGGAAGACAAAGAAAAGCATAAACACCAAACTGAGAAAATGGGGGGGGGGGGAAGGC
CCCCTTTTTTAATTTTTTT
>comp142_c0_seq1 len=166 path=[144:0-93 238:94-165]
TTTTCAGTGCCATTGTAACTTCCAGTGGTTGTAAATTGAGAACTACCTGTACATATTCTA
TTAGGATCTGAAAATATGTCATGCTTCTCATGGGTGGTCTTGGGTTAATTTTAATCTTAG
CTAGGAATATTGTGGGTTATAGTAAAATAGTGGTGCTAATGCGGAG
>comp144_c0_seq1 len=241 path=[219:0-124 344:125-240]
GCTTGGCTTTTATGTTTTCTCTTAACTCTTGTGTAACTTGTTTTGGGGATGAGGATTTTC
CCACTTCTTAAAGGATCCCATGTCATGAAACAATAACTTTACCTTAATTCATTGCATGAC
ATTCACAGGATTATCAGCAGTTTTATCAGAATCAAGCGGGAACATTGGACACAGATACAA
CTACAACTTCTGGTGGTCCAAGTACTGCTGGTACAACTACAGCTGCTGTTGTTTCCCAGA
G
>comp145_c0_seq1 len=212 path=[190:0-118 402:119-134 325:135-211]
GTAATATACTCCCGGATGGGGGCTCATGTGATGTTGGGGATGGGGCTTCTGGATCTTGGT
CAGAGGGGCAGGAGAACCAGTATGAATCCTCCTAGCCCTGGAATTCTTCTGTTCCCCTTC
GCTGGGGAAGTTGCATTGTGGGGATAGAAAGCCAAATTGAAGCACTGCATTCCCTGCCTG
CTGATAGGCTGGGGTGGTGGTGTAGATCATGC
>comp146_c0_seq1 len=199 path=[1473:0-198]
GTGGGAGCAGGGGCTGCACAAGGAAGGGAGTCCTCATCCGATTCACTGGTCTCACTCTCA
GAATCACTGGCATTTGTGGCAGATAAAGGAGCAATTCCTCCCATAGCAGCCGTAGAGGCA
GAGGTGGTTTTCTTTTCATGGATGAGCAGAGCACGCATTACCTCTTCATTGTTATCTTGG
GCTCCCTGTCCCTCTTCAC
>comp146_c1_seq1 len=759 path=[737:0-758]
CACTGATTTAACATGATTGTATTTATACTCTCTTCAACCACAGGTTCTCTTTCTGCCCAC
CCTCGCCAAAGATATATGGCAGAAAAGCATTTAGCTTGTCAGACCATTGGAAATAAGAAG
CCCATATAGTCACCATGCTTGCAAGGCAGTAAGTTCTTTCAACTATATGATACAGGAAGT
TATTTTCAGAGTAAACTAAATATAATGCCTTCTATAGTACAATCCTTTTTTTCAAGGAAG
AAAAATAAGCCGTCAAAAGAGCATTCATATTTTCCAGGCAAAAAAAATCAACAAAACCCA
CAAGTATAATGCAATGGAAAACTTGTAGACTAAACACAGCAGTGTGTGCACATATGCAAA
TATGTGAGAGAGAACATAGCTGGATTGGCTGCAGGTTTCTCACACCTTCTTGCATCTGCG
GCAGCTCCCTCCCTTTGTTCTGATCTTTGACTCCTCTGTTTGGTTCTAATTCAATCTTTT
GCTTTTCAGAATTTTCAGTTGAAGATCATCTATCACTGCTACTTAAGCAGAAGTAGTTAA
TCAAACATATCCTCAAACATACGTTGGCCCATAGCTATATATTGCTCTTTCTCCTCCAGA
GTCATCTGTGTCACAAGCTCCGGCCGCTGGTTTACTTGGCTGTAAGAAAATGGATGTCCC
GCTACCATAACAATGGGGTCTTCGGTCACTACCTCAAACTCATCCTCGTCATTGTCATCT
GTCAGCCCACAGAGCGTTGTGGGAGCAGGGGCTGCACAG
>comp147_c0_seq1 len=146 path=[1:0-56 58:57-145]
TGCTCGGGTCATTCTCTGTTCTTTCATCTCAGACTGCTGTAACAACTCAGCCTGTAATCC
AACTTTCATTGATACAGCATCTTCAGCCAACTGCTCTCCCTCCTTCACTTCCAAAGCTTT
AAACATTATAGATGGTGATGAGCGCG
>comp148_c0_seq1 len=264 path=[271:0-239 511:240-263]
GCAGTCTTTAATTGAACAAACAACTGTTTATTTAGCAATCATTCAAAGAGTCAGTGGCTC
TCAAAGCTATGACCACTCCTCACATGTACAACCGTCCCCACAGTCACATGATTAAAACTT
GGCTTGGCTACTAGGAATGTATTTAGGACACTTGCAGCATCCCCTCTGCGACTTTCCCAG
CTTCTGATCAGCAAAGACGATGGCAGGGAAGCTGGAGTCACTTAACAACCGTAGGATTCC
CTTAACTGCAGCGATTTGCTTAAC
>comp148_c0_seq2 len=277 path=[541:0-223 511:224-247 535:248-276]
CTAACTGCATATGCAGATAGTCCTGGACACCATTTGTTTAGAGACCATTTGAAGCTACAA
TGGCACTGAAAAAGGTGACAACTAGTCCCCTGACTTAATAACTGCTACAGCATCCTCATG
ATGAAAATTAAGGAGTTTGGCAACCAGCATGTATTTGCTGACTTCAGGTCAGGATCCCCA
CATGTAACTTCTCCAAGCAAAGTCAGTGGAGGAAGTGGGATTCTCTTAACTGCAGCGATT
TGCTTAACCATGGCAGAAACAGTCAGAGATCGGAAGA
>comp149_c0_seq1 len=200 path=[201:0-85 40:86-142 287:143-199]
TGCTGTCCAACCCGGTGTTCACTTGTATTGTTCTTGCGGCTTGCATGGAGATTGCGGTGG
TGGCAGGTTTCGCAGCCTTTCTTGGCAAGTACCTAGAACAGCAGTTCAATCTCACAACGT
CGTCGGCCAACCAGTTATTAGGTAAGTACCTAGAACAGCAGTTCAATCTCACAACGTCGT
CGGCCAACCAGTTATTAGGT
>comp150_c0_seq1 len=308 path=[1:0-153 416:154-307]
GGGAACAACCGAAGCGTTTACATCTTGAGCCCCAAAAGGAAAATTGAATTTATCTTTGGC
AGATCTGTAAAAGATCTGTTGGGGAGAAGAGAGCGGAGTCTGGGACAGTTTGGGAAAGAT
ACCATTAACAGGAGTACCTCCTTTCTTTTAGAAATATGACAGAAAAAGAGATTCTTGAGC
CATCAGCTTCACCCACGTCTATAAGGGGGAAATCTCCAGAAGGGTTGCAGAAGCTAAAGC
AGTTTTTCCAACGCAAGCCCATGGAGGAGGAGCCTACCACAGACGAGCCACAAGCCAACG
GGGAGCTG
>comp150_c0_seq2 len=219 path=[1:0-153 155:154-218]
GGGAACAACCGAAGCGTTTACATCTTGAGCCCCAAAAGGAAAATTGAATTTATCTTTGGC
AGATCTGTAAAAGATCTGTTGGGGAGAAGAGAGCGGAGTCTGGGACAGTTTGGGAAAGAT
ACCATTAACAGGAGTACCTCCTTTCTTTTAGAAAGTAAGTATTTCTCCCCCCCCCCCCAC
ACACACACCCATTTTTTCTTCTGTTTTTTTTCTTCTTTC
>comp151_c0_seq1 len=205 path=[1:0-204]
AGCATCTCCAGGCAGCTGGCACTGGTATTCAAAATCAAAATGGACATCCTACCATGCCTA
TCAATTCAGTAACACAGGGGGCTGCTCTCAATCACCTCCCCTCTCACACTGCTACCTCAG
GTGGACAACAAGGCATTACCTTAACCAAAGAGAGCAAGCCTTCAGGAAATACATCAGCAG
TGCCTGACATAAACAGGCATTCTGG
>comp151_c1_seq1 len=527 path=[869:0-526]
CTGACATAAACAGGCATTCTGGAGAGACTCTTAACAGCACTGCCAGTGTAGAAGGACTTC
CTAATCATGTCCATCAGGTGACGGCAGATGCTGTTTCTAGCCCTAGCCATGGAGATTCAA
AGTCACCAGGTTTACTTAGTTCAGACAATCCTCAGCTCTCTGCCTTGTTGATGGGAAAAG
CCAATAACAATGTGGGTACTGGAACCTGTGACAAAGTCAATAACATCCATCCAACTGTTC
ATACAAAGACTGAGAATTCTGTTGCCTCCTCACCATCTTCAGCCATTTCCACAGCAACAC
CGTCTCCAAAATCTACTGAACAGACTACCACAAACAGTGTTACCAGCCTTAACAGCCCTC
ATAGTGGACATGCAGTTAATGGAGAAGCATTGGAGGACTCTCAGAGCCCCATAAAAACCA
ATCATCCTCTTACTGGACACAAACCTAATTCCCCGATCATACCATCTATGTCGGTATCTA
TATATCCAAGTTCTGCAGAGGTCCTGAAAGCATGCAGGAATTTGGGG
>comp152_c0_seq1 len=261 path=[3:0-86 841:87-173 842:174-260]
GCCCCAGCCATGACTGCTGCCCGATCCAGCCTGGGGAGACATGTAGCCGGCTCGGCTGCC
CACGGAGCGATGTCCCCACCAGCCGCCGCCCCAGCCATGACTGCTGCCCGATCCAGCCTG
GGGAGACATGTAGCCGGCTCGGCTGCCCACGGAGCGATGTCCCCACCAGCCGCCGCCCCA
GCCATGACTGCTGCCCGATCCAGCCTGGGGAGACATGTAGCCGGCTCGGCTGCCCACGGA
GCGATGTCCCCACCAGCCGCC
>comp152_c0_seq2 len=384 path=[496:0-296 3:297-383]
CCCCGCGCTCTCCCTTTCTGTGACTTTCTTCTTTCCACCTTTTGGCGTGAAGGTTCCCAG
GGAGTGGAGGAGGAGGCTGACGGGGAGAAGGAGCTGCTGCGGCAAATCTTCCGAGGCGGC
AGTAGACGGCCGCTCAGGCTTGCCTATCAGCCTGCTGAGGGAGGTCAGAGTTCTGCCTCC
GGAGGAAAGTGAAGGGATGGAGCTGCCTATTTGCCACCCCAGCAGGGACAGCTGCCTGGC
CCAGCGAGACACGTGGCCAGCTCGGCTTCCCAGAGAGTGATGCCCCCACCAGCTGCTGCC
CCAGCCATGACTGCTGCCCGATCCAGCCTGGGGAGACATGTAGCCGGCTCGGCTGCCCAC
GGAGCGATGTCCCCACCAGCCGCC
>comp153_c0_seq1 len=332 path=[310:0-162 473:163-331]
TACTCCACTTAAAGCAGCGGAACTTTTTAACAACCACAGAGCTTTTCTGGAAAGAGGCGA
CCCTGAACCAAAGAAACAAGAAGAAATGGCAGATGAAGGAGCGGCTAAACAAAAAGAGGA
GGAAGAAAACAAAAATACATATTCAGAAGAAGGAGCAAGATCAAGAGACCAGAGACAGAT
AAGATCAACTAGAAGACTGAGACCTAGATATAACTGAAAGAGATGGAGGAGACTGGGATT
TTATCAATAAATATAAATGGATTGAACTCCCCCTCAAAGAGAAAAAGTTTTACTAGACTA
CAAAAGTCAAAAATGGACATAATTTGTTTACA
>comp154_c0_seq1 len=462 path=[157:0-374 93:375-461]
GGCAGCTATAGAAATCCTATGATGCTGGTTGGGACATCATAACAAGATAAGCTATCTGGC
AAATAGAATGCCTTACCACATTGCTCCAAATAATATAGCAATGGCATCAGTCATTTTTTT
TGGAGGAGAGTTTTGAAGCCCACAGGATTATCCTTCCTTCACATCGGAGTCTACTTTCAA
TTTATCCTCACAACAATCACTTTGTGAGGTAGGTTAGTCTGAGATATTGTGTGAGTGCCC
ATGGATGGGAGTGATAATGGTGGAGTAGGTTTCCATGCTTTCAGTCTAGCATTTTAACCA
GCCTACCATATTAAGTTGCTTGCTTTAGATCAGGACTCTCCAAATTTGGCAACTTTAAAA
CCGGTGGACTTCAATTCCCAGAATTGCCAGCTCGCCAATTCCAGGAGTTGAAGCCCACCG
GTCCCAAAGTAACCAAGCTTGGAGACCCCAATCTAGATGGGA
>comp155_c0_seq1 len=594 path=[1039:0-209 54:210-593]
CTGCTCAGCGGACGGCACTGTGAGGATATGGGACCCCTGCAGTGGCTCCTGTCTCAGCAC
CTACAATGCGGAGAGCGAAAACGGGAGCCCCACCTCCGTCGCCTTCTCCAGCACCGATGC
CACGCGGGTGGTGGCGGCCTTCCAGACGGGCAGGGCGCTGCTCTACGACGTGGAGGGTTC
CTGCCCTGGCCTGGCGTTCGAGAGCAGACATGCCCCTGGCGCCAGTCAGATCAACCAGGT
GGTGAGCCACCCCACCCAGTCCATCACGATCACCGCGCACGACGACCGAGGGATCCGTTT
CCTAGACAATCGGACAGGAAAAGTTGTGCACTCTATGGTGGCCCACCTGGATGCGGTTAC
CTGCCTCGCCGTGGATCCCAACGGAGTCTTCCTCATGTCAGGAAGCCACGACTGTTCGCT
GCGGCTGTGGAACCTGGATAACAAGACCTGCACGCAGGAGATCACGGCTCACCGCAAGAA
GCACGAGGAAGCCATTCACGACGTGGCCTTCCACCCCAGCAAGGCCCTGATCGCCAGCGC
GGGCGCCGATGCCCTGGCCAAGGTCTTCATCTGAAGGGGAGGCAGGCCTGCAGG
>comp156_c0_seq1 len=185 path=[353:0-58 250:59-184]
CAGAAGGTTGCAAAAGGCAATCACTGGGACATTGCAGCTGTCATAAATACAGGCAGTTTC
CAAGCTTCCAAATTTTGATCACATGGGGGGATGCTGTATATTGGTCGTAAAGGTGAAAAA
TAGTTGTCACTTTTTTTAGTGCCATTGTCACTTCAAACAGACACTAAACAAATGGTTGTA
AGTTG
>comp156_c0_seq2 len=199 path=[177:0-72 250:73-198]
AACTGCTGCGCCACCTCGGCTCCTGATCACATGATCATAGGACAGTGCAAGTGCCATAAA
TACATACCAGTTGCCAAGCTTCCAAATTTTGATCACATGGGGGGATGCTGTATATTGGTC
GTAAAGGTGAAAAATAGTTGTCACTTTTTTTAGTGCCATTGTCACTTCAAACAGACACTA
AACAAATGGTTGTAAGTTG
>comp157_c0_seq1 len=122 path=[157:0-97 34:98-121]
ACGAGTCATAAAAGAACCAAGGTTCCCCACCCCTGACTTATGACCTTAATTGCCAGTCAG
GTAATTCCTTGACTTACAACCACATGAGTCCAAAATTTCCATTGTTAAGCAAGACAGTTT
TT
>comp157_c0_seq2 len=120 path=[34:0-23 278:24-119]
CCATTGTTAAGCAAGACAGTTTTTCAGTGAGTTTCACCCCATTATACTTTCTTCCCACAG
TTAAGTCAATCACTGCAGTGTTACTATCATGGTTGCTAAATGAATCCGGCTTCCCCATTG
>comp159_c0_seq1 len=139 path=[1:0-68 70:69-71 209:72-138]
AAAAAAAAAAAAACAAAAAAAAAAGTAAAGCCCATCAAATGGCTCCAATGATGCTGGAGC
CTTGGAGGCCCTAGAGCAGGGGTGTCAAACTCGTAACATCACGTGACGTGATGTATTTCA
ACTTTTTTGCCATTGCCGG
>comp160_c0_seq1 len=107 path=[1:0-61 63:62-82 212:83-106]
GATTAGGGGACTGAAGGCTAAAACCAGATGAAGAACAGTTGCAGGATTTGGATATGGCCA
GCCTAGAGAAAAGAAGGACTAGGGAGTGACATGATAGCAGTTTTCCA
>comp161_c0_seq1 len=107 path=[377:0-37 331:38-106]
TATACTAAAATTTGATTTAAAATATTTCAGTCTGTACAAATCTAGGAACTAAAAAACTGT
CAAGATTATACCCTAAAAAATTCTGATGGAATTATAAAAATATATAA
>comp161_c0_seq2 len=206 path=[194:0-136 331:137-205]
TCTACTAATTGAATCCTTGAGAAAGATCCCCAAAGCAAAAAACCTCCAGAAGTGAAAGGA
GAGGACTATATCCCCATTCCCTTACAAAGAGAAGCGGCGAATTAACATAAAAGGTTGAAA
AAGATATACTAAAATTTAATCTAGGAACTAAAAAACTGTCAAGATTATACCCTAAAAAAT
TCTGATGGAATTATAAAAATATATAA
>comp162_c0_seq1 len=113 path=[1:0-112]
TAGTGACTGTCCAAAGTTACAATGCCGCTGAAAAAAAAGTGACTTATGACAATTTATGAC
AGTTGCGGTGTCCCAGGGTCATGTGGTCACGTTTTGCGACTTTCTGACAAGCA
>comp162_c1_seq1 len=164 path=[33:0-163]
AAAAAAGTGACTTATGACAATTTTACACATTTATAATCGTTGCAACCTTTCCATGATCAC
GCAATCAAATATTAGATGCTTTGCAACTGGCTCATATTTATGACGGCTGCAGAACCCCAG
AGTCATATGATCACCTTCTGCAACTTTCTCACAAGCAAAGTCAA
>comp163_c0_seq1 len=371 path=[633:0-103 18:104-370]
GGAGTCCTTCCCGAATAAGACGCCTGCAGCCGAACCGACGTGACGCGTGCGAAATCATAG
AACATAGAATCCTAGGATTGGAAAAGGACCTCAGAGATCTTGTAATCTAGCCCAACCCCC
TGCTCAAGGCAAGAGCGTTACACGATCTCAAATGGTTGCCAAGTCTGTTTTTTAAAACCT
CCAGTGGTGCAGCACCCGCAACTCTGGGAGGCAAGTTAATCCACTGATTATTTTCGCTGT
CAGAACATTTCTACGATGGATCTCTCTTTAAAAGGCTTCCCCTCTTTACTTCTTGCTTTG
CCGCCTGGTGCTTTGGAAAATAAATTAACCCCCTCCTCCTTGTGTCAGTCTCTAAAATAT
TAGAATATTGC
>comp164_c0_seq1 len=372 path=[350:0-217 568:218-241 861:242-267 618:268-371]
GGCTTACCACACATTTTTATTTCCTGTTTTGCGAAGAAATACCTACCAGAACATTACATC
CATTCCCACATTATTCTACAGGAGGAGCATATATATATGTAATCACAAGACTACGACTGA
TTTACTTTGGCCATGTCCTGCATGCAAATTCATTGGAGAAGTCAATGACTGGTTAGTGGA
CAAAAAGAAGGGGCAAGCAAAGAACACTCTGGTTTGATAACATCAAAACTGATACAAAGA
TGAATATCCAACAACTGAAAGAAGCTGCGCTTGACAGGGTAGCATGGAGAGCACTTGCCT
ATAAAGTCACCAAGAACTGGACATGACTGAAGGGTTAAAACAATAAAATACAAATTCTAA
AATGTAAAATGG
>comp165_c0_seq1 len=239 path=[217:0-183 401:184-238]
CACCCGTGGTCCTGAAGGACCCTTATCACCAGTCTGAGGTCTGACTGGGCAGCCGGGAGT
GACAACGACTGGATTAGAATGTCGTCCAGGTAACATTGGACATGGACTGGCACCAGTCTC
AGGTGAGTGGCAAGTACCGCCAGGATCTTGGTAAATACCCTCGGGGCCGAAGACAGGCCA
AATGGGAGTGCCCTGTATTGATAATGATGCCCCATGTAACTGAACCTGAGAAACTGGCG
>comp165_c0_seq2 len=187 path=[433:0-131 401:132-186]
GTGTAAAAAATCAATTAAAAAAAAAAGATGTCATCCAGGTAGCATTGCACTCGAATCGGC
ATCAACCTCAGGTGTGCGGCTAGAACCAACAGAACCTTGGAAAACACCCTTGGGCCGACG
GAAGTCCGAACAGGAGTGCCCTGTATTGATAATGATGCCCCATGTAACTGAACCTGAGAA
ACTGGCG
>comp166_c0_seq1 len=181 path=[257:0-40 298:41-180]
TCTGGGAGCCGAAGTCCGCAAGTCCCAAAGTTGCCCAAGTTTGGAGACTCTGGCTTTATA
CTTTCTTACATCTCCAGAAGAGGAAAGATAAATTGGTCCTATCTGAAGAATGCCTAGGCC
AGGGGTAGGCCACCCCGGCTCCTCCATGACTCCTGGGCCCCAACTCCCAGAATTCCCGAG
C
>comp167_c0_seq1 len=211 path=[1:0-131 1146:132-210]
GGCCTCTATTTGATGGCAGAATTTCAGGAAAAAGAATCCCTATTTTTGTAAAGGTTCGGA
CTCAAATCAAACCACCACTAGTCCTATACATGAACAGATACCTACAAGTGGATTCTTGAG
GTAAATCATGTTCAAAAAAACTCCTCTATAACTTATCTAGACCTTTTCTATTTAGTCACT
TCTAATTAGGTTCTCTTATAATGGCCAAAAT
>comp167_c0_seq2 len=584 path=[1:0-131 133:132-583]
GGCCTCTATTTGATGGCAGAATTTCAGGAAAAAGAATCCCTATTTTTGTAAAGGTTCGGA
CTCAAATCAAACCACCACTAGTCCTATACATGAACAGATACCTACAAGTGGATTCTTGAG
GTAAATCATGTTAAAAAAAACCTCCTCTATAACTTATCTAGATCTTTTCTATCTTAGTCA
CTTCTGCTAAAGTTGAGAAAATATAGCTGGGATTCATATAGTACAATGACGTAAACTAAA
CTGGACGTACTTGCTTATGTAAAATAGGCCATTTCAAACAGTTAATTAGGTTCTCTTATA
ACAGCCAAAATTTGTGATTAGTCAGCAATTTTTTTCAAAGGGAAAACAGAATCTGAACTT
TATTCTTAAAGTTTATTCCTATATATTCACTGACGTAGTTAAAAATCTCCTAGAATGTCA
GTTCTAGGTGATGCTCGTAGGCGATGCTTACTGCGGTCTAATCATTTACCCCAAAGTCAT
CCTTTAATGGCATCACTACATTTGTTATATTTCCTAATGATTGACACCTCTTCCCACATC
CATCTTTGTTCTTGTTCTTACCTCTTTAAACTCCTGGATCTGTG
>comp168_c0_seq1 len=134 path=[1:0-91 93:92-133]
ATTTCTTCTCTCTTGTGTGAGACACATCCAGAGGTCTTCTCCTTGTGACACTTTAGAAGA
GGGATGTCCAGTTGTGGCGACTTGGAGACTTGCGGACTTCGACTCCCAGAGTTCCCCGGC
CATTCAGAATTTTC
>comp168_c0_seq2 len=440 path=[675:0-397 93:398-439]
GAATAATTGAACCGAAGCCGTTGAAAGGCGGTCCGAGTCCTGCCTTGAAAGACGGGTGGT
TTTTTTAAAACGGGATCCTTTTCAGCTGAATCAGGAGAGAGATGTTGAATCTCTTCCACT
CGCTCTGACTCCCTCGAACAAACCCAGGTTTGAGAGGGACGTGGCAGAAGGTCTATTCAA
AAAAGGCTATCCTTTTTTGTCAGCTGAGGAGAAAGTTAAATATGCAAACAAGATGGCGGG
TGAGGAACAGGCGGTCCAAAGAAATCTAAAAAAAAAAAAAGCAAGGTGGACGTGACGCAA
GGCCGCTGTTCCGCAAAGACACATTTGTATTGTTTGGTTTTCAAAGAAGAGGTCGTTTAA
AGGAGGGAGTTTCTCAATCTTGTCAGCTTTAAGACGACCGGACTTCGACTCCCAGAGTTC
CCCGGCCATTCAGAATTTTC
>comp169_c0_seq1 len=107 path=[87:0-18 106:19-42 248:43-106]
CTTATGACCGTTTTTCACACTTAAAACCATTGCAGCATCCCCAAAATTAAGATGCTTGGC
AGCTGACTCATACCTATGACCGTTGCAGTGTCCCAGGGACATGCAAA
>comp169_c0_seq2 len=107 path=[87:0-18 106:19-42 130:43-106]
CTTATGACCGTTTTTCACACTTAAAACCATTGCAGCATCCCCATGGTAGTGTGATCAAAA
TTTAGATATTTGGCAACTGACTCATTTATTTTAATTGCAATTTCCTG
>comp170_c0_seq1 len=207 path=[1:0-106 108:107-130 132:131-206]
AGCACTCCAGTCAGGGAGAATAACTGGGAGCATCCTAATAACCCAAACATTGCAAGAGAA
CTGGCACACAAACAGTCAAGCTGGCCCAGTACTGCTACTGCTTCCAAAAGGAAGTCTTCA
CACAGGGAGGTGGTCAGAGAGGCCAATCCCAATTCTGGCACCTCCGGCATAGATTGGGGG
GCAACTGAGTATTGGGGCACTGCAGAA
>comp170_c0_seq2 len=231 path=[1:0-106 108:107-130 644:131-230]
AGCACTCCAGTCAGGGAGAATAACTGGGAGCATCCTAATAACCCAAACATTGCAAGAGAA
CTGGCACACAAACAGTCAAGCTGGCCCAGTACTGCTACTGCTTCCAAAAGGAAGTCTTCA
CACAGGGAGGTAGTCAGAGAGGCAAATCCTGATTCTGGTACCTCCAGCACTGAATGGGGG
GCAATAGGGTATTGGGGCACCGCAGAGGCCCCAGACAACCCTTCTACTGGG
>comp171_c0_seq1 len=396 path=[374:0-191 566:192-230 605:231-395]
AGAAATGCACTTTTTCTTTCAAGCAAATGACAATGAGTATACATCCTTGCAGAACATCTG
GGATACGGCTAAAGCATACATGAGGGATGTAGCAATCTCGTACATGGCAAAGAGAAAAAA
CAATATAGGATGAGGCTTGAGGAAGAATACAAACAGGCCGAAACACAATTTCAGAGAGAT
CCTGAAAACAAAGGATTGAAAAACAAAATGGATTTAATTAAACATAAACTCTGTATAGAG
GATTCGGAAAAGTTAGCACAAAAATTACAGGCAGCTAAGCAAAATAACTTTGAGCACGCG
AACAAACCGGGAAGATGGCTGGCGTATAAATTAAGACAGAAAGAGAAGCTATGGATCAGT
AATTTGGAAGATGAGAAAGGAGAGATTCAGGGGGAG
>comp171_c0_seq2 len=381 path=[374:0-191 841:192-215 605:216-380]
AGAAATGCACTTTTTCTTTCAAGCAAATGACAATGAGTATACATCCTTGCAGAACATCTG
GGATACGGCTAAAGCATACATGAGGGATGTAGCAATCTCGTACATGGCAAAGAGAAAAAA
CAATATAGGATGAGGCTTGAGGAAGAATACAAACAGGCCGAAACACAATTTCAGAGAGAT
CCTGAAAACAAAATGGATCTAATTAAACATAAACTTTGTATAGAGGATTCGGAAAAGTTA
GCACAAAAATTACAGGCAGCTAAGCAAAATAACTTTGAGCACGCGAACAAACCGGGAAGA
TGGCTGGCGTATAAATTAAGACAGAAAGAGAAGCTATGGATCAGTAATTTGGAAGATGAG
AAAGGAGAGATTCAGGGGGAG
>comp172_c0_seq1 len=255 path=[233:0-254]
GGGGGTTCTTAAAATTGTTAGTGGCAATTTTACACTTTTGAAATAGGTAGGAATTTTCAC
TGCAGCAAAATACAAACTGTTACAGGAAATACAGCATATGTTGGGACTCCATCAGCGGGT
ACATCAGTAAGAACTTTATAGCAAATTGAGCAAATCTTCAAAGTTGCTTCTTCCTCCAGT
TCCTTGAGTGTAGTGGAACTAGACTGGTAGCACCAAGAATCTAATGCCCCCCCCCCCTAT
TTAATAACAGTAAAA
>comp172_c1_seq1 len=290 path=[465:0-289]
ATGTATAATAAGCTTTGTTCCTATTGATTGGTGATTATTTTTTCCCTTTTTATTACAAAA
GTGCTTGACAGAAAAGCTTCAAGAAAAGTATTTGTAGCAGGATATATATTTGTGAGTTCT
GTACATTGATTATATTATATTGTCTAAATTTAAGCATGTTAACTTAAATGTATGTGACAC
TCAGAGTGATGATAACCCCATATTTTTAAATCTGAGTGCATATTGTCTAGGACTTGCTAC
TTTGCCCGATTGGAGTTCTTCACTGCACATGCATATGCATATAAGGTCCA
>comp173_c0_seq1 len=183 path=[186:0-79 266:80-182]
CAGACAGTTCCTCACCCCAGGCATACCAGGGCTCTGGTATTTCCCCCGCACAAACAAATC
GCAGATCAACTGATTTGGACACCGGGGGAGAGAAAAAACACCAAGATGAGACACTTATCC
ACCAACAGACACAAAGGCAGCTGAGCGAGAGGCCACGAGGAGACATCAGGCGCTGGAGAA
GGA
>comp175_c0_seq1 len=200 path=[1:0-116 299:117-199]
GTTTCCATCTGTTGCTTCTTATCCGGCCTTCAGATAATTTGGAGAACAGGTCAACCCCCT
CTTCTCTGTGGCACCCCTCAAATATTGGAAGGCTGCTTAACAGAACAGCAGATTTAGAAG
GGACCTTGGGGGTCATCTGGTCCAACCCCTTACTCGGCCATGAGACCCTGTACCACTTCG
GACAGGTGGCTGTCCAGTCT
>comp176_c0_seq1 len=105 path=[383:0-20 187:21-25 408:26-104]
GGTCATAAGTCACTTTTTTTCAGTTCTGTTGTAACTTTGAATGGTTGTTAAGCGACTGGT
CATACCTGTACTACCTGTATTTAATACGTTCTATGGCTACCAATC
>comp176_c0_seq2 len=270 path=[1:0-185 187:186-190 408:191-269]
TGTCTTTTAAGTGACTCCATTTTTTACTCAATGGGAGAATTTGGCCCTAAACCAGAAGGA
AATGCCAGGAAGTGTCAAAAAATGTGGACTATCTCAGCGATGTGATCGCATGATTGCAGG
TGTTTGTGTGTGCCTTTGTGTGTGAGGCTGTCCTAACTTTGAAACTTAGTCATAAGTAAC
TTTAGGAGTTCTGTTGTAACTTTGAATGGTTGTTAAGCGACTGGTCATACCTGTACTACC
TGTATTTAATACGTTCTATGGCTACCAATC
>comp178_c0_seq1 len=203 path=[176:0-152 329:153-174 412:175-202]
CAAAAAGCAAAGACTGACATTTGAATCTTTAAAGCATCATCAAGAATAAGAGAAAGAGAG
GTTCAATGCAGAGGATAGGAGGCTTATTACTGTTTGATTGATGGATTAGATATGTATTGG
ATAGATTAATATTTTATTTTAAATAAGGGATATTAGTGGAAGAAGAAATAAACAAGACTT
ATGATAAAATTAAGGAATTAGAA
>comp179_c1_seq1 len=103 path=[277:0-102]
CTTCAAAGAAAAACAAGGAAGACCAGTTGCCTCATGAAAAAAACAGCTTTGGGAGATATT
TGTGGCAACAGCAATATTTATATCCAGTGATGTTATCTATAAA
>comp181_c0_seq1 len=138 path=[305:0-137]
CTCATTGCTCAGGAAGAAAAGCCACTACTGATAGGGATGGAGAAAACTCAACATGGTTGG
GGTCCTGGGCTCTTACGTCCCCTTGCTTTTCCAAAGCTGACAACGCTCCTCGTTAGTTCA
ACGTTAAAGATCCTAGAA
>comp181_c1_seq1 len=165 path=[731:0-101 569:102-103 571:104-164]
ATGATTAGGGGACTGGAGGATAAAATATACTAAGAACAATTGCAGGAATTCAGTATGCCT
AGTTGAATGAAAAGAAGGATTAGGGGAGACATGATAGCAAGGTTCCAGTATTTGAGGGCT
GCCACAGACAAAAGGGGGGTCAAAGCTATTCTCCAAAGCGCCTGA
>comp181_c1_seq2 len=187 path=[445:0-123 569:124-125 571:126-186]
CTCCAGAAAGAGTGCAGAGAACAGCGTCAAAGACGATTGGGGACTGGAGGATAAAGCATA
TTTAGAAGGGTTGCAGGAATTGGGTAGGTCTAGTCTAGGACTAGGAGTGACATGATAGCA
AGTATTCCAGTATTTGAGGGCTGCCACAGACAAAAGGGGGGTCAAAGCTATTCTCCAAAG
CGCCTGA
>comp182_c0_seq1 len=487 path=[1:0-486]
GTGGAATCTCCAGTAAAGGTGCTCCGCCTTGGGAGTCCCTTATGTTCCTAGCCAGACTCA
TACCACGAATGTGTCACAACATAAATCGGGTTGTCTATGTGTTTGGGCCACCAGTCAAAG
AACCTCCCACCGATGTTACTCCCACTTTCTTGACGACGGGCGTTCTTAGCACATTGCGGC
AGGCTGATTTCGAGGCTCATAATATTCTCAGGGAATCCGGTTATTCTGGAAAAATCAGCC
AGATGCCAATCATCTTAACACCATTACATTTTGACCGAGATCCCCTGCAGAAACAGCCAT
CCTGTCAAAGATCCGTGGTTATTCGAACTTTCATTACAAGTGATTTCATGACTGGCATTG
CAGCTACTCCTGGCAATGAGATACCAGAAGAGGTTGTGTTGAAGATGGTGACAGAGATTA
AGAAGATTCCTGGCATCTCCCGGGTGATGTATGACTTGACTTCGAAACCCCCAGGAACGA
CTGAATG
>comp182_c1_seq1 len=239 path=[929:0-238]
ATCCGTACAAGTCCTCAGCCCCATTTAGCTGACTTCCCCCACCCTCATCAGCACTCTTAA
TTTGCAGATTATGTTCCAGGAGAGAAAATAGTAATCACATAAGATGTAGCAGCCGCTCCA
GTCACTCTTTTCACAGTACTGCATGTCAACACTGGGAATGGTTTCTGATATAATTTAAAA
CTGCATACAGTACTTTCAAAGGGGAGGAAAATAATTACTCCCATTCAGTCGTTCCTGGG
>comp183_c0_seq1 len=304 path=[463:0-73 25:74-97 49:98-197 149:198-303]
GAAACATTGTATAAAGTAAAACTGCCTTAATTGTATTCTCATGAGAAATGAACCTAACAT
GTGAGAAACTAACTGAATGATATACAATGTAGATTCCATGTGTGCTCCCTTTGTTCCTGA
GAAATGGAGAGCTATACAGATTGTAGTTTGGAACTGCCCCCCTGTTCAGAATTGCTTGTC
TCTATTGGTTCTGAACCTTTGCGTAAATAAACCTCTCTGTTACACCCTTTGGAATTCGTA
AAAGTCTCTTTTGTTTTCTACAAGAATTCTGTTGTCCCATTCACTCTTTTTTCTTACTGA
TAAA
>comp183_c0_seq2 len=254 path=[1:0-23 25:24-47 560:48-147 149:148-253]
TTGTATGCCTGTGAGAAACTAACCGAATGATATACAATGTAGATTCCAAGTGTGCTCCTT
TGTTCCTGAGAAAGGGAGAGCTATAAAACTGTAGTTTGAACCCACCCCCTTTGTTCAGAA
TTTGCTGTTGTTAATCGGCTTCTGAACCTTGCGTAAATAAACCTCTCTGTTACACCCTTT
GGAATTCGTAAAAGTCTCTTTTGTTTTCTACAAGAATTCTGTTGTCCCATTCACTCTTTT
TTCTTACTGATAAA
>comp184_c0_seq1 len=238 path=[216:0-178 395:179-237]
GCCGGCAATGGCAAAAAAGCTCCGTGACGTCATGAGTTTGACATGTCTGCCCTAGAGGTA
TGATTGGCCCTCACCTTGTTGCTTTTCTGCAAGGCCCTGAAGATGTTTGTGTCAGCAGAT
CTGGGGACCCCAACAGAGATGGAGCAGATCAAGTGGTTGGTCAGATTGTGTTGTTGCTGC
TGTGGAGTGGGGAAGATGGTTATGCAAATATTCTTCAACTTAACAACAGTTCATTTAG
>comp184_c0_seq2 len=641 path=[216:0-178 502:179-640]
GCCGGCAATGGCAAAAAAGCTCCGTGACGTCATGAGTTTGACATGTCTGCCCTAGAGGTA
TGATTGGCCCTCACCTTGTTGCTTTTCTGCAAGGCCCTGAAGATGTTTGTGTCAGCAGAT
CTGGGGACCCCAACAGAGATGGAGCAGATCAAGTGGTTGGTCAGATTGTGTTGTTGCTGA
TTCCATATTCTTCATCTACTCATCCGGCCCCCGGACCTTGTGTTTGACATGTCTGGAAAA
GAAGAATGCAAAAAGAAGTGAACGATTGCGGAAATTGGTGGGTAGGCTACCTTGCTTTGG
CGATTCCGACCCCTTGCAGCTACTTTCCCTGGGAGCCAATAGAGAGGGACGAAGGCGGAG
CCGCAAGACAGACCGTGGAGAAAGGAAGGAAAATGGCTCGACCTGCAGGCGCAGCGCTTT
GGCGGCTGCAACATCTCTTCTCACAACTCTCCCGCTCTGCAACACTGGCAGCGGTCCCGA
GATCCTATAGCACTGCCATAACCTCAGCGAAAGTAGAAGTGAATGGCGTCCACCTACACT
ACCAACAGACTGGAAATGGAAATCATGCTGTCCTGCTACTCCCTGGCATGTTAGGCAGCG
GTCAGACTGATTTTGAACCACAGCTGAAGAATATGAACAAG
>comp185_c0_seq1 len=492 path=[1:0-326 837:327-491]
GGAAAGTTTTCCCTCAAAGGAGGAAATTGGAACACCGTTTCCGATGCAGCCAAAGATTTA
GTATCCAAGATGCTCCATGTTGATCCGCATAAGCGTTTGACTGCCAAACAGGTACTTCAA
CACCCGTGGATAACGCAGAAGGACAAGTTGCCTCAGAGCCAATTAAGTCACCAGGATGTA
CAACTTGTAAAGGGTGCCATGGCTGCCACATACTCTGCACTGAACAACTCAAAGCCAAGT
CCCCAACTGAAGCCTATTGAAGCCTCTTTCTTGGCCCAGAGGCGGGTTAAGAAGCTCCCA
TCTACCACTCTGTGATATGGGAACGCAGGGTAATTCTCCAGCACCCCAAGTCCTGACTCT
GCACAAACTCCCCTGGTAGTTCCAGAGGCACAGGAAAGTGTCACTCCACCAAGAAGTCCA
TCAGGGCCAAGTGCCTTCAGAAAGATTAGCTCTTGTTCTCCTCATGGATGTCTTTTTTGT
TGTTGTGATGTG
>comp186_c0_seq1 len=424 path=[1:0-199 420:200-423]
GGACTACAATTCACAAGGCCTCCTCTCTCAGACTTGCATCGGGATATATCCCATTGACAA
ATGGCAGACACAAACACTATCCAGTCAGAGCAGGAAGCCTCCATTAGCCCCCCTGATCGT
AACAGGCAAAAATCATCCAAGCAGGAAGCGGCTGGCAGGATCAAAGCCAGGGCAATATCT
GGTAAAAGACCTTCTAAGACAGTGAATAGGGAGGCCAAACGTTGTCACCAGGCTCTGGAA
AAACAGTTTTCTAGAGCTGAGAAGAGGCAAAGCTCAGTGGAGGAAGGACTAGAACCATCT
AGTTACAAGGAGGAGGAAATATTCGGTCCGAGAAGGCCTAGTCAGGAACCTCTGGAAGCA
GAGGCTGACACAGAGCAGGGGAGCAGATCTCCCCTATGTGAGGAGCCTGGAGGTTCGGGG
ACGG
>comp187_c0_seq1 len=143 path=[7:0-91 99:92-115 992:116-142]
TTGCTTCCAACAATCTGGGTCCTCCTTTTAGCGACCTCCGGAAGGACGGAAGGCTGAGTC
TCAACCTGGAGCTGGTCAGGATCGAACTTCCTGGCTGTGGGCAGAATCAGCCTGCAGTGC
TTGCATTCTAATCCACCACGGTA
>comp187_c0_seq2 len=350 path=[943:0-25 99:26-49 123:50-349]
CTTGAGTTGGTCAGGATCAAACTCTAGGCTGTGGGCAGAATCAGCCTGCAATACAGCATT
CTATCCACTGTGCTACCAGGACTCTAGCATATTCTAAGATGGAGCTGAGATAGGATAGTA
AGGATAATATTTAGGATAATAAGATATTATTCCCTGACAGAAAATACTCCAGGGACTAAA
TGTATCTTACCTTAGGACATGCTTATAGTTGCTCTGAGTTATGTAGCATTTAGGAATCAA
TACAATAATCTGTGCATAAAACCTAAGAATAACTTAATTTTTGTTTCTGAAAATAGTTTA
GAGACAGTTGAGTTGCCTTTGTTAATTTGTATTAGAGAAGCAGTTGGCAG
>comp188_c0_seq1 len=134 path=[112:0-59 172:60-133]
TGCCACCAACCATATTGTGAAGTTCGCAGATGATACAACAGTAGCGGGCCTTATTCATGA
TGACAATGAGGGCGCTTACTGCAAGAAGGTTCAGGGGTTGTTGATCTGGCGTAAGGAAAA
CAGCCTAGTTTTAA
>comp188_c0_seq2 len=158 path=[223:0-83 172:84-157]
CTGGATTCTTGATTTTCTTACCAAAGGCTGCAATATGTGCAAGTTGGAACAAATACCCCT
AATACCATTTTGTTGAGCACATGGTGACAATGAGGGCGCTTACTGCAAGAAGGTTCAGGG
GTTGTTGATCTGGCGTAAGGAAAACAGCCTAGTTTTAA
>comp189_c0_seq1 len=182 path=[1:0-52 54:53-181]
ACAAACGGCTGTCCAGTCTCCTCTCAAAAAACTTCAGTTTTGGAGCATTCACAGCCCCTG
GAGGCAGGCCGTTCCACTGATCAATTGTTCTCACGGCCAGGAAACTTCTCCCCGGTTCCA
GGCTGCCCCTCTCCCCGACCAGCCTCCACCCATTGCCTCCTGTCCTTCCTTCAGGCGCCC
TG
>comp190_c0_seq1 len=309 path=[411:0-137 239:138-308]
GTTTCCATCTCCGATCATCTTCTGTAACCATGTCCACTCCATTGATCAAGTTTTCCCAAA
ATTCCTGCAAATTTTCTGATTCTGGCAGCTTCCCTGCTATACCGGCAATTACTACATCTT
CCATCTTTCAATGATTTTCTGCTTAGGTCCCTGAGGTCGGCCAGGCGACAGGTCGGTGCT
GAGACGAGCGATGCGGCAGCTGCTGAAAGCTGGTTGGCGGAGGAGGCGCGTTATCCGACT
GCTAAGCACTCAAGTCTCTCGACTGATTTGCCCCTTTCGTTCCCGGTGCTTGAGGCACAC
TGAGCTCTG
>comp190_c0_seq2 len=215 path=[195:0-43 239:44-214]
ACGCTCTTCCGATCTACCCCATCCAAGCAATGCTAACTGGTTACCTGCTTAGGTCCCTGA
GGTCGGCCAGGCGACAGGTCGGTGCTGAGACGAGCGATGCGGCAGCTGCTGAAAGCTGGT
TGGCGGAGGAGGCGCGTTATCCGACTGCTAAGCACTCAAGTCTCTCGACTGATTTGCCCC
TTTCGTTCCCGGTGCTTGAGGCACACTGAGCTCTG
>comp191_c0_seq1 len=134 path=[1:0-52 54:53-133]
ACGGCACTGAAAAATGTGACTTAGGACCGTTTTCCACAGTTTATGATTTTTGCAGCATCC
CCATGACCATGTGATCAAAATTCTGATGCTTAGAAACTGGTTCATACTTATGACCACTAT
TGTGTCTATCTTTT
>comp191_c0_seq2 len=128 path=[516:0-46 54:47-127]
AGTTACAATAGCACTGAAAAAAGTCGCTTCACAGTTACAACCTTAGTAGCATCCCCATGA
CCATGTGATCAAAATTCTGATGCTTAGAAACTGGTTCATACTTATGACCACTATTGTGTC
TATCTTTT
>comp192_c0_seq1 len=165 path=[279:0-80 360:81-104 714:105-164]
GTGGAGAGAGGCAGAGAGAGACACAGATTATAAAAAGAGATAGATAGATGATAGATAGAG
ATAGACGATAGACGATAGACGATAGATAGATAGAGAGAGAGAGAAGGGGGGGACAGGCAG
ATAGAGATAGATAGATAGATAATAGATATAGACATATATAGAGAC
>comp192_c0_seq2 len=142 path=[632:0-58 360:59-82 384:83-141]
GAGAGAGAGAGACAGAGAGACACAGAGAGAGAGAGACAGACAGACAGGCAGAGACAGGCA
TAGATAGATAGAGAGAGAGAGAAAGATAGACAGAGATAGAGGCATAGATAGACAGAGAGA
GATAGAGACAGACAGAGGCATA
>comp194_c0_seq1 len=489 path=[1:0-488]
GTCTTCTCTGATGCTCAGCCATTAAGGCTTCTAGTTGTTTTCTTCTTTGTCGCAATTCTT
CTCTTAAAATCTCATGTTTACGCACTTGAGACCAGGTCTCACTATCAACTGCCAATTCTT
CTGGTTGAATTGGAGACTTGCTTACTGTGCTGATTTCATTAGCAGCTGCTGTGGAAGTAT
TCCCTGCACAATTATCCAGGCTAGATGTCAGTTGAAGATCTGGACAAGCCTTCTGCAGGA
CCTGAATTTTTTCTTGAATATTTATAAGTTTCTTTCTTTCTTCTTGGAGATGTTTAAGTT
CTCTCTTTTGTTGCTGAAGTTTAGCTTCATAAAATTTCTCCCTTGCTTTTTCATTCAGTC
CAACACTTTTCTGTGATTTGTTTGCACTGCTTCGAACGTTGTTTGGTTGTTGCTGTCCTT
TTTCTTCTTCGGGCAGAAAGAACTGTTCTACATTACTTTGTCCTGCAGTCTCTGGCTCCA
TCTCATCAT
>comp194_c1_seq1 len=165 path=[1075:0-164]
GCTGAAGCTGATAGAATCAGCAAAACTTCATTATCCAGTCGAAGAAGTAGCATAGCTGAT
GATGGTCCTATAGATGCTGAGTTTGAGCAAAAGATTAACAGACTTATAGCAGCAAAGCAA
AAACTGAAACAGCTTCAAAATCTTGTGGCTATGGTTCAGGATGAT
>comp196_c0_seq1 len=230 path=[101:0-185 80:186-187 82:188-229]
GCTACAGTTTTTAACAGTTAAAATCATAAATATTGACTATTACCATTTGAGATCACACTA
CCTTTATCCCACCTTACTTTATAAGTAACTCAAGGTGAATATACATAATACTCCTTTGTC
CTATTTTCTCCACAAAAGCTGTGAAGTAGGTTGTCTCAAGAGAGAACAAATCACCAGCCA
ATTTTAATGCCTAAAGTGAGACTAGAACTCACAGTGTCCTGATGTCTAGG
>comp198_c0_seq1 len=431 path=[279:0-333 66:334-430]
CTTCATCCGCCACCTGCTGGAGCAGGACTTCCCCGGCATGCGCATCGGGCCCGAGCCCAC
CACCGACTCCTTCATCGCCGTCATGGGCGGCGAGAGCGAGGGCGTCATCCCGGGCAACGC
GCTGGTGGTCGACCCCCGACGCCCCTTCCGCAAGCTCAACGCCTTCGGCAACGCCTTCCT
CAACAGATTTATGTGTGCACAGCTGCCAAACCCCGTCTTGGACAGCATCAGCGTTATCGA
CACACCGGGCATCCTGTCCGGGGAGAAACAGCGGATAAGCAGAGGTTACGACTTTGCCGC
CGTGCTGGAGTGGTTTGCCGAGCGGGTGGACCGCATCATCCTGCTCTTCGACGCCCACAA
GCTGGACATCTCCGACGAGTTTTCCGAGGTCATCAAAGCCCTGAAGAACCACGAGGACAA
GATGAGGTAGA
>comp199_c0_seq1 len=363 path=[439:0-177 58:178-362]
GTGGGAACTGTGGGGGTAGATACTGCTTTATTAAATAGAGCCTCTACTAAAAGAAAAAAA
GGGCACTCTATTCAACTATTATTAAAATGGAGAAACCTTATTCACAATTGAACTATAAGC
TTATATTGGAAAAGATCTACGAAGCTACTGAAGAAATATGTGCTACAATCAAAGAGACTT
CTACAGAATTAAGAGTCAGAAGCCATATTCCAAACCTTCAAACTGACTTTCAGACAACAT
CTGACCATTCTACAAACCAAAATATACTAGAAGAGGACTTAATTGAGACTAAAGAGGAAT
TTATTTTACCCTACAAGCATTTCATCTATACCTTTGAGGATCAGAAGGGGCGTTGTCTTA
CCT
>comp200_c0_seq1 len=238 path=[1:0-147 149:148-158 531:159-237]
TTCAAATTGGAAGATTATTGTGATTACTCTTACAACGTATAAATTTTGTTATTTGGTTCA
CTTAGGATTCAATGAAATATAGTTTAATCAGAAAAATGTTTCTTACAAATTTAGCAGTAA
TAAAAAAGAATATACGTAGCTTAGAGTTGAACTGTGGAGTCCTTGGTGCTCTTTGAACTT
ATTTCCTTGCAGATGCTTAATTACCCCACCAGGTAAGATCACCTAGTCAGGTAATGAA
>comp200_c0_seq2 len=213 path=[319:0-201 149:202-212]
CTGGGATTTAAAGCTGCAATAAGAAAAAGAGTTTCTGAACTCAAACTGCAGGAAATAGGA
CACATCTAGAGAACAAAGTCAATCAGGAAAAGTTGTGGCTATTGTTGTAATACTGCACAA
CAAAAGCAGTTTTTCTTGAAGTGGTATTCACGTTATGGCTGCCAATTCTCTTTTCTCAAA
CAGAAGAGAAGGTAGGTAGGTAGAACTGTGGAG
>comp201_c0_seq1 len=404 path=[505:0-154 279:155-403]
CACCCCCTTCCTGCCCCTCAGCAAGCCTGCCTCTGCCCTCACCCCCGGGGGGGGGTTAGG
AAGGGGAGGGGGGCAAGAAACAGGGGAGCCCCCCACTCACCCGCCCAGGCTTTTGGGGGA
GGATGGAGAGCACCCCCTGGAGGGGAGGGGTCAGTGGGGGGGTGCAGACAAGGGGGGCCC
TAGCCTAACCCCCCCTCGCCACATGGACACCACCTCTCTCCCTGCTTGGGGGGGGCAGGC
CCACTTTTCAGCCTGGGGGGCAATAGAGGGGGCTCCCTATTTGGGGAGGGGGCTCCAGCT
ACTATGGGGGGGTCTATAGTAGGTTGTGTTTAACCACTGAATTGGGGGGGGGTCTTTCAG
GGGTTGATGGGCCAAGGGGGGGTGTCCTGCTCCTAAGGGGCGGG
>comp202_c0_seq1 len=158 path=[1:0-38 40:39-77 79:78-101 486:102-157]
AGGAGGGGTTTTTTTGCCCCACCCTTTTGCTAATGGAAGTGGTGAATTGAACCTTTCATG
GAGGAATTAAAATCTGAAAAATGAACCAGTGCTGACACCTACAGTATGACTCTGGTATGG
GACTTGGCGGGGTCTGGGAGGAGCTGGTCTTTGCCTGA
>comp202_c0_seq2 len=165 path=[1:0-38 40:39-77 79:78-101 103:102-164]
AGGAGGGGTTTTTTTGCCCCACCCTTTTGCTAATGGAAGTGGTGAATTGAACCTTTCATG
GAGGAATTAAAATCTGAAAAATGAACCAGTGCTGACACCTACTGGTGGATGAGGATTATG
ACAATCATGGTAAAATCTGGGGAAAAAACTAATCTTTACTTGTGA
>comp205_c0_seq1 len=464 path=[822:0-463]
GAGGCCAGTAAAACTACAGAAGAGAAGGAGGAAAAGCCATCTTCAGAAATTGAGCTTAAG
AAGACAGTGACTGAAGGCAGTGACTCAGAGGGCCATGTATGACTGTGCAGCAGAAGGACA
ATCCTGAATTTAGCCTGCACCCAGACAGGTTTCTGAAGAACTCAGAAATTCTACAGTGTT
TAATGTAAAGTTTGTTTCAATAGGCATTATTGTGGAAGCAAAAGCCTATCCAGAAGCTTC
ACAAGAAATGATAAAATTACTGCCACTGCTGTGACCATGCTCAGCAGTGCACCATAAACC
GAGGAGAGCAAGGGACCACTTCAAGTTGAACAAATGGTTCAGCAACAAATACCCACAATG
GTTCTTGATTATAGATGGATAGACAGTGACCAGGATAGGGCCATATGGTGATAGAATACA
AGAGCTGTCAGTTGTATAGATTTGGCATTGCATTTGGTTGTATT
>comp205_c1_seq1 len=213 path=[191:0-212]
GGACTACTCAGTTCCCTGAGAAACTATTGTGCTACAGAAACCCAATGGAACTACAAGACA
GAGAGAATAAAATCCCAGGAGTCTGACTTTTAAAACTGTTTTCCACTTGACTCTACTAAC
ACGAGTGGTACCTTGAATTGGCAGCACTTGGGCCTTTCTTTCTGACATACAGAATAAACC
CATGTAATGCTACCGTAAATACAACCAAATGCA
>comp206_c0_seq1 len=127 path=[53:0-89 13:90-126]
GGGAATTTTGCATTACGATCTGCACAAATATACAAGGAGTAAATACGTACAGGTAGTCTT
CGACTTACGATCACAATTGAGCCAAAAATCTCTGTTGCTAAGGGAGACAGTTGTTAAGTG
AGTTTTG
>comp208_c0_seq1 len=122 path=[439:0-2 76:3-4 443:5-121]
TATGACGGTCGCAGTGTCCTGGGGCCACGTGTACCCCCTTTTGCAAACTTTAGACAAAGT
CAATGGGGGAATCCAGGTTCATTTAAGGACCAGATTATTAATTTAACAACTGCAGAGGTT
CC
>comp208_c0_seq2 len=192 path=[3:0-72 76:73-74 443:75-191]
ATTTATGACGGTTGCAGCGTCCCTCTTGTCACATGATCACAATTCAGACGCTGGGCAAAT
GACTTGTATGTACGACGGTCGCAGTGTCCTGGGGCCACGTGTACCCCCTTTTGCAAACTT
TAGACAAAGTCAATGGGGGAATCCAGGTTCATTTAAGGACCAGATTATTAATTTAACAAC
TGCAGAGGTTCC
>comp210_c0_seq1 len=153 path=[263:0-12 5:13-20 13:21-152]
GGGAAAGATGGTTTCTTGCATGGGCATCGTTCCGTGGACCAGGCTTCACTCCAGGAACCT
TCAGTGGTTCCTTCTTCCTTTCCAGAAGCGGAACATGAGTGCTTCCACACGGAAGGTGAG
AGTTCCACATCAAACCCTGATGTCACTACACTG
>comp211_c0_seq1 len=395 path=[373:0-316 768:317-322 696:323-394]
AGCGATATTAAGGTAAGTTTAGCTGTATTACCAGTGTTTAGAATCTGGCCATCAAGAACT
GTAGATTTCTCGTGCAGGGAGATGGTACAAATAATTATTTTGCAGCAGCAGAGCGATAAA
TCTACGCCTGATTTGCAGGGTATGCCGTTTTTATTTCTGTTAATTAGGGTGATATTTATT
TCTGTTAATTAGTTTGCAGCAAGTCTCCAATAGGTTAAAAAAAGAAAAAAGGAAAGGGAT
CTTCGATCGTGCTTGTCTGCATTCTTATTTCCTCTGAATCTTTCCTGTTATTAAGAGATT
CCTGTCAGGATAGATGGCACAGAAAAGTCCTTGCATAATGACTTACAATCCCTCCTCAAA
GCTACGACTGCGACACACACACACACACACACACA
>comp212_c0_seq1 len=633 path=[615:0-632]
GACTTCAACTCCCAGAATTCCACGGGCTGGGCAACTCTGGGAGTCGAAGTCACCAGTTGT
CGAGGTTGAAAAACGTTTATCATAAACTCTCAAACCCAAGCCCATTCACACTCACATATA
TAAAACCAAAGAAGTCAGTACCTACAATGTATAAAACTGATGAGTGTGCTAAAAACACAC
AAAACCCGCTTATTATTTCTTTTTCTTTTCTTCTTCCCGTACTTCAGAAACACTCAGTAC
CTGCCCTGGATCCACAATTTTGACCCCAGACTTTGGGAAGGAGAGAAAATGCTGCTTCGT
TACGAGGCTGAGAAAGCCGGGAGGCAGGAAAGGAAGTCAAAAGAGTGGGAGGGAGAGACA
AATCCACAAGACTGTGTCTTCCTCCAGTGTCCTGTGGCCATTTCCACACTCCTCTGTCTG
GCTCATTCTGGGCAAAATTGTTGTGGGCCACTCCAGACGTTGCCTAGTGCCTCTGAGGTT
GGTGGGAAGACCCGTTTTCGAAACCAGACTTCCAAATCCTTGGGGCAAGAGCTAAGAGGT
CAGGAAAGCAGAGTTGTGGAGTTCCACCTCAGCTGTATCTACCACAGCTTCCCAAGGGAA
AGCAGGGTCTAGAGCATTGTTTCTCAACCTTGA
>comp213_c0_seq1 len=411 path=[701:0-115 313:116-410]
GCGGAGGTTATGTAACATGTCAACAGAACTTTAACTGATAAAAACTGGGAGTCAGAAGCA
GAGTACTTGTGTTCCAAGAAACTCAGATTACTGGTGGGGAAACTATGGGTGTGTCCCCCA
GCCACAAACTCCCTGCCCTTCAAATCTCCTCCTCTTCCTCATCCTCCTTTAATGACTATC
AGAAAGCTTGGGATGATAACAAGATAACACCTGGACACGAGGCCTTCTTATCCAATTGCA
ACAGAAAAACACAACTTCAGGAAGACCCGACGGCTTCAGTAGACGGCTTCGTCCATATTG
TCATCACTGTCACCGCCAAAGTCTTCTCCGTTGTCAAAATAGGACATGATGTAGTCCGTC
TCCTCTTCAAACTCTTCTTCATCATAGCCCTCCTCCTCTTCCTCCTTGCCT
>comp215_c0_seq1 len=214 path=[1148:0-213]
TGTGTGTGTGTGTGTGTTTGTTTGAAGAAAAAGAAGAAGAATAAATTAAAAGGAGGGTCC
TCGTCGGGAAGAAACAAAGCTTGCGGCCGGATCCGTGTCGCTCCGGCTCAGGGCGGCTGG
CGAGGAAGCAACGGAGGGTAAACTGAGGCTCGGCTTTTTTTTCCGGAGGGGGGGGGAAGC
AGAGAAAGGGGGTACAGGACCTTCTCCGCCCCCG
>comp215_c1_seq1 len=495 path=[473:0-494]
AACGGAGGCTCGGCTTTTTTTTCGGGGGGGGGGGGGAAGCAGAGAAGGGGGCTACAGCAC
CTTCTGCTCCCCCGACACTCACAGTGGGAGTAGGAGAAACTAGCACGGGGGAAAAGTGAG
CCCAGACATCAGCGCCTGGGGGTGATATGGCTCATCTTGAACTCGGCGCCGCAGCCAGAG
TGAAGCTGTCGTAGATGCTGATCAATTCTTCCGTCTTGTACTGTTCCAGCACCACGACTC
CGTGCAGAGAGGAATTCCGCTTCCGGGCACAGGCCTCGCAGTGCACCAGGTAGCTGTTCT
TGCTGCCGTTCTCGCTCGTCACAAAGAGGATGTTGAACACCTCCACGTCGCATTCATTGC
AGTAGTAGGCCGGCTCATCCTTCACCCGCCCCTGGTAGGCGATCTTCTTCCCGGATCGGA
CGAGGCTTTCCCGCTGGACCTGGCCGTGCTTGATGGACTGCATCAGGCAGTATTTGATCA
TCTTGTACAAGTCGG
>comp216_c0_seq1 len=257 path=[235:0-143 379:144-256]
GAAGACAATTGCGACCAGCATTTCTGGCCCTGTGGTCTCTAAGTGAGTCATGCTCGATTT
TATGACCTTTTTTGCTACAGTTAAGTGAACCGCTGCAATTAATCACGCAGTCGTTCAGCG
AATCTGGCTTCCCTCACTGACTTTGCAGCTGGGAAGGTCCCAAATGGTGATCACATGACC
CCGGGATGCTGCAACCTTCATAAATGCATGCCAGTTGCCAACTGTCCGAATTTCGATCAC
ATTACCGTGGGGAGCTG
>comp218_c0_seq1 len=497 path=[475:0-496]
GGTAATTGCTGGTTTAAAAATGGACTTAAATACCATAATCGGATATTACATTTTTGCATT
AAATTGGATTATAGATGGTTGAGTAACTTCTTAGTGCCCAAGAATGGCACTTGGTATTGT
GTTTTTCACCTGAGGAAGGTAGCTTGTTCCCAAGAGGCTGTTGCCCACAAAGTGGATGAG
GTAATGTTATTCTAGGTAGCACTTATGGGAGGGGGGGGGGAAATCCTCCCTTAAAAGTGT
AACAAAAAATAAAAATTTCAAACCCAAGTAAGCAATACTTTTCAAATGGAAGTAGAGCGA
GAGTGTTTACTCATCCATGTGTTTTACTACATAACTCAGAATCAGTTCAAATGCATGTGA
AAAGATGCCTAATCCCAAAGCAAAAAAAAAAAAGTTATTGAAACAAAAGTTTAAAAATTG
ATTTTCCTAATTTTAATACTGGAAAAAGTAAAATTTAAGGAGTTTTGTAGTAAAATATAG
AGATTACTGTACAAAAG
>comp218_c1_seq1 len=300 path=[1226:0-299]
AGAGATTACTGTACAAAAGATCATTACAGTAGTATATCCTAAATAAAATGAAGTATTTGC
TATTAATACTGAAGTATGGTAAGCATTAAGTACTTACTAAATAACCGCCATGTATCATGT
ATTATGCTTTTGAACATTTTCTCCAAATGTCTTAAATGTTTCTGTGCTACAAAATAATAA
CTTGCCAATTACATTTGTGTGTTTCTGAAAATAACAAATAAGCATAGTGATTTGATTTGC
TACTGGGAATAACAATACAGATAGTTTGAGGGAATAACTAAACCAGGGGTAGGCAACCTT
>comp220_c0_seq1 len=181 path=[1:0-180]
GTGTACTTAGATGCATTGTCGTTCGGTTTGCTGCAGCTTCGACTTGGTATCCTGACCATA
TCAGTGGGACACATGGGTTGTTCCTTCTGCCCCAAAGAAAACCCAACTGGCTGAATAAGC
AAAATATCATCATCCAGAGATTCAGAAAAAGAATTCTATTTCGGTGAGATTTGTGGGGGG
G
>comp220_c1_seq1 len=223 path=[517:0-222]
TCTATATCTCACAACATCTCCTTGTATAAAGTTGCTGTTTTTTGAAATTGCAGACTTTAG
TTCTCAGGCTAACAAGATGTTTATAGCTGTCAATGTTTGCTGGCATTACTAAAAGGCTGA
AAGATATTTTGCCTTTTGTATGTACATAGATATATATAAATATGATAAAAATGCTTTTCC
ATGTTAATTGCAATTTTGTGTACTTTGATGCATTGTCGTTCGG
>comp222_c0_seq1 len=164 path=[382:0-98 481:99-122 1137:123-163]
CCCAGTTTTGGTCATAAGTCAAAGACTTCCTGTATACTGCAAAACATTATATATGCTCCC
CACATTCTTATAACTCATTGTCTAAAGTTTCTTGTGAACAGTAAGGTGTGACTTTTGAAA
AAAAAGTTTCTCACATTCTTTACAATTGAAGAGATTTATCTCTG
>comp222_c0_seq2 len=460 path=[959:0-154 481:155-178 505:179-459]
AGCGGCTTTGTGAGCAAAACCTTCTCACACTCCCAACATTTATGCGGATTTGCTTGATTG
TGGTACTGAAGATTACTTGACTAGGAAAAACGTTTTCCTCACACCAAGCAATTGTAGGAT
TTCCCTTCTGACACTGTGTAAAATTCCTGGTAAATAGTAAGGTGTGACTTTTGAAAAAAG
TTTTTCCCCACATTGTTCACAACTGAAAAGATTTATCTCTGCTGTGGACTTTCTGATGCA
TTTTGAGCTGAGACGGACAATGAAAAGTTTTCTCACACTCTGCACACTTGTAAGGCCTCT
CTCCTGTGTGATTTCTGGTGTGCCTGTAAAGTGTTGAATAGTGGGCAAAACATTTCCCAC
AGTCCGAACATTTATATGGCTTCTCTCCAGTGTGGATTCGCTGATGTATCACAAGAGTAT
TTTTTTGAGAAAAACATTTATCACACTCCGAACATTTGTG
>comp223_c0_seq1 len=147 path=[137:0-58 196:59-146]
GAATCAAGATTACATGAACTATTAGTACCCTTTTATAAAGCCTTAGTAAGACTACACTTG
GAATACTGATCCAGTTTTGGTCATCACAATATAAAAAAAGATGTAGAGACCTTGGAAAAA
GTTCAGAAAAGAGCAACAAAGATGATT
>comp224_c0_seq1 len=306 path=[284:0-174 459:175-188 473:189-305]
GTCCTCAATTTACAACAGTTCATTGAAAAAAGTGACAGGACCATTTTTCACAGCTGTGGC
ATCTCCATGGTCACATGATTAAAATTCTGACATTTGGCAACTGACTCATATTCATTACAG
TTGTAGTGTTCCGGGGTCATGTGATGGTCTTTTGCAACTTTCTGATGAGCAAAGTCAATG
GGAAAGCAAGATTCACTTAGCAATTTACTAACTTAGCTGCAGTGATTCACTTAACAACGA
TGGTAAGGAAGGATGACAAATGGGGCAAAGCTGTCCAACTTAGCCAAGGAAAAATTTGGG
GATCAG
>comp224_c0_seq2 len=212 path=[284:0-174 459:175-188 648:189-211]
GTCCTCAATTTACAACAGTTCATTGAAAAAAGTGACAGGACCATTTTTCACAGCTGTGGC
ATCTCCATGGTCACATGATTAAAATTCTGACATTTGGCAACTGACTCATATTCATTACAG
TTGTAGTGTTCCGGGGTCATGTGATGGTCTTTTGCAACTTTCTGATGAGCAAAGTCAATG
GGAAAGCAAGATTCACTTAACAACTGTGGCAA
>comp225_c0_seq1 len=357 path=[335:0-247 583:248-259 595:260-356]
AACCAAATTTTTTTCTTGTGGACGTGGCCGCAACACAGTATTTTGCCACTGCATGCGTGA
TAGAAGGGTTTGAGTCCTGGAGGAGAAAGCCTACATAAAAATTGTCTGCCCTCCCTGGCA
ATCTCTCTAATAAAGGGAAAATATACGCTGTCCTATAAACTCGGTATAACTCACAGTACA
ATAAAACATGTGAGGTATCTTCTCCTTTGTCACATATACATACCCGTTCTGCTATTGGTG
TTCTCTTATACCTGCCCTGGAGGAGTGCTGAGGGAAGAATGTTAAATCTGGCTCTGAAGA
AAGCTATTCTTTGTTTTGGGAAGGTCAGATCATTCAGATATCTTGCCGATTCCCACA
>comp226_c0_seq1 len=432 path=[410:0-145 556:146-160 571:161-431]
GCAGACCAACATAAGAGCATGCATTGCGATAAATGTAAACTCGCTTTAAGGTGCCAGGAA
ACAATAGTTCTGAAGAAGGGTCAAAAGGACGGAAGGCCAGGTTGCATTCGGTCAAGTATA
ACTGGATCTCTTCACCTAACGTGGGGTCTTGTTACAAGGCAGGATTGGGTGGGGAAGAGA
CAGACACGGATGGGGATGAAAGGGCATATGCGTGTCAGCACAGGTATGTATGCCCATTAT
GGAGGATTTCTTTAAAAGGGATCATTTAGGTCGAGCAACGATAAATCTTTAGGAAACTTA
CAAAGTGGAAAGTTCCTTTTCGGGAGAAAATTAGGGAAAAGCCGCAGGGGTTATTGGGGT
TTTAAAAGGGCATGCACATTAAAAAGCAAGTGAAGCCTCCTCACCCCTTAGGGCCTTGCA
AATGTTTGAGAT
>comp227_c0_seq1 len=464 path=[1:0-342 344:343-463]
GGAGCACACATTCAGACACACATAGTACAGGGACAATGGTCCCAGTCCTATCTCACACAC
AACATCAATTGGCTAGAACTCAGGGCAGTACATCTGGCTCTTCGCCAATTCTCCAACATT
GTGGCGGGGAAACATATCCTGATAATGATGGACAATGTCGCAGCCAAGGCCCATGTCAAC
AGGCAGGGAGGGACCAGATCGTGATCCCTCATGCAGGAAGCTCTGGCCCTGGGTCTGTGG
GCAGAGTCCCATCTGGAGTCCATCAGCGCAGAACACATATCCGGGGAGGTGAATCACCAA
GCCGATTCACTAAGCAGGGCGACGGTAGACCACTCGGAGTGGCACTTGGATCCAGCCCTC
TTCAGGGAGATATCGGAGAGGTTCGGACAGCCTCAGGTGGACCTGTTTGCCTCACCAGAA
AATGCTCAACTGCCCAGATACTTCACGAGGTTTCTGTCACGGGG
>comp228_c0_seq1 len=154 path=[1:0-40 42:41-153]
GTTAAGTGAATCACTGCAGTTGATTAGTTAGTAACCTGCTTGTTAAGTGAATCTGGCTTC
ACCGTTGATTTTGACTGTCAAGATGGTCGCAAAAGGGGATCACGGGATGCTGCAACGGCC
GTGAGTGTGAAAAATGGTGATAAGCCACTTTTCT
>comp229_c0_seq1 len=151 path=[129:0-150]
ACGGTCTTGTCTGTGGTCCCCTCTGCAGAGTGAGAAGGAAAAAAAAATTCAATTTAAAAT
TACAGATTGTGACTACTAGCTATAGTTAGCAGTGCTCCAGAGGCAAGCTATTATGGGTGA
AACTGGTAGGTGTTTAGGAGTGAAAAGCCTG
>comp230_c0_seq1 len=194 path=[211:0-193]
TAAAAAATTAGAATCCAAATTACAGCGGGAACCACAAGATGAAAGGATTAAAGAGGAAAT
GACTCTGGCCAAACATAAATTAAATATAGTAGAACAAGAGGAATTGGCAAGAGAACTGAA
AGTAACTAAACAAAATTTTTTCGAACATGCAAATAAACCTGAGAGGTGGCTTTCTTACAA
ATTAAAAAAAGAGA
>comp231_c0_seq1 len=135 path=[113:0-134]
CTCATATCCATGGACACCTAGGTCTTACAAACAATCCAGTTTGGCCTGTCCCTGGAATTT
CTAGCCAGTCCCCCGGGTCGCTTCATCACCTGTTCCACTTCTCGGGTTCCAATCAAAAGG
GAACTTATGCAGGAG
>comp232_c0_seq1 len=812 path=[1:0-496 498:497-811]
GGAGAATCTGGCTAAAAAGCTAAAGCCTTCTGGTGCTGAAGAAGTTGGTTGCCCTCAACT
AATCCCTTATGTATTAAGTTCTGTAGTTGTACACTCTGGCATATCTTCTGAAAGTGGGCA
TTATTATTCTTATGCAAGAAATGTTGCTAATTCAGGGTCTTCACTGGGATCTTTTGATCA
GTCCCAAACTCTGGCTTTAGCTTATCCTCAGAGCAATTTAACTACAGCTACTGAAAAGGG
TCTGGATGAAAATGAAGTGTCAAAGGAATGGTTTCTATTTAATGACAGCAGAGTGACATT
CACCTCATTTCAATCAGTCCAAAAAATTACGAGTAGATTCCCCAAAGATACTGCTTATGT
GCTGTTTTACAAAAAACAAAATAATGCTGGGACTATCAGTACTAAATCAGCCAGTGGAGT
CTGGATCAATGGAGATCCCCCTCTGCAGAAAGAACTTATGGATGCAATTACAAAAGATAA
TAAGCTGTATTTGCAGGAACAAGAGCTTAGCGCTCGAACCCAGGCCCTAGAAGCATCTGC
AGCTTCGTGTTCTTTTCGGCCAAATGGATTTGATGACAATGATCCCCCAGGGAGTTGTGG
TCCAACCGGTGGAGGTGGTGGGGGAGGATTTAGTACTGTTGGCAGGCTTGTATTTTAAGG
AAGATTGCATTGGTTTCTAAATAGCTTTGATTCCTGCACAGGACTGTTATGTTACTAACT
GTATTAAATAATGTCCCAAGCTTTTTTCAAGATGTGATTTTTTTGTTCTAAAAACTTTTG
TTTTTTGTTTTTATTTGAAATAAATAAGTGCA
>comp232_c0_seq2 len=641 path=[1:0-496 1602:497-640]
GGAGAATCTGGCTAAAAAGCTAAAGCCTTCTGGTGCTGAAGAAGTTGGTTGCCCTCAACT
AATCCCTTATGTATTAAGTTCTGTAGTTGTACACTCTGGCATATCTTCTGAAAGTGGGCA
TTATTATTCTTATGCAAGAAATGTTGCTAATTCAGGGTCTTCACTGGGATCTTTTGATCA
GTCCCAAACTCTGGCTTTAGCTTATCCTCAGAGCAATTTAACTACAGCTACTGAAAAGGG
TCTGGATGAAAATGAAGTGTCAAAGGAATGGTTTCTATTTAATGACAGCAGAGTGACATT
CACCTCATTTCAATCAGTCCAAAAAATTACGAGTAGATTCCCCAAAGATACTGCTTATGT
GCTGTTTTACAAAAAACAAAATAATGCTGGGACTATCAGTACTAAATCAGCCAGTGGAGT
CTGGATCAATGGAGATCCCCCTCTGCAGAAAGAACTTATGGATGCAATTACAAAAGATAA
TAAGCTGTATTTGCAGGTAAGGTGCAGATATTAATCTGAAGGAAATCAGTTCTGTAGTTA
ATGTAAACTGTAAATGTGGACAGTATAATACAAGATTGGGAATACAAATCTAGGCAGATT
ATTCTGATTAACCAGCATTGTTAAGATAATGTTATAGATTG
>comp233_c0_seq1 len=247 path=[332:0-178 108:179-246]
CTTGTAGTTTAGTCAAAACAATAAGTTTCTTGTGAGAACCAAGGTCAAGCAGCCTAAGCA
TTTGGCGGGTTGGAGCTACCATTAGAGAGCCAGCCAAAGTTGTTAATTGGGGATTGTGAT
TAATCACACACCAAAGTGGGGGGGAGTTTAACTTTTACTTTGTAACCGTTTGAGGGGGAA
ACTTTCAGTCTTGGTTTCACCTTTGTTTGTGCTGATATTATGAAGCCATTAAAAGTGCTC
TTTGAGG
>comp234_c0_seq1 len=116 path=[94:0-59 154:60-115]
AATTTCATTATGCAACTATGTCAAACTGGGGTCCTATCTCTTATATGTTACCCTTTGATA
CTATTGTTTTGCATACACCAATTGTAGCTGTGCCTACAAATCTTACTTGTGCAAAA
>comp235_c0_seq1 len=762 path=[1:0-761]
GAAGGACCAGGCCTATCAGGCTCAATGTTGTTATTAAGCATTTCCTGGGCCTGATGTGAC
TGACTAGGTTCACCACTTATCCCCTGATCTAGTTCTTGAAGCCTATCATATTCCAAGAAG
AACCGCCTCAAGTCACACTGAAGCTCATTGCGAAGGCTGGCTGGATTGCTTGGGCCAGTA
CTACTGGTGCTTTCTGCTTCAGCTTCAGGAGGAGCTGGGAAACCCCTCCCTTCTGTAGCT
GAAGTATATACAGTGGATTGGGAACTTCCTTCCTGCTGTCTCAGTACCGACAACAAACTC
ACTGAAGAGGCACTGGTTCTAGGAGGAGGCATACCTTCCAACTCAGAGCGAGGGCCCATA
TTTAACACTGTTCGAGTCCACTCAGAACCCTCCAACCCTGAGGCCATCTGTCTTGAGTGG
ATCCTGGACGGATGGCCTGACAAAGACCCAGTAAGGGATCTACGAGTGGGGCCCAGGCTA
AAGTTGCGCAGGGTGTTGCCAGCAGTACTGCTCTGAACAGTGCTGAAAGCAGATGGTCGA
TTAAGGAGTCCCTGCTCCTGCTGTGTTGAAGATGCCTGCTCCTGGGGTTGGTAAGGTTCC
ATTTGCACAGAAGAAAAGGAAGTGCCAGTGGACCCAGAGGATGTGGAAGGGGCGTTGTCC
TGGGATGGGAAGAGAGAAGATGGAAGTCTTGCACTAGAACATCGCCTGCAAAGGCACAAA
ACCCCCAGATGCTGGCAACATTTTACTGAGGGGTAATTGACA
>comp235_c1_seq1 len=312 path=[1768:0-311]
GGCCCAGGAAATGCTTAATAACTACATTGAGCCTGATAGGCCAGGTCCTTCTCATCAACA
GACCCCACATAGCAGTGAAAACAATTCCAATTTGTCACGGGGGCATCTGAACCGCTGTCG
TGCCTGTCACAACCTGCTGACTTTTAACAATGACACACTTCGCTGGGAAAGAAGCACACC
CAGCTATGCACCAGGGCAGTCCCAAAGCACATTTGAGGGGGTGCCATCCAGCAGTAGCCA
GCTACCACCTTCTGAGAGAATGGAAAGCCGAACTTCTCCCTCTAGCAGGCTGCCCCTGAG
AAGATCTTCTCA
>comp237_c0_seq1 len=612 path=[1:0-611]
AGCATCTCCTTCTCTCTCTCCTACGCTATCTCGAGAAGGCGAGGGTTCCCCTCGCGGACA
TATTTTAGCACTGCTACGTAAAACCTTCTCCAAAATGCCACGTCCTTCTCGAAGTCGCTC
AACCGAAGTGGGCACCATCCACCGACTGCTGATGCTGTCATGCGGTTTGCAGTGACCAGT
TGCTCTTGGCTCTGGGGGGCTCACTTCCTCCAGGTGAGTCAGGGAGGAGTGTGAGGGGGA
GAAGCCATGTTGTGGAGACGATAGGGTGTGACCCCCGGAGCCTGGCACAGCACCAACGTC
CACATCTGCCCCAGAGCTGCTGCTGCTGCTGCTACTTAGTCGATTAGCTGTCACTGTGCA
TCTGGCAGAATCCCCTCCCTCCTTGGCCTCTTGCTTTCGTTTGCGGTACTCCAGCAGAGA
TACCTTTTTTCTCTGTGGAGGGTTCTGGGGGGCAACTTTAACTCCTTCACAAGTTCTCTC
ACCACAATGGGCCACTGAGCCATGTACTGCCTCTTTAAGAATGGCCTGCTCGTGTCTGCC
AAAGTATCCCTCTGCAGGAGAACTGCAGCTGCCCGTATCTGGATTCAGAAGCTTCCCATC
GGCCATCTGGGG
>comp238_c0_seq1 len=161 path=[145:0-61 207:62-160]
GGCTTCTTCTCCGGCAATATTACCAGTGCAACAAGCTAAATCTAGATCACCACCACCTTC
TCCGTCTGTACCACCACTCACAGTAAAAGATCTCCAAGATGTCATGGGAAATGTTGTATG
CCAAATTAGAGGAGAAGTGAAGGAGCTTTTAGTAGAGAGAA
>comp240_c0_seq1 len=345 path=[441:0-157 57:158-344]
CTGGTATTTTCTACTGAACAGTGAGGCCTTGCCATGGATCCAGGGGGCAACAGTACTGTC
TCCCCACAAGTGTACCTCATTCAGCAACCAATTCCTCAAGAGCCAGAAGTGACCATTCTC
CAACAGATGCCACCGACATTTCCTCAGTCCAGCTGCACAAGCCACTTCAGAGAAAGTAAG
AAATCAAGTCTACCAATTTGCTAGAGAACTGAGATTGATGGAAGGAGGAGATCCTAAAAG
AAACAGCTGATTATGTTGGAACATATCTATGTGTTACTAATCCGAAAAATTCCACCCCAC
CCCATACTGTTATCTGAAAATGAATAAATTCAGAATATTTTAAAG
>comp241_c0_seq1 len=260 path=[238:0-78 317:79-259]
ATTTGTCACAGTTAACCACCTTTGTAGCACCTCTGTGGCCACGTGATCAAAATTCAGACA
CTTTGCAACTGGTTCGTATTCATGACGGTTGCAGTGTCCCGGGATTACATGATCCCGTTT
TGCATCCTTTTGGCAAGCAAAATCAATGGGAAAGCTTTCAGGAGGCCACTAATGGCACTT
ACGTGTCTGTAGGATGGTGCAACTGCATAGGCTGGCCCAATTACTAAGACTAAGTGAGGA
CTACCTGTAGATAAGATCAG
>comp241_c0_seq2 len=264 path=[676:0-82 317:83-263]
CTTAGGACCGTTTTTCACACGTGAGACCTTTGTAGCACAGTCACGGGATCAAAACGCAAG
AGACTCTGGAAACTGACTCGTACTCATGACGGTTGCAGTGTCCCGGGATTACATGATCCC
GTTTTGCATCCTTTTGGCAAGCAAAATCAATGGGAAAGCTTTCAGGAGGCCACTAATGGC
ACTTACGTGTCTGTAGGATGGTGCAACTGCATAGGCTGGCCCAATTACTAAGACTAAGTG
AGGACTACCTGTAGATAAGATCAG
>comp242_c0_seq1 len=213 path=[191:0-76 404:77-85 277:86-212]
GAGAGAGAGAGAGAGAGAGATTTTAGAAGCGGGTTTTGATTGGTTTATGTTTGACATAAG
CCTCAGTTCTTGGTCCTGCCGGCCACGTGATGTGAGCGTCTCAGGTGGGAGAAGCAATTT
GAAGGATCACGAGTGACAGAGGAAGGCGTGGGAAGTTAATTCTTTTACTTTTATTTTAAA
AAAAGAAAGAATAGAGGCAGGGCGAGCCAAAGG
>comp243_c0_seq1 len=1142 path=[2047:0-474 92:475-498 116:499-1141]
AGAGGAGGCTGCGGTGAATGGCGATCGCAGCGACTGCGGGCGGAAGACGAGGGTGGAAAG
TGGCTACTTTTCCTTGGAGAAGACCAAGCAGGAGGTCAAGGCAGAGGAGCACCAGATGCC
GAACCTGCCCTCCCCGCCAAGCCCCTGCACACCCAACCACAGGAGGTCCCAAGTAATTGA
AAGATTTGAAGCATTGGATATTGAGAATGCAGAACACATGGAAATCAATGCTTCCTCAGG
TCTCTCCGGCGAAACTCGGCAGGGCAGGAGCGAAAAAAGGGTTTCCCCTCGGAAATGGGA
TTTACTTGCTGAAACAGCAAGTGGGACCATCATGGACGTGTCAGCTTCTCCATTGTCTCC
ACACCGGAGAGCAAAATCGCTGGACAGAAGGTCTACAGAATCTTCCATGACTCCAGATTT
GCTGAACTTCAAAAAGGGATGGCTGACAAAACAGGAGGAAGATGGGCAGTGGAAGAAGCA
CTGGTTTGTGCTGACAGATCAGAGCCTAAGATACTACCGGGATTCAGTGGCAGAGGAGGC
AGCCGATCTGGATGGGGAAATTGATTTGTCGACGTGTTTTGATGTCACGGAATACTCCGT
CCAGCGAAACTATGGTTTCCAGATCCATACTAAAGAAGGCAAATTTATTCTTTCTGCTAT
GACATCTGGAATCCGCCGGAACTGGATCCAAACCATTATGAAACATGTTCGTCCCACAGT
CGCTCCAGACGTGACCAGCTCTTTGCCAGAGGAGAAGAGCAAAAATGGAACCTCCTTTGA
GGCTTGTCCCAAGCCAAGTGAGAAGCAGGAGACAGAGCAAGCCGAGATTGACCCCGAATA
CAAGCGCAGTCGAGCCAGGGAACGGCGACGAGAAGGTCGCTCCAAAACCTTTGACTGGGC
TGAGTTCCGCCCCATCCAGCAAGTCCTGGCTCAGGAGCGAACCAATTTGGCTGAGACTCT
GAAGGACACTTCCACTCCATTCCCCAAGGAGCCCGGCCCCTCAGAGACAGACCCCGGGGA
ACTGGAGCGAGAACGGGCCCGCCGAAGAGAGGAGCGAAGGAAGCGCTTTGAACACCTGGA
TGCTACTGATGGAGGAAGCCCAGAAGACTTCTCCAGGATGGAGGTGGATAGGCTTTCAGG
GT
>comp243_c0_seq2 len=216 path=[1:0-90 92:91-114 2545:115-215]
GCCGTTCGCTTTAGACGGCAGCATGACGCCAGATCTTCTGAATTTCAAGAAGGGATGGAT
GTCCATATTGGGTGAGCCAGGAGAGTGGACAAAGCACTGGTTTGTGCTGACAGATTCAAG
TCTGAGGTACTACAGGGACTCCAATGCTGAAGAGGCAGATGATCTAGACGGAGAAATTGA
CCTACGTACTTGCACCGATGTGACAGAATATGCAGT
>comp245_c0_seq1 len=275 path=[1:0-121 123:122-274]
ATCTACCCTATACATATATAATCCCACAATCGATAAATCTCTTTAAGATAACAAAATGTT
AAACCTTAAATCATTTCAATTCATTAAACAAAATTCAAATGTCATCCATTTGATTATCAT
GTCTTATCACATCTATGTTATCATACAGAAAGGTCATCTTACTAATTTAAAACACTCAGT
TAATTATTGAAACCATCCAAATCTAAAAAGCCAACATTTTTTCAATTCCAATGCATAATA
ATTTTCATCAAAATAAACCTATTATTCCAAAAGGA
>comp246_c0_seq1 len=106 path=[1:0-28 30:29-32 208:33-105]
GGGGAAGCGCTTGAGGGTTATTGCCTTGTTTCCTCTATCGCTACAATGTAACATTTTGCT
GTTCCTGCATTTCTTCCTCTGTGATCTTTCTCTCCCCTGTTGTCAG
>comp246_c0_seq2 len=142 path=[67:0-137 30:138-141]
GTCCCCAATCCTTCCTTGCCCCTCCTGCTTCTCTATATTTTTCTCTTCCATTCTGACCCG
AATCTCACTCTCTTCTCATCCTGAGTTCTGCCATACTCCTATTGGGGAGGGGGAGTGCTT
GAGGGTTATTGTCTTGACTTCC
>comp247_c0_seq1 len=497 path=[475:0-68 544:69-496]
TAGCACCTCTACATCCTCTTTACTGCCATTAAGAACAATGACATCGTCATCTTGAAAAGG
GATCCCACACTTGTGACAAGTTTCAGTTTTAATTTCTTTAAGAGCGCGTTCGGAAAACAC
ACATCCACAGTTACGTAGGAAGCAAAAGCGATGCCTTCCATTCATTTCCAATCCAACAAC
AGGGCAAATAAAACGTGCACTTTGGATGTCAGCATATTTATCCCCTTTTGTATTACCCTT
ATCACCAGTCCAAGCTGGATTGTCTGAGAGATTCAATTCTATGACATTCTTAATACTCTT
GATATGGGATGCAGCTTCCACAAGGACTTTATCGGAAGATTTATCCAGCAAAAATTCAAT
GACTCCATCTTTGTTGTAAAGTCTGCCAAGTTCACAAGCTACTATAGGTCGGTTTAATTT
TTCTTGACTTAGAGTGCAATAATACCATTGGGCTACTAATTCTGCATTTTTGTCAACCTT
CTCCACCTTACGAGGGC
>comp247_c0_seq2 len=523 path=[949:0-94 544:95-522]
GAGAGAGACAGACAGACAGAGAGAGAAGAGAGACAGAGAAACAGAGAGACAGAAAGAAAG
AGGGGTCCTGGGGTCAGGACGAGGAGGTAACATACCTTGTGACAAGTTTCAGTTTTAATT
TCTTTAAGAGCGCGTTCGGAAAACACACATCCACAGTTACGTAGGAAGCAAAAGCGATGC
CTTCCATTCATTTCCAATCCAACAACAGGGCAAATAAAACGTGCACTTTGGATGTCAGCA
TATTTATCCCCTTTTGTATTACCCTTATCACCAGTCCAAGCTGGATTGTCTGAGAGATTC
AATTCTATGACATTCTTAATACTCTTGATATGGGATGCAGCTTCCACAAGGACTTTATCG
GAAGATTTATCCAGCAAAAATTCAATGACTCCATCTTTGTTGTAAAGTCTGCCAAGTTCA
CAAGCTACTATAGGTCGGTTTAATTTTTCTTGACTTAGAGTGCAATAATACCATTGGGCT
ACTAATTCTGCATTTTTGTCAACCTTCTCCACCTTACGAGGGC
>comp248_c0_seq1 len=839 path=[541:0-520 1062:521-522 1378:523-838]
GACCATGGGGAGGGCTGCAAAGGTCGTAACTGTGAAACACAGCCATATGTCCCTTTTTTC
AGTGCCGTTGTAGCTGTGAACGGTCACTAAATGACCTGTTGTTAAGTAAGACACTGCCAT
CGCTGAAAAAAACAAATCTGGCTCCTGAAATATGTATCCACAGCGACACTCTTCGTGTTG
AGAAAGTTTTGGGTGAGGCCGGAGTGTGTTGCAAAGACACACCTCGTTGCTGGAACTCCT
TAGCTCAGCGTTAAAGGTTGTAAAAACTGGGTGTGGGAAAGCGATGAGCGCATTTATTTG
AGGAAGGCCAGCACCAGGCTAAGAAATTCAGCTTCACTGTTCTTCGATCACTTAGTGAGT
CTCTTCTGGTGCCAATCAAGCTGGGGCAAATTGAGGATTTAAACCCCTCCCTAGATTGGA
GATTCTCATTCCCACGTTCGTTTTCCAAGTAGGTAGACCTCACCGTGGTTGGGTAATTCC
AGGCGCGTCCGAGAAACAAAACGGGTTGGGATGCAGCAAAGATGGAGGCAAACTAGATAG
GCGATGTCACAAATCTCTTTGTTTGCCACCCCAACAGCAAACACGATCGGAGTAAAATAT
GGCAGCGTGGGGAAAGCAGCGTGATTTCCCCCCAAATGTAGGCAAAAAGGACAAAGTTTG
GTAAGGTTTTCCCAAATCCGGATAAACCCCGGTTTGCTAAAGAACCATCTTAGGTTGAAT
TCGCCCATCCCTGTACCCAAAATTAAACCGTTACAGAGTATGCTTTAAAGCGGTGTTTTT
TAGCCTCGGCAATATAAAAAGCGGGTGGACTCCTTGACTACAACTCCCAGAATTCCCCA
>comp249_c0_seq1 len=184 path=[162:0-117 280:118-183]
CACGGGAGGATGGAGACGCGTAGAGTGGCTCTCGTGCTCTTCCCAGGGACAAAGCTGCAG
CTGGAAGATAAAGAGGATGCCAAGAAGAGCATTCTGCACAACGGAGAACGAGAAGCACCA
TTAAAATACAAAGAGGATGCCAAGAAGAACACTCTGGACCACAGAGAATGAGAAGCAGCA
TTAA
>comp251_c0_seq1 len=217 path=[195:0-23 219:24-48 244:49-216]
GGCCTTTGCAACGGGAGAGGGAGGCGGTGGGAGGCAGCCTTTCAGGCATAAGGCTGCCTG
ACGAATGGGATTTGTAGTCCAAAGGGTCCCCGGGCGGGGCGAAGGCTCGAGGAGGAGGCA
TTACGCAGTCTAATCACCTTCACCTGTGCGGGCCGAGGCATACCTGACCGTGATGAGCCG
TTACCCGCGCCGCGGCCGTCTCCATATCCGCAGCAGG
>comp252_c0_seq1 len=445 path=[1:0-444]
AGGTCAGGAAAAATGTGCACACTAATTGAGACATTTTTCTAATTTTGGTGGGAGAATGTA
TATCCTCCTGCAGAAGTAGGCTGGGATAAATTAAAGGTTGCATGATTGATTCACCTAATT
CCTAAATACCTGGTTGTTTTTTTCATGTACATGATACAGACATTAATGATCTTTGCATTC
TAATTTGAATACATGTACTATTCTAGTTTTGTTCTTTAAGGAGTGCACTTTTAAGATCAC
AGAAGAACAGGGAGAAATTGAAAGCCATTTACACACATTGTTTCATTCTGAAAATATAAA
AATCAAAGGTTACTATTGTGGCATAATCATACCTCACAAATAGATTTGAAGCAACCACCT
TCTAGAACAGTAGTTTTCAACTTTATCAGCTTTTAAGATGTGTAGACCTCAACTTCCAGA
ATTGGGGAATTCTGGGAGCTAAAAT
>comp252_c1_seq1 len=226 path=[1048:0-225]
AGAAAAATGTCTCAATTTGTGTGCACATTTTTCCTGACCTCTCCTATACACGGTTCAACA
CTTCAATGGTGAAATGTATAATTTTGTAGACTCTTTTGATGACATTCATTTGTAAAAAAA
ACATACACATATCCACCCATACACTAAAATGTGTAGGAGATGTGAAATGTACATTTCACC
ATTGAAGTGCAATCTAATTTAGTGAAGCATTTGGGGAATTAGGTGA
>comp253_c0_seq1 len=194 path=[293:0-193]
AATTATTTCAAACGCTGTTGTTTATATTCCTTTTTAGTAAAATTAACTGTAGATAACAGT
TCTTTTAACTTACCTATTATTAAATGAAGTGTAAAGTCACTGTTTATTCTTCATCTTTAT
TTCCCCCCTCCCCCTTTTCTATAGTGCCATTTGATATATTGGCAGTTATGGAATAGATTT
TAGGCTTCTTTATG
>comp253_c1_seq1 len=169 path=[147:0-168]
CAGCGTTTGAAATAATTTTGTGGCAACAAAACACCAAACTGTGTGCATTCTAACTTTAGG
AAAGGGGAAATCACAAAATAATCACATTTCAGAAAAGAAATAAGTTTCCTAAAATGCTTG
ATTGTGGCCAACAACACTATATACTGTTTGCTACTTTATTTGATATAAG
>comp255_c0_seq1 len=234 path=[212:0-49 262:50-233]
CTTTTTGTTATTTAATCATATAATTACCATGTCATTTTACTTTTTTTTTAAAGCTTTTAT
ACACAGGTGACTTCTCAAGACAAGAAGACAGGCATTTGATGGCAGCTGAGATTCCCAATA
TTAAGCCTGATATTCTTATCATTGAATCAACATATGGTACCCATATCCATGAGAAACGGG
AGGAGCGAGAGGCTCGATTCTGTAACACTGTACATGATATTGTAAACAGAGGAG
>comp255_c0_seq2 len=714 path=[423:0-529 262:530-713]
CGAGGAGGAGAACCGAAGCCTTCGTGCCGGCTGAGGAGAGCGACCAGTTGCTGATTCGGC
CCTTAGGTGCTGGGCAGGAAGTAGGAAGATCATGTATTGTTTTGGAATTTAAAGGAAGGA
AGATAATGCTTGACTGTGGAATTCACCCTGGCTAAGAAGGAATGGATGCTCTTCCTTACA
TTGATCTTATAGATCCAGCTGAGACTGATCTCCTCTTGATAAGTCATTTCCATTTGGATC
ACTGTGGGGCATTGCCATGGTTTCTACAAAAAACCAGCTTTAAAGGAAGAACTTTCATGA
CCCATGCTACAAAAGCAATTTATAGATGGCTGCTCTCAGATTATGTCAAAGTCAGCAATA
TCTCTGCAGATGATATGCTATACACAGAGACCGACCTGGAAGAAAGCATGGAGAAAATTG
AAACAATAAACTTTCATGAAGTAAAAGAGGTGGCTGGCATCAAATTCTGGTGTTACCATG
CTGGACATGTTCTGGGAGCAGCCATGTTTATGATTGAAATAGCCGGAGTGAAGCTTTTAT
ACACAGGTGACTTCTCAAGACAAGAAGACAGGCATTTGATGGCAGCTGAGATTCCCAATA
TTAAGCCTGATATTCTTATCATTGAATCAACATATGGTACCCATATCCATGAGAAACGGG
AGGAGCGAGAGGCTCGATTCTGTAACACTGTACATGATATTGTAAACAGAGGAG
>comp256_c0_seq1 len=284 path=[262:0-191 454:192-283]
GAAATTTTTCCTTCTATCTCACTGGGGATGCTACTGTTTTAACTACAGGGGCTTAATATC
CAGTCCGTTCCTGAATGTGGAAAGTGCTGGATAACAACGTCGCTGCCTCGCCCAACTCCA
GTTCCAAAAGTGATGTCATAACTGGGGATCTGCCATAGCCTCAAGCCAAAATAGGTTTTG
AAATGAGAGCTTACCTGAGTTGACTGGGTTGGAGTTTACAGTAGTGTTTGGATGAGGAAT
GAGAAAGGCAGGCTTCTCATCTATTTCTGTGGCGTAGATCGGAA
>comp256_c0_seq2 len=510 path=[941:0-417 454:418-509]
CTGCAATCTGAGCATTTGGCGGCCCATTCAGCATCTGGGCACCTCTGGGGTTTTTATCTC
AGAACAGGAAGGCTGCAGGTAAAAAACCCAAGCTGCCGAAACAAGAGGTGCATTTGAACG
TGAGGCCCTCCGGGGCATCTCAGTCCCTGATGAGGGAAGAGAAGTTTGGCTTTGCGTGCC
ACCTTTGTCTCTTCTGGCGGGACATCTTCCTTCCGCCTGCGCTCAGGACTCAGAAGTAGA
GGGCAGGTTCGCTACTGAAGTCAGACAGGTGGCTTTTTTCGGCAGGGGTGAGCATGACCC
GTTGGTCCGGCTGGTCAGTGTCCTGTAGAAAGACTCCAATGCTTGAAGGCGGCTTCTTGT
GCTGCTGCTCCTGCCACTGGTTGAAGCCCAAGGAGTGCTTTGGAGTGTAACCTGACAGAC
CTGAGTTGACTGGGTTGGAGTTTACAGTAGTGTTTGGATGAGGAATGAGAAAGGCAGGCT
TCTCATCTATTTCTGTGGCGTAGATCGGAA
>comp259_c0_seq1 len=144 path=[60:0-56 117:57-58 142:59-143]
AGACTTATATACCGCTTCACAGTTCTTCACGGCCCTCTCTAAGCGGTTTGCAGAGTCGGC
CTATTGCCCCCAACAATCTGGTTTGAATCTGGTTTGGAGGGATGAAGACTGAGTCAAGAA
TCAGAATCAAACTCCTGGAGTGAG
>comp260_c0_seq1 len=319 path=[1:0-167 758:168-318]
GGCAGGGAGAGGTCTGTTTTCCAGCTGGGGGGCTTTGGTGGTCTCCTTGGCTTGGCCCCG
GCCACGGTCCCCCTGCTCCTGCTGGGGCATAAACTCCAGCCAAGCCTGCCTGCAGATTTC
TCCGTAGGTCTTGGCAAAATGGTGCTGGGCCCTGGGAATGAATCCTGCTAGGAGACACAG
GAGAGCCGGAAGGAGGCAAAGTGAGGCACTGCGCTCAGCTAGGAATTGGTACCTGGCTTC
TCTGCTCTGGGCAGTGCCACCATCATGGGGCACAGCTGATGGGCTGGTGCCCTTTTCCCA
CCCTCTCAGATAGAGGGAG
>comp260_c0_seq2 len=390 path=[1:0-167 169:168-389]
GGCAGGGAGAGGTCTGTTTTCCAGCTGGGGGGCTTTGGTGGTCTCCTTGGCTTGGCCCCG
GCCACGGTCCCCCTGCTCCTGCTGGGGCATAAACTCCAGCCAAGCCTGCCTGCAGATTTC
TCCGTAGGTCTTGGCAAAATGGTGCTGGGCCCTGGGAATGAATCCTGCCGTGTAACCCGG
GATCGCGCTGCAGCCTTTGCCCCGGGACCCCCGGCCGTGCCCCGGTCTCTCCTTTGCGGC
GCAGAGGGAGCAGTTGGGCTGCAGGAGCAGCCGGCCAGAGCGGCTGGGGGCGGCCAGCAG
CTGCGAGGTCAGCTTCCCGTAAGTCCGCCCCAGGGTGAATTTGTAGCGGGGACAGTAGCC
GCCGTAGCCAGGGAGGTAGTGGGGCTCTGG
>comp261_c0_seq1 len=458 path=[545:0-312 151:313-457]
TGAGGAAGGAAGCCGTCCAGAGGGGCCGGATCCCGCCCAGCCACGCCAGCGCCAGCCCCA
ACGCGGCGCAGAGCGGCGACTACTACAACGGACAGCCCGTCTCGGAGCTGATCTCGCAGC
TGCTGCGGGCCGAGCCCTACCCCAGCGCCCGCCTCAGCTCCCAGTACGCCCAGCAGCAGG
GCAGCGTGATGGGCATCGACAACATCTGTGAGCTGGCCGCCCGGCTGCTCTTCAGCACGG
TGGAGTGGGCGCGCAACATCCCCTTCTTCCCGGAGCTGCCCGTCTCCGACCAGGTGGCCC
TGCTGCGTCTCAGCTGGAGCGAGCTCTTCGTGCTCAACGCCGCCCAGTCCGCCCTGCCCC
TCCACATGGCGCCCCTGCTGGCCGCCGCCGGCTTCCACGCCGCCCCCATGTCGGCCGAGC
GGGTGGTCTCCTTCATGGACCAGATCCGCGTCTTCCAG
>comp261_c0_seq2 len=295 path=[1:0-149 151:150-294]
CCAGTGCATGCAGCCCAACAACATCATGGGCATCGAGAACATCTGCGAGCTGGCGGCGCG
GCTGCTCTTCAGCGCCGTCGAGTGGGCCCGCAACATCCCCTTCTTCCCGGACCTACAGAT
CACCGACCAGGTGGCCCTGCTGCGCCTCACCTGGAGCGAGCTCTTCGTGCTCAACGCCGC
CCAGTCCGCCCTGCCCCTCCACATGGCGCCCCTGCTGGCCGCCGCCGGCTTCCACGCCGC
CCCCATGTCGGCCGAGCGGGTGGTCTCCTTCATGGACCAGATCCGCGTCTTCCAG
>comp262_c0_seq1 len=501 path=[1:0-241 243:242-332 334:333-416 909:417-500]
GCGTGGTCGCCCTGAACCCGCCAGCTCTGTCCCAGGACAGGGGAGGGGGACGCCAGGGTG
TCTCCAGAGAGGGGTACATTCCCCGCCATGCCGAGCTCGAGGCTGTTCCCACACGAAGGG
GCGGCTGGGCCCAACGCCGCCAGCTCTCCGACGCGGGCCGCCTCCTCTTCGTGCAGCCGT
TGATGGCGCAGCAGGTGCCGACGATGAACGAAGCTGCGGGGGCAGAGCGCGCAGGCGTGG
GGCCGCTCGCCGGTGTGGGTGAGTTGATGGCGCACCAGGTGGGTCTTCTTGCGGAAGCTC
TTGGGGCACCGGTCGCAAGGGAAGGGGCGCTCACCGGTGTGCACCCGCTCGTGGGAGCCC
AGATGGATCTTTTGGGAGAAACGCCGGCCGCAGTGGGTGCAGGCGAAAGGGCGCTCGCCG
GTGTGCACCCGCTCGTGGGAGCCCAGATGGATCTTTTGGGAGAAACGCCGGCCGCAGTGG
GTGCAGGCGAAAGGGCGCTCG
>comp263_c0_seq1 len=265 path=[243:0-196 440:197-264]
CTACCAGCGAAAGCAAAGTATATTTCAAAACCAAAGGCAATCCCGTCTCTTGGACACAGG
AATAGATTTCATCCGTATACGAAGGAAAAGAACGCGGGCACCGGGGAAAAGAAGACTGTT
AATCATAATAGAGTATTCATTAGCAACATCCCATATGACATGAAATGGCAGTCCATTAAA
GATCTTATGAGAGAAAAAGTTGGTGAGGTTACATACGTGGAGCTGTTTAAGGATGCAGAA
GGAAAATCAAGGGGTTGTGGTGTGG
>comp263_c0_seq2 len=222 path=[639:0-153 440:154-221]
TTATAGCCCTTGACAGGAGGTATGTTGGTCTGGTTTTGATTGTTGGTGAATAATAGGTGT
TTCTCTGTAGAGTTGTGCACAGGGACACAGCAAAGAAAGACACTGGTGTTTAAATGCATT
GTCTCTTGGTATTTTCCCTTTGTATGTCTTATGTAGTTGGTGAGGTTACATACGTGGAGC
TGTTTAAGGATGCAGAAGGAAAATCAAGGGGTTGTGGTGTGG
>comp264_c0_seq1 len=439 path=[747:0-131 156:132-438]
GAAGGAAGGCTGGACAGATCTCTTCACTCCTCCTCCTCGTGCTTTTTAGCTTTGCTTGGA
TTTCCTTTTTTTTTTTTAACTGCTCCTCTCCACTACTTGCCTCTCTAGAAGAAATAGTTG
TGATACTCAATTAGTAATCTATGCCAGCAATTATGACAATGTTAGCAGACCATGCAGCAC
GGCAGCTGCTGGATTTCAACCAGAAGTTGGATATAAATCTGTTGGATAATGTGGTGAACT
GCCTGTATCATGGAGAAGGAGCTCAGCAAAGGATGGCACAGGAGGTCTTGACTCACTTAA
AGGAACACCCTGATGCATGGACAAGAGTTGATACTATTTTGGAATTCTCTCAGAATATGA
ACACCAAATATTATGGCCTGCAGATCTTGGAAAATGTGATAAAAACAAGGTGGAAGATCC
TTCCAAGAAACCAGTGTGA
>comp265_c0_seq1 len=229 path=[1:0-228]
GGTGTGCCTGGACCCCCTGGAGGAAGAGGGCCCGTTGGGGACGATGGGCCCAAGGGGAAC
CCGGGCCCGGTCGGCTTCCCTGGAGACCCCGGACCTTCTGGAGGAATCGGGCCCCGAGGC
CAAGACGGAGCTAAAGGCGAGCAAGGAGAAAACGGCGAACCCGGAGAGGCGGGGTCTCCG
GGACCATCCGGTGAGGCTGGTCCCCCTGGGCCACTTGGAAAGAGGGGCG
>comp265_c1_seq1 len=217 path=[413:0-216]
GGGTCCAGGCCCACCGGCGCTTCCGGCTTCCCCTTTCTCTCCTTGTTCACCCCGCGGGCC
CTTCGGCCCAGGCTCTCCGTGGACTCCGGGTCCGCCTTGCTCTCCTGATTCGCCCTTTTG
TCCCGGCGGGCCCTCATTTCCGATCCCTCCTGTGGGACCTTGTGGACCGCTAGCTCCGGA
GGCTCCAGCTGGTCCTCGTGGTCCTGGGGGTCCCGGG
>comp266_c0_seq1 len=253 path=[229:0-89 510:90-96 324:97-252]
GAAGAGATTTGGAGGAGGCTTCAGCTGGGGAAAATTTGCAGTGGCAGCCAGCCAGCAAAG
AGTAGGAGGAACTGCCTTCTGCACCTGATCTGAGAACACACAGGGCAGAGAAAAGGCAGG
AGCAGAGAAGGTCAGCCAGACTACTTGAGAGGAGAGGGCCCCTCTTGTCTTGATGGGCTG
CCCCGGAAGCTGGCTATTTATCATAGCAGACAGATAAAGGTGTTGCTGGGAATGTGTTTG
TTTTTTAGCTGAG
>comp267_c0_seq1 len=201 path=[739:0-64 804:65-200]
AGAGAGAGAGAGAGAGAGAAAGGCAGACGGCGCCAAAGGGGCAGGGAGGGGAGGCCCGGG
GACAACCCAGGAAGTGATGCCCCCCTGCTGCAGCCTGCCCAGCCCAGGGAGACATATGGC
CGGGTGAGTGGCCCAGGGACGGCACAGGAAGCAATGTCCCCCTGCCACCCAGCCCGGCCT
GGGGAGACGCGTAGCCAACTC
>comp267_c0_seq2 len=235 path=[1158:0-98 804:99-234]
GGAGGCGGTAAAAGTCGCTGAAAGGTGTCCGGGACCCCACGGACCAGCCCGGGGAGATGC
ATGGTGAGCTAGGCTGCCTAGGGAACGGCCTGGGGACGGCCCAGGAAGTGATGCCCCCCT
GCTGCAGCCTGCCCAGCCCAGGGAGACATATGGCCGGGTGAGTGGCCCAGGGACGGCACA
GGAAGCAATGTCCCCCTGCCACCCAGCCCGGCCTGGGGAGACGCGTAGCCAACTC
>comp267_c1_seq1 len=125 path=[957:0-124]
CAGGGAGCGATGCCCCCGCCGCCGCTCCCCCAGCCGGGACTGCTGCTCAGCCCGGCCTGT
GGAGATGCATAGCCGGCTCAGCTGACGGGGGACAGCCCAGGAAGCGATGCCCTCCTGCCG
CTGGG
>comp267_c2_seq1 len=205 path=[530:0-204]
CTCTAGTGGGATTTTGTACTTTTAATGATTCTGTGCTGTCAGCCTGTGGCTTGCCCTCCT
GTGAGTTTCAAAAGTGTAAATTATACCACCAAGTGTCTTAAACTTAATTGTATTTGCCAT
TGTTTTTTCAATGCTACAAGTAATAATTGTATTATTTCCCTTTTTTTTGTTCCTGTGTGT
TTTCAAAGCTTGTTAAAACAAAACA
>comp268_c0_seq1 len=187 path=[1:0-51 53:52-75 397:76-186]
GTGCTTTTATGGCTCTTCTCTTGTGTGGGTCCTTCCATGAACCACAGGGGAGCTGTTCTG
ACTAAAGCTTTTGCCAGAATCAGATGATTTGTATGGCTTTTCTCTTGTGTGGGTCCTTCC
AGGAACCACAAGGGAGCTGTCCTGACTAAATTTGACACAATCAGATGATTTGTACGGCTC
CTGCCTG
>comp268_c0_seq2 len=102 path=[344:0-29 53:30-53 77:54-101]
TCCGATCTGCCTTCATTAACCACAAGGGAACTGTTCTGACTAAAGCTTTTGCCACAATCG
GATGATTTGTATGGCTTTTCTGCTGTGTGGCTCCTCTTGTGC
>comp270_c0_seq1 len=370 path=[184:0-94 279:95-172 390:173-369]
GAGAAAGACTGCTGTTCCTGCTGCAACTAAGTCATGTGGCCTCGGTTGGTGCGCTTCTTT
TTCCAGAATTTCCGGTTTGGGCCTTGATTGTCTGGCCTGGAGCCCTTGTTCTGCGCAGTC
CCAGGCTTCTTTCTCGGGGGCTCAGCTTGCAGGGAACCGACCCTGGCTTCCATAGAGACT
GGCCCTGGGGGGCTGGGTGTGGCGGAGAAAGCTTTGGTCCTGCTCATCTTCCACTTCCTG
GCGCCCTCGTCCGGCATTGGTGGGAAAGTGCAGGGGACGCGGCCCTGAGCAAAGTGATGT
GGCAGAGGGAGGCTGGGGTCGAGGGGGACCCAGGGCACAGAGAGGGCAGCCGGGGCGGGC
GGCAGGCTGG
>comp270_c0_seq2 len=183 path=[184:0-94 279:95-172 357:173-182]
GAGAAAGACTGCTGTTCCTGCTGCAACTAAGTCATGTGGCCTCGGTTGGTGCGCTTCTTT
TTCCAGAATTTCCGGTTTGGGCCTTGATTGTCTGGCCTGGAGCCCTTGTTCTGCGCAGTC
CCAGGCTTCTTTCTCGGGGGCTCAGCTTGCAGGGAACCGACCCTGGCTTCCATCGAGACT
GGC
>comp271_c0_seq1 len=959 path=[1977:0-113 110:114-958]
CTCCGTCTACCTCTCTCGGGTGGCGCTGCCCGAGGTTGGGAGGGAAATGCAGGCGATGCC
GGAGAAGGAGGCAGGAGAGAAAGTAGCAAGTTAAAAAGAAAAGCCCCTATGTGTATCATG
ATATTTCAGAAGGCATGGTTGTTATCAAGACTGAGAAGGTGGATGAAAGCTGCAGTAATG
ATGGAGGAAACTGCGAGGCCCAGGAGTCTCAGCCTTCTCCTCTGGCCCTGCTAGCAGCCA
CATGCAGCAGGATTGAATCTCCCAATGAGAACTCTGATGGTTTACAGGGGCAACAGGGAG
GCTCAGGTGAACTGGACCTTGCTGCTGCAACTCAAATCTCCCAAAATGCAAATGGCTGGC
AAATAATTTCCACTGCTTCTGGAGCTTCTGATTCTCCCAAAGATCTGGGGAATAACAGCA
ATGAAGAGAACGATTCATCATCCAAAAACCGAGCTGCCACCACTGGGCAGTATGTGGTTG
CTGCCAACCCAAATATGCAGAACCAGCAAGTTCTGACAGGGTTATCAGGGATGTTGCCTA
ATATTCAGTATCAGGTGATTCCCCAGTTTCAAACTGTGGATGGTCAACAGTTGCAGTTTG
CCACTGCTCCCACTCAAGTTAGTGTCCAGCAAGATGCCTCTGGCCAGCTGCAAATAATTC
CAGGAACTAACCAGCAGCTCATTACAAACAGGTCTGGCACAGGCAATATCTTGGCTGCCA
TGCCAAATCTTTTGCAGCAGGCCGTCCCCATTCAGGGAGTAAATACTCTCTCAGGGCAAA
CACAATATGTCACTAACGTCCCACTGGCTTTGAACGGCAATATCACCTTATTGCCTGTTA
ACAGCCTTGCTGCCAGTTTGGCCCCCACGTCTCAGTCAGTCACTCTAAGCAATTCTAGCT
CTCCAGAGAATAACTCTCAACCAGTTTCAATCAGTCACTCCAGCGTGGCTGCGACTCAA
>comp271_c0_seq2 len=954 path=[1:0-108 110:109-953]
TGCTAAATTAGTTCTGTGCCTTTCTGCTGCTTCTTGAAAAACTACATGCTTTATATTATT
TATTTAACTCTTTTTTATTCTTTTTTCTTGTCCTCTAATTTCTATGCAGATCATGATATT
TCAGAAGGCATGGTTGTTATCAAGACTGAGAAGGTGGATGAAAGCTGCAGTAATGATGGA
GGAAACTGCGAGGCCCAGGAGTCTCAGCCTTCTCCTCTGGCCCTGCTAGCAGCCACATGC
AGCAGGATTGAATCTCCCAATGAGAACTCTGATGGTTTACAGGGGCAACAGGGAGGCTCA
GGTGAACTGGACCTTGCTGCTGCAACTCAAATCTCCCAAAATGCAAATGGCTGGCAAATA
ATTTCCACTGCTTCTGGAGCTTCTGATTCTCCCAAAGATCTGGGGAATAACAGCAATGAA
GAGAACGATTCATCATCCAAAAACCGAGCTGCCACCACTGGGCAGTATGTGGTTGCTGCC
AACCCAAATATGCAGAACCAGCAAGTTCTGACAGGGTTATCAGGGATGTTGCCTAATATT
CAGTATCAGGTGATTCCCCAGTTTCAAACTGTGGATGGTCAACAGTTGCAGTTTGCCACT
GCTCCCACTCAAGTTAGTGTCCAGCAAGATGCCTCTGGCCAGCTGCAAATAATTCCAGGA
ACTAACCAGCAGCTCATTACAAACAGGTCTGGCACAGGCAATATCTTGGCTGCCATGCCA
AATCTTTTGCAGCAGGCCGTCCCCATTCAGGGAGTAAATACTCTCTCAGGGCAAACACAA
TATGTCACTAACGTCCCACTGGCTTTGAACGGCAATATCACCTTATTGCCTGTTAACAGC
CTTGCTGCCAGTTTGGCCCCCACGTCTCAGTCAGTCACTCTAAGCAATTCTAGCTCTCCA
GAGAATAACTCTCAACCAGTTTCAATCAGTCACTCCAGCGTGGCTGCGACTCAA
>comp272_c0_seq1 len=228 path=[1:0-227]
GTGATGACCGTGAATCACACGTTTGGGTTACGCTGCTGTTCCTGCGCCAGTGGATGTGTC
AGTAGAATTCTCTCTGCCACCACTTTTTTTCGCAGACTTAAAACAGTCTTCCCTCTCCGT
TGGAGGTGTTGAGTTCCTTCCCATCACCCGTCTTGCCCTCTTTATTTCGTTTTAAATCCC
ATCATTGGTTCTTTCCCTTTCATTGCTGGGTGGATCGGCACCACCTTC
>comp273_c0_seq1 len=280 path=[439:0-85 748:86-171 541:172-279]
GAACACCCCGACTGGCACTGCAAAATCGACGAAGGCTCGGCCGGGTTGGTGGCCTCGTCC
TGGAGTCCCGACGGGCGTCACATCCTGAACACCCCGACTGGCACTGCAAAATCGACGAAG
GCTCGGCCGGGTTGGTGGCCTCGTCCTGGAGTCCCGACGGGCGTCACATCCTGAACACCA
CCGAATTCCACGTGGGTGTGAAATCTGGGGAGGGGGTGTCTTCTCCCAAGAGCTCTGAAT
GCTCCCGTCTGCCTCGGAGCCCCTAAATAGCTTGCTGTGT
>comp273_c0_seq2 len=370 path=[263:0-175 439:176-261 541:262-369]
GCAAATACGTGGCGTCTGGGGTACAATACCGTTTGGTGATCCGAGATGTCAGCACGCTTC
AAATTTTGCAACTGTTTACCTGCCTGGATCAAATCCAGCATATTGAGTGGTCTTCCGACT
CCCTGTTTATCTTTTGCGCCATGTATAAACGTGGAATCGTGCAGGTCTGGTGCTTGGAAC
ACCCCGACTGGCACTGCAAAATCGACGAAGGCTCGGCCGGGTTGGTGGCCTCGTCCTGGA
GTCCCGACGGGCGTCACATCCTGAACACCACCGAATTCCACGTGGGTGTGAAATCTGGGG
AGGGGGTGTCTTCTCCCAAGAGCTCTGAATGCTCCCGTCTGCCTCGGAGCCCCTAAATAG
CTTGCTGTGT
>comp274_c0_seq1 len=290 path=[1:0-289]
TGATGACTATTCATATTGTGGACCTCTGAAGGGAGAAACAATCAAGACAACTGTGAGAAT
CAAAAATTCAAATTCACAATATCTGAAGCTTTTAAAGGGGGAATACATTGTATCTCTTGA
AGTATTCACAGGTCTGAAGGAGTTGGTAACTTGTGTGAATTATACACTGATTCTTAAGTA
GGGTCTATTTTGGTGAGGAGGCTTTGGTAAATCACCTCACAGCATCTGATCTTTGAAATT
GTGGAATTGTACCATTGATGTAATTAGCTGAAAACAAATGTAAGATGAAG
>comp274_c1_seq1 len=189 path=[701:0-188]
AGACTTATATAATTGCATAAAGATATTATCAATGAACTTTTTTCTGCAGAGGCTGATTTG
ACAGTTGTTGATGCACGCATACAGTTGTGGAATGGACCTTTAAAAGCCTTAAAATGGGAG
AGTACTGTTTGTCATGGTGTGGATGATGACTATTCATATTGTGGAACTCTGAAGGGAGAA
ACAATCAAG
>comp275_c0_seq1 len=208 path=[186:0-207]
GGTTGTCCATTCTAATCTTTATTTGTGTAGCACTTTTCTGTAGCACAATACTATAAAATG
TTGCTTTTTATGATTACCAAAGCTTGTTTGAAAGCATGCACTTTGTAGGATCTTAATATT
TCACACGTGATGATCGCCAAGGTACTCTGTTATAGTGATAATAGTTTATTGCATTATGAT
GTATGCAGATATTTAATCTAAGTGTCAT
>comp275_c1_seq1 len=252 path=[600:0-251]
AGGAGATGTCCCAAGAAACACAGGTTTAATGGGACATCTCCTGATTGTCCACCTCAGACT
CAATCATGCTCCATATAGAAGTGATCTATTTTAACCTGCAAGAATAACTTTTTCACTTAC
AAAGTCTACTCCTTTTGAACCTCAAGATGGCATAAACCAGCCATGTATATATATTCTAGC
CTATAGTGAACCAAATTAGAGAACAAGAAATTCAACCATCCGCCATTCGTAACCATGACA
CTTAGATTAAAT
>comp276_c0_seq1 len=516 path=[765:0-119 392:120-515]
AAAACCGAAGACAAAGAAAAACGGCACTCACCAGCAATGGACCACTCACCAGCAGAGTGC
TATCAATGAGATGATAACAAATGACGTTCTGGGCTTACATGAGATAAGAGACACTAAAAC
AATTAACAAGCCATTAAGGACGACACATAGGAGAGAGGATGAGAGGAAGCATAACACGAA
ATGGGAAGAGGAACTTACATCGTGGCTCAAGGAGATAAGTAAACAAGAGCAAAACGGGGT
CCAAATCCCTCAGGAGCACGAGAAGTGATTCAGACACCCCCCCACCCTGTACACAGAGCG
ATGGAGGAACTGTATACAAGGGAGGAGGGAGTATCCCAAACCTAAACCCACCCAACTCCG
AAGTAGTAGATAGAGCAGCGTGTGAGGGAACTCAAACTAAGAAAAAGAAAAGAATATGTG
GTGACTTAAGAAGGGCACTTAAAACACAGCCCGATCAGCTGGGGCCGACAACACTCTCCG
GGAGCCGGAAGCGGGCATTTAACAACTGTGTGGGGG
>comp277_c0_seq1 len=313 path=[408:0-312]
ATGAAAACTTTTTAATCTTACAAACACATGGCAGACTTAACCATAGTTTCAGCTGCGAAA
CGGTGAACATCTGATGATTAAAGCAAATCCAGAAAGGCTGGAAAATTCCTGGGAGCCTGG
CACTCCGACAAATCGGCCATCAACAGGCACACTGAGATAAACAACATCTAAACGCCGTGC
AAAAGAGACAAGCCAAAAAGGAAACAAAAAGACCACAACATCTCCTCACTAGCAATCAAC
ACCCAGATGAACAGAGATTAACACTAAGGTTAACACTAGACCAAGTAAGACCACACCTGA
AGTACTGCAGCCA
>comp277_c1_seq1 len=174 path=[638:0-173]
AGCAATCAACACCCAGATGAGCAGAGATTAAGACCAAGATCAATATTAGACCGACCATCA
AGAAGCAAACAATAACCCAGTCAAGGAACTGCCAAACAAACTTAACAGCAAACCCTCAGG
GCCACTCCTACCAACAAGGCAAGCCGTTAGATTATGAGAACAAACCCTATCCCC
>comp278_c0_seq1 len=387 path=[365:0-89 455:90-348 714:349-386]
AAAGGAGGCGTCCGCAGAAGCAAAGCGGTCAATTTTGTAATGACGAACAAATGGGGAGGG
CAAAGACCATGTCGCAGCCCTACAAATCTCTTTGATGGACGCCTGAGTGGCCCATGCTGC
AGAGGTTGCAGTGCTGCGAGTGGAATGAGCCGTGATACGAATTGGAGCCGGCAGGGAAAA
CGACTGGTACGCCTCCGCAATACAGGCCCTGATCCATCTGCTGATGGTGGAGGCAGACAC
CTTCTGTCTCAGAGAGGCAGGGTCGAAGGAAACGAAGAGGCCCTCGGACTTGCGAAAGGA
CACCGTTCTCTTGATGTATCAGCGTAGTGCCCTATGGACATCCAATATGTGCCACTGTCG
CTCCAAGTCATGGGAAGGATTAGGACA
>comp278_c0_seq2 len=387 path=[365:0-89 752:90-348 714:349-386]
AAAGGAGGCGTCCGCAGAAGCAAAGCGGTCAATTTTGTAATGACGAACAAATGGGGAGGG
CAAAGACCATGTCGCAGCCCTACAAATCTCCTCGATGGACGCCGGAGTGGCCCGTGCTGC
AGAGGTCACAGCGCTGCGAGTGGAATGAACCATGATACGACTTGGAGTTGGCAGGGAAAA
CGACTGGTACACCTCCGCAATGCAAGCCCTGATCCACCTGCCTATAGTGGAGGCAGACAC
CTTCTGTCCCAGAGAGGCAGAGTGAAAGGAAACAAAGAGGGCTTCGGACTTGAGAAAAGA
TGCTGTTCACTTGATGTATCGGCATAGTGCCCTGCGGACGTCCAGTGTATGCCACTGTCG
CTCCAAGTCATGGGAAGGATTAGGACA
>comp282_c0_seq1 len=134 path=[112:0-59 172:60-133]
AGGAGGAGGACTGTGGGGTCCTTGCTGCTGTCTCTGAATTTGCTTATTTTTTTGCAGATG
TTTCATGGCCCAACTAGCTAACATCATCAATGCTAGAAGAGAGTGGGGACTGTGGAGAGG
AGGAGGAGGAGGAG
>comp282_c0_seq2 len=138 path=[245:0-63 172:64-137]
AAGGAAAATATTTGTAGCTCAGGTGGTCCTCTGTGCTCTCTAGCTTGTTATTTTCTTGCA
GACATTTCATGGCCCAACTAGCTAACATCATCAATGCTAGAAGAGAGTGGGGACTGTGGA
GAGGAGGAGGAGGAGGAG
>comp283_c0_seq1 len=148 path=[247:0-147]
TCAACTCCCACAATTCCTCAGCCAATTCTGGGAATTGGAGTCCACAGGTCTGTATTCACC
CCAAGCCATGTCTTTGTGGCTTGGAGGAATGTGGACTCATTAAGAAATCCTAGCACAGAT
TGTTCTTACAGAAGAGAGAGAAACCCAG
>comp284_c0_seq1 len=224 path=[225:0-74 538:75-117 343:118-186 412:187-223]
GCCGGGAAGATGGCTGGCTTACAGACTAAGGAAACGGAAAGAAAAGAACCAGATTAGCAA
ATTATATAATGAAGATGGAGAGTTAATTTACCAAAATGAGGAAAAGAGGAAGGTAGCATA
TGAGTTCTTTAAAAACCTTTATGAGGATAAGGAGAAGGTAGAAGAAGGCAGATGGTGCAA
TACTTTCAAAAAAACAGATTTGCCCAGAATCTCGGAGGAAGGTA
>comp285_c0_seq1 len=459 path=[269:0-68 338:69-92 1500:93-458]
ATTTAGTGTTCCCATAAATGTAGTTACATGTTGTCTTTTGACAATAGCAAATGTATCGTC
CACGTATCGAACCCAAAATTTGGGTTGGTATAAAGTCATAGCCTTATGTTCAAGCTGTTG
AAGGACTACCTCAGCTATAATACTGGAGATGGGGGAGCCCATCGGGGTTCCTTTTATCTG
TTCATAGATGGTACCTTGGAATGTGAAATAAGTCTGGAGACATATTTCTATCAATTTCAC
GAGGTCTTCCGTCTGAAGGGAATCTTGGTGATGACCTTCTCTCATAGATGTCAAACGTTC
TTTCAGGACAGAGATGGCTAAGTCCTGGGGAATGGAGGTGAAGAGAGAGGTGACGTCGAA
CGACACCATCATCTCATCATCCTCCACTCTCAGGGGTCTAATTCTTTCGAGGAACTCTTC
TGTCAACTTTATGGTAGTTGCATTGTTACTTGCAAGATG
>comp285_c0_seq2 len=509 path=[1190:0-286 338:287-310 362:311-508]
GGGAGTCCACGCGCTTAAACAATGCTTTAATGCAGCTAGCTTTATGAGATACGGGGTGGT
TGCTCCTATAGTGGAGTATTCTGTCCGTGTGGGTGGGTTTACGAAACACCCCTGTAAGTA
ACGTCCCATCCAACTGACGGTATATTGACACGTCCAGGAAGGCTAGGTGACCTTGTTTTT
CTTCCTCCACTGTAAACTGGATGTCAGAGCAGATCAAATTTAGTACTCTCATAAAGGTAG
CTACATGTTGTTTTTTTAACAACTGCAAACGTGTCGTCCACGTACCAAACCCAAAATTTG
GGTTGGTATAAGGCCATAGCCCTGTGTTCTAATTGTTGGAGTATCTGCTTTGGGCCATCA
AAGCAGATAAAATCACCAGGTAAGACTAAAACCTAATTGGTAATTTCTGGCACTTGGTCA
ACCTTTTCTAGATAAGCAGGATCAGCCCTGGTTAGAGATGGGACAGGAGGTAATCAGGAA
TTCCAAGATTAAAGGCCCAAGATCGGAAG
>comp286_c0_seq1 len=161 path=[1:0-45 47:46-69 221:70-160]
AGATTTAATACTTAAATGTAATTAACTCTGAGAAAATCTTAACTGGTAAGAATGTTTTGA
ACATTGTGGGGAAAACAAATCTAAACAAGAACTTTGAAAACAGGATTTATGACGAGGTAA
TTAAGATGATCGCTTAGAAAAGAAGCTTTATATTATGTGGC
>comp286_c0_seq2 len=102 path=[145:0-52 47:53-76 71:77-101]
GGAAAAAGACTTAAATACTTAAGTATAATTAACTTTGAGGAAATTTTACCCGTTAAGAAT
GTTTTGAACATTGTGGGAAAAACAAATTTAAATAAGAATTTT
>comp288_c0_seq1 len=463 path=[873:0-93 433:94-462]
TTGGCTCAGTGTTTACCACCTTTTCTCCCAGCATAGATTCACCATTGGGTTGTAAGCATA
ATGTCTCTGTCTCTTTAGATTGTGTGTCTTGATATGTGAAAGCCTGTTCAGTATTGCTCT
GTTCTTCCTCTGGTGCTCCTTGTTCCATGGCTTGATTCATTGTTGGAGGATCCATTGGAA
GTGCCAAGGTGGCATCTTTAGATTGTCTTTAGATTTCCAATAATTTTTGAAGTCTGCTGT
CATTTCAAATTTTTTTTCCAATATTAGATCATAGTCAAGATATGGAATATTTTCTTCCAT
TTTGGTGGTAGACTAGCCTATTCCTTTATTAGAAACTATATTTAACAAAAGTCCACAAAT
ATCTGCCTCCAAAAGTCTAATAGCCAGCTTCACCACCCAGCTGTCAAGTTATCTTTTCTC
TTCTATTATCATATAAAAGTCCAATCCCTCTTCAAATAACAAG
>comp289_c0_seq1 len=256 path=[331:0-91 190:92-255]
ATAGGTTCGCCACCACTGTTCTAGAGCATAAAAATCTTTTTTATAGTGTGGCGACTAAAA
CTGGATACAACCTTCCACGTTTGGTCACCCTGAGTCCTTCTTTTCATTAAACTAGAAAAG
AAAGGAATCCGGAAATGAGAAGGAAATATGGGGCAGACCTTTAACCAAGTGTATTTGCTT
CGGAAGGGCAGCGTTTTCCAAGTTAAAGGGAGGGGGAAAAAACAGAGCAGCTCTCCGATG
TAGACAACAAGCACAA
>comp289_c1_seq1 len=201 path=[423:0-200]
GTCCTTCTTTTCATTAAACTAGATATGACCTAATTCCTGCAATCGTTCTGTCTATGTTTT
TATAAATAATGATTACAGCATTGATTATAACCAGCCTTCTGCTATCATAATATTTCTTTC
TGGAGCAAAAAAACACTCCCAAATTTGTAAGATAGCACAGTAGGATTCAAGGATATCAGC
ATCCCGCAATGTAGAATCTAG
>comp291_c0_seq1 len=271 path=[272:0-100 69:101-185 373:186-270]
CCGGAAGAGGTGTGTGTCCATCTGAAAATCAACTGTGTTCCTTTCTCCATACTTTGCAGT
ACGTTCAGATTAATGTTACAGTTAATGTCAGTCATATATCAGTAATACATTGGTGAATTC
TTGTGAATTTGTTTAGCTAAGACCCTTAAGATATTTCATTAATTAGAAGCAATGAGCCAA
AAGTCTGTAATACATTGGTGAATTCTTGTGAATTTGTTTAGCTAAGACCCTTAAGATATT
TCATTAATTAGAAGCAATGAGCCAAAAGTCT
>comp292_c0_seq1 len=110 path=[31:0-60 92:61-84 357:85-109]
GTTGCTCTTCTCTGCACATTTTTTTCTCCAAAGTCTCAACATCTTTTTTTAGTATGGTGA
TCAAAATTGGCTGCAGTATTTCAGGCGTGGCCTCACTAGGGTTTTATAAA
>comp294_c0_seq1 len=177 path=[155:0-176]
GTGGGACCAGAAAGTACCTTGACAGAGCTGGATGGTCTATGGATTCTTCTTCCAGCTTAT
CTATTAAGCGGGTAAAGACAGGTTTTGAGCTCTGGGGATTTTCTCCTTGGAAGATTGCCT
TATTCTTCCTTTTTTCTTTCTTTTTACTCCTTTCTTCTGGCAGTTTTCTTTCTTCAG
>comp294_c1_seq1 len=371 path=[657:0-370]
CGTCTGGCAGTTTTCTTTCTTCAGCTACAGTATCAGATTGATTTTCCATAATCACAGGAA
CATCTGGGTGCGCAGAATTGTTTTCAGAATTGTTGTTCTTTTGGGGCAGTGTGTTTTTCC
CCACCACAGCACTCTTGCTAAAGGAAAACTTGGTATGACTCTGAGAATCTCTTTTCTGTT
TTCTTGGGCTTTTGTTGTCCTTTTTTTTGGGCACATCCTTCATATTGCTTGGTAGATCTT
GTTTGGGAATATCTCCTTCAGTGCTTGGGCTAAGGGGCTCATTTTCAGCCAAACAATCAA
CTAGAATTTCTGAGCAGATTTTGCTGTTTTCTAAAAGGGAAAGGTCTGTATCAGAAGTGG
CGGTAGCGAAG
>comp295_c0_seq1 len=352 path=[330:0-71 402:72-77 408:78-351]
TCTTCCGATCTCCAGAAGCATTTTATCACATTTACTTAGATGTCTTTTGTATTTGTGGGG
GAGGGTCATTTCTAAATACAGCACTGGACTGTATCTCCCCTGTAATTTTCATTTTCTAAG
AATACTCTATATACATGCATACACATATATAAACATACATAGAGGATACAGAGGCATCAC
TGGAATTAAAAGTGTTACTTGAGCAAATGTTCTTTGTAGTATGTTAATATCTATGTCCTA
TGCTATTTGTGAATATAGTAGCAAGTTTATATATTTGGCAAATCCATACATCTTAGCTGA
CCTAAAGTTCTGTAACCATTTACAAACTTTTTACATTCTATTACTGCTGCAG
>comp296_c0_seq1 len=163 path=[141:0-162]
GATAGTTGCAGATTTGCCGCTTTAAACATTGGATTGTGCTGAGACTTTGCAAAGAGAGCG
ATCTCAGTCAAAGGAACCTGTTGCTATCCTGTAAATGTAAAGTTTCACTGACGTTCTGCA
ATTTCAAATAGGAAAAACTTGATTCAGCAGAGTGTTTAAAAAT
>comp296_c1_seq1 len=195 path=[453:0-194]
ATCTAATGGTAAGGAAAGGTTGCTCTAGTTCACAAAAGCTGTTAACTCTGCATGAAGACA
AGGCTAAAATATTCAGACAGGACATTTTATTACACTGCATTGTGCCTCAGTCAAATGAAA
TGATACACCATGGTTTTGAAACTATGCTAACAATATATATTGTAACCCATCAAGATAGTT
GCAGAGATCGGAAGA
>comp297_c0_seq1 len=115 path=[1:0-36 38:37-43 254:44-114]
CCCCAGTCCGTGGACCGGTACCGACATGCCAGCATCCGGTCTGCACAAACAAGCAATGCC
CCATCCGCGGGATGCAGGCAGTAAATGAAAACACGCCCCCTCCAGTCCACAGAAA
>comp298_c0_seq1 len=347 path=[527:0-177 381:178-201 405:202-346]
GACTGGATCAGGATGTCATCCAGATAGCACAGGGACTAACCTTAAATGAGCTGCCAACAC
TGCCAGGATCTTGGTAAAGACTCTTGGAGCAGAGGATAGGCCGAATGGGAGTGCCCTGTA
CTGATAATGGGGCAAATCTTAGAAACCATCGGTGGGTGAGAGAGATGGGGATGTGGAGGT
ATGCCTCCGTGAGGTCGATAGACGTCAGGAAGTCGTCCCTTCTGATGCTGGCCATATTAG
ACTGGAGCGTTTGCATTTTGAACTTCTGGTATGCAATGTGGGAATTCAGACCCTTGAGGT
CTAGAATCGCCCTCCATCCTCCCGAGGCCTTGGGGACCACAAAGAGG
>comp298_c0_seq2 len=187 path=[264:0-116 381:117-140 728:141-186]
GGTGAACACCCTGGGCGCTGATGAAAGGCCAAATGGGAGCGCTCTGTATTGGAAGTGATG
TCCCCTGTAAGCGAACCGTAGAAACCGGCAGTGAGCCAGAGAGATGGGGATGTATAAGTA
TGCCTCCGTGAGGTCGATAGATGTCAGAAAATCCCCTTTTCTTACGCTCCTAGGATGGAG
CGCAGTG
>comp300_c0_seq1 len=289 path=[290:0-106 59:107-197 397:198-288]
GAAATTTCAGAATTTTCATTCAACCACTTTATAACAATAAAAAATGAGCAGTGATGGACT
CTACGAGGTTAGCCTAGTGGTTGTTATAGTTTTACATGTGATCACCTTTCTTCTAGTACT
GATTAACTTAATATAAGAAATGAACATACAAATCATGCTTAAAGTGTTTATTTGGTGTCT
GATTTTTTTCATGTGGTATTCTTCTAGTACTGATTAACTTAATATAAGAAATGAACATAC
AAATCATGCTTAAAGTGTTTATTTGGTGTCTGATTTTTTTCATGTGGTA
>comp301_c0_seq1 len=124 path=[1:0-123]
ATCTGCTTCTCTGCCTTTTTGTTCTGTATTGCAAATGTAATTGTATTTTTGAAACATATT
GTTTCAGTTGTTAACAACAGATACTCAATTGACTGTTGCTAAGTTTACTCCAAATTAAAT
GCAG
>comp301_c1_seq1 len=209 path=[203:0-208]
AAGGAACTTATGACAAGCTATTCATTGAAGTGGTTATTTAACTGTTTTCAATACTGAGGT
TATTTCTTTATAGTATTGAATACTTCCATAATAAGTAAGAAATACATTGGTTGCTGGGAG
CATTTATTTTCAATAGGTGTGAATTTTAAAGAAAAACTTGAGGCACTTGTTCATTAAGTA
TTCATTATCTGCTTCTCTGCCTTTTTGTT
>comp302_c0_seq1 len=360 path=[1083:0-359]
GGAAAGGGGCCCCCGTGTCATTTGTAATGGAAACTTAAAAAAAAAGATTTCTCAAATTCA
ACAAAGCAAACTTCATACAGTCACAAAATTGACTAACTCAGAAAAACTGAATTTGACAGA
TTTGGAGAAATGAGAAACTACCAGGAGCAAAAACTGACATTTAGACCTTTCACCAATGCC
AGGTTCCTCCAATATCAGATGGCCCAATAAGGAAAGGCCAGCCCAGCAACATGCAGACCG
GCATCCAGAGGAGGCTCCCTGGGCTCTGGCAGAGTGCCTGGGTGATAGCTCCACCTTGAT
GGCGCTTTCCTCCCGCCCGTCCCAGGGAGCCTCTCGGGAGACCCCGCGCCCGGCCTGGAG
>comp302_c1_seq1 len=564 path=[542:0-563]
TGGGCCCATTTCTCCAAGCATAACAAATGTTGCTGGCAGTTTTACATAATGTTATCTATT
TTTTTCAAATGTTTCTGGATGTTAAGTTTCATAATTAGGATTGAGTTTGCTCTGAGCTGC
ACTTTTTACGGTATGCAAATTATGTCGCTGGGCTTAGAAAAGCAGGCATTTTGAACAGGG
CCTCAACCGACGCAGAGCCAGTGTGTTTTGCCTTCCAGGGTGAACTGAAACCATCCCCCT
CCCTCGCCTCCGTTTCTCCCCCTTGTGCAGAGAACGAGAGCTGGAGGAGGGCGGGGAAGC
CACAGGGCGAAGGAGTTCCGGCGTGGGCAGTTGCCACGGAGAGCAGGTGGAGGGGAAGGC
TTTGAGTCCAGCGGGAGGACCCTTTTGCGTGGGGGTTCGGGGCAGCAGAGGGCAGGAGAA
GGCCTGTGGCAGCAAGGAGGAGAAGCCATTAGGCAGAGGAAGCAGATGTGCGCCCACGTT
ATGAGAGAAGCACAGCCCGACCCAGAGAGGCTGATTCTGCCACTCCACCGATCCGGCCTG
TGGCTGCTGTGGCAGGTTTTGTGG
>comp303_c0_seq1 len=174 path=[574:0-122 423:123-173]
TGCCACATGCCCGGCAACTGGCAGAGCGGAAACGGCAATCGAAGCACTTGTGGCAGCCTC
CACATCCAAAACACCGAGGGAATGGAACTGCCTTGTCAGCTCCCTTGTCGGTTCGCTCTT
GGAGCCTTCTCTCCGCTGGCTGCTGTAGACGGTCGACCTCGTTTTCGGAATCAG
>comp303_c0_seq2 len=248 path=[226:0-196 423:197-247]
GGGGACCCTGGTACCTTTCAGACGTAATTCTTCACGAGGTTGGACCTTCTGGTGACCCAA
ACAGACAGAGGCAATGTGGCCTTGCCTACCACATGCCCGGCAAATGGCGGAGCGGAACTG
GCAATCGGAGCGCTTGTGGCGTCCTCAACATCCCAAACACCGAGGGAATGAGGTTGCCTT
GTCTCTGTGCTCTTGAGGCCTTCTCTCCGCTGGCTGCTGTAGACGGTCGACCTCGTTTTC
GGAATCAG
>comp304_c0_seq1 len=227 path=[1:0-106 490:107-141 143:142-226]
GCCCTGAGCTGGGAACCGTGAAAGGAACTGTGGGAGCTGTGCATTTGCCCTGGAGGCAAA
CAGGTCTATGATGGGGAGACCGAATCTGTGAGTGATTTCCCTGAATAGCCTCGGGTGCAG
ACGCCATTCCGAGTGGTCCACAGTTGACCTGCTCAGGAAGTCTGCCCTCTTGTTTGCCTC
CCCCAGATGTGATCCGCCCTGAGCGAGGCGAGGTTGGTCTCTGCCCA
>comp305_c0_seq1 len=228 path=[206:0-164 371:165-227]
AACAGGTCGGAATGATGGAGCAGAATGGGAGATGGAAGGAAGGATGCTGAGAAGATCCCA
AGAAGGGACTTGGACCTCCTGTTTCTCCTGTTGTGCAGCCAGCAAAAAAAAACCCAACAC
AATCCTGGGCTACATTAACAGAGGGATCGAATCAAGATCACGTGAAGTGTTGATACCGCT
TTACAAGGCCTTGGAAAGGCCACCCTTGGAATCCGGCATCCAGTTTTG
>comp305_c0_seq2 len=293 path=[206:0-164 562:165-292]
AACAGGTCGGAATGATGGAGCAGAATGGGAGATGGAAGGAAGGATGCTGAGAAGATCCCA
AGAAGGGACTTGGACCTCCTGTTTCTCCTGTTGTGCAGCCAGCAAAAAAAAACCCAACAC
AATCCTGGGCTACATTAACAGAGGGATCGAATCAAGATCACGTGATGTGTTAGTACCACT
TTATAAGGCCTTGGCCAGACCACGCTTACTAGATACTGCGTCCAGTTTTGGTCATCATAT
TATAAAAAAGATGTAGAAACTCTGGAAGAAGTGCAGAAAAGAGCAGCAAAGAT
>comp306_c0_seq1 len=190 path=[168:0-136 305:137-189]
GTACTGCCTAGAGCTAGTTTGGTCTAGCGGTTAAGGTGCCAGGCTAGAAACTGGGAGACA
GTGAGTTCTAGTCCTACCTTAGCTGGTTGGGTGACTCTCTCTCTGCCCAACCCACTTCAC
AGGATTGTTATTGTGGTGAAAATAGGAGGAGGGAGGAGTATTAGGTATGTTTGCCACCCT
AAGTTGTGCG
>comp306_c0_seq2 len=108 path=[390:0-54 305:55-107]
TCTGTCTCTGTCTCTGTCTCTCTCAGCCCAACACAACTCATAGAATTGCTGTGGGGAAAA
TAGGAGGAGGGAGGAGTATTAGGTATGTTTGCCACCCTAAGTTGTGCG
>comp307_c0_seq1 len=447 path=[1:0-446]
GCTACAGTTGAAACTGGTCATCGTTCAGGTGGCATTTCAAACACTTTGTCGTGCTTTTGC
AGAAGGCTGAAATGTTCTCATCCTTCACATTCATGACACCAGGATCGTCCAGTCGCTGTC
TTCTCTCCCATATTGGATATCACTTAGCTGGTTCCAGAAACGGGTTGCTATTTGAGGTCC
ATTCTCCATCGTTGGAATGTGCAAATTCTCTCCCAGGTACAGTACTGTTGAAACAGGACA
CACAACGCAAGCTGTTCCCGCCCCAAACATTTCCTTCACTCTTTTTTCCTTCAAGGCAGT
TGTGAGATCACTCATAGTAATGTATCTCTCTGATACTTTAAATTCACCCCACTTGCGTGC
CAGATCTAAGATGCTTTGCCTCGTCACACCAGGAAGGATGATGCCGTCCAGGGGTGGGGT
TGCCAGCTCATTTTCTCCATTTTCATT
>comp307_c1_seq1 len=388 path=[1214:0-387]
TTTCATTTCGCCAGTATAGGAAAAGATTCATCGTCCCGACTTCTGTGATTTGATGGTCAT
CCCCATAAAGCCAGAGAACCTGCTGGCACCCCAATTCCATGGCTTCACGTTGGGCATAAA
TTGAAGAGCCATAATTCCCTCCCAATTTGCAGTCCCCAGTCCCACCTTTCCAAGCTCGGA
CATATTTTGGATCTGCCCACAAGGAGATAGGGTTGAAGGTGCCACTTGAGAAGTAAGGCC
CCACAGGGCTCAGTATCACATAGAGAATGGCCCTTGATGGCTTCTTGATTCCAAGAGTAG
GCTCTGTCCCAATTAAAGTAGGGCGGATATACAAGCTAGCAGAGGTTGAATAGGGTACCC
ACTCCTTCTCAACTTCCACCAATTTCTG
>comp308_c0_seq1 len=392 path=[370:0-254 625:255-260 631:261-391]
GCTCCAAATAATCTGCCGCCCTTGAAGGGAGCAGTGGCCACCCGCCACTTGTGTTTGCTC
TCAGCCCTCCAATTTTTAAGCCAGAGTAGCCTCCGAGCGACTACGCTAGAAGCCATTGCC
TGGGCCGAGTGTTTGGCTGAGTATAAGGAGACATCCGCCATATACTCAGATGTGGCTATT
AACTTAGTTAAATCCTGATGGATTCTGACCTTCTCCAAGGGAATTCTGTCCTGCAACTGT
CTAAGCCAGGTAATGGAAATCCTGGCAAAGAAAGAAGTGGCCGTTGCCGCCTTTGCAGCC
CATGCAGATGCCAAATGGATCTTGTGTAAGGCCATTTCAAATTTTTTTATCTTCCGCCTT
AAGGGCATCGGAGACATCTGCCAGGAGACTAG
>comp309_c0_seq1 len=211 path=[1:0-169 700:170-210]
GTTGGGACAAAAAAGACAAATCAAGTAAAGTATCAGTTTTTTGTCTCCCACGTTTTAATG
ATTCTTCTGACACTTCTGACAGAATTAATTTTATTAGTTCTTTTTTATCCTCAAATTTGT
TTTGAAGTCCTGGGGGGATAAGGCATCTTTTTTGTCTTCTTTATTATAGTAAGCTTTTAC
AAAAAAAATTGTATTAAATTGTAGTTTTCTT
>comp309_c0_seq2 len=361 path=[1:0-169 171:170-360]
GTTGGGACAAAAAAGACAAATCAAGTAAAGTATCAGTTTTTTGTCTCCCACGTTTTAATG
ATTCTTCTGACACTTCTGACAGAATTAATTTTATTAGTTCTTTTTTATCCTCAAATTTGT
TTTGAAGTCCTGGGGGGATAAGGCATCTTTTTTGTCTTCTTTATTATAGTGAGGTATTGC
AGAATTTTTTTTTGTATTAAATTGTAGTTTTCTTCATTTGTAGTTTTTCTATTTGTCACT
TTCATTTAATTTATATTCTGTTGTCTGATTTGTTTGTTCATTCTTTGTTGTCATTTTTTC
AGTTTTATTTAATTGTAGGTTTAAGTTAGAGATATGTTTGTTTATATTGTCAAACTTATT
T
>comp310_c0_seq1 len=142 path=[880:0-141]
AACGAGACAACATCTGAGATATATTTTGTTAACTTTTTGAACTGCTCTACTGTGATACAG
TAAAAATAGCTAATACAGATATATAAATTACATATTTCTGCCAAAAGTGTAGACACAGAG
TAACAATATAGGATATATAATG
>comp310_c1_seq1 len=403 path=[381:0-402]
TTCTCAGGTGAATATTTTTTTAATGAAATATGTGTACAATCTTTTTATATCTTATATAGT
GTATTGGTCCATGGATTAAGGAGCACAGTACATGTCCAACATGTCGACGTCACATACTTT
TGCGAGAAGATTATCCTGAGCTTCCTGGACGAAACAAAAAAACATAAAATAATGCAACAT
ACTGATTAGCAAGAATGATATTCAGATTATTTTAAAATCATGATAATAAAATTATATATG
AATTGTGTTCCAGTTATTTCCAAAATATTGTATATTAAACTATCACTTTGTAGCTTGAGG
AAAATATTTACATGATACTAGTTCCGCCATTTCCAATGAGTTAAGGTACATGATGCAACA
TTATATATCCTATATTGTTAATCTGTGTCTACACTTTTGGCAG
>comp312_c0_seq1 len=177 path=[1:0-90 92:91-116 120:117-176]
CTATCTATCTATCCATCCATCTAATCTATCTTAGCATTTTTCTATCTATATCATTTCTTA
TCTATCTCTATCTTACCATCTCTCTCTATCCATCCATCCATCCAATCTATCTTACCATCT
TTCTTTCTATCTATATCATTTCTTACTATCTCTCTTACCATCTCTTTCTATCTAGCT
>comp313_c0_seq1 len=178 path=[27:0-177]
TTTTTTTTTTTTTTTTTTAAACTATTATATAAAATACAATCCCTTGGTTAAGTCAAGGAA
AACACAGTAAAATTGCACTGAGAAAAGGTGCCACGCATAACAAAGCTCATTTAAGATATC
TGGGGGGGGGGGGAACACCTATAAATAACTTTAAAAAAACAGAAGGAAAGGGAAGGAA
>comp314_c0_seq1 len=209 path=[251:0-130 382:131-154 406:155-208]
ATCGGGTCACTAGCCCAATCGCTGCAGCGATTTACCCAACAACCGCGGCAAGAAAAGTCG
CAAAATAAGGCACAACCCAACCACTGTCAGGGAACTTCTCTCTAGCAAAGTGTGTACTTT
GAGCTATTCTGTGTGTGGTATTTATAGTGCCTGTTGTATGTGGTTTTTTTAGATGTTGAC
TGGGGTGGGTTGATGGCTGGCTTGTAAGT
>comp314_c0_seq2 len=250 path=[251:0-130 382:131-154 687:155-249]
ATCGGGTCACTAGCCCAATCGCTGCAGCGATTTACCCAACAACCGCGGCAAGAAAAGTCG
CAAAATAAGGCACAACCCAACCACTGTCAGGGAACTTCTCTCTAGCAAAGTGTGTACTTT
GAGCTATTCTGTGTGTGGTATTTATAGTGCCTGTTTAGATGTTGACTGAGGTGTGTTGAT
GGCTGGCTTTTAAGTCATTAGCTGTTGTTTGCTTGTACTGCTCAGCCCTCACCTCCATAA
GTACTTAATA
>comp315_c0_seq1 len=372 path=[774:0-371]
TGGTGGTAGTGCTGATGAGGATCATCATCACTCCTGTAAAATTCATGTTAATATCATTCA
TCGCAGCTGTGAACATCTGTTCTCAGGCAGAAAGGACAGAGGAATATTTCCACTAAATCT
ATAGAATGTTAAAGTGCAAGGATGTGATGAGAGCAAACCAGAATTAGGACGAAGGAAGAA
ACTCCATTGACCTTGTCCTCCCTCCCTTCATTCCTGGTAGTCATGAAGTCCAGCCACAAT
GTCAATAGTTGCTATTATAGTTTGGGGCGGGGAATACAATGTCCTTTAGGACCACAGTGA
TAGGCAATATTAAGTCACTAGTCCTGCAGTCTCTTCTGCAATCTCCTGAACCAATATTTG
TCAACAAGGTGG
>comp315_c1_seq1 len=235 path=[213:0-234]
GCCCCACTCAGAAGGCCTGGAACATTATGATACTTGTAGTTTGCCTCTACCAATATTTCT
TAAGGCAAAACTTCACAATGCTAAATCTTGCATTTATAGCCACAGACACGTACAAACTGA
TAAGTTAGAACAGTAGCGTCTTAAGACTTTAAAACGATGATACCTTCCATCACTATTTCT
CCTTTCCTCCCTATCGCTGCCTTAAATACTAACCAATGTGGTGGTGGTAGTGCTG
>comp317_c0_seq1 len=193 path=[171:0-192]
GGAGAAACCCAGTGATGTTTGCGCTCAAGTTGCTCGTCACCGCCACGCGGACCGCGTGAG
CAGTCACCACCTGTTCGGTGAAAATCTCCTGGGTGAAGATAGTTTTCATGCGACTCAGAG
AACTGGGTTTGATGACAATCTTCATTCCCAACGTAGAGCACACCAACTCAATGATAGCGC
TGAGCTGGTTGCT
>comp317_c1_seq1 len=131 path=[449:0-130]
GTGATGTGGTTGAGCTGGATGATCAAGGAAGAAGCTTATTTTGAAAGCACTTCCGGAGTT
TCAGCCTCCTTCGGCGAGATGCTCTTATTGGTCGCCATGTATTTCCATAGCAACCAGCTC
AGCGCTATCAT
>comp318_c0_seq1 len=277 path=[1033:0-222 459:223-276]
GTTTCTCCCCTTGCTTTGCAAGGCCACGTCAACGGCAAACATAGGGTCCGATCAGTTCCC
TCAGCCACAGGCAACTTCAGATTCCAGTCCAAATCCGATATTTTTTGAGACGGTGGCAGC
CCAACATCATGTTCCGTGTCTTTCTATTTTTCTTAAAGGGATCAAAAAACAGTGGGCCTC
CCCTTCCTCCTTCCCTTCTGTAAGCGGGACTGACAAAAAGATTTTTAGCACCTCCACAGA
CCTCACTGATGCCCTGGAGGTCGCTAAGGTTGATGAA
>comp318_c0_seq2 len=512 path=[1:0-457 459:458-511]
CTCTACGGGAACGTTCCTTCCATACACCTGGTCAGGGGGCTTCCACATCAGCCATGCTAC
CTTATGTTCCTCCTACGGGGCTTCCTATACTTCAGGAGCCCACGTCTCCCGCGCATTCTT
CCATGAGCGGCTACTCTTCCCCGCAAGGTGAGGAGCAGCTGGACTTTAATCTGTCAGAGG
AGGAGGAACTTCCCCCTGAGCCCTCTCCTTCGGGAGGCCTGTTCAATCCAGCCCTGTTTC
TTACCCTGCTTCGCAAGGCCACATTAACGACAAACATAGGGTCTGATCAGTTCCCTCAGC
CGCAGGCAACATCGAATTCCAGCCCAAATCCGATATTTTTTGAAACAGTGGCAGCCCAAC
ATCACGTTCCGTGTCCCTCTATTTTTCTCAAGGGGTTCAAAAAACAATGGGCCTCCCCTG
CCTCCTTCCATTCCATAAGCGGGTCTGACAAAAAGATCTTTAGCACCTCCACAGACCTCA
CTGATGCCCTGGAGGTCGCTAAGGTTGATGAA
>comp319_c0_seq1 len=172 path=[1:0-39 41:40-104 106:105-171]
AGCCTGCAGTGTTGATGGTGAAAATGGAGGAAGAAGGAATGGAATAAAAGAATGAATATG
GTCTCCATCAAGAATGCTACTTCATCAACTCAATCACAACTGAGCTGTAGATAATAAAGT
TTTAAATGTTTGTTGCCAGGCATAAATTTAGCCATGGCGATGGTTCTTAGAA
>comp321_c0_seq1 len=246 path=[135:0-42 178:43-44 180:45-245]
ATTTGAAAAAAAGGCAATAATAATTAATTAACAGTCAATAATGATTAAATTTGATAATTC
CATAATTAATATATTAATTAATGATACATTTCTTTGATCTTCCCTTCTCCCATTTATATT
CTTCTTCTTCAACCTTAACCAAAATATAATTCTTAATATTTTCAATATATAAATGATTTA
GATATAGGCATTTTTTATATCTATACAAATAGTAATAATCTGTATGTATGACATTTTTTC
AGCTTA
>comp321_c0_seq2 len=135 path=[850:0-63 111:64-87 937:88-134]
AAAAAATATATATAGAGAGATATTTTATTAGTTTTTAACTATAACAATCTCCAGTACCTG
GTGCACAGCGTGTTGTCTTGGTTTATATTTTAACAAGAAAAAAGGACAATAATAATTAAT
TAACAATCAATAATA
>comp321_c0_seq3 len=134 path=[1:0-109 111:110-133]
CTCCCTGCAAGTTTACAACATGACTTATTTCTTTCCATATTCTACTTTTTCTTTTTCTTT
TAGAAATGTTTTATTGATTTTTTACAATAACAATCCTTAGTGCCTAATGTACAGCGTGTT
GTCTTGGTTTATAT
>comp322_c0_seq1 len=664 path=[690:0-100 791:101-425 1116:426-544 1314:545-663]
CACCCTTGATAAAGGCGCGAATCCTGGGATGGTGAGCTAAGGGAACCGAATCCTGACAAG
AGAGAAGAGTGGACAGGGCCAACACTTGTCTGCGAATAGTCGCAGGGGCAAGGCCTCTGT
CCAGTCCATCCAAAAGATAATCTACTATTTGAGGAATGGTCAGTTTGGCGATGTCAAACT
GTTGCCTCCTACACCAAAGGCAAAAATTCTTCCAAGTGAAATCATAGATGCGATTGGTCG
CAGGATGGCGCACAGCCTGAATCATGGAGATGGGTCGCGAGGAAAATGATTCTTGTGCCA
TTATGCTGCGCTCAAGCGCCAGGCGGTCAATTGTAGCCACTGAGGGTCCGTATGTTGGAG
GGACCCCTGGTGTAAGGACACACGATGTGGAGGAATCTTCCACGGAGAAGACTGGGAAAG
ATTCACCAAGTCGGCAAACCACGGCCTCTGTAGCCAGTACGGGGCCACGAGGACCACTTC
CGCCCGCTCCTGGAGTAGCTTGTGGATGGTCACCGGTATGAGCGGTAGGGTTGGGAAGGA
TTCATCAAGTCGGCAAACCACGGCCTCTGTAGCCAGTACGGGGCCACGAGGACCACTTCC
GCCCGCTCCTGGAGTAGCTTGTGGATGGTCACCGGTATGAGCGGTAGGGTTGGGAAGGAT
TCAT
>comp323_c0_seq1 len=349 path=[255:0-348]
AGCAGACAGTGCAAATATACTATTACTTTGTTTAAACAGATATTATAAAAACATTTCAAA
TAATGTAGATATGTACTGAGATTTTTCCCTGAAATCTCTAAAAAGTAAACCTGAATTCAA
ATAGATTTGGAGTGGAGTGTTCCAGCCATTTTGGTACTAGCATGCTATTATTGTGAGATT
TTGTAGATATATATAATATAGATTTGATGCATGGATCCCAATTGGTATATTCTTTCACTG
AAATTTTTCCACTAGTAATCCTGGGAGAACGTGTTCCCTACTTTGCAGCTTCTCACACAT
TCTGAAAATTTGTTTTGGCAGTTGGGGCAAGCAAGGAGAATGTCCAGTG
>comp323_c1_seq1 len=150 path=[128:0-149]
GTTTTCTTCCTCTTAAAATTACTTTAATACTCTAATAGTTGGCACTTAATTGTGTTTAAG
TGTCACAATTCAACATAGAAATTGTCTCTAAATCTGAGCTTAATTGTGGTCATGATGACA
AGACTATTGCAGGAGCAGACAGTGCAAATA
>comp325_c0_seq1 len=505 path=[1233:0-124 111:125-148 135:149-504]
CGGGGCGGAGGATCGGAAAAGGGGGCTCGGCGTGTCCCGGAGCCGCGACCCGAGAAAGAT
CGTTGAGAAGCGCTCTCCGGCCTAAAAAAAGCCAAGCGAAGGGGGAGGCTGGAAACCGCC
GCCGCCAGCGGCGGCAGCAGCAGCACCTGCGAAGGGGGAGCCTGGAAACCGCCCGCCCGG
GGAAAGCGACGCTGCAGGCGGTTTGCAGGCTTTTTGCAGGACTACAGCTCCCCTAATCCG
CGGCCAGAGCCGGGATCCCTGCTGCTGAGCGCACCTTGCACCCGGAGCTAGCGGCCCGCC
TGCCTCCCGCCATGGCCGGCGCGCTTCCCGCGGCGCCCCGAGAGAGCCTGCCTTGCGCGG
CGCCCACCCCGCGCCCGCCGCCCTCGCCCTGCCGTAGCCCGGACCCCGCCGTGGCGCTCA
CCCCGGAGCGGAGCGGGCAGGCCCGGGCGAGAGGCGGCATCCTGCGGCGGGAGCATCAGG
AGAAGACGGGCCCCAGACACGTAAG
>comp325_c0_seq2 len=307 path=[1:0-109 111:110-133 1381:134-306]
CTCCTTTTCCAGCACATGCTTCTTCACCTTTGACATCTGTGGTGATTGGTCGCTTTCTTC
TTTAAGGTCCACGCTTGGGGGAGTCGGGATGCAGGGCTCGCTGTAGTCAGCAGCGGCGGC
AGCAGCAGCACCTGGGCTGTCCAGAAGCTTGGTGGTGTAGAAGGAAGCCACAGGGTTGCT
CTCGTAATTTCTCCTTGCTAAAGGCCATTTACCTTTCAGGACTGTTTGGCAAATAGTATC
CAGGCGGTTAATCATAACCCGATCCTTGGGCCAGTAGGAAGCAGCTAACACGTATCCACC
TTGTAAG
>comp326_c0_seq1 len=147 path=[1:0-58 360:59-146]
GAAATACCTCTGCAGCTGAAAATGAGCCCTGGCCTGCATTTTGCCATCAGAGGCCTTCCA
GAAAGGCATCTGACTGTGAAATGAAGGCCAGGGAGCACAACAGAAGAAGTGGGCCAGTGA
CGCAAGGCAGATGTCGATTCATGGGAG
>comp326_c0_seq2 len=147 path=[1:0-58 60:59-146]
GAAATACCTCTGCAGCTGAAAATGAGCCCTGGCCTGCATTTTGCCATCAGAGGCCTTCCG
GAAAGGCCTCTGATGGAGAAATGCAGGCCGAGGTGTGCCGCAGAAGAAGTGGGCCAGCGA
GGTGAGGCAGGTGTCAATAGATGGGAG
>comp327_c0_seq1 len=239 path=[217:0-238]
GAGAAATTTTGAGCACAGCAAAGGAGGAACAAGCAAAACTGGTGGAGAACCACGCCAAGG
AGTTTCAACAACACAAGAAGAATTCTTCTGATCGTGAGGCAAAGCTTCTGCAGGAACTTT
TCACAGCCAATGAGAAAAATATCCAGCTCAAAAATGAGGTGGATGAGCTGGAAAGAAGAT
GCAAAATCCAGCAAGAGCAACTGTTCCAGGTGAAGGAGGAGCTGACCCACACAACAGCA
>comp327_c1_seq1 len=159 path=[569:0-158]
ATCTTTGTTCACTTGTCTCCATATGCTGAGTTATCTGTCCCACCTCCTTCAGACGAAGGG
ATTCTGTATCATTCAGGACCTGCTTGAATCGCTTCTTTTCATTTTCCAAACGCTCTTCAG
CCTGTACAGCTCTCAGTTTCATTTCTGCTGTTGTGTGGG
>comp328_c0_seq1 len=483 path=[140:0-82 280:83-482]
ACGCTCTTCCGATCTGTGGATGCAGTGCCGTTGAGGACTACTCGTTGAGTACTGTTTGCC
AGCCATCTGATGGTGATGCTGTCTATTCCACATTTTTCTAGCTTAGCAAGATATAGGTTG
TTGTCTATTTTGTCAAATGCCTTGTATAGCAAAATATTCTAAAGATAAGTATGAGGCCAT
TATCCAAAAATTAAAGCTTGACTGACATTTATAGTCCAGACCTCAATCCAATTAAAATGC
TGTGGCAGGACGTCAAACAAATGCCCACAAACCTCAATGAACTGGAGCAATGTTGTAGAG
AAGAGTATGCCAGAATTCCTCCACAGTGATGTGAGAGACTGATAAAGTCACGCAGAAAAC
AATTACTTCAAGTTATTTGTGCTAAAAGTGGTTCTACAAGCTATTGAAGTACTTAGTTTT
TACATATACCTTCTCCATTTTGGCTTTCTTTTTCTAAAGTAAATGATGACATGGTGTAAT
ATG
>comp329_c0_seq1 len=134 path=[135:0-72 208:73-83 219:84-133]
TGAGAGACAAGTATCTCAGAAGACAAGTTCTGATAGGCTCAAACGGCGGTTTGGTGAGGG
TCCGTAGGACCCATGGCAATTCCCAGGAAGGGTACCTATGGACCATGGGTGGTTTAGTAT
TGGTGGTGCCTTTG
>comp329_c0_seq2 len=150 path=[219:0-49 399:50-99 400:100-149]
AGGAAGGGTACCTATGGACCATGGGTGGTTTAGTATTGGTGGTGCCTTTGAGGAAGGGTA
CCTATGGACCATGGGTGGTTTAGTATTGGTGGTGCCTTTGAGGAAGGGTACCTATGGACC
ATGGGTGGTTTAGTATTGGTGGTGCCTTTG
>comp329_c0_seq3 len=126 path=[334:0-64 208:65-75 219:76-125]
CTTGGCCCTCGGAGTACAGGATTTGATAGGTTCGAATGGCACCTTGGTGAGGCCCAAAGG
ACCCGTGGCAATTCCCAGGAAGGGTACCTATGGACCATGGGTGGTTTAGTATTGGTGGTG
CCTTTG
>comp330_c0_seq1 len=213 path=[1:0-212]
GAGCAGTCCTTTCGACAAGATGAAACTATGGCAATGAAGTTACTAACCTATGAGCTAAAA
AACTGGAGTAATGCCACCTGCCTTAAACTAGCCGTTTCTTCACGCCTTCGTCCTTTTGTA
GCACACACTTGTACCCAGATGTTACTATCAGATATGTGGATGGGAAGGCTGAACATGAGG
AAAAATTCATGGTACAAGGTAATCCTGAGCATC
>comp330_c1_seq1 len=187 path=[381:0-186]
GGTACAAGGTAATCCTGAGCATCCTTCTTCCTCCTACTATATTAATGCTGGAATATAAAA
CCAAGGCTGAAATGTCTCACATTCCTCAGTCCCAAGATGCACATCAAATGACAATGGAAG
ACAGTGAAAACAATTTTCAGAACATAGCAGAAGAAATACCAATGGAAGTGTTCAAAGAAG
TGAGGGG
>comp331_c0_seq1 len=242 path=[220:0-241]
TAGGCGTTTTACAACAATAAAATGGAACCAGCGAAAAGAGTGTAAGCAGAACAGAAATAA
AAGAATAGAACAATAAAATAAACAGTGAAGAAGATCACGAGAACACAGCAATCTGATAGC
AGAAAGATGCATGCTTATTAAAGCCAGTCATGCTTGAGCAGAGGGGCAAAGCTGCATGAG
ACTTCTAAAATTAATATTAAAAAAATGGACTGCAGTATGGTAGTTATGCTGCTTGAGCAG
GG
>comp331_c1_seq1 len=261 path=[677:0-260]
CTGGTTCCCTTTTATTGTTGTAAAATGCCTAGACAGCAGCCCCACGGGGAGATAATAAAT
TTAACAAAATAAATACATGTATCTGCTAATGGTCATTCAAGCAGCTTAATTCAAAAGATC
TCAAGAGGAGGATGGAACTTCCAGCTATCCAGCGTCTTCACCAAGTAAGGCACGGCGTGG
GGGGCATTTGATCAACTGCATTTGCAGAAAAAGGAGCAACGTTTTCAAAAGTAGAGTAGC
AAGGCTCAAGATGGGTTACAG
>comp332_c0_seq1 len=206 path=[215:0-93 126:94-205]
CAATTTCACATAGTTGGATGGGAAGAGACCCACATGCCCATTCACTTCTCCTTTCCACCA
ATCAGGGTCTTCTTTATTAAGGACATTAATGATCTGGCCTTTATTGAATGCTAGTTCATC
ATCATTTTGTGCAATGTAGTCATACATACCAATCACTTGGCACACTGAAGGTAATGCTGT
TGCTTTGGGGGGCTCCTAAATGTGTG
>comp333_c0_seq1 len=185 path=[259:0-71 169:72-184]
CTCACCCAAGAAGCTTCTTCAGCTTCAGAGAAGCTAAACGTTTTCAAGGGGAAAAAAACC
CAAGAAAGTCCGGTTGTCTTTTGGCAAAGCAGCTTTGAGACGTCCTGGCAGGGATAGGCA
ACCTCGGCAGGGGTTTATGGCAGGGATAGGCAACCATGGGCCATGGGGGAGCCGGGGTTG
CCTAC
>comp334_c0_seq1 len=654 path=[731:0-305 406:306-653]
GTCCTGTGTTTACAATTCTTGTACACTGGCAGTTCATTTAAAAGCTTCTTTTCCTGGTAG
CCGGTCCATCTAAAGAGCTGGGACCGGCCCGAACAGATGATCCTCAAAGCCTTTTCCAGA
AAGTACATCCAAAGCTCTGGAACTGTCAATCAACCCAAAGACATTTTCATCCGGTGCTCA
AGAATTATGGAAAACCTCTCTGGGATGGCTAAATCTCTGTTTCTTTTCTTTCCCTCCTGC
CCAGGAAATGCCAATTTGCTGGTCAAAAAAACAACAACCGGGGAAAGTTATTGTTCAAAC
ACGAATGTCACTGTTTAGCCTTGCTGGTGTCACTATCTGGCTCCTGATCGTTCCTCCTTT
GTTTCTGTCTTCTAGTTAGTGTGTGGCTGACCTGGAGAAAACAAGAACAGGCTCCAGAAG
GCAAATCACAATGCCCTTTGTGGTCACCACTTCCCGCTACAACCTTGAGGAACAGCATCC
CAAGTCTACCTACTGATTACGGTAAAAATGCAAAGGGATATTTGAGGATCTAGAAAGTGC
CGGAATCTGGCTGGGGAAAATCAGCTCCTCTGGCTTCTGAAAAACAGCGTGGACCAACAG
CACGCCACATGCTTTTCTGAGAAACGAGACCTTCTTTTTATTATTATTATTATT
>comp335_c0_seq1 len=415 path=[582:0-364 190:365-414]
CCAGTATTTATTGACATAAATAGCATCTTTGGGGAATTACACATTTCCTTTTAATTGGAC
TAGAAAACTTTTTTATCAGTAATCAGTGGTAAGGGATGAAAGTATTTTCTTATCCATTTT
TATCAAAAACAGCTTATCTTCATTCCCTACTCCAAAACCTTAAATTGGTTACCATGTCAA
AGGCCTTTTCTGCATCCTGCGATACCAAAATAGTGGCTTTCTTTTTATTGGAATGTCTGT
GGGGGTTCTCGGTCATCCGGGTCATAGCTGTCTCAAAAGGACTTCCCCCCCCCTTCTTTT
TTCTTCAAAAGACAACCGGACTTCCCTTCCTTGAGGAAAAAGAACAAAACATTTCTTATT
CAACAAAACGTTTTGTTCTTCCTCCTCAAGGAAAAACAGTCCAGTTGCCTTTTGA
>comp335_c0_seq2 len=131 path=[109:0-80 190:81-130]
ATTATAGCTGATGTTGTGAACTGAACATCTGTGGATGTCTTTGGCCATCATAACTGATGG
AAGTTTCTTGGATGAGAAACGAAACGTTTTGTTCTTCCTCCTCAAGGAAAAACAGTCCAG
TTGCCTTTTGA
>comp336_c0_seq1 len=198 path=[1:0-197]
ATTTTTGGGGTGAGGGGGAAGGAATATTAAATGGAAATTGTATTAGGTCTAATGAAACCT
TAAGTATATTTTTGCTTGTGTTTCATGCCCACCAAATCTTATAACTAAAAGTTTGGCAGC
ACAGTCTGGGCTGGGCTTGTCCCTGGTGGTAGTCATAAACTGAAATGTTTACATTAAAAG
GTAGCGATGAGTAGTGGA
>comp336_c1_seq1 len=306 path=[351:0-305]
CGATGAGTAGTGGAGCTATATATTTTTTGTCCTATATGCCTGTTCCTTGCAAATAAGTTC
TGCATTTAACACAGGCTTTTCTCATGAAGAAAATATGTGGTTGTAGCCTCAATGTGGCAA
TACGTTTCTTAAGCATTTGGAACAACTTTGGGTATTGAATGACTTGAAACTTTACAGCAG
TGATTGCTATTGTTAAACTCCCCAGGAGCTCTTTTAAAATCTTGGTGTTCACTTCAGGTT
TGCTTCATAGAACACTTTATAGAACATTCTGAAACCATTTGATCTCTGTTAGCAATTTTC
TCAAAG
>comp337_c0_seq1 len=135 path=[113:0-88 202:89-134]
TTTCCATTGCTAAGCAAAGCGGTTATGGCATGACCCAATTTTACGTCCTTTTTCGTTAAG
CGAATCATGGCAGTTGTTAAGTGTGTCCAGCAGTCATTAAGCAAATCCAGTTTTTCCCAT
TGACTTTGCTTGTCA
>comp337_c0_seq2 len=121 path=[225:0-74 202:75-120]
GGGAGCCGTACCTGATTTTATGTTCTTTTTTGCTACGGTTGTTAAGTGAATCATTGTGGT
TACTAAGTGAACCATGCAGTCATTAAGCAAATCCAGTTTTTCCCATTGACTTTGCTTGTC
A
>comp337_c1_seq1 len=119 path=[300:0-118]
CAGTCATTAAGCAAATCCAGTTTCGTCCACTGACTTTGCTTGTCAAAGGCAGCTGGGAAG
ATCTCAAATGGTGATCACATGACTCCCAGGGTGCTGCAAACGTCGTAACTACAGGCCAG
>comp338_c0_seq1 len=296 path=[274:0-63 338:64-295]
GCCTGTGTGGCCGAGGTTCCTGCTGGAAGTTGGCATCTTCAGCTGACAGGGAAGCGGGGG
GAGGAGGAAAGGGTCTCCTGGACATCCAACCCCACTGGGTCTCTGCCCTGGCCTGGCCTG
AAGAAAATCCCTCCGCAGCCTGGGCAGGAGAAGAGCCGGAGTTCCTGCTGGTGGGGCGGA
TGGACGGCTCCCTGGGGATGATTGAGGTTCTGGATGTTTCCACCATGCGCAGGATTGAAC
TGGAACATTGCTACAGGAAGGACGTGTCGGTGACCTGCCTTGCCTGGTTCAGTGAG
>comp338_c0_seq2 len=116 path=[274:0-63 570:64-115]
GCCTGTGTGGCCGAGGTTCCTGCTGGAAGTTGGCATCTTCAGCTGACAGGGAAGCGGGGG
GAGGTGAGATGGAAGACAGAAACTTGAGTCTCTCTTCTGTCCCATCGCCTGCGATG
>comp339_c0_seq1 len=292 path=[270:0-291]
TCTTTGCGTGGATGTCATCGAGACGACAGGCGGACCTGCCTCCCGTAAACAGGAGCTGGT
GCGCGAACTTCAACGTCACAACGTCCCGTTTAGCATCCGGAAGCTTCACGTGGGGGATTT
CCTCTGGGTGGCCAGAGAGAGGAGGAGCCAGGTGGCAGAGCAGTTGCCACCAACCACGGT
TCGCGAGCTGGTGTTAGACTACGTGGTGGAACGGAAACGGATGCCGGATTTGTGTGGAAG
CATCATCGACGGTCGCTTCCGGGAACAAAAGGTAGAGTCCTCTTAATTCAGG
>comp339_c1_seq1 len=154 path=[539:0-153]
GACGGAAGCTCGTTGGGCTCGGAAATTTCAGCCAGCAGTTCCACTGGCAAATACAGCTGC
CAAGAGCCGAACTTGGGGCTGTCCAAAGCCCAGTTGGTTTTGCGACCTGGACAATTTGAC
GTGATTCTTTGCGTGGATTTCATCGAGACGACAG
>comp340_c0_seq1 len=263 path=[355:0-205 13:206-262]
TAATGGAAAAATTAATATTTTTGTTTTGGTCATTAGCTGGTTTTAAAATTAAGAGTTGAA
AGACAAAGATGGCAAAGTAAACATGAAAACAGGAGAGCAAATAGAATGGATGGGGAAAAA
GTGTTTTGAAGAAATGACGCAATAGTGAGAAACCTGAGCATTATTTTAAAATACAAATTG
TATATCAAAATAATTATGTTAAGGCGTGGGATGAAATCAAGAAGGATGTGTTAAGATGTG
GACATTACAACTGTTGTTGGGGA
>comp341_c0_seq1 len=419 path=[397:0-418]
AGAGGAAAAACTAAATTACTTTTTGAGCATTTTTTAAAATGAGTTAAAGTGGAGTTGAAA
GAGGATTGTTCCATATGTGCAGCCACTTTAACCTCTGCGTTAAAAGGTTTGTACAAAGAT
GATAGTTGCACAAAGAATTAAGTGTTAGACCGCAGCAGCAGAGATGTATAAAAAGCAGCA
TTTGAGATACTTTCCATTCTCCAATCAACAATTGAGCCAAAAAGCATCCTTTACAAAAGC
ACTTTTTAATAAACAAACAAACAACCTATTCCCATTCTGTTCCTGGTGAACAGCAAAAGG
AATGCTGAAAAAAAATCGGCAAGAGTATTAGAAGGGACTCGAGACATTTTGGGACAGTTG
GGAAAATTTATATTTATGCATACAGCAAAGTATTCTCTGCTCTGAAGATTATTTTACGG
>comp341_c1_seq1 len=217 path=[793:0-216]
GGAAGGAGCCATATGCAATTAATTATCCAGCAGGAAGGGAAATCTGCATAAAAACACTGC
TTATCCACAGTCTACCTTTAATCTCCTTCTCTAGTTTGCACTCTGTTAGGCTACCAGACT
GTGGTTGCCAGTCTAGCTTTTAAGCTTCACATTCATGGAGAGATATCCCAAATAGAGGAA
AAACTAAATTACTTTATGAGCATGTTTTAAAATGAGT
>comp342_c0_seq1 len=110 path=[148:0-51 318:52-109]
ATTTATATTTTAGTGTTAAAACTGTAAAAAATTTTCCAAGGACACTTACTGATCATAGTC
CTGTATGGTTAGAATTAATTCCTGAAAAGGAGGAAAGAAGATCGTGGAGA
>comp342_c0_seq2 len=170 path=[148:0-51 200:52-169]
ATTTATATTTTAGTGTTAAAACTGTAAAAAATTTTCCAAGGACACTTACTGACCACAGCC
CTGTATGGTTGGAACTAACTCCTGAAAAGGAGGAAAGGAGATCATGGAGGTTGAATGAAA
ATCTATTTAGATATGAAGGGAATTCACAGAAATGTAGAGAATATTTGAAG
>comp343_c0_seq1 len=566 path=[1:0-565]
GGTCATAACCATAACAATGTGGAGGACTGGGGGCGTGATGTTTATATCCGTTAAGGCCTC
AAGGGCAGGTTTTTATCTGCCTAGAAAGAAGCTTGTTCCCACTCAGACCTTTGGGGGTGA
CAGCTGAGAGCCACTGAGGGCAGAGGCTGTCCCTAAAAGATTGGCCTTCAGCCCCACAGT
TAGAGCTTGATGGCTGTAGTATTTGCACCCCCAAAGCCACATCATCATTGACCAGCCTGT
AACTCAATACCCCTCCTTGTCTGGGGACTCCCTCCATTCCCGTTTTGCCATTTGTGCCAA
CAACTTCTTTAACATCCTCACCCTGCCAGCAGCACTGCCTGGGCTTTCCCACAAGATCAT
GAAGAATCACATTGACCTTAAATTTTTCTTTACACTTCAGGGCTGGAAGGGTGGAGACAG
AGTTCCTGAGGACAGGGAGAGGGAGAGAATTGGTCTCCGCTAGTGCCTCAAATTATCCCA
AATGCTTGGGGAATGGCAGGGGTGGACAGTGACCGTAGACTGTCTCTTCTAAAGTCCTTC
TTGCCTGTCCCCAGCCAGAGCCAAAC
>comp343_c1_seq1 len=490 path=[1087:0-489]
CTTTTTCTTCTGTTTGTTTGCATGGTGTGCGATATCTGCTTCTTTCAATCAGGGACCCTA
TTTGGTACATGGGGAGGAGCCTCATGACCCCGAGCATCCTGGCCTCCACAGCTACACAGG
GCAGCCAGTGGGGCATGGCCAGATCCGTTCAATGGTGCCTCCTTCTCACTTGGCTGCCCG
AGGCCTTCCTCGACAAGACACCTTTGATTCAGAGATGCTGGGCAGTCGTGATTCTGCTTA
CACAGATCCAGCGGATTCCTGCATGGACATTGAAACTGACCCGTACGAGGAGCTGGATCC
TCCTTGCCTGAGTCACCGCCAGGGCGCCTGGCAGGCTGAAGAACCTGAGCCTCATCACTT
CCAGGGCCACGGTCATCGTCCCCTCCAGTGCCAAGGCTCCTCAGAGGCCGAGGAGCCTGA
CCGACAAAACCATAACCGGTCTCTGCGTGGGCAGGGCAAAGGGCGGGAACACTACTGCCA
GGAAGAGGAG
>comp345_c0_seq1 len=288 path=[289:0-153 55:154-220 443:221-287]
TCTACCGCCCTTCTCGTGCCCCTGATGATCCTGTGATCAAGGTCACCTCCCAGGATCTTA
ATATCAAAGTCACCTGCACAGCAGAAAATCTGATTAGCAAGGCGTCCAGGACAGTCACCT
TGAGGGAAGTTTGTTCCGCAACTGAAGGAGGAGGACCAATGGCTCGGCTCCACCCTGGAC
GTGACTGATTTATGCTCGACTGTCTCTGTTCTGAAACCTGAACCAATGGCTCGGCTCCAC
CCTGGACGTGACTGATTTATGCTCGACTGTCTCTGTTCTGAAACCTGA
>comp346_c0_seq1 len=354 path=[501:0-187 14:188-353]
CTACAACCAGAGGATATCTCTGCTGGAGAAGCCAGTCCCAAACTGTGTTATATTGCAAAC
CAGCGGGGTTTAGAAAGCATAAATGAAATAGATGTTGGACTGTACACTGGATTAAGAAAT
TTAACTGTGGTGGACTCAGGCTTGAAGTTTGTCTCACGCCAAGCTTTCCTGAAAAATATT
AACCTACGGTACATAAACTTCTCCAGAAACAAGCTTTCAAGTTTGTCCAGGAAGACTTTC
CGCCATCTGAATTTGACAGATCTGATTTTAGAAGGCAACCCTTTCAAGTGTTCCTGTGAT
ATTATGTGGATCAAAGTATTCCAAGACACCAAGTTTCCAAAAGCAGAAATTCAG
>comp347_c0_seq1 len=201 path=[515:0-114 66:115-200]
TCCAATTAGCCACCTGGCACTTGAATGGAGCCTCCTAGAAGGGGAGGCCTTTTCACAAAG
AGTCATTAAAACAATCCAGGCCTCAAAAAGGCCTACAACTAACAGAATCAACGAATCCAC
GTGGAAAAATTATTGCAGCTGGTGCAAAAGACAGCAGCTAGACCCCCTTAGTATTTCAAT
CCCAAGGATCTTAGACTACCT
>comp347_c1_seq1 len=101 path=[180:0-100]
CCCAACACAATTTGCAGACAGGTGGCCACATATGGCAACTCTGAACCACTGGCCAAACAC
CCAGTGGTGCAAGCCTTCATGAAGGGTGCAATGCACAACGG
>comp348_c0_seq1 len=316 path=[540:0-315]
AAAACAATATGTTTATTTTTCAAAAAAGCACCATATTAAGTTTGTATTAATTAAAAAAGA
TTGGGTTCCTGTCATCTTCTTGTGTTGCAAAGAGAGGAAGCCTTGCTCAGAATTTCACGG
AATAAATAGTACCAGAATGAAAGCCACTATGGTCTTGAAATATGTGGGTTGATAAGAAAA
ATAAATTTCCTACACAATGATTCCACACAATGTGACAGTTTTCTCATATTTTGCAAATAG
TAGTCTTTACAATAAAACTTGTGTAATTTGAATTTGTAAACCTCTATACTTGAATCTAAT
TGTACATATTCATAGT
>comp348_c1_seq1 len=146 path=[124:0-145]
CGGGGAACTATCAAACATGAATCAGCCAGCTGGGAAAAGAAACAGTATTTTTATAGTCTC
TTAAGTTTCAATTTGTATAAGGACAGCATTTTCAAAACACATTATAAAATCTGAACAGTG
GCCAAATAATGAATCAGTAATAAGAG
>comp350_c0_seq1 len=475 path=[211:0-369 59:370-474]
TAGACTCTGGATTTACAGTCATCATATTTATAACAAACAGAAGAGAAAAAGTATAATTGA
ATGGTCTAAGGAACTCTCTCTTTCTGGATTCAGCATGCCTGGAAAACCAGGCATCATTTG
CGTAGAAGGACCACATGAGATGTGTGAAGAATTTTGGGCAAGGATAAGAAGATTATCATG
GCAGCGAATTTTAATCCGTCACAGAGAAGACATTTCCATAGAAGGGACTGAAGCCGACAT
GGAGAAGGAAAAGAAGTTTTTGACTTTTGAAGAAAAAATATTTGATGCACATGGTGCTAG
AGGGAATCACATGGATTTGGGACAATTGTATCATTTTTTAAATGACAAGAGATGTGGTGA
AATATTTCAATTGTATTTTGGAGTTGAAGGACAATAAGTTAAGGTGGGAAAAGCAATAAG
GAAAGGATGTAGGTTTTTTTCTTTTTATTTTAATGAAAGAATAGAATTCTAAAAG
>comp351_c0_seq1 len=402 path=[380:0-401]
GCTGAGAATACCAGTAGGAGCAGCAGCAATGGTGCCGCTAGGAATTAGCGATCTAAGGAC
ATCCGTTTTCTTCTCCTGCTCGCTTGCAATGCCTGATTTTTCAGGTGCTTCTACCACGGA
TGGTTTGACACAGACAACAGGTGGGGGAGCTGGAGCCGGCTCTTCCAATGATGGGTAAGT
AAAGTCCAAAGAGACAGTAATGTTCTCCTTTGGGCTACGTATGGGCAAAGTCACTTTGGC
GTTGGTTGTATACTGAGGGTAGCACAGCAGCCAGTTCTCATACCCTCCGTCTAGGACCAA
AGGCTCATTCTGTAGCACAGCTTTACATTCCCACTTGAAAAGTGCATCTTTGAGACTCCT
CAGAGTTGTGCCTACTTCTCGATCCTTTGCTGAGCTGAACCA
>comp351_c1_seq1 len=271 path=[759:0-270]
AACCAGTCCAGCAAGACAACATAGTCAACTTGGCCCCTCTCTTTCCATGGCTCCCTGGAG
GGGTCTGGCAGTTTAGCTTCAATCCAGCTAGCGGTGACTCCAGGACTGATAGCTTCTTCT
GGAACAGAAACAGAATTTATAATACAGGATTCCTGGTAATCCTTTAAGCACCGGGCATCC
ATGATCATAACTTTGATGCTTTTATCCATCATCATTGTAAACAGCTTCTCAGCAGTGACT
GTTCCGGTTTCAGAAGAATCCTTCTTGTCAG
>comp352_c0_seq1 len=159 path=[139:0-101 105:102-158]
CTTTTCTCCTGTAGCAGCTCTTGCTAAATAGATGATAAAGATACAGTATACATTGGCAGC
TTTTATTATTTCTATAAATAATTCAAGAAGGTAAACATACCTAATATTCCTTCCTCCTAT
TTTTCCCTACAACAACTGTGAGGTGAATTGGGCTGAGAG
>comp353_c0_seq1 len=419 path=[589:0-137 37:138-418]
CAAATGAAGCAGTTGGAAAAAATCAATGAGGCTCTTCTGACTGAATATGAATGCCGCAGG
CGGATGTTAATGAAGCGTTTGGATGTAACTGTACAGTCCTTTGGGTGGTCTGATAAAGCT
AAGGTAAAAACGGATGATATTGCAAGGATTTATCAACCCAAACGTTACGGACTTACTTCT
AAATCAACGATTTCAATAGCTCATCTTCTAGCTGCTCGTGAAGATTTGTCAAAGATCACA
AGAACAAGCAGTGGATCTACACGAGAAAAGACTATTTGTGCAATCAATAAGGTCTTGATG
GGAAGAGTACCAGATCGTGGTGGCAGACCAACAGAAATTGATCCACCGCCTCCTGAAATG
CCCCCATGGCAGAAGAGACAGGATGGTGGTGGGAGAGGAGGCAGATCGGAAGAGCACAC
>comp354_c0_seq1 len=123 path=[55:0-40 96:41-53 172:54-122]
GGGTGTCAAATTGCTGGCCCATGGGCAGGACGCGTCACAAGGAAACCGCGCCTACCCCAT
TGCCGACAATGGGGAAAAAGCTCCAATAGGTCACGCAATGTCATGTGACTTTGCGAGTTT
GAC
>comp355_c0_seq1 len=260 path=[1:0-259]
CGACAAGGTTGCTAAACCTATTATTAAGATTAAAACAGGGGCGGCTTAGCAGTTAAGGCG
CTGGGTTTGTCAGCTGGAAAGCCCCAGCAGCCCAGGTTAGAGACCTAAGTGTCACGCAAC
GGTGTGAGTTCCTGTCCTCACCCCAGCTTCTTCCAACCTAACAGTTAAAAAAAAAAAAAA
AATGCCCAGACAGGGAAATTAGCTTGACCCGTTCTGCTATTCATGCTTATTTGATATATG
GTCACCACGATGTAAAAAAG
>comp355_c1_seq1 len=312 path=[475:0-283 759:284-311]
TACCATTTTGGTGGGAAGGTAACAACGCTCTGCCACGTGCTGGTTACATGGTCACAGAAA
TGTCTTCAGACAAAATGGAGATGAGCACTCTCTCCCCCCCCCCTCTAAAGTTGGCAACAA
CTCCTTTATCTTTTTCTAGATGAAAACTGGGACAAGAAGAAACGGTTAGATTGGGGACGT
TTGCTACAAGGAGTAGAGAAAGCTTTTCTACAAGTCAACCTCCTTGCTAAATCCACTTGA
TCGTCCCCAACCGAAAAGAAAAGATTAAAAAAAAGTAACAGCGTGACTTAAGCGGTAGAA
GTATCCCCATAG
>comp355_c1_seq2 len=311 path=[475:0-283 813:284-310]
TACCATTTTGGTGGGAAGGTAACAACGCTCTGCCACGTGCTGGTTACATGGTCACAGAAA
TGTCTTCAGACAAAATGGAGATGAGCACTCTCTCCCCCCCCCCTCTAAAGTTGGCAACAA
CTCCTTTATCTTTTTCTAGATGAAAACTGGGACAAGAAGAAACGGTTAGATTGGGGACGT
TTGCTACAAGGAGTAGAGAAAGCTTTTCTACAAGTCAACCTCCTTGCTAAATCCACTTGA
TCGTCCCCAACCGAAAAGAAAAGATTAAAAAAAAGTAACAGCGTCACTATGGGGATACTT
CTACCGCTTAA
>comp356_c0_seq1 len=125 path=[340:0-124]
AAGCGGTATATAAGTCTAAGTACTTATTGCTGTTGTTATCCATGGTTGTTAAGCTAATCG
CTGCAGTTGTTATGTGAATTATGCAGTTGTTAAGTGAATCAGTCTTTCCCCATTGACTTT
GCTTG
>comp356_c1_seq1 len=282 path=[420:0-281]
ATGCAGTTGTTAAGTGAATCTGGCACCCCCATTGACTTTGTCTGTCTGGAAAGATCACAA
AGGGAGGCCACATGTTCCTGGGTGGCTGTGACTCTCCGAAACCCCTGGCGATTGCCAAGC
ACTCCGAACTTTGATTACACAACCACGTAGACACCGCAACAGTGTGAGAAGCAGCCACGA
GTCCTTTTTTTCAGCCCCCATCATAACTTCAAAGCGGTCATAAATTGAGCACTGGGAGTT
CTGGGGAATGGAAGCTGATGAACCGGCCTGCTGGAATGTGAT
>comp357_c0_seq1 len=117 path=[1:0-116]
CGATCTGGTGATTATTTTCATCCTGAGACATATGGAAAATGAGAAGAAAAAAGCAAATGT
AGCCTTGCAAATCAAATATAATGTTAAAATATTGAAGGAAGATATATAATGAAAGGG
>comp357_c1_seq1 len=273 path=[439:0-272]
GGAAGATATATAATGAAAGGGTAATATGATGTAATTCACAATTGCCCAAGGTGATAATTG
TGTATTTATGTTATCCATAAAAATCACCTATAAAGTGATGATTGTAGAAGCTGAGTGTGA
GCAAGTGTTAGGAAAGAATTCACACGACCCAATGGCACTGTAACAGTATTGCCTATATTC
AATTTTCTATTACTGTCCTTGCAATCTAAATGTGTGAATACCATGTTAGTCATACGGGCA
GATACAGATCAGATCATTGATGTGGAAATCATA
>comp358_c0_seq1 len=109 path=[1:0-36 38:37-108]
CCAAGAACCTCCTTTTGGGGAAACCCTCTTGAACCCCCCCCGCCATATCACACTGCGCGG
CCCAATGAAGACACCCTGCCTCTGTTTTCTCTCTTCCCTCCGCCTGGCG
>comp358_c0_seq2 len=407 path=[508:0-334 38:335-406]
GACGGACATGTCCAGATGACCTACGACCTGGGCTCTAAACCCGTCATTCTGCGGTCTACC
GTCCCGGTCAACACGAACCAGTGGATTCAGATCAAAGCATCCAGAGTCCATCGAGATGGG
TCCCTACAAGTCGGCAACGAGTCTCCCGTCACGGGTTCCTCTCCTCTGGGAGCCACCCAG
CTGGACACCGATGGGGCCCTTTGGCTGGGTGGGTTGGAGAAGCTCGGCGTGGCCCACAAG
CTTCCCAAATCCTTCCTCACCGGCTTCGTTGGCTGCCTACGAGATGTGGTGGTGGACCGC
CAGGAACTCCATCTGGTGGAAGACGCTTTGAACAACCCCGCCATATCACACTGCGCGGCC
CAATGAAGACACCCTGCCTCTGTTTTCTCTCTTCCCTCCGCCTGGCG
>comp359_c0_seq1 len=269 path=[1:0-84 86:85-86 88:87-268]
GTGGTTCTCAACGTTTGTGTGACAGCGACCCCCATCACACAAACGTTCTGCGCATGCGTG
GCGTGCATGCGCGGCGCCACCCCCAGAGGCGCGGCGCCGCCCCCATGCGTTGGGCTCTCT
GCTGCTGGACAGCAGGGGCTGGTGGTGCCCCCAGTTGCTGTTGGCCCTATCTGGCCTGTT
GATCCCACTGCTGCTGGGCTCTCTGCTGTTGACGTGGTGCCCCCAGTTGCTGTAGGCCCC
ATCTGGCCTGTCGACCCCGTTGCTGCGGG
>comp361_c0_seq1 len=135 path=[1:0-134]
GGTGGACTTCCCAATGATGACAGGAGCTGCTTCTCCGATCTTGTCAAGCAAGTTTTCTAT
GCCATGAATAATACCACCATGCCCACTTCTGCTGGGCCAACCAATGACTCCCTGGTGGGC
TATATTCTAGTGCCG
>comp361_c1_seq1 len=197 path=[225:0-196]
GGGCTATATTCTAGTGCCGTTTTTCCTTATCACTATTGTTGGCATCATCATGGCAGTGAT
GATGTATATCCAGAAAAAAAGGAGATACGATCGACTACGCCATCATCTGTTGCCAATGTA
CAGTTATGATCCGGCGGAGGAGCTGCATGAGGCTGAGCAAGAACTCCTAGTGGAGCCGGA
CGACACTAAAGTCATGC
>comp362_c0_seq1 len=132 path=[1:0-45 47:46-131]
CCCCATCCTATGGATTCCACCTTTTGCAAAATTATGCTCATCGTACCCTGTCGTTCATAA
GGAGATCTTTCACAATAAAATTGGCAACGACGGATTTCATTGGGGATGCAAACTGGTCGG
GGGCCAGCATGG
>comp362_c0_seq2 len=556 path=[689:0-469 47:470-555]
CGAGCATGTGCTCTCCTTTCTTTCACAGGATCTTTGGCACACAGTGCAAATATTGCCATG
TACTCCAATGGGAGCAGTAATTTTACTAGTGCCTTATGCAGCTTCTGGGCAAATATCTGC
CTCACCTGGTAACATTCATCATTGATGACCAGTGCACAGAGCTGGAATTGTTCCGGTGTG
ATAATTTCATGGTAACAGGGCTCCTGTGCTAGCTTCATTATGGCACTGCCAGCAGCCAAC
CGTAGCCGCGACATGTCGGATTTGCTAATTCTCCTCTGTTCTGTCAGGTCTCCTTCGCTG
ACCAACATGGCGGATAATAACCGAAGGGTTGAATTTGCAGATTTGGACTGGTTGTTCTTC
ATACCCAAGAGCCAACGCACAAGGAGTTTAATGGCTTGAACCTTTGCTAGCACTTCTGGG
GACACCTCTTCATCCGGAGACCACAATTTCCCGTTTTTTTCACCTGTAGACCTGTCGTTC
ATAAGGAGATCTTTCACAATAAAATTGGCAACGACGGATTTCATTGGGGATGCAAACTGG
TCGGGGGCCAGCATGG
>comp363_c0_seq1 len=361 path=[352:0-237 726:238-305 671:306-360]
AAGCTGGGCGGGTCGATTTCATCCTGCAAGCCCTCAACGGAAAGTTTAGAAAACTTCCCG
CGAGGCGGGCCTATGACCCTTTGGAAGACTTTGATCCTCATGCCCGGACAGAGTTAAGGA
AGAACGAAGAGCGATCGGTCGGGGCAAGGGAGAAGCCTTGGTGGTGGCCATATTTCAGTT
CTCTGAATCAGCGGAAACCTTTGTGGTTGCTGAAGCAGAGCTGAACTATTTTATCCTGTG
CCCTGGTGGTTCCCAGTGGTATTTCCATTGCTACCTGGCCCAGAACTGGAATGGGATGGG
ACTCTATTGATCTAACATGGCTTCTCTTATCCTTTCCTGCATTTCGTTTTCTCCTCTGCA
T
>comp363_c0_seq2 len=374 path=[352:0-237 590:238-318 671:319-373]
AAGCTGGGCGGGTCGATTTCATCCTGCAAGCCCTCAACGGAAAGTTTAGAAAACTTCCCG
CGAGGCGGGCCTATGACCCTTTGGAAGACTTTGATCCTCATGCCCGGACAGAGTTAAGGA
AGAACGAAGAGCGATCGGTCGGGGCAAGGGAGAAGCCTTGGTGGTGGCCATATTTCAGTT
CTCTGAATCAGCGGAAACCTTTGTGGTTGCTGAAGCAGAGCTGAACTATTTTATCCTGCA
CCCGTCCCCGGCTACGCTGGTGGTTCCCAGTGGCGTTTCCATTGCTACTGGCCCGGAACT
TGAATGGAATGGGACTCTGTTGATCTAACATGGCTTCTCTTATCCTTTCCTGCATTTCGT
TTTCTCCTCTGCAT
>comp364_c0_seq1 len=505 path=[1:0-504]
GGGGGGGGGGAGGCGAAAAAAGATGTGGCAGGGGTGAGGGAGGAGAGTCCCTTTCCTCAA
AAAGCAGGTAGGGGCCCCCCCCCCCAGGTGGTTCTTTTCTTGCACTTGCCAGCCTGGAGT
GCAAGAAAACAGCAAGTCGGAGCATCGGAAACAAAGGATTTTTTTTAAAAAAAAAGTTAT
ATATTTTGGAAGACTGTATTTATTCCCTAGGCTCTCAGTTGTTGTTTTTCTTTCCACAGC
CCTCCCCTCCTTCCTTTCCCGGCTGCTGCACGGCTGAGAAAGGAGAGCTGGAGGGGAAAG
TGGGGGGGGGGGCTTTCTTATGAGCCGGCGTGGCGTCTCCCTTGTCGCCCACCCAAAGTC
TCCAAATTGGGAGTTTTCCTCTCCCCTCCTCGCCTTCCTTCCTCTGCTGAGCAGCACCTG
CGTCCGTTGGAGCCGAAATTCAGCTCATAGGATCCGAGCTGGGGCAGCCAAAGACCGGGG
GGCCGTTCCAGATAGGAATATGGGG
>comp365_c0_seq1 len=157 path=[775:0-24 487:25-48 511:49-156]
GTCGTAAATTACAGTCACATGACTGTGGGACACTGCAAACAGCCATAAATGTGGACCAGT
TGCCGACTGCCCAAAATGCAGTCACGTGACCAGGAGTGGCCATTGGAACTTCAGAACCGA
GTCTTAAGTATCTTTGGGGGGGCTTCGGATAATCGCT
>comp365_c0_seq2 len=254 path=[336:0-150 487:151-174 823:175-253]
GTTTATGATTCTTATGACAGTTGTTAAACAATTGTCATGGCTATCGTGCAAATCTATTTT
CTCCTAGGGTGGTTTGGGGTTTTTTGCCAAAAACCAGAAATAAAACACCAGAAACCAGCA
GAAAATGTTGCAAATTATGGTTGTTTGACTATGGGACACTGCAAACAGCCATAAAGGTGA
GTCAGTTGCCAGGCACGCAAAATGCAGTCATGTGGACTGCAGGACGTGGGTTATAGCCAT
GATAACTCCAAAAA
>comp366_c0_seq1 len=199 path=[177:0-104 282:105-198]
CTGGGTCACTTAGCTTTATGAAAGGTCCATATTCATTTCCGATTCCTTCTCTTGCTAACA
GTATATTTTTTGTGCACACATTCCCATGTACTAGGTTTTTGTCCTCCAGGTAGCTCAAGG
CACTTGCCAACTGTTTTGCTACTTTGAATTTCCAAGGTGTTGTAAGAACATCACTCCTAC
GGTGCATAAAAAGATCCAG
>comp366_c0_seq2 len=217 path=[353:0-122 282:123-216]
CATGACATGTTAAATGTAAGTTGTTAAAACCTGTAAAAGGCTTGCTTGGCAGCTGTAAAT
AGGTAATGTGTGATACAAAACCCGGAGTCAGAATAGCTATTGGTAGATGGTATCAAGGAC
TTACCAGGTAGCTCAAGGCACTTGCCAACTGTTTTGCTACTTTGAATTTCCAAGGTGTTG
TAAGAACATCACTCCTACGGTGCATAAAAAGATCCAG
>comp367_c0_seq1 len=582 path=[583:0-465 44:466-523 1049:524-581]
TTCCGTGTCAGTGCTGTGATGAAAACCTCAGTGCTACTTAGTTGGGAAGTGCCTGATTCT
TATAAATCAGCAGTACCCTTCAAGATTCTATACAATGGGCAGACTGTGGAAGTAGATGGA
CATTCTATGAAGAAGCTAATAAATGACTTGGTGCCAGACACAAATTATTCCTTTGCACTT
ACAAACCGGGGAAGTAGTGCAGGTGCATTGCAACACCGGGTCTTCATCCGGACAGCACCT
GATGTTCTCCAGACAAAGCCTGTTTCCACCTACAAATATATCCATAATGGACAGTTCACC
CTCACTCTCCCCAAAGTGAAGACTTCTGTGCCAGTCAGGTCATACTACATTGTAGTAGTA
TCAATAGAGCACACAAGCAGTATACTTGCCTCCAGAGTGAACAGTCCGGATGAGATGGAA
CTGGACCAGCTACTTGAGGCCATAAACCAAGGGGCCGCAGAAAGGCGCCAGCGTCGACAA
GCAGAACACCTCAAGCCTTACATTGCAGCCCAAGTGGATGAACTGCCAGCGTCGACAAGC
AGAACACCTCAAGCCTTACATTGCAGCCCAAGTGGATGAACT
>comp368_c0_seq1 len=399 path=[1079:0-165 703:166-398]
TCAGCTTTTAACAACAACAGCAATTTCTTTATTACTCACAGAAGAGCCTTTCTCCCTGTC
CATCACCAAAATCTGCATGGGAAAATTTTGCGGGTACTCAGTCTGCTTCATTTCATAGAT
GTGCCAGAGCAGCATGGACAGCCATCTTTCCTTCACTTCTGAAGAGCTGAAAGTGACGAC
ATAATTTACAGTTGGCCAGCCAATCACAAAAGATGTATCTGGGCTCATTTTCTTCTCTGA
CACTTCACTAAGGCAGGATCCAGTCCATACTTCACTCAGATGAACTTTTTTCTTCAGTTT
CAAGCTGGAAGAGGACTTGGATTTGGCAACAATTAGCATGTTGCTGAAGAGGAACAAATG
CCTCTCTTGGGTTTGCAAGCCCAGAGAAAGCTGGACACG
>comp368_c0_seq2 len=479 path=[457:0-245 703:246-478]
TCCCACAGTTATTTTTCTCAGTTTCTCTTGAAACTGCTTCTGTTTACCTACATGTGATTG
GAGTTGTTTGGGTGAGGATTGTGTGTATGGAATGCCCCCCTTCCCCCTCCCTCGCATCTC
CTCAGTTGCAACTTTGCCCTTGTCACAACCTGGAAGGCACCACTTGTTGATGAGGGCAGA
GCAGACTGGTTGAGTTCATCTCTTGCCTTGGTGGTCCCTTCAAAGAAATGGGTTTATGGA
CATTACCTGAAAGTGACGACATAATTTACAGTTGGCCAGCCAATCACAAAAGATGTATCT
GGGCTCATTTTCTTCTCTGACACTTCACTAAGGCAGGATCCAGTCCATACTTCACTCAGA
TGAACTTTTTTCTTCAGTTTCAAGCTGGAAGAGGACTTGGATTTGGCAACAATTAGCATG
TTGCTGAAGAGGAACAAATGCCTCTCTTGGGTTTGCAAGCCCAGAGAAAGCTGGACACG
>comp369_c0_seq1 len=401 path=[707:0-400]
GTCAGCATAAGGAGGAGGAGGATCAGAAGCATCCGATTCTTCAAGATGACTTTCCACAAC
AAATCCAGGATGTGTTATTTGTGGGATAAATATAGGCTCCAAGGTGTCATTTGTCATTTG
CCTATTTAAGAGAGTCTGTTGTAATCTTATTTTCTGCTCTTTTTCATTTTTTCTTTGTGA
GATTTGCCTTTTTAGCTTGTTCACCTCCGCTTGGAAAGATTCAACAGTTCGCTCGCTTTT
CTCTACATCTATGCATACTGCCTGTACTTTTTCCTGAAGTGCATTATAAACCTGATATAT
AGCCCTGATGTCCTTCATCACTCCATCTTTATCAAAAAAATCAGTACCATGTTCTTTAAT
AACTTTGGTATAGTTTTGAGAAGTATTTGGCACTGAAGAGA
>comp369_c1_seq1 len=187 path=[165:0-186]
GGCACTGAAGAGACCTTATATTCTTGCTGGCTTGTGTTGCCCAGGTTAGGGATAGTAAGT
GACACTCTTTGATTATACCTTCGATTTGGTCTAAAAAGGACATATTCTAAAGCATGTGTA
GAATTATTTGCGGTGGAGATGAAACTGAAGAGAAGGAAGACAAGGTCAGGTACTCCAAGT
ATTTGTG
>comp370_c0_seq1 len=419 path=[133:0-286 44:287-352 420:353-418]
AGAAAAGCCATGTTTAATCCATTGTTATGATTTTCATGGGTTGGTCTTAGGTTCAAAGTT
CAAACACTGATAATGACAGTTTTATAAGGCAAGTACTCCTTGGCTTTTTAATCAGATATT
TAAAATACCTTTACTCAAACACACTACAAGATCTTTAGTAGTACAAATATTTCCTCTCCT
TCATACTTATGTCTTGTTTTTGTTCTGCACTTCATATCAATATAAAGGGAGGAGGAGGAT
CTTAATTAAATTAGTAGCTGATTAAACTCCATTAAGCTGAGGTTGTGGGACAAGGTGAAA
TAAGTTGTGAATTTGCTTTCTGAAATACTCTGACTCATGGGAGAATTGGTTATGGACAAG
GTGAAATAAGTTGTGAATTTGCTTTCTGAAATACTCTGACTCATGGGAGAATTGGTTAT
>comp371_c0_seq1 len=214 path=[240:0-132 373:133-213]
TCTTCCACTACACAATAGATATCCAAATAACAATAAAATATTAATCAGCCCTATACATAT
GTAAACCCAGAATCAATCCATCTCTTTAAAATAACGAGATATTAAACCTTAATTCATTCA
GATCATCAAACAAAATTCAAATTTTCTCCAATTACTTATCATACCTTATCACATCTTTGT
TGTCATACAAAAAGGTCATCTTACTAATTTAAAA
>comp372_c0_seq1 len=190 path=[1:0-130 132:131-189]
GTATCTACAATGATGCCACTCTTTCTTCTCTGTGCTGTGATACTCACATGGAAAAGGAGT
TAACCACAGGAAGTGATGACCTGGATAGACTTCTGGAAATTCACCTGCAACTCTGCCGGA
TCCTTCTGCAGGTGAGGAATACAGTTTTAATCCAGCCAGCTAGAATCTTATGCTGTTTTT
ATTCTCAGAG
>comp372_c0_seq2 len=173 path=[1:0-130 400:131-172]
GTATCTACAATGATGCCACTCTTTCTTCTCTGTGCTGTGATACTCACATGGAAAAGGAGT
TAACCACAGGAAGTGATGACCTGGATAGACTTCTGGAAATTCACCTGCAACTCTGCCGGA
TCCTTCTGCAGAAACTCCTAAAGCCAAACTTAGTTCCAATTGTCCAGGGGAAC
>comp373_c0_seq1 len=173 path=[823:0-172]
CAAAAAGGCGAGGATTTGCAACAACCACTGGAAATCCTGAGGGAGAGCAAGGGAAACTTG
CTTCAGTTACAGTAGCTGAAAAATGGAGGAAGTGGGCAGGGGGACTAGTGCCTCTAAAGG
AAAAGAGGTGGCTACAGGTGGCTCCCAAAGCAAAAAATGCAGAATATGAAGAG
>comp373_c1_seq1 len=359 path=[337:0-358]
GAAGAGAAAACTCACGAGTTGGCAATCCAAGAGGAATTGGCTAAAGAAATTTCAAAACCC
TCTGGTGAAATCAGCTTGAAAACTAAAAACCATCTGGAAAGGTTAAAGAGCCACTATAAA
GCAGTACAGAAAGGTCAATGGCTTGGAAAACATCCAACAGGAGAAGACGTATTTCTTAGG
CTCCTAACAAAAAGACGAGGATTTGCAAAAACCACTGGGAAAAATGCAAGAGAACAAATC
AAACCTACTTCAAGTAAAAGCCCTCTGGAACGATTAAAGAGCAATCAGGAAACATTACAG
AGAGACCATTGGCTTGGAAAAAATCTAACAGAATTTGTTAAACTCCTAAGAAAAAGGCG
>comp374_c0_seq1 len=174 path=[197:0-56 254:57-58 727:59-173]
AGAGAGAGAAAGAGAGAGAGAAAATTTGCATAGATTGTACATTCAACTCAAAAGAGATTT
TTTTTTAAAAAACCCCATTTTCCTCCCTTCTGGTTTTCTGTTCCTCAAACAAACGTAATT
TTTTTTTTTAATTATCAGTGAGGTAGTACCTTTGGTAGCACCCTTGAGCAAAAG
>comp374_c0_seq2 len=122 path=[721:0-4 254:5-6 727:7-121]
ATTTTTTTTTTTTTAAAAAACCCCATTTTCCTCCCTTCTGGTTTTCTGTTCCTCAAACAA
ACGTAATTTTTTTTTTTAATTATCAGTGAGGTAGTACCTTTGGTAGCACCCTTGAGCAAA
AG
>comp374_c1_seq1 len=327 path=[391:0-326]
GTGCAAGAAGAACCAAGAGATCTGGGGGATTCAATGCAGACTGAACTTGAGAAATCCAGC
TGGGGTTTGAAAGAACTTGAAAGACTCTGACTTCTACCAACAGCAACGTTGAGTTCCTCA
AGTCTTCACTGTGGAGTTCTTGCATTCCGTTGTAACCTCACAATTTGCAGTTACTGACCG
GGTTTTATCAGTTTATGACCAAATGCTATCAAGTATTTTACGATTTGTATTTTTTTATGT
TTTATGTTCCACTACTTTTACTGAGGCCTGTCCAAGAAATGTTAATCATGCACAAATAGT
TGCCAAATGCAATATGCACACTCCTTG
>comp375_c0_seq1 len=114 path=[203:0-45 158:46-113]
GGGACTAGAACTCACTGTCTCCTGTTTCTAGCCTGCTATCGTAACCGCTAGGCCAGGGGT
AGGCAACCTTTCATCCACTCACAATGGTTGCAGAGGAAATGAAATATTTTGTGG
>comp375_c0_seq2 len=124 path=[102:0-55 158:56-123]
GTGGGGGTGGGGGGGTGGAGAGGAAAGCAACAATCCCGGATTGGCATTTTATTGCGGCTA
GGCCAGGGGTAGGCAACCTTTCATCCACTCACAATGGTTGCAGAGGAAATGAAATATTTT
GTGG
>comp376_c0_seq1 len=274 path=[252:0-168 421:169-273]
TATTATGATGGGTGATTGGAATGGAGTTATAGATGCAAGTAAGGACAAGAAAGGATTTTC
TAAATCTTCCAATCACGCTAAATTACCTAAAGCATTTTTTGATTTGAAGGACGATTTGGA
ACTCAGAGACATTTGGCGAGAACGGAATGTCGAGGACAAAGATTTTAGGTTTTTTTCGGA
CAGGCATCAATCGTATTCCAGAACTGATTTTTTTCTAATCACCACTGATCTTTTTTCTAG
GGTCAAGAACGCCAAGATTTTCCCTAGAATATTG
>comp377_c0_seq1 len=108 path=[408:0-66 153:67-107]
CTCCCTCCATGGCTCAGAGTGCCGTAGGAACCACGGGAGGTTTAAATTTACCCGCGGATC
AGCTGGCTAGTGGGAAGCTCTCCTCTTGTGGCTGGAAATCCCTGCGGG
>comp377_c0_seq2 len=193 path=[1:0-151 153:152-192]
CGGAGTTTGAAGGCTCTCCACAGACCAGCTGATCCTTGGGTGATTCGGCTAGTTTCAGGA
GAAAAGCCTGCGAGTGCTCTGTTAGCCCTCCGCGGCTCACAGGCTGCCGTAGGAGCCGCG
GGAGGCTTAAATTTACCCACGGATCAGCTGGATAGTGGGAAGCTCTCCTCTTGTGGCTGG
AAATCCCTGCGGG
>comp378_c0_seq1 len=399 path=[223:0-287 98:288-398]
CTGCCCATGCTAAACCTTCCACTGTTTAGAATATTCATTGCAACCTTAAACCCTCCTCCA
ACTTCTCCAATAACATTCTCTATAGGAACTTTTGTATTTTCAAAGTGAACTTCACAAGTA
TTAGATCCACGTATACCCAGTTTATCCTCTGCTTTTCCATTAGTGATTCCACCAAAAGCT
CTTTCTTTGAACCATTTAACATGTAATGCTTTCCATCTTCACTCAAGGTGGCTCTGGTCT
GAATGGATGCAGCATCGCTTCCACTTCCTGGTTCTGTGAGACAAAATGCTGCAATGTGCT
CCCCAGAGGCCAGTTTAGGTAGATACTTTTTCTTCTGTTCCTCAGTGCCTTCAAGTAGGA
GCCCCTTTAGCCCTATAGCCTGATGAGCTGCCAAAGTTA
>comp379_c0_seq1 len=218 path=[196:0-87 414:88-105 302:106-217]
GTGTGCTCTTCCGATCTCTCTGCTGATTAAAGACAGGATGTGGAACCCAGAAGGATGGTC
TTCAGGCTCGCTGGTGGTCATCCCCCAGTGGTGAAGCACCGTGCCAACTTTCCAGAAAAA
AAGAAGCAGCAGCAAAGAACTCACCAAAATAAAACCAAGTTTGGGAAGAAACCTATGTCT
GCTCAGGCCAAATCCTTTGCAAAAAAAAAACCGATCCG
>comp380_c0_seq1 len=148 path=[1:0-83 171:84-147]
TATCTTAATTGCATTTGCACTTAACGTCCATATGTTCAATCAGTATCCTGTTTTTGCTTT
TTTTTTTAAATTTTAATTTCCCATCAGTGTTCAAAATGTCTCTATCGCTTATAATTTCTC
ATAATAAGTTATATTTGGGTAACCAAAA
>comp381_c0_seq1 len=171 path=[278:0-96 62:97-125 17:126-170]
GTACCTTAGCGGTCTTCTAGTTCAATCCCCTGCCACCTGAAATAAATGAATGTCCAATCT
TTTCTTGCCAACCTCCAGCGATGGAACATCCAGAAGGCAAGCTGTTCCATTGGCTAATTG
TTCTCACTGTCAGTAAATTTCTCCTTAGTTCCAGGTCGGATTTCTCTTTGA
>comp382_c0_seq1 len=142 path=[120:0-141]
TGGTAGGTCCAGTGCTGATCTTGCAAAAAGATTTCCTAAACTGGCATCCATTTTTATTTC
AAATACTTGAGATATGACATAAAACATCAGCAAGAACACAGCCACTGCTATTACCAACTT
TGCTGCTCCTGCTATTCTCATG
>comp382_c1_seq1 len=206 path=[422:0-205]
GCCATTTACTAGGGCTATATTAATGCCCCTCCCCACGTTGTTTTTAACACCACTCATCAA
GACATTGTCTTCTACACATATTTTAGGTCCAACAACGTTGGCTGCTCCACTTGCCATTTT
GAAAGCAAAATGATTTGCTGGACATGATTTTGTCGTTCCACATTTATACCTTGGAGGCTT
TGTAGTTCGCAAGGGTAGGTCCAGTG
>comp383_c0_seq1 len=106 path=[252:0-35 132:36-59 156:60-105]
TCCATCACTGGAGGTTTTTAAGGCGAGACTGGGCAGCCATTTGTCCAGGATGGTATAAGA
ACTCCTGCCTTGGACATGGTTGGACTAGAGCAGTGGTTCTCAACCT
>comp383_c0_seq2 len=103 path=[90:0-41 132:42-65 311:66-102]
GGGTGCTCCATCCCTGGAGGTTTTCAAGAAAAGATTGCACAACCATTTGTCCAGGATGGT
ATAAGATCTCCTGCCTTAGGCAGGGGGTTGAACTAGAAGACCT
>comp384_c0_seq1 len=588 path=[1:0-205 430:206-587]
GTTTTTTTTTTCTTTACTTTTTTTCTACTTTTCCCACAGTCTCATGCCTCAGAGGGAAAG
AAGGAAAGGGGATACTTTACAACAAAAGCGCTTATGCACAACCCTTAACCCACGAAAGAG
AAGTGTGCTACGTTGAACAATGAAAATTCAAGAGAATGCAGAGAGAGAAAAGAGACATTG
TTTTCAATTAAAGCATTGAAGATTGATTTTTTCTTTCTTTTAAAAAGTGGTCTATTTTAG
CTCTTATACAAGAGTGTTAATTTATTGTCACTACAACAATGTTTTTTTACTGCTTTAATA
ATGGCCGGTAAATTTTAGCCTTTTATCTAATATCTCTTTTATCAAGAGAATCTTTTTTTT
TACAATGCTTAGGGATAAAATGTGATGGCAATCATTTAATCTTCTGTCCAACAACTTATT
GGGGGAGTGTATATATTATTTGTTTGGTGTATAAATTTTCATCCAAAAATGGTTCTCTTT
TATGATGGAAACGGAGAAATTGGGAAAGTGTACTCTTCTTCCCTTCATCCCCCCAATAAT
ATGATTGCTTTTTGCATACATTAACTATCCTAATTGTATTAGGATTTT
>comp386_c0_seq1 len=101 path=[294:0-46 200:47-63 217:64-100]
GGCTTCCCCCATTGACTTTGCTTGACAGACGGTCGCAAAAGGGGACACTGCGACCGTCGT
AACTATGAGTCAGTTGCCAAGCGTCTGCATTTTGATCACAT
>comp386_c0_seq2 len=101 path=[116:0-83 200:84-100]
CAGGTGAGTCCAGCTGGTTCCCCTTTGCAAGCCAGTAGTAGCTGGTGGCCACTGCAAAAG
GGGAGGTCACGTGACCCTGAGACGCTGCGACCGTCGTAACT
>comp387_c0_seq1 len=527 path=[927:0-526]
AACAAGAACTGGATGACATCCTTAAGTTTGGTACTGAAGAGCTTTTCAAAGATGAAGCTA
CGGAGGGTGGTAAGAATCTGTGCAGTGTAACACAAAGGGATAATAAGGAAGGTGAGGACA
GCAGTGTCATCCATTATGATGATAAGGCAATTGAACGACTTCTGGATAGGAACCAGGATG
AGATAGAGGATGCAGAACTTCAGGGCATGAATGAGTACCTGAGTTCCTTTAAAGTAGCTC
AATATGTGGTGCGTGAAGAAGAAATGGGGGAGGAAGAAGAGGTTGAACGTGAGATTATCA
AGCAAGAAGAATCGGTGGATCCAGACTATTGGGAAAAACTGCTTCGCCATCATTATGAGC
AGCAGCAGGAAGACTTGGCTAGAAATCTAGGCAAGGGGAAGCGCATTCGTAAACAAGTCA
ATTATAACGATGGCTCACAAGAAGATAGAGACTGGCAGGATGACCAATCAGATAATCAGT
CCGACTATTCTGTTGCCTCTGAGGAAGGTGATGAAGATTTTGACGAG
>comp387_c1_seq1 len=234 path=[212:0-233]
GATGTCATCCAGTTCTTGTTTGGACATAGAACCAGTCTTGGAGCCCAATCCTGGTCTTAC
TACAAGATGTGTTAGCATCATTTTCTTTTTGGCCACTTGTGTGATTCGCTCTTCTACAGA
GGCTCGTGTAACAAAGCGATAAATCATCACTTTCTTGTTTTGCCCAATTCGGTGAGCACG
ACTAAAAGCCTGGATGTCATTGTGTGGATTCCAGTCAGAGTCATAGATTATTAC
>comp388_c0_seq1 len=153 path=[1:0-105 107:106-107 479:108-152]
CACCCGCGAAAACCCCAGAAAACACACACACACACACATTAGAGGTTTTACAAGAAATTA
TTGCAGTGATTTGAATCAAATCGAGCGTGGCCCCTTTAAGAGGCACAGACTTCAACTCCC
AGGATTCCCCTCCCAGGAATTCTGGGAGTTGAA
>comp388_c0_seq2 len=121 path=[359:0-118 107:119-120]
GCACAAACAACGGTGGCTCACAAACTTTTAACAATTTGGTGCATCGTGGTTGAATTGGTG
ACACTCATTTCAACTCGGCTAAGAATTGGGTTTTTCAATCTTGGTAACTTTTAAGGGGGA
G
>comp389_c0_seq1 len=285 path=[263:0-284]
GATGCTTACTTATCTTAAGTAAATGGGTATGTTAATTGTTGGATTCTGGAATGTATTATA
CTTTCAACTGTTGGAGATTTTCCTAGGTACAGTTAAGTTCAGTACCCGGCCTCAGTTTCA
GAAATGATGGCAATATCAGTTCAAAACAAGGCCAAATAGTTTGCATTTTTATGTAGACAT
TTTAAAGGAATGGAACTGTATTTTATTAAATGTTGTGGAAATAATTAAAATACTAACAAG
AATTAGTAATAAGCCTTAGTAGGTTTATCAAGGAGCATTGGAGGT
>comp389_c1_seq1 len=174 path=[676:0-173]
CATTTAGTTAAGATAAGTAAGCATCATTACACACTTAAGATAGGCATGAAATAAATTATG
GTCGGTCACATACATGGAAGTCACATCATATTACAGGCCTGAGTCATCAGGACCTTAATA
TAAGCACAAGCAGTCAAAAATGTGATATTCACAAAAGAAAGCTCCTAGCTTAAG
>comp390_c0_seq1 len=313 path=[51:0-274 11:275-289 355:290-312]
AAGGTTCGCCATCACTGCTATAGGGACATCCATGAAGTGCTCTTGTCTGATGGCATTGAA
CCTTAAATACGGATAGTCCTTAACTTATGAGCATTCATTTAATGATTTAAAACTACTAAA
AAAAAAGGGATCAGTTGCTCCTCACCTTTATAACTCTGTGTTCCCCAGTCATGTGATCAA
AATTTTGCATATTTACAAAAGCGGCTGCACCTCCAGTCACATGTTTACCACATATGACCA
CCTCAGGGGGTTTCAACAAGCGAAGTCCATGGGGAGGAAACCAGATTCGCTTAACAACTG
CCTGATTCACTTA
>comp391_c0_seq1 len=269 path=[247:0-268]
GTCAAATTCAAAATTGCACCAAAAAGCATGGGGAAGGTCTGATAAGCTCTTGTTAGGTTT
TCAGTTTGATTCCTAGCAATGGCCATTCCTTCAACAACTTTTCTACACTCTTTCCTTGGG
GGTGGACAAAGTTAGGAAGGGCTGCTGAGTTTTAAAAGTGGAGGGAAAATGGCTGTGATT
GTCCTCTAGAAACATGCAGGAGGCAGTGAAATGAAGAAAGAGCTGTGATGAACAAGCACA
CAGCAAGATCCTTGTTTCCCGTGTTTCTG
>comp391_c1_seq1 len=273 path=[743:0-272]
AAGGGCCAAGCTTGAAGACCCCTTTTCCTAAAGGAAACTCCTTCTCATCCCCATATGTTG
CAATAAAACAGCGGGGGAGGGGCATGGGAACAGAGGATTGGAAAGGAAGGGCTGAGAGCC
TACATTCTTTGGAAAAGAGCCACAAAGCTACTTCCTGCAGTTGCGCTTTCTTCACTGGTC
CATTTTCTAATTCTTTACATTCACTGTCTTTCTACATAAAGGCTGAATCTGACTAGGGAG
TGAAAAGATGGCTTCTCTAGCACTAGTCAAATT
>comp392_c0_seq1 len=520 path=[498:0-211 710:212-519]
TCTCTGGGATTTTTGGTAAGTCAGCTTTTTATGTATTGCTTTATTTTTTCTTGAGAGGTT
TCCTCTGTATCATAAAGTGTCTCATAAAATTCTTTGATTATTTTTTTAATTATGTCGTTT
TGAAATTGTAAATCACCTTTTGAACCTTGCAATTTATTTATCAATTTTTTCTCTCTTTTT
TCAATTAGTATGCTAACCACCTACCCGGTTTATTAGCGTTTTCAAAAAAGTTTTGTTTTG
CCGTTTTAATTTGTTGGGCCATTTTTTTCAGCCTCTGCTAGGTTTAATTTATGTTTTAGG
TTGGTGATTTCTATAGAAGGGCATGGAATAGACACTATGTATATTATGGAGAATACTCAG
AGTTTGGAGAATGCCAGAAACACATGCAATCTTAGAAGAATTGGGTGAAAATTCTTCACA
GTTGTGTGATGTATACCTAAAATAGGAAAAATGAAAAATAGGAAAAATATTCATAGTTGT
ATGATGTATATCACTGTATATCCAAAAATTTAGTATGGCG
>comp393_c0_seq1 len=377 path=[1:0-376]
TGAGAAACCAGGCAAAAACAGCTGATGGAAACTTTGTGGTCCTGGCAGAAGACCTCCAGG
AGCTTGTTATGCGTCTGACACTTCTTCTGCTGAAGTTCCTTCACAGGTGGAGACAACTGG
TGGGTCTTAAACGCTGGGCTCTCCAGGTGGGGCCTCAGGTGTTCCTGGCAAAAGGAAGCC
ATGCAGGTGAGGCAGGTCTTGGCCGCCACGACCACCAAGCAGCTGTCGCAGGCCACTGGA
GAGGGAGCCCTCGGCTTGGGCACGCTGCTGTCCGCCTTCTTCTGCTTCTCCTCGCATGTC
CCTTTGGAGGGGCCATCTTGGCTGACCTGAAATTGCTCCACCACCTTGCAAAGCACCGTG
TTTTTCTTCAAGTCAGG
>comp393_c1_seq1 len=192 path=[878:0-191]
GTCCGTTTAAAAAAGAATTCTTTCCTTACGCTGAGTTGCTTTTGCTGCGCTCGTACTTGT
TCCAAGGACTTAGCAGTCTTGTCACTGAGGGCACAGAGTTCTGCTAATCTCTTCTTCAGC
TGTAACTTCTTTGTTTCCTTGGCCTCTTGTAACAGGCTAGTTGAGCAGGTCTTGTGAGAA
ACCAGGCAAAAA
>comp394_c0_seq1 len=142 path=[107:0-69 177:70-141]
TTTCCTTTTTTTTTTTTTTTTTGGGTACCGTTGTAACTTCAAACGGTCCCTAAACGAACT
GTTGTAAGTTGAGAGTTACTCGTAGAGAGTATTTCGTATGATGTTAATAAAGGGAAATTT
GTAATAGTAATATTCCTGTTCA
>comp394_c0_seq2 len=188 path=[619:0-115 177:116-187]
TTTTGATCATGTGATCATGGGGATACTACAAAGGTCGTAAGTGTGAAAAGTGGTCATGTT
GCTTTTGTCAGTGCCGTTGTAACTTTGAATGCTCGCTAAACGAACTGTTGTAAGTCGAGA
GTTACTCGTAGAGAGTATTTCGTATGATGTTAATAAAGGGAAATTTGTAATAGTAATATT
CCTGTTCA
>comp395_c0_seq1 len=288 path=[630:0-287]
ATCAGGTGTAGACACGCAGTAACCTCAAGCAGCAAGTGCCGACAAATCGCAGCCTTTCCA
AATCCAGAAGGGTGGCCGTGTACTGGAACCCCTTCAATCCTCGAAGTTCTTCCACGCCTA
AGACTAAGGTTGTCCAGCTCCAATGAAGGATACTCAGCAGCGATTCAAAGCATTCCACGG
AAACGGTTCTTGCAAAAGATCGCTTTAAAATGTGCACTGGCTCGCTGGTTTGCTGCTTGC
CTTTGGATGCGCTTCCATCACTTATTGGCAGCCTGTATAAGAGTTGAG
>comp395_c1_seq1 len=205 path=[183:0-204]
GAGGGTATTGTGGCATTCCTGGAGGGCAGCTTCCAACAGGCTCAGGGGCTGAGTGAGGTA
GCCTTGAGGGTCATTGTCCAGCTTGATCATGCAATGGTCGACTCCCTCCGACAAGATTTT
TCTCAGCAGGGTTCTCGTCTTCCCAATGCAGTCTGCAAGCCTGCTGCTTTCTTCGACAAC
AGCTTTGGCAGTGGCTGAAACGGGA
>comp396_c0_seq1 len=269 path=[1108:0-126 334:127-150 358:151-268]
AAAAACACCTAAGGGGTTTGCAGTCATCAGTAAACATAGATATTGTCTTCCCTAATCAAA
TAAGTCAGTTTGGTCGCCTCAGCAAGTTTTAGCATCTTCACCAACCATTGTTCCATGGTG
GATAATGCCAAATCTTTCCATCTTTGTGCATTCAATAACCTTGCTACCGTTATCAATAAA
GCTTCCCAGTCTCAAAATGGAAATTACAGGATTTTACTTTCAAAGATCTTCTGAGAGAGC
CATTAGGAAGTTTACTTGGGACAGATCGG
>comp396_c0_seq2 len=357 path=[1:0-332 334:333-356]
GAAAAAGAAAAAGAAGAACGAAATCAAAGAGAAAGCTAAAAGTTCAAGGAAGGGGAAAAA
ATAAAAGAGAAATAGAAAAGAGATTAAAAACATAGAAGCAGTTATAAATACAATTATAAA
TTTACTTCTTGCTCTATGGTTACATCTTTTTTTTCCTAATTATTAAAAATATAAATCAGA
GGTCATTTTTTTTTTTGTTTCACACATAGTCTCCAAAGGATTTCCAATCAGCTGTAAATA
TAGAGAACATCTTCACCCTCAATAAAAAAAGTCAACTGGCCATCTCAGGCAGTTCTGTTA
TCTTCACCAACTTTCCTCCATTATGGTGTACTACCAAATCTTTCCATCTTTGTGCAT
>comp396_c0_seq3 len=227 path=[1108:0-126 334:127-150 1258:151-226]
AAAAACACCTAAGGGGTTTGCAGTCATCAGTAAACATAGATATTGTCTTCCCTAATCAAA
TAAGTCAGTTTGGTCGCCTCAGCAAGTTTTAGCATCTTCACCAACCATTGTTCCATGGTG
GATAATGCCAAATCTTTCCATCTTTGTGCATACAATAATCTCACGGCAATTATCAGGTGC
AAAACAAAATTCCATGACTTTTTTTCCCAACTGTTTGTCTATTAATC
>comp397_c0_seq1 len=350 path=[911:0-349]
GCCTCTTTAGCACCTGCAGCAGCCACAATGCCCAGAGTGGGGGGGGCACAGCCCTGGAGC
CCTTCAGGGGGAGCGGAACAAGGATTTCCACCCTTCAGGGGTGGGGTGAACAAGCCACCT
ATTTTCAGTAGGGTCTTTCAGCCCAACCTCTAAGGCTCTAGGGCTGTGGTTGCTGCTGCC
CCAGGTGTGGCTGCCTCCCAGCCTCTTCTGTCCCCACCCCGAGACCCTCCCAGTGGGGGG
GAGGCAGTGGGAAGAGCTCTGCCCTGGCCTCACTCCCACGGCTGGCCCCATAAAGAGGCC
CGTGGAAAGGGCCACTGCAGGGAGGGTCTCTCTCCACCGTGAGAGTCTCA
>comp397_c1_seq1 len=478 path=[1:0-477]
GGAAGAACCAGGAACGGGGGGGGGGGCTGGTGGAAAGTCTGGCTTCCTCTGGCTCTGCTG
AGCTCCAGGCCAGTCTGGCACCCCCCACCAGATGTGTGGAGATGCAGCTTTCAGGGTCCC
CAGGCCCCCACAGTCACACTGGGAGCTGCAGTCTCAGACAATTTGGGGGGGAGCAGCCAA
AACAGCTGCAGAACATGGGGGTCTCAGCTGCAACTCTGGGCAGGAGGCATTTCAGTCCCT
GGGCAGGGGGGCTTCGAGGAGGACCCCGTCCAGCTTGGCTTGCCCAGAATCTGGCCAGAG
CTGTGAGGGTCACTTTGGTCCCAAGCCCTTCCCAGGGGGGTCTGCATGGCCCTCTTTCCT
TGCTCCTCCCCCACAACCTCTGGCCCCAGCCAGCCCCCACCCCCTTCCCCCTGTGCACAG
CCGTCTTTTGCAGCTTTCTGTGCTGGGGGGGCAGATTCTTTGGCTTGAGACTCTCACG
>comp398_c0_seq1 len=293 path=[193:0-177 371:178-191 455:192-292]
AGCGGGGCTGGCGGCTGGTCGGTACCCCCCCTCATCACCGTTGCTGGTGAGGCCGCCCAT
GGTGCACCCGGCCTTGGCGCCCTCCTCTTGCGACGGCAAAGTGGCTGAGGACATGGAGGA
GGCGGCCGGGCCGGGGGTGGCGGGGACCCCCGACGATGCTGCAGTGGCCACCACCGGAGC
CGCTGCCTCCTGTCCTGCTCCCTCCCCACCCGTTCGGCTGAAGATGCGGCGGGGCGGCAG
CTGGGCTGTGGGTGGCGGGGACCCCCAACGATGCTGCTGTAAGAGAGAGCGAG
>comp399_c0_seq1 len=112 path=[1039:0-111]
AGGACAGCAGTTCCTTATCCTCCAACTGTTGCCGATCTGCAGCGAATGTTCCCCACCCCG
CCATCCTTAGAGCAGCACCCGGCTTTTTCACCCGTCATGAGCTACAAAGACG
>comp399_c1_seq1 len=542 path=[520:0-541]
GATAAGGAACTGCTGTCCTTGCATCCTTGCTTAGATGCCGCTCTTCAGCTCCCACCGCTG
GCATTTTTGATGATCGGAGGGGAGGGGAGACAGCGCCAGGCTCATCTTCATCTGAATTAT
CAAAGAGATTATCCAAATCATGGAGAGAAGGAGCCAAGTCAGTGACTTGTGTTAAGCTGC
CAGAACCAGCTCGGCCAGCAGAATTATCTTGCCGCGTATCTGTCTTAGGTGCAGAACTGA
AGATAGACATTGCATCTTTCCCATCGGGCAGGGTGGTTGAATGGCCTCCTGAAGTCAGCT
CTTTAGCTGCAGTTCCATCTTCTGGCTTATTCTTCTTCAGAGATTCTCGATCAGTCCCAA
GTTTGCATTTTTTAGTGCCCGTGAAGCTGTATTTGATGTCCCCATCCTGAAACGTGTACG
GATCCGTGGCATCTCCCAAGCATTCACCAGATTGAGGAATTAGCGGTAAGGGGTCCAGGT
AATTCACTGCTGGAACAGGTAGGGTCTCCTCCACAATTTTAAATCTTTTATTAGGTTGTG
CT
>comp400_c0_seq1 len=557 path=[475:0-225 701:226-255 1025:256-285 1078:286-315 731:316-556]
ATCGAACCGTCATGAGGAGCAACTATGACATGCTGGTCTCACTGGATCATGCCATTTCCA
AGCCTGATATCCTATCCCAGATGGAACAAGGGGAGGAAGTGCGCATGGAGGATTCAGAAG
TCTTGGAGAACCGGGAGGTACCTAAAGATCCCAGCTGCACAGCTTCCCCTGTGGATGTGG
CAGAGGTTTCTTCTGGAGAGGGAGAGGTGGAGGAAGAAACTAATCCGTTTGTTGATGTAG
CAGATGCTTCTTCCGGGGATGGAGAAGCCGAGGAAGAAACCAACCTGTTTGTTGATGTAG
CAGATGCTTCTTCCGGAGATGGAGAAGCTGAGGAAGAAAGTAATCTGTTTGTTGATCAAG
AGAATTGCTATGAAATGAGCTTCATTGATAGCGCTGGCCTTGAATATCAGATTGTTCGAC
ATAATATTAAGGAAGAAAAAGAAGAACTGCACATTAAGGAGGAACCATGGTCTCCTGGAA
GCCCCGGCAGTGATGAATATCCACCTGTTGCAGTCACCATTAAACAAGAAGAGGAGTTGT
GCATTGAGGATCCGGAG
>comp401_c0_seq1 len=894 path=[872:0-138 1011:139-893]
AAAGGAGCTAAACCAGTAGTTGTTCTGCAAAAGCTTTCTTTAGATGATGTACAAAAATTT
ATTAAGGACAGAGAAGACAAATCAAGAAGCTCTTGTTTCAGATCTAACAAAAACAAGTCA
TCCAAATCAAGTAAAGGTAGCATAGATCAGTCAGTGTTAAAGGAATTACCTCCAGAACTA
CTAGCAGAAATTGAATCTACCATGCCACTTTGTGAACGAGTGAAAATGAATAAACGTAAG
CGTAGCACAGTAAACGAAAAACCAAAATATGCTGAAATTAGTTCTGATGAAGACAATGAC
AGTGAAGAGGCTTTTGAAACTTCTCGGAAAAGACATAGAAAAGATAGAGATGATGACAAA
GCCTGGGAATATGAAGAACATGACAGACGTCCTGGAGATCATAAAAGGAGTAGCCATTAT
CATGAAGGAAGGAGGAGTTCTGGTAGCAGCCGATACCGCGCTCGAAGTCCAGAAGATTCA
GACATGGATGATTATTCTCCTCCGCCTAGTCTCAGTGAAGTGGCTAGAAAAATGAAGAAA
AAAGAAAAGCAAAAGAAAAGGAAAGCTTATGAACCAAAGTTAACTCCTGAAGAAATGATG
GATTCTTCTACATTCAAGCGGTTCAGTGCTTCAGTTGAAAATATTTTGGACAACTTGGAA
GACATGGATTTTACTTCATTTGGTGACGATGATGAAATGCCTCAGGAGTTATTACTAGGG
AAGCATCAACTTAGTGAATTGGGCAGTGAATCAGCTAAAATTAAGGCCATGGGCATTATG
GATAGGCTTTCAACCGAAAAAACAGTGAAAGTTCTGAACATCTTAGAGAAAAATATTCAG
GATGGTGCAAAGCTTTCAACTCTGCTTAATCATAATAATGATACTGAAGATGAA
>comp401_c0_seq2 len=216 path=[872:0-138 1766:139-215]
AAAGGAGCTAAACCAGTAGTTGTTCTGCAAAAGCTTTCTTTAGATGATGTACAAAAATTT
ATTAAGGACAGAGAAGACAAATCAAGAAGCTCTTGTTTCAGATCTAACAAAAACAAGTCA
TCCAAATCAAGTAAAGGTAAGATTGCAAAATTTTATCCAATACATTTAATGTCCTGATGA
GTTTGACTATAAATATTTAAAAAAGTTCCTTTCCTG
>comp402_c0_seq1 len=167 path=[1:0-133 135:134-166]
TGGGGGTTTTGTTATTATAGCTTATTTTTGTTGATTTGCTTCACTTTAACATTGGTTTAC
CAAATTCTCAGCTCACTCAAGGTCTTCATCCAAAACACACAATGCAACTGGCCACTGTAA
CACAGCAAGGATCCATGGCAATACTGGAGAGAAATATATCACAGAGA
>comp402_c0_seq2 len=306 path=[1:0-133 312:134-305]
TGGGGGTTTTGTTATTATAGCTTATTTTTGTTGATTTGCTTCACTTTAACATTGGTTTAC
CAAATTCTCAGCTCACTCAAGGTCTTCATCCAAAACACACAATGCAACTGGCCACTGTAA
CACAGCAAGGATCCTTGGCAATACAGCTAATTGATCTTTGAGTCAGACTTCAAACCTGGG
TTAATGGCTGATTTATCTGAGCTGCTGCAGGAGATCAGCAGAGATGGATCTGTGTTGTCA
GAGAAATTTTGCTGTGGTCCTAGGAATCCTGCAATTCTTGGAAGGATGTTTCCATTCCCA
TCTTGG
>comp403_c0_seq1 len=507 path=[485:0-176 662:177-210 696:211-506]
GGCCGCCACACCACTCTATAACGTGATTCAACTATAGCAACAAATCCTGTTCTTTAAGTC
TGCATTAACATATGCAAGTCAGACTTAAGAAGCACTTTCTAATATGAGGCTTTATTTTAA
GAATTGGTAGCTATGAGCCATAACCTTGAACCCAAGGTTGCCCCCTGCCATTAAATGGAC
TGGTTTTTCATTTCCACTTCAGCCCCCCAAATCATTTTTAAATAAAATGCATTCAGTATG
CTTAATTCTGATATATTGTAGATGCCGATGCAACTTTAAAACCCATCCTCAAAGGAAGAA
AAAGTTTTAAAAAGGCTTTCTGGAGACCCAATTGTCTCGAAACAGAATGCTAAGAATTGA
GGTTGATTACTATATCTGAGCTATGTGTTAAGGATGATTGAGTCCACATTTGTAGTGAGG
GGAGGGATTGTGTGGAAAATGCTCTTGGTTTCATAATTCAGATAGTTTGGGGCAGGAGTG
TCGAACTTTGGCAACTTTAAGACCTGT
>comp404_c0_seq1 len=291 path=[145:0-146 42:147-218 292:219-290]
TACACAACAGCAGTTGCAGGCTCAGCATCTCTCTCACGGCCATGGACCTCCAGTGCCTCT
TACCCCACACCCATCAGGACTTCAGCCTCCTGGGATCCCTCCGCTTGGAAGCAGTGCTGG
CCTTCTTGCCCTCTCAAGCGCTCTGGGTGGGCAGTCTCACTTGGCAATAAAAGATGACAA
GAAGCATCACGATGCAGACCACCACAGAGGTGAGAGGCATGGGCAGTCTCACTTGGCAAT
AAAAGATGACAAGAAGCATCACGATGCAGACCACCACAGAGGTGAGAGGCA
>comp405_c0_seq1 len=277 path=[255:0-276]
GGACAACCGCATCGCGCCCCAAAATCTAATTGCCAAGATACAATCGGAAGATAACAAAGG
TGTCTGTAGCATTTTAAAAGACTGGTGAGATTTATTACTGCAATCCTTAAAATCGGTTAC
TCCCCCAAATATGCAGGACAGCATTGTTTTCCTTTTAGAAAATACCAAGTACGGGAGAAA
CCAGGACCATTTCATAGTTGGGAGACCACAGACTTTTTACCATTACTGAATATTAAGTTT
TTGAAAATTATTCAGGGGCTTTTAATAAAAATGTGAG
>comp406_c0_seq1 len=608 path=[586:0-358 945:359-607]
TCGGTCCTAAAGCCTGCACTGTTGTGTTTTTCCTGTTTCCTTAATATCAGATGAATCTCG
TCTTTGAATCAGCTGTCTTCTAATAATTGGACCTCTCTGCATTCCAGAAATGTGAAGTTG
CTTGCAGGAACTTAAAACTCCCTACATGCAAATATGGCGGGCCTAAGCTATGAGAGAGCT
AAAGGCCTTGAGATGGAATTACTATAAATTGGTCCTCTGCCAAGAGAGAAATTCCTGCAG
GATTTCTCACTCTAAAACTTCAATTCCCAGCATCCACCTTGACTCTGTATTAACCAATCA
AAGATTTCTGAGATAAAAGTCATGACTTGTGTAGGTTTTCACTTTAAAAGAGTAAAGATG
AGGGACCCTGAAATGTATCCACCCCGGAAAGAAAATCAAGACCGTAGTTCAAGGAGAGAC
ACTGTGGAAAATAAGCGTCAGGAGGATGAGAGTAAAACAATTATGTTAAAACGCATTCCT
CGCTTCACTCCACCAGAAGTGATTGTAGGACTTTTAGCACCATATGTCCGTCTCTCTACT
TCAAGTGTGCGGGTAATGAAGAACAAAGCTGGTCGGATGGGCTACACCTATGGTTTCATT
GAGCTCGA
>comp406_c0_seq2 len=387 path=[1171:0-137 945:138-386]
GGAATCTGTTGAAGACCCTGCTCCATCCCAAGAGCTGCCATCTCAGAAGCCAGATTCTGA
GCTGCAATGCCTGCCTCAAGAATTTGAACCCAAGAAGAAGGATAAAAACAGAGAAGAGTG
GCTCACACAAGAAAAGAAGAGGGACCCTGAAATGTATCCACCCCGGAAAGAAAATCAAGA
CCGTAGTTCAAGGAGAGACACTGTGGAAAATAAGCGTCAGGAGGATGAGAGTAAAACAAT
TATGTTAAAACGCATTCCTCGCTTCACTCCACCAGAAGTGATTGTAGGACTTTTAGCACC
ATATGTCCGTCTCTCTACTTCAAGTGTGCGGGTAATGAAGAACAAAGCTGGTCGGATGGG
CTACACCTATGGTTTCATTGAGCTCGA
>comp407_c0_seq1 len=229 path=[1065:0-228]
TTCTTTTGGAGCTCCTTGTTTATCCTCATAAGCAATTCATGACTTGTTTTATCCTCCATG
TTTAGATCATTCCCCTGGTTCAGTTTTCTGGCCAATCGGTCTGCCAATTGGTTCCCTTCT
GCAAGTTGCTCACGGAAGCTCTGACCCAAGTAGTAGTCAATGTCAGTGCCTCGTAGAAGC
TCTTCAAAGGATTTGATGGTGTCCTTGAAGTATTTGTTTAGCATATGAG
>comp407_c1_seq1 len=452 path=[430:0-451]
GTGGCAAGCATGACGGCTGTTTTTGGAAGAGATAATTTTGCCACTTTCTCCAAGTTGCTT
CTGTAGCATCTGCAACTCCTGCTGTGTTTCAGTCAGGGAGAAGGCTGGTATTCTGCAGCA
GCCAAGCAGGGGCCTTGAGCATGAAGATGGGGGTCCAAAAGACACGCAGGAGGATGGTTT
TTTGTCCAGTGAAGCCAAAAGCAAACCTGTTGGCTTGGACAAGGAGTCATCATAAATGCC
TTTGTTTAGAACACTGTAGACTTGGCCTTCACTTATATTATTTTCACTAAAGGCATCCAC
ATCAGAGCAGACCTCTGGGCCATCAGAGAGGAAGGAGATGTTGCTATGAGAGCAGGGTGA
CTCAGAGATAATATGGCTACTGGAAGGGGTCACTGAGCGCTCTTGCAGTTTTGCTTGGAG
AATCTTGATGGATTGTTCTTTCTGGAGCTCCT
>comp408_c0_seq1 len=243 path=[221:0-242]
TTTCTAATTTCTGGTTTCTTCTGTGGAAATTAAAACAATTATTTCCACTGATACAATTGA
ACTCATAAAAATAGTCATACAAGGTTGCAATTTTGTGTGTGTGCTCTAGGCACACTTACC
TGTAAAGTTGGCTTCAATTATGTAGGCAATGAACAACGCTATGTATATTTTTGTAACGTT
GTCCTACCTAGTCATTTTATGCATAGTACAAACTACAAATCCTACAATGGCAAACAATTG
CAG
>comp409_c0_seq1 len=956 path=[934:0-897 1832:898-955]
ACCGCGGCTGCGAGCCGAGCAGCACCGGTGGCCGCTTGGGGGGCCTATGGTTGGTTTCCG
AAGGAGGAGGAGTTGGAAGTTGCCGCCGCCGCCGCCGCGGGAGCCGCGAACGCGGCAGCT
AGAGCAACATCCCTGCGGGAAGAGACAATGGAGGAGGCCTGGGCTGGGCGCCGGCCTGCC
GGCCTGAGGGGACGGATTCGGGAGAGAGACAGCGACGGGAGCGCCCTGGCCGCGGTCACG
CCCGAGCTCTTTGAGGAGCCCTTTGTAGCAGATGAGTACATTGAACGCTTGGCATGGAGG
ACTCCCGGTGGAGGCTCTCGAGGTGGCATGGAAGTTTTTGATCCCAAAAGATTGCAAGAA
GAATTTGTGAATCATATCAATGAGTTGAAGTTGTTGGATGAACGAATCCAAAGGAGGGTG
GAAAAATTGGAGCAACAAGTCCAAAGGGAAGCTAAGGAGTTTGCCAAGAAAGTACAAGAA
CTGCAGAAAAGCAATCAGGTTGCCTTCCAGCATTTCCAAGAACTAGATGAGCATGTCAGC
TATGTGGCAACTAAAGTCTGTCACCTAGGTGACCTGCTGGAGGGGGTAAATACACCAAGG
CAACGGCTAGTAGAGGCTCACAAACTGATGAAATACTTTAATGAGTTTCTAGATGGAGAG
CTGAAGTCTGACGTTTTCACCAATCCTGAAAAGATTGAAGAGGCAGCTGATATTATCCAG
AAGCTGCATCTGATAGCACAGGAATTACCTTTTGAAAGGTTTTCTGAAGTAAAATCTAAA
ATAGCAAGTAAGTACCATGACTTAGAGTGCCAACTAATCCAAGAGTTTACCAATGCACAA
AGAAGGGGGCAAATCTATAGGATGAGAGAAGTAACTGCAGTTTTGCTACATTTTAAGGTA
AGAAGTCTGTCCCCAAGGCTGTAATGTTAAACATATTTACAGAACCTCTTCTGTGG
>comp409_c0_seq2 len=1104 path=[934:0-897 1890:898-1103]
ACCGCGGCTGCGAGCCGAGCAGCACCGGTGGCCGCTTGGGGGGCCTATGGTTGGTTTCCG
AAGGAGGAGGAGTTGGAAGTTGCCGCCGCCGCCGCCGCGGGAGCCGCGAACGCGGCAGCT
AGAGCAACATCCCTGCGGGAAGAGACAATGGAGGAGGCCTGGGCTGGGCGCCGGCCTGCC
GGCCTGAGGGGACGGATTCGGGAGAGAGACAGCGACGGGAGCGCCCTGGCCGCGGTCACG
CCCGAGCTCTTTGAGGAGCCCTTTGTAGCAGATGAGTACATTGAACGCTTGGCATGGAGG
ACTCCCGGTGGAGGCTCTCGAGGTGGCATGGAAGTTTTTGATCCCAAAAGATTGCAAGAA
GAATTTGTGAATCATATCAATGAGTTGAAGTTGTTGGATGAACGAATCCAAAGGAGGGTG
GAAAAATTGGAGCAACAAGTCCAAAGGGAAGCTAAGGAGTTTGCCAAGAAAGTACAAGAA
CTGCAGAAAAGCAATCAGGTTGCCTTCCAGCATTTCCAAGAACTAGATGAGCATGTCAGC
TATGTGGCAACTAAAGTCTGTCACCTAGGTGACCTGCTGGAGGGGGTAAATACACCAAGG
CAACGGCTAGTAGAGGCTCACAAACTGATGAAATACTTTAATGAGTTTCTAGATGGAGAG
CTGAAGTCTGACGTTTTCACCAATCCTGAAAAGATTGAAGAGGCAGCTGATATTATCCAG
AAGCTGCATCTGATAGCACAGGAATTACCTTTTGAAAGGTTTTCTGAAGTAAAATCTAAA
ATAGCAAGTAAGTACCATGACTTAGAGTGCCAACTAATCCAAGAGTTTACCAATGCACAA
AGAAGGGGGCAAATCTATAGGATGAGAGAAGTAACTGCAGTTTTGCTACATTTTAAGGGC
TATTCCCACTGTGTTGATGTGTATATAAAACAGTGCCAAGAGGGTGCCTATTTGAGAATT
GATATTTTTGAAGATACAGCAATTCTGTGCCAGAATGTGAACAAACAAGTTGGAGATATA
TTCAGTAGTCCAGAGACTGTAATGGCCAAACTTATTCAGAATATCTTTGAAATTAGACTT
CAGGGTTATATAAAAGAACAGTTA
>comp410_c0_seq1 len=230 path=[208:0-127 336:128-229]
GTGCTCATGGCTTCTTCATGGTGTGCCAAGGTAACAGGAAGGCTGTCTGGGCTTCTCCCT
CCCAGTCAGCGCATGGGGCTGGCAGGAGCCACTTGGGGAAGGGGGGTGGTCTTCTGAAGC
CCGGCTTTCGCCTGGCCCCGGACAGGAGGACCTGGACGGGGAGGAGGGTCTGCAGCAGGT
CTTCAGGGGGGTGGTGGCGCTTAGTGACCACAAAGAGCCTGAACTTCTCG
>comp410_c0_seq2 len=269 path=[582:0-166 336:167-268]
TGAAAAAGGACCGAGGGTAGTCAGGAAGCCTCATCTGCTGCTGCACCAGGGGGTGGACAC
TGCCCATCCAGCCGCCCTCCTGCCTGCCTCCCTGCCGCGGGTCACTGCAAGATAAGCACG
CACCCCTCAGGGTGCTGTTGAACTGGGCACTGCCAGGCTGTGCCTACCGCCTGGCCCCGG
ACAGGAGGACCTGGACGGGGAGGAGGGTCTGCAGCAGGTCTTCAGGGGGGTGGTGGCGCT
TAGTGACCACAAAGAGCCTGAACTTCTCG
>comp411_c0_seq1 len=523 path=[1:0-522]
GCTCTTCCGATCTCCCGAATTCCGTAAAGATTATGGTTATGGAGAGAATTGTGCATAGGG
CCTGTTGATTTTAATCGGAGAATTAAGCATGCGTTCGGTACTCTAATTCTTTTCTGAAAA
TAAGTTAAGATTCTGGAAAGCTGAATTGTGCCCTTCAAGAGCAGTTATGCATTTTGTTGT
GGAATTTTGAGAAAAGCTGAAATGAAGAGTATTCAGCAGCTGGCTGGTAGGTGTTTTTAT
TATTATGTATGAGGCTGAAAGTGTTCCATTTCCATTAATCCCGTTTAAATGAGTATGATA
AAATTTTTGATGATAATGGGATATCTAAGTGTTCATTGCTTTAAAAGTTTGTCCAGCATA
CAAATATTTTGAGAGTTTTTATTTTTGATTATCTGAAAGGGGGAGGGAGATGGAATTTTA
ATTTTTCTTGTGGGAGTAGAAGACGGGACTTTAATCTTCATTTTTAAAGTCTTTTCTGAA
AACTGTGTTTATGTATTGCGTGGGTCAACATTCTATATCAACT
>comp411_c1_seq1 len=284 path=[1262:0-283]
ATTTTTAATAGGTTGATGCGGTTTTATTTTAATACTTTATTTTGATGTGAGAACAGAATG
CTTAAAATATGTTTAAAAGGTATCTTTTTTAAAGAGCCTGATAGCGGTAGTTAAATATAA
AGTTGAATTTTTCACTATTGATTATTTTAAAACGAATGTGCAGTTATGACACCAAGTAAG
AAAGTAAAAACCAAGAATGGCACAATCCAGTCAAAAGTATGAGGCTTTTGACTGGGTCGT
AGGCACAGGTTTGGAAGTAGCTCCCGAATTCCGCAAAGATTATG
>comp416_c0_seq1 len=443 path=[421:0-60 482:61-238 660:239-442]
GGAAGACCTGTGCAATCCATCAGTCTGTTTTGGAGCTGGATTAGAGACCAGAGAGAAGAT
GAAGGGACAAAGCCCAGCAGATGCAGGTATTGGAAAAGGCCCTCTACTTGCTCAACCTTG
GCGCTTTGGAAAGAATGAGGCAAGTTCTGGGCAGAAAAGCCAAGAAGAAAAAGCCAACCC
ATCAGAAGTCAAAGGCTTTCACTTCAGAAAAGTGCAGTTCCAGGAGGGGAGGGGTCCCAG
AGATGTTTGCACTCAGCTTCACCGCCTTTGCCATCAGTGGCTGCAGCCAGAAAGACACAC
AAAGGCCCAGATGCTGGACCTGGTGCTCCTGGAGCAGTTCCTGGCTTTCCTTCCCCCAGA
GATGGAGAAATGGGTGCGGGAGTGTGGAGCAGAAACCAGTTCCCAGGCAGTGGCCCTGGC
CGAAGGCTTCTTGCTGAACGTGG
>comp416_c0_seq2 len=431 path=[421:0-60 864:61-226 660:227-430]
GGAAGACCTGTGCAATCCATCAGTCTGTTTTGGAGCTGGATTAGAGACCAGAGAGAAGAT
GGAGGGACAATGCCCAGCCAGAAAAAGCCCTGCAGCTGTTCAGTCTTGGAGCATTGAGAT
GAATGGGGCAAGTCCTGGGCAGAAGAACCAAGAAGAGGAAGCCAACAGTTCAGAGGTCCA
ATGCTGTCACTTCAGAAAAGTGCAGTTTCAGGAGGGGAGGGGTCCCCGAGATGTTTGCAC
TCAGCTTCACCGCCTTTGCCATCAGTGGCTGCAGCCAGAAAGACACACAAAGGCCCAGAT
GCTGGACCTGGTGCTCCTGGAGCAGTTCCTGGCTTTCCTTCCCCCAGAGATGGAGAAATG
GGTGCGGGAGTGTGGAGCAGAAACCAGTTCCCAGGCAGTGGCCCTGGCCGAAGGCTTCTT
GCTGAACGTGG
>comp417_c0_seq1 len=488 path=[466:0-487]
AGGGATAAAAACATGTAGTCTAATGCAGGTGTTTTGGGGAAGAGATGCCTCTTAAGTTGC
AGAAGACTGTGAATTATAGTTAGCTGACTTTAAACCTGAAAGTTGTGCACTTCTCTCTGC
CAGTCAATTGAGATTATGTTGTCCTGGCCTTTATAAACTAGGTTATAGCCCATCTACAGC
ATGGATTCAAGATTAGGAGACCTTCTTTAGCAGATTCAGGAGACAGATAGAGAGATGCAA
GGAGCAATAAAAATGACAGCTGTGGCAGCAAAAATCTGCTTTTGTAACATTAGAAGTGCA
GAGTTTTAAAATTTCTGATGTTATTATCACCGCTTCATAAATTTGTACATATGTTCTGAA
TTGCACTGATTTGGGCTCCCTTGTTGTTGTGGAGTTAGGAAATGTTTTTTCTTACTATTA
TCTTAATATTGTTCTTAAATGTGATACTTACGTAAGTCTATCAATAAATAAAGAAATGTA
TTTTAATT
>comp417_c1_seq1 len=209 path=[1183:0-208]
GTGTGTGTGTGTGTTTGTTTGTTTGTTTGTTTGTGTAGTAGACTTGCATCTTGCCTTGTA
TGCAGGGAAGTAGAAAGGATAGATAAGTCAAGCTACTCTTGTGAAACTTTTTTCTTTAAA
TCAATTTTAATAAACTCTTTAAATTAGGATAAACTGTTGTGTAAAGTAAGTTTTGCTCTG
TTGAATTTAATATGTGAGGGATAAAAACA
>comp418_c0_seq1 len=162 path=[1:0-15 17:16-39 314:40-161]
CGAGAGGTGGGAGCTCACATTCCGCAGGACTCACCAGGCGGTAGCATGGGCGGTAAGAGC
CGCCACCTGCGCATCCTTTTTTGCAAGAACCTCCCTACTCTGGATTCGCCAACTTCAAGC
CAGACTTCCTCAGGAGGAGGTACAGACACAACAGGACCTGAG
>comp418_c0_seq2 len=172 path=[251:0-39 17:40-63 41:64-171]
GGCAGAGGTACTAAAGGCCGAGAACAGGAGATGGGAATTGACATTCCGCAGGACTCACCA
GGCGATGGCATGAGGCAGCAAGGGCTGCCACCTGTGCATCCTTCTTTGCCAGGACCTCCC
TACTCTGGCTTCACCAACTTCAAACCAGGCTTCCCCAGGAGGAGGTACGTAC
>comp419_c0_seq1 len=110 path=[1:0-109]
GAAAGATTTTGGATATGAATTTTATTTTAAGAGGGATGAGCCCCTCAAGTAACATAGTAC
TCTCTTTTTCTTCACTCTCCTTATTTTATTTCTTGATATGAGTAATATAA
>comp419_c1_seq1 len=144 path=[16:0-143]
TGAATTTTATTTTAAGAGGGAAGAGTCCCTCAAGTAACATAGTACTTTCTTTTTCTTCTT
TTTTTATTTTATTTTTTGATATGAGTAATATAAAAGAGTTGGAATGGCTTATATAAAGGA
AATGTTTTAGATATCTAAAGGTGG
>comp420_c0_seq1 len=348 path=[326:0-231 558:232-347]
GGATACTTTCAAAATCATTATATAATAAATACACTACTTCTTGTGTGCAAAAAGATAAAA
GCTAAAATCTACTTAAGAATCCCAGGATGGTTTTCAACGATGGAAGCGTTTATTCACCCG
AATAAAGTGAAATATGAAAAAAAATGGACATATAAAGATATTTTGGATACCGAAGGGAAA
TTAAAATCTAAACAAGAGTTGGAAGATCAGGGTATTGATTTATCATGGTGGGCATATTTA
CAAATGCAAGTGAGATATGATAAAGATGTTAAACTGTATGGATTTCATAAAGAACAAATG
CCATTTGATAACACTTTGTTAATTTCAGATGAGAAATTAATTAAGAAA
>comp420_c0_seq2 len=206 path=[741:0-89 558:90-205]
ATGGACATATAAAGATATTCTAAACTCTGTAGGGAATTTAAAATCTAAACAAGAGATGGA
AAATCAGGGTGTTGAATCTATCATGGTGGTCATATTTACAAATGCAAGTGAGATATGATA
AAGATGTTAAACTGTATGGATTTCATAAAGAACAAATGCCATTTGATAACACTTTGTTAA
TTTCAGATGAGAAATTAATTAAGAAA
>comp422_c0_seq1 len=148 path=[801:0-147]
ATCAAGCTGAACGGCTTCAAGGAAGACTTGCAGGTGGTCGCTACGGAAGCCCCTCCGGAC
GGCCCACCTTCTCAGGAATTAGAGCCCAACGTGAAGAGCCAGAAACCGGAGGAGGAGAAG
GAGAAGGAGGAGGAGGTGGAGGAGGAGG
>comp422_c1_seq1 len=423 path=[401:0-422]
AGAGAACAGAAACATGTGTTCCAAAGAGCCAAAAATTGTCAAGATCAAAAAAGTAATTGG
AATTTCCTATTAATCGCTTCTCAAAGGATACTCAAGGATATTTGGGCACCATGACAGTCA
CCCTGGTCTGCGATCCCTCAGAAGCAGTGGAGCTGTGTGCCTCTCAGCAGCTTTACCTGA
AGCCCGTTGCGAAACTGACAATCAGCGTGGTGCTTCCGGAACACACTGGAGCTACCCGGG
CCTTCTCCAAGTGGGAGGTGATGGACAAGCTGAAGAACATGATCTGCCCAGACCAGTTCA
CCAGCGTCAAGGTGTCGAAGAGCACCAAGGGCTTCATCCGATTCGAAGGAGAGGCGGAAA
GCAAGCGATTGGTCACCAGCCTGAAGGAGAAGCTCCATGGCAAGGTGATCAAGCTGAACG
GCT
>comp423_c0_seq1 len=177 path=[454:0-66 137:67-80 534:81-176]
AGTAACCTGGTTGTTAAGTGAATCGGATTGTCCCATGGACTTTGCTTGTCAGAAGTTTGC
AGAAGGGGATCACATGACCTCAGGACACTGCGTCGTAAATACATGTCAATTGCAAAGTGC
CTAAATTTTGATATTGTAGCCATGGTGACGTTGCAATAATTATAAGTACGTGGACCA
>comp423_c0_seq2 len=246 path=[1:0-135 137:136-149 534:150-245]
TGCAGTTGTTAAATGAGTCATGTCTGATTTTATAACTTTTTTATTGCAGTCATTAAGCGA
ATCACATCATTAAGCAAATGTGACTTTCGTCATTGATTTTCCTTGTTGGAAGCTGTCCAG
GAAGATTGCAAATAATGATCACATGACCTCAGGACACTGCGTCGTAAATACATGTCAATT
GCAAAGTGCCTAAATTTTGATATTGTAGCCATGGTGACGTTGCAATAATTATAAGTACGT
GGACCA
>comp424_c0_seq1 len=275 path=[523:0-21 249:22-274]
TTTTTTTTTTTTTGGTCATCACGTTTTTGACACCTTTCTAGGCGACTGGCGGTACTCGGA
TATTGCCGTATGCTAAAAGTGGTACAATCGGTGAGAAGGTTGGAAAGCCCTGCTCTAGGT
AGGCTTGTGGCTCTAAAAGAGATTGCTTTCCATTGCTGTTTAATAAATGCCTGGGACATT
AACATGGGAATAGTGGCCGTCGGATTCTGGTGGCTAACTAGGCTTCAGTTGATTAGTTTG
GCCCAGGATCTAAAAGGAGGAGAGGCTGTTGAGAC
>comp425_c0_seq1 len=217 path=[237:0-188 426:189-193 631:194-216]
TCTCTCCTATTACTGGGGTTCCCCTCTCGTGACCCTGCGCTATTGGAGAACGGAGGAAGC
GCTCATGCCCTCTACAGGAGCCCTGCCTTCCACGTCAGGAGCACCCGGTTCAGAGAGCTC
CGACAATACAACGGCCTCTAAGGCCAGATCTACAAAAAAGTTGTCCAGGAAGGCAGACAA
ACAAGCAAACAGGAGACACCAAGCCCTAGAAAAAGAA
>comp425_c0_seq2 len=143 path=[550:0-72 426:73-77 431:78-142]
GCATTGATAAGACGGCGGCCCCTAAGGCTAGGTCTACTAAGAAATCATCTAGAAAGACTG
AGAAACTGGCCAGCAGGAGACACCAAGCCCTAGAAAAGGAGTTCTCCAGGGCACAAATGA
GGACCAGGCTAGAAAGACTGCAG
>comp426_c0_seq1 len=229 path=[439:0-99 233:100-228]
AGACCCCCTACCTCCTATGGAGAAATCATCTGTTGTCTATAAGATCAATTGCAGGAATTG
CCAAGGCAACTATGTGGGGGAAACAGCCAAACGCCTGAAGACTCGTCTCCATGAACACCA
ATTGGCTATAAAACGGGGCGAGCAGCATTCACAACTTTGGATGCATATGGCGCAAGAGGG
CCACCGATTTGACTTTGCTAATACCTGTATCGTAGCTAGTGATGCCAGA
>comp426_c0_seq2 len=192 path=[170:0-62 233:63-191]
TCTCCGGGTTAGTTAAAGGTTTTGAAGAGAGATTACATACCAACTCAGGCCAAACGCCTG
AAAACTCGTCTCCATGAACACCAATTGGCTATAAAACGGGGCGAGCAGCATTCACAACTT
TGGATGCATATGGCGCAAGAGGGCCACCGATTTGACTTTGCTAATACCTGTATCGTAGCT
AGTGATGCCAGA
>comp427_c0_seq1 len=170 path=[1:0-59 168:60-169]
GTGGTTCAAGCTCCAAGGGGCTGGAGATTCAACTGTATGATGAACAGTTAAGGGAACTAG
AGATGTCTACCCTCACAAAGAGATGATTTAGCAGAGAAAAGGGGGCTGACCAAGAGGGTC
CATTCCCAAGTACATCTAGGGACTGGCAGTCCTTTCTTTCTTTCTTTCTT
>comp428_c0_seq1 len=291 path=[330:0-101 682:102-290]
GTGCATTAGGCCCTGACCTCGAGAAGGAAGCGCTGCAGTTTGTTGCTGTTCTATGTACCA
AAATCAGGCAAGAACCTGTTCTCCTACCACACGTCCTAGAGGTAAGGGATTGCTGGGTGT
GCCAATCCTTTTCACACTGTGTGTAGCCTTGCCAGGCTAGGTCGGGTCAGGAAACAAACA
TCACAAGAAATAACTAGAATTGTATTTTATTGAAACAGGTTGTAACAACTGAACTTAGAA
TGCCTGACAGCATTTCCTCTTCCCTCGCTCCTATACCAAAGAGAGTCAAGG
>comp428_c0_seq2 len=352 path=[330:0-101 432:102-351]
GTGCATTAGGCCCTGACCTCGAGAAGGAAGCGCTGCAGTTTGTTGCTGTTCTATGTACCA
AAATCAGGCAAGAACCTGTTCTCCTACCACACGTCCTAGAGGGCCAGAATGTTGGTTCCC
TGGGATTGGCAGCCGAGCCAAGCATGACCTCTGGCCAGACCCTGCCCTCCTTTGAAGAAC
GGGGTGGAGGGCGGTGTCCAGAGAAACCACTCAGGGACCCTGCTGCCTCCATGCTGAATT
TGGTGACTGCTCTCATTGGCTTATGTAAGAGCAAGAACAAGAAGGTTGTGCTAAAAGCCC
AAGAGAACCTACTGCTTCTTACCAGGGTGGACCATCCAACCGCTGCCCAGGC
>comp429_c0_seq1 len=200 path=[231:0-109 164:110-199]
GTCGCTTATGTAACGGAATTCCCCCTGCAGAGGCGAGAGAAAGAGGAGGTGCTCCGATGG
CTTCACGCGTGATATCTGATTTCTGAGTAATTTTTGCAACAACCTTGGAAGAAGCTGAGC
CGGTACTTGCGGTTTACCAGCCCTGCAGTAAAATGACGCGAGACGTGGGCCTGGATGACG
AGCTTCCAGACTGGGCTGGG
>comp429_c0_seq2 len=138 path=[116:0-47 164:48-137]
AGACAGAAAGATGGCTCTGGGAAAAACTGACCACGTGTGGTTGGGAGTGAAGCTGAGCCG
GTACTTGCGGTTTACCAGCCCTGCAGTAAAATGACGCGAGACGTGGGCCTGGATGACGAG
CTTCCAGACTGGGCTGGG
>comp430_c0_seq1 len=329 path=[1:0-78 622:79-236 780:237-282 873:283-328]
GTCAGATTAAAACAGACTTGGACATCTGGACAAATCTCCAGCTTTCTTTCATGGGTAGAA
TTGCCGTAATTAAAATGAATGTACTACCTAAAATATTATTTCTATTTCAATGCATACCAA
TTCGGCTTAAAAAGGATTTTTTTACAAATTTGGATAGACTCATTTCAAAATTCATATGGC
GAGGGAAACGACTGAGAATTAGATTAAAACTGTTACAAGACGCTAGAGAAAGAGGAGGAT
TTGGCCTACCAGACTGGACAAAGTACTATCAGGCAGTGGCGTTGATTTGGCCTACCAGAC
TGGACAAAGTACTATCAGGCAGTGGCGTT
>comp430_c0_seq2 len=310 path=[1:0-78 80:79-309]
GTCAGATTAAAACAGACTTGGACATCTGGACAAATCTCCAGCTTTCTTTCATGGGTAGAA
TTGCCGTAATTAAAATGAACATATTACCTAAATATTATTCCTATTTCAATGTATACCAAT
TAGATTAGAAAAGGAATTCTTTCAAAATTTCAACCAAACCATACTTAAATTCATTTGGCA
AGGGAAAAAACCAAGGATTAAATTAAAATTATTACAGGATGCTAAGGAAAGGGGGGGTCT
CGGCCTCCCCGATCTGGAAGAATACTATCAATCTACAATTCTAACTGTGGGTGCGGGATT
GGATTTGACT
>comp431_c0_seq1 len=665 path=[1211:0-197 162:198-664]
CCCTGGTCTGTGGTCTGTTCACTCGGCCAACCATTTCAGATCTGCCCTTCTCTACACTTA
TTCTTGTCAACTCCCCCCCCCCTCCATGTCTTGATCAATTTGGCACCTGAATAATAACTC
TTACTGATCAGCCTCAGACATCCATGCACCAATTTGGAAAAGAGTGGGTCTGCCTAATAA
GGAAAGATCAGAAGCTCACCATCGAGGCTTGTCTACTGGCTATGACGAGGCTGGATGTGC
CGTAAGTGGCACTCAAAGTGCTAACGGGCCCATTGTGGGATAGCCGCAATAAGCCCTCCA
TCTCTCCGTGGGCCCCTGTTAGGCTCATCGAAGGCCCCACGGCATGGTTTCTCAGCACGT
GGATGGCGTCATCGAGTCTGTCCAGGCGATCTTCCATCCGGGATTGCTGTTGGGATTGAG
GGGTGCAGGAAGGTCATTTATGTCACAGAGCGGTTTATTCCATTCTATTTTCAAGCATTC
TACAATGGGAAATGGGAAAGGCAGCCAGGGAAATGTGGTGGTATCAAAAGGACTTTGAAA
ACAGCCAGAAGTGAACCAGCAACTATGTGAGAGGGTAACACTTCTGGCTTCAAAACAAAA
GAGAGTTGAACTACAAAACTAATCTTGTTTGGTATTCTGGAATAAACTTAAAAGAAAGAA
GTGAG
>comp431_c0_seq2 len=628 path=[1:0-160 162:161-627]
GGACGCGGGTTCCTGTGCATTGTCTTCCTTCTCCTTGTGCTCTAACTTGATCTGCAGCGG
ACCTCTATAGCTTTCTTGGGTTTTATAGTGTAGTTCTGTACTCTGGGCAGGAACCGTGTT
GCACAACCCTGAATGGTTGCTACTGAGGCTGACACCATCTTCCATCGAGGCTTGTCTACT
GGCTATGACGAGGCTGGATGTGCCGTAAGTGGCACTCAAAGTGCTAACGGGCCCATTGTG
GGATAGCCGCAATAAGCCCTCCATCTCTCCGTGGGCCCCTGTTAGGCTCATCGAAGGCCC
CACGGCATGGTTTCTCAGCACGTGGATGGCGTCATCGAGTCTGTCCAGGCGATCTTCCAT
CCGGGATTGCTGTTGGGATTGAGGGGTGCAGGAAGGTCATTTATGTCACAGAGCGGTTTA
TTCCATTCTATTTTCAAGCATTCTACAATGGGAAATGGGAAAGGCAGCCAGGGAAATGTG
GTGGTATCAAAAGGACTTTGAAAACAGCCAGAAGTGAACCAGCAACTATGTGAGAGGGTA
ACACTTCTGGCTTCAAAACAAAAGAGAGTTGAACTACAAAACTAATCTTGTTTGGTATTC
TGGAATAAACTTAAAAGAAAGAAGTGAG
>comp432_c0_seq1 len=494 path=[274:0-493]
AATGAATGCCCGTATTGCCTTGGGATTTGAGCATTCATTTAAAGAAAAAACTAAATTATG
TACACATGTGTATACTTAGACATAAGCACATGCATGCACACCTTCATATTTTTGTCTGCA
TGTGTATGATATTTAAGGATATTTTCTCACGATTACCACTATTTTATAACATCCAGGACT
TGGAAGCATTCTGTATGTGGTGTGTCTTTAGGTATGTATGTATATACATACACACACACA
CATACACACATCCCTCTCCCTCTCTCTTTTAAAAGACATTTTAATTCTCTTTTTTTTGAT
TTATTTAATTCTGTATCAAAAATCACTCTTGATATCACACAGAACTTTCTCTTCTGTTCA
TATTTTCACCCAGTCTTTCACTTAGAAGAAAGTGGAAGAAAAACTCTGCTTTTCTTTAGG
TTCTCACCTAATGTTCTTTATGTACTCTGTTATATATTTCCTGTCTTCCTTTCTGAAGTA
AACTAATGTCAAGG
>comp433_c0_seq1 len=309 path=[1:0-17 19:18-308]
CTTCCCTTCTTATTCCAAAGGCCTGTATAGATGAAAACCTGGACATGGTAAAATTTCTGG
TAGAATATGGAGCCAATGTAAATCAGCAAGATAACGAGGGATGGACCCCACTTCATGCAG
TTGCATCTTGTGGCTATCTGAACATAGCAGAGTACTTGATAAGTCACGGGGCCAATGTTG
CTGCTGTGAATAGTGAAGGTGAAGTCCCATCTGACCTTGCAGAGGAAGCAGCCATGAAAG
ATTTGCTTTTGGAACAAGTAAAGAAGCAGGGAGTGGATCTTGATCAGGCCAGAAAAGCAG
AAGAACAAC
>comp433_c0_seq2 len=681 path=[963:0-389 19:390-680]
GTTGGGAAGATGGCGGTTGGGTTGTCGCGCTCTCCAGCGGGCTGAGGCAGTCAGCGCGCT
CCTAGCGCTTCTGAGACCGACGGGGAGGGTCGGCTGTCATTGCCACTATCGCCACCATGT
CGGAACCGGGCCACCTGGGGATAAAGCGGGCCGAATCGGCGAGGCTGCGTCGGGCAGAGC
AGCTGAAACGTTGGAAAGGCTCCTTGACCGAACTGGAGCCGGTGACTCCCGCCCGGAGCC
GGCACCGCGGTGGGGGCCGTGTGCGCTTCGAGGACGGCGCCGTCTTTCTGGCCGCCTGCT
CCAGCGGAGACACCGAGGAGGTGAAGCGCCTGCTGGCCCGCGGAGCCCGCCTTAACACGG
CCAACGTAGACGGGCTGACAGCGCTACATCAGGCCTGTATAGATGAAAACCTGGACATGG
TAAAATTTCTGGTAGAATATGGAGCCAATGTAAATCAGCAAGATAACGAGGGATGGACCC
CACTTCATGCAGTTGCATCTTGTGGCTATCTGAACATAGCAGAGTACTTGATAAGTCACG
GGGCCAATGTTGCTGCTGTGAATAGTGAAGGTGAAGTCCCATCTGACCTTGCAGAGGAAG
CAGCCATGAAAGATTTGCTTTTGGAACAAGTAAAGAAGCAGGGAGTGGATCTTGATCAGG
CCAGAAAAGCAGAAGAACAAC
>comp434_c0_seq1 len=251 path=[1:0-79 81:80-103 738:104-250]
GCACAGTTCTGAAAGGGCTGTGGCCCACTAGACTTTCTATGAATAAATTACATAACAGGC
TGTTAGCAGAGTGCCTTGAACTTTAACTTCACTGTTGTTTAACCAGTTAATTGTTTTTTC
TTTCATATATGTAATGTATGACAGGTTATTTGGATTGTAAATAGATGTACAAGCTTATAA
ATTTTGGATTTGCTTTGTAAGGGGGAAAGTTATTTCAGTGAAAGATTTTTCAGTGTTCAA
CTATGGGGGAG
>comp434_c0_seq2 len=366 path=[583:0-131 81:132-155 105:156-365]
CATTATTAAGAACCAATCAAAGGTATTTGACCCTGGACTTAAAGGTAATGATCGGGGTGA
TTTGTGGTAAATAAGAAACTGTATAGATATTCTATAAGTAAATTACAATAACAGACTTAA
CAATGCTTTGAGCTTTAACTTCACTGTTGTTTAACCTGTTAGCTATTTTTTCTTTCATAT
ACACCCCCCCCCCAGTTGAACACTGACAAATCTATTGTAACAATAATAGTTTCCCCTCTT
GCAAAGCAGGTCTAAAATTTAGAAGCTTGTACATCTATTTGCAACCCAATTTACCTGTTA
CATATTATTTTTATCCTTTACTTTTTAAATTCACTTTTTTAATATTTTTGTCCAGTTTTG
TTTTGT
>comp435_c0_seq1 len=192 path=[1:0-111 113:112-132 305:133-191]
GTGGCTTTCTCTCTCCCGAGAATGGCTCCAGCATCTCTCTCGCTTGCCGCTTTTTCTTTT
CTCCCTATTGCATTCTTCTTTGTGCCTTCGGCCAGGCTCTTTGGTTTTTCTGTTCCTCTT
CTCCTCCTCCTCATCGGTGTTGTCTGAATAGTAATGCTTCCTCTTTTTATCAGAGTGCCT
GTGGCTGGGTCT
>comp436_c0_seq1 len=204 path=[1:0-79 318:80-130 98:131-203]
ATGAGTTTGTAACTGCTCTAAATGACCCCAGTCTGTTCCTTCCTATCTCCTTGTGAAGTC
CTACCTCCAAGGATTTTCTATGCACAAATTAATTTTGCAGTCACGTAGGCCCATGGTTTA
CAAATTGAAATCAGTAAAAGGCTTACTCATTTCTGCAGGGATGTCCATATCCAACTCACA
ATCACTCCCTAAACCTAAGCATGT
>comp436_c0_seq2 len=170 path=[1:0-79 81:80-96 98:97-169]
ATGAGTTTGTAACTGCTCTAAATGACCCCAGTCTGTTCCTTCCTATCTCCTTGTGAAGTC
CTACCTCCAAGGATTTTCTACGCACAAATTAATTTTGCAGTAAAAGGCTTACTCATTTCT
GCAGGGATGTCCATATCCAACTCACAATCACTCCCTAAACCTAAGCATGT
>comp438_c0_seq1 len=289 path=[2135:0-288]
ATCAAGCGTTCCTTGGTGGAAAGTGGCTGCCCCACATCCATCATCAATGAATTGATTGAA
AATGCCCATGAACGGAACTGGCCCCAGGGCCTGGCCACCCTAGAAACTCGCCAGATGAAC
CGACGCTATTATGAAAACTATGTAGCCAAACGCATCCCAGGCAAGCAAGCTGTGGTTGTG
ATGGCCTGTGAGAATCAGCACATGGGAGAGGAGATGGTGCTAGAGCCAGGCCTGGTGATG
ATATTTGCACATGGAGTGGAAGAAATTTAAAGACTCAACAGAGATTATG
>comp438_c1_seq1 len=1090 path=[1068:0-1089]
ATTATGAAACAGTGTGCTTGAAAATATATATTTTCACACACACACACACATGCCCTCCAT
GTCTAAGCCAACTGATTCTGTTCTGTTGTGCTGTATCAGGGCATCACTCTTCTCTTCGTT
GAATAAAATGCTACTCCGTAATTATACTGGGCATGAGCCCAGGAATTTATGCAAAATGCC
GTGCTGCATTCCCTTCTCCTTGTGGTCATTAACCCTGGTCTGATGTTGACGGAGATTTCC
AAATGTCTACAAAGGAGCACAACAAATTTCTCCCTGCTCCAGAAAGAGCAGCGATCTTCA
GTCCTATAAAGTCTTTGAACTCCTGATTATTGGGCTAAATAGCCTGGTTCCTGTTTTGGG
ATCTATAAACCATGACTTAAGATTTTGAGAAGCTGAAATTTATTCTGAAGAATTTTAGCC
CACCACTTCGCAGACTGTTTGGCTTCTCTTGTCGAAGGCATCTCTGTATAAACCATATGC
TTTTCCACTGTGGCCCGTGAAATAATGGGATTTACACAGTGCTTTTAAGATACGTCTTCA
GCTTTTATGTGGAGAAGGATTTTGAGTGAAGGGAATAGTAAAACGTGAGAATGTAGATGC
CAAGTTGGAGTTGCAAGTAATGCCAAATGTATACATCAGTAGATAACTTCAACTGTCTTG
TGGAGCCAAAAAGCTGCGTCATTTGGAGAACAATCTGCAACACATTTGGGATGCGTTTAC
ATTGTATAACAAGCAGTCCTCTCCTATTTTGGCTTGATTTTCAAAGGAAGTCATATTCTT
TAGCTTTGTTGCATCATTGTCACCTCTGCAGAATGAAATGTGATTCTCCTGAAGCCTAGA
GCTCAGTTTTCTCCATGCTCTTGAAAGGTTGCCGAAGCGTCTTTGGATGCTTTGCGGACT
TCTCCTTTCTGATAAGAAGCAAGCCTTCAATCGTATACATCACTCCACCTGATCAGAAAT
GGTCCCTCTAAATTGCATGTGCCATTTAAAGTTGTATCAACTTCATAACCTTTTGAAGAA
AACACAAAAAAAGAGAACGAACTCAGATTTCTTATCTAGTCTTGTTACGTTTGCCTATTT
TGAAAAAAAT
>comp439_c0_seq1 len=375 path=[353:0-263 617:264-374]
CTTATTCAAAAGATCTCTAAATTTATTTGTTTTATTCTTACTTGATATTTGGACTCAAAT
TGGCAAGAATTTGGCAGTAATCCTCCTGGATATTACTCAGGCCTTTGGGCTTCAAGAGCC
TAACAGGCTCCTACAGAGCAGGCTACAGGCTGATCTGAAGTGGAGTGTTTTCGCTCCCAT
CGAGCTGATCAGCGGGAGCGCTGATCAGCACAACAGCTGAATCGCGGCGATTAGGAGTTC
CTCGCAGCTTGTACAACTGGAGGGCTTCCCTTTCCTTGCTGTTGCCGACGCAGGAGTTTT
CTCCGTTGGAAGCAGGCAACTTCGGATCGCAGCGAAGCTGCGCGACCAAACTGCAAGTGC
CTTTTTCAGAGCGGG
>comp439_c0_seq2 len=439 path=[705:0-327 617:328-438]
CCTCAATAGACTAGTTAATTAATTTTGGTTTATTCCTAACTGCATTTCAAATTACTCAAA
AGAGTTCTAAATTTATTTGTTTTATTCTGACTTGGTTTTTGGATTTAAATTGGCAAGAAT
TGGGCAGTAATCAGAGGCACTACAACCTCCTGGATTTTACTCAGGCCTTTGGGCCTCAAG
AGCCTAATAGGCTCCTACAGGGCAGGCTACAAGCTGATCGCTAGTGGAGTTTCTCGCTCC
CATCAAACTGATCAGCGGGACCACTGATCAGCCGGACAGCTGGTTTGCAGCTTTTCGGAG
TTCCTCGGAGCTTGCACAGACCGGAGGACTTCCCTTTCCTTGCTGTTGCCGACGCAGGAG
TTTTCTCCGTTGGAAGCAGGCAACTTCGGATCGCAGCGAAGCTGCGCGACCAAACTGCAA
GTGCCTTTTTCAGAGCGGG
>comp440_c0_seq1 len=233 path=[1:0-232]
CGCGCTTGCAGAATGATTGTCTAATACTGAAAAGGCCAAAACACACAACTGAAGCATGGC
TACCTGCTTTCATATAAAGTGGAAAGAAGACCAGTGGCACACAAGGACAGATTGCTTTCA
GTTCTTAATGAGGCAAGAAAGCTTTATGCTGAGGAGACATTCGGCTGCTGTGGAGGTTGC
GTTGGCTGTGGAGGCTGTGCTATCACTGTTTGCTGTTGAGAAGTGCTACTTGG
>comp440_c1_seq1 len=356 path=[754:0-355]
GTTGAGAAGTGCTACTTGGATTGGCCTGTTGGGTTGAGAGTTGTGATAACTGATCATTGT
TTGAAAGAGATTTTAACAGTGCATTTTCCCGTTCAAGTAAAGAGTTTCTTTCAACTAATT
CTTTTATTTGTTCCTTCAGTACTTCCACTTCTTCTCTGACTGCATACATCAAATGGCTTT
TCACCAGATCCATTGCCTGTTCTATTTTGTTATCAATGGCTACAACACTCCCACCAGATG
CACTGTCTTCATCACCATCAACAGGAATAGATATGCCAAAGACAGTGCTGGCAAGACTGT
TCATAGGAGTAGTTGCAGGTAAATTAAGAGGGTTTGTTAAACTGTCCGGAATAGGT
>comp441_c0_seq1 len=375 path=[1:0-195 1030:196-374]
ATTAGACTGAAAATGTTACAAGAAATGAAAGAAAATGGAGGATTTGGGTTACCAGACTGG
GCTCTATACTATCAAGCAGCTGCATTAACATGGTTAAAAGAATGGATAACCTTAGACACA
AAAGATTACTATACTTAGAAGGACATGACTTACAACTCGGATGGCACACCTTTCTATGGT
ATGGGAAGAACAAAATCCATAAATACTTTCAAAATCATTGTGTAAGAAATGCTTTGCTTC
CAACATGGGAAAAGATAAAAAGAAAAATTTATATGAAAGTACCAGGATGGATCTCGACAA
TGGAAGCAATTGTTCACCCAGATTTAATTAATTATGAGAAATTTGTGACTTATAGAAACA
TTTTGAATACTGAAG
>comp441_c0_seq2 len=500 path=[1:0-195 197:196-499]
ATTAGACTGAAAATGTTACAAGAAATGAAAGAAAATGGAGGATTTGGGTTACCAGACTGG
GCTCTATACTATCAAGCAGCTGCATTAACATGGTTAAAAGAATGGATAACCTTAGACACA
AAAGATTACTATACTTAGAAGGACATGACTTACAACTCGGATGGCACACCTTTCTATGGT
ATGGGAAGAACAAAATTCACAAATACTTTCAAAACCACTATGTAAGAAATGTATTGCTTT
TGAGATGGGAAAAGATAAAATCGAGAATTTACATGAAAATAACAGGATGGGTCTCAACAA
TGGAGGCGTTTGTACACTCAAATTTAATTATGAGAAACTTGTAACTTATAAAGATATTTT
AAATACTGTTAGGAAACTACAAACTAAACAAGAATTGGAAGAACAAGGCATAGAGCTATC
ATGGTGGCCACATTTGCAAATGCAAATGAGATATGAGAAAGATGCAAAAATATATGGTTT
TTACAAAGACCAGACAGCGT
>comp442_c0_seq1 len=174 path=[292:0-94 38:95-105 49:106-173]
TGAAGTTACAATGGCATTGAAAAGGACTGTTGCAGCATGATCAAAAGTCAGACCCTTGGC
AGTTGACTTATATTTATGACAGTTGTAGTTTCCCAGGGTCATGTCATCATCTTTTGCAAG
CAAGTCAATGGCAAAGTCAGATTCATTTAGCAACCATGTTATTAACAACTGCAG
>comp443_c0_seq1 len=322 path=[300:0-259 560:260-321]
GGGAGATATTTACGTGAGCGAGATTTGAACAGCCCGACACAAAGGTTAGATATGGGAGAT
TCCATTCCATACCCCACAACAAACATCTCTGCATTTGCGGAGTGCCAGAGATAGAAGACC
TGGCTCACATCCTATTTGACTGCTGCCTGTATAAGAAGGTGAGAGACGTGTACCTTGGCT
TATACACTAAACAAATGACCCATTGGGATCCCCATATCAAAATAACTTACCTTAAGTGTG
GCCAGAATTTGAAAATTACATTTAACACAGCACAGTACCTGAGCAAAATGGTTCGGCTGA
GATGGGATGACACTGATTGGGG
>comp444_c0_seq1 len=138 path=[88:0-35 124:36-86 243:87-137]
ATCCAGTTTTGGTTGCCACGATATAAAAAAGATGTTGAAACTCTACAAAGAATACAAACA
AGAGCAACAAAGATGTTTAAGGGGATGGAAACTCTACAAAGAATACAAACAAGAGCAACA
AAGATGTTTAAGGGGATG
>comp445_c0_seq1 len=172 path=[319:0-53 98:54-77 122:78-171]
CCCTGCTCTTCTGATGGATTTTAGATCTGATGAAGTAGACTAGTGTTGGCTGGAGAATTC
TGGGAATGGAAGTCCACAGATCTTAAAGTTGTCAAGGTTGAAAAATGCTGAAGTAGACTA
TGATGCACCAAAGCTTATGCCATATTAAATACAGTAGTGCTACAGATTTATT
>comp446_c0_seq1 len=253 path=[1:0-167 169:168-191 629:192-252]
TTTAACCAGTAGAAATGTTTTGAATATTGTAGGGAAAATAAATTTAAGAATTGTAAACAG
GATTTGTGGCGAGGCAACCAAGATGACCAGATAGAAAAGAAGCATGATATTGATGTGATT
ATTATTTGTAGAAATATTAGAAAACGTTTATATTTAATTATCCTCTATTAAAACAATAAG
AATTGTATTAACCTAAGGTTGGTAAAAGAGAACACTATGGAGAAAAGAGGAAATCAATAA
AGTTATTGTGTGG
>comp447_c0_seq1 len=223 path=[1:0-15 17:16-39 530:40-60 68:61-222]
GCCTGGCAAAGGAGGGGAGGGTGGAGGCTGTGCTGGTGGTGCAGGTTTAAGTTGTTGTTG
CACAGTTAAAGTTGTGGGAGAGGAAACCACCTTAGATAATATAGAAGGCGGTTGTCTCTT
TGAAGCCATTTTTCAAAACAAAATTATCTCTTTCCTTCTTTCCAAAAAAAAAGAAAAGAA
AAATAAGAATTAAAAAAACAAAGATACTGTAGTCCTTAAAGTT
>comp448_c0_seq1 len=253 path=[1390:0-252]
CACACATATTTCATACACATATATAACTATAATGCCTACTATATTTAGCATAAATGAGTC
CCATATTATATTGTACTTGTCCACACCAAGTCTATGTCTATAGGCAATCCACTTATAGGT
AGCATAATTGGCTCTTCAATCCATTACATGAATGTGGCTATTCCTTTATCTTTCCAAGGC
TGCAGTATCAGTCTTGTGGCCATAAGAGCATGGAGAATCAATAGTTATCATGTTCCATAT
ACTAGGTATGTAA
>comp448_c1_seq1 len=507 path=[69:0-419 489:420-506]
TAGATAAATAGGTACCACTTTGGTAGGAAGGTAATGTATTCCTTGTTTCATCAAAATCTT
TGTGCTGTGGCATGATGTCAGGCTGGCCACATGACCACAGAAACATCTTCTGACAGCACT
GGCTCAATGGCTTAAAGAAATGCAAATGAGCGCCACCCCCTAAAGTCAGCTACGACTAGC
AAAGTAAAAACCCCAGGGCCTCCTTTACCACTTTTTATCCACACAAAGTCTGCACTTATG
GCAATCGACTCACAGATGGTGTAAACCGGTCTTCAATCCATTGAGTAAGTGGAGCCTTAC
ATTCATCTTACCATATTGCAATATGAGTCTTTTAGCTATGACACAGATAATCCACTTATG
TCGTCCAATTCCATATACAGGTATGTTATTCAAGAGAACATTATCTTCTGAAAATTTTAG
CTTTTGTCACATAGTCACATTTATATACAGGCAATCCTCCACTTATAATCATTAATATAA
CAGTGGTTCAGTTACAATGGCACTGAG
>comp449_c0_seq1 len=618 path=[1:0-617]
GTGCTTTTCAAACTTTGAGACGGGCCAGCGGTTTCTCCACAAGGCCCGCAGATGATGGAG
AAGGTACTTTTTGATTTTCCATAATCTTTCTTTCCCAACTGTTTTGTCATAGAGGACAAT
AAATAGCAAGCGGGTTCACAGCATAATAGAAAGTGCTCGTTACAATTCCTACATGTGGAC
CCCAACCCCAGACAAAGTGGCTCAGCGGAGCCCCCCCAATCAAGTCATAAATCCTGATCT
TCATGGAGTGCCCTTTAAAAAAAGGAATGCTGATTTCCTGCAACCTGGTTTGTTTTAATA
ACCCTCTTAAAATAAGATTCTTGCCTGTCCTGAGCAAATTAAGATAGGATGGGGAGATGG
CATAAGGAGACTGAGGTATCTGTCAGAAAACAGTATTTTTCTATATATTGATGCATTTCA
GAAACCTGTGCATAAGCCCTTGGTTGAGACACCTCAAAGAGATACAAATCAATTTGTTTT
TTTTTTAAAAAAAATGCTTTTGTAAAAAAATAAAAACAAAAAACGCTGCCCGTCTTTTCA
AGTGAGGTTTGGAAGGATAAGACCGAGAAGAGATTTTTCTTTACTTGATTAGGATTCTAT
GCATAATTTCTACTTCCT
>comp449_c1_seq1 len=266 path=[1191:0-265]
GGGCTTTATTATCAGTTAAATACAAACAGGAGTGTAACATGATTCTATGTAGCACGGTGC
CAGCAGAATTCTGGAATCAGACCTGCTATCCAGCTTATTTGCTCTTAAAACAGTCGGAAT
AAAAACGGCCCCCATCCCTCAAGGACTTAACCGATTCCTTTGAGGTAGGGCTCCACTTTG
GCGAATTGAAAGGATTCCCCCCCCCCCCCAAAGTGGCTTTTCAAACTTTTAAAGGGGCCA
GGGGGTTTCCCCAAAGGGCCCCCGAG
>comp450_c0_seq1 len=105 path=[381:0-104]
GCTTATCACTTTACCATACGTTCACCCAGAAACATCAAACTGTGGGTGTCTTGGTGCTCT
CTGAGCTTGGATGCTTCCTTGCGGATGTTCCATGACCCGACTAGA
>comp450_c1_seq1 len=172 path=[150:0-171]
GGTGCTCTCTGAGCTTGGATGTTTCCTTGCAGATGTTCCATGACCCGACTAGATAAAATC
GTCAGTGCTAGAGAAGGAGAGAACTAGATGTGACCTAGCCGAGTCATGAAAGGTCTGCAA
GGAAACACCAAGGACCCCACACACAGCTTATTGCAAGCCAACAAAGAGGTGC
>comp451_c0_seq1 len=353 path=[1:0-69 71:70-352]
CTCTGCTTTTTTCTGACTCTCTGTGCCTTCCCTTCTTTTTTTGTGTTTTTGTTTCTCCCG
CTTCTTCTTAGTTCGCAGCCGGGCCTCGACCTGCCCACCACCAGTTTTTCCAGAGGCCTC
AAATCCAGCCCCCTCGAGCTACGATCCAGAACAGCAGCCCCTCCATCCGCCCAGGCGCAC
AAACCCCCACGGCGGTCTATCAGACCAATCAGCACATCATGATGGTCAACCACCTCCCCA
TGCCCTACCCAATGCCTCAGGGGCCCCAGTACTGTATTCCACAGTATCGGCACAGCGGTC
CTCCTTACGTGGGGCCTCCGCAACAGTATCCCGTTCAGCCGCCGGGGCCCAGC
>comp451_c0_seq2 len=507 path=[981:0-223 71:224-506]
GCTTCTTCCCCTGGTCTCACCCAGCAGCCAGGCGGGAGGAGGGACAGAAGCTTTCCACCC
CACCCAAGAGCCAGCAGTCTTTTTGAAGATCCAAGGGAACTGGTGCAAAGGATTCTGGGA
TGTGGGATGGCTCCGTACCCCGCCGGACAGAACGCCGCACCCACCACGCTGGTGTACCCC
CAAGCCCCTCAGGCGATGAGCACCCAGCCTCAGACCCGCTCTCCGTTCGCAGCCGGGCCT
CGACCTGCCCACCACCAGTTTTTCCAGAGGCCTCAAATCCAGCCCCCTCGAGCTACGATC
CAGAACAGCAGCCCCTCCATCCGCCCAGGCGCACAAACCCCCACGGCGGTCTATCAGACC
AATCAGCACATCATGATGGTCAACCACCTCCCCATGCCCTACCCAATGCCTCAGGGGCCC
CAGTACTGTATTCCACAGTATCGGCACAGCGGTCCTCCTTACGTGGGGCCTCCGCAACAG
TATCCCGTTCAGCCGCCGGGGCCCAGC
>comp452_c0_seq1 len=306 path=[58:0-56 359:57-305]
GTGAAAAAGGGAGTTGACCTTTGGGATGAAGGAAGGGTCTAGTCGCAAGACTACCCTGTC
CCTGTGAAAGTAACACAGGTCTTTCCTTGTTGAGAGTGAGGCTAACTCAGATATACGACG
AGCCGACGTAATTGCTACCAAGAATGCTACCTTGTGGGTTAGGTAGCGGATGTCACGTTT
TGAGTGGTTCGAATGGTGCTCTGGTGAGAGCTCGCAGTACTCGTGGTAGCTCCCACGATG
GGTATCTGTGCACGGTTGGTGGTCTAATGTTCGCAGCCCCTTGAGGAAGGAGCAGATTAA
GGGATG
>comp453_c0_seq1 len=114 path=[114:0-113]
AAATGGTATAGGGTCTCCTGCTTAGCAGGGGGTTGGACTAAATGACTTACAAGGTGTCTT
CCAACTCTGTTATTCTGTATAATTACATTGCCTGATACAATTTGACAAAGTTAG
>comp454_c0_seq1 len=107 path=[185:0-64 25:65-83 301:84-106]
ATAGAATAGAAGCTGGAAGGGACCCTAGAGATCTTCTAGTCCAGCCCCCTAATCAAGCAA
GAGGGACCTATACCATCTCAGATAGGTGATTGTCCAGTCTCTTTTTA
>comp456_c0_seq1 len=421 path=[399:0-420]
GGGCAGGCTCCCTGGAGGGAATCAATTTGCAGAGCCGCTCTGGAATTAGAAGCTTTGCGT
GCCTCACATGCAGCTCACGTTGCGGAGAAACAAAGCGAGAGATACTGTGAGTGCTGAGTG
ATACTTGCACACCTTTACCATCTTTTTAAAGAACAGAAATGCTTTCCTACTTTTTTTCAC
AATTGCCCACATCTTCAGGGGCTGAATTAAGTCACAGAGCAGGCTCTGGTTGGCTTGGAG
CTTCCAGTCTTGGCAGAGAAAATCTCAACATTTTGAATTTAGAAGGATCATCCTAGCCCA
AGAAAAGGAAATCTGCCCTCTAAAATGGCATTTTGCAGCTGGCCTTACAAGCGTAGAACG
GCTTGATTAATGACAAAAGAGTATAACCCAAATTTTGTTTAAGCTTTCAACCTAAGCTGA
T
>comp457_c0_seq1 len=458 path=[436:0-213 650:214-457]
GTTTAAACAGTGCAGAGGGATATCTGCCATTTATATGGCAGAGGGGAAAACCGAGAATTA
GATATAAATTATTGCAAGATGCTAAAGAAAAAGGGGGTTTGGGTTTATCTGATTTGAAAC
TGTATTTTGATGTCTGTTGTTTGGTTTGGCTAAAAGAATGGGTGAGGTTACTGGCCCTAG
AAGGTTATGAATTAAGGTTTGGTTGGCATGGCTAATTGTGGTATGACAAAGTTAAGGTAA
ACGTTGATTTTAATAATCATTTTACCAGGCATGCTATTTTGAGAGTTTGGATTAAATATA
AAACAAGATTCTCTACGAAGATGCCACTTTGGGTTTCCCCGCAAGAAGCCTTTTTTTAGA
AAAGAGATGGTGATGAGGCCAAATTGGTGGACCTATGGTAAAATATCTTTCAACCTGGGT
GAGTCTACTCTCAAATCTAAGGAGGAGCTAGAATCAGA
>comp458_c0_seq1 len=109 path=[275:0-108]
TCAAGCAGCTGCTAGAGCTTGCTTCTGTGAGAACCTAATAAAGAGCTGTTAATTCTACAC
TGTGTCTTCAATGCCTCGCTGTTCCCACTACATAACAGTGGCGACGAAG
>comp458_c1_seq1 len=144 path=[181:0-143]
GTCTGTCTGTATAACTTTAAGCCTTTGTTTTAGGCGGAAATGAGTACTTTAAATTGATTG
ACCGCCGCCTAGTGGTGGTCCGTATAAATATAAGTCAAGCAGCTGCTAGACTAGAGTTTG
CTTCTGCGAGAACTGAATAAAGAG
>comp459_c0_seq1 len=129 path=[160:0-88 342:89-128]
CTGGAAGGAGAAGAGAGCAGGCTCAGTGGCTCAGGATCCCAAGTCCATGTCTCTGTGCGG
CGTGGCAGCTTTAGTGGCGGCATCGGGGGGGGCATTGGCGGCGACATTGGGGGGGGCTTT
GGGGGGGGG
>comp459_c0_seq2 len=126 path=[160:0-88 249:89-125]
CTGGAAGGAGAAGAGAGCAGGCTCAGTGGCTCAGGATCCCAAGTCCATGTCTCTGTGCGG
CGTGGCAGCTTTAGTGGCGGCATCGGGGGTGGCATTGGCGGCGACATTGGTGGTGGCTTT
GGCGGC
>comp460_c0_seq1 len=116 path=[199:0-56 18:57-115]
CGGGATTCGAACGCGAAGGCAGGAAGAGGGGTGGGTGGGGGTCCCGTTCCGTCTGGTGGG
GGGGGGAGAGCAGCCTTCTCGAGAACCAGGGGCGAAAAGAGCCCCCCCCCCACAAA
>comp462_c0_seq1 len=139 path=[160:0-138]
AAGGAAGGAAGGAAGGAAGGGGAAAGAAGAGGGGGGGGAAAGAAAAAAAAGGGGAGAGAA
CAGGCAGTAGAAAAAATCGTACAGAAGGGTTATTCATGATTATTTGTAGGATTATTTCAT
ATTATTTTTTTCCTGTTTT
>comp463_c0_seq1 len=146 path=[293:0-41 66:42-45 70:46-145]
CTGAAATATTAGAAAGGATTATAAGTTTCTGAAATTGACTTTTCTTGATGAAGGGGGAAG
TCATTTTTTTTCCCTTTGACATATTTTCCTTCGTCCCTTTTTCCTTTTTCTTTCTTTTTT
GTATTTTTTTTTTTTTTTGGGGGGGG
>comp466_c0_seq1 len=165 path=[1:0-128 322:129-164]
GGGCTGGGCAGTTGGAAGGGGTTTTAAACTTTGGTGTGTAACTTAGTGAATTTGTGTGGG
CTTGTCAGATCCTGCCTGCCTTCTTTTGCTTTCACTAACTCTCAATAAAAGTTCCTGTTG
AAATGATGCTAGTTTCAAGAATTCTGCTTTCTTGAGAGATTCAGC
>comp468_c0_seq1 len=224 path=[172:0-223]
GACTGTATCAATAGTAATATATTTAATAGGCATCTTGGGCGCAACTCCAAAATGTGTTGA
GCACCACTTGAACACTATAAGCATTGATAAAATCACCATCAATTAACTGTTAAAGGCAGC
TTTACTTGGAACAGTTTACATCATGTGACAATATCTTTAACACCATCAAGCATCCACATC
TGCCTATCCCAGGATTCTTAGGAAGGACTTGATAGGTGGATAAA
>comp469_c0_seq1 len=420 path=[1:0-419]
CTCTCCAAACGCGAGGCTACGAAGGTCTCCTGGCCTCCCGCCAACAGTAGAAGCGTTCTC
CTTCCCCAGATCCATCTGCCAGGTGGAATCAACTTTCATGGAAGAAGAGAGAGTCGACAC
ACCCAAAGTGAACGGCTGCCTGTTGGATCCCATTCCCTCGGTGATGGTTCGGAAGGGGTG
CCAGTCGCTCCCAACCAGCATGATGGAAACTTCCATTGACGAAGGGATAGAAGCGGAAGG
GGAAGTGGAAGCGGATCCCGCCCAGGCCTTCGCAGCGCTGCAAGGATCTCGCAGTGGGAA
GAGGCGACATACCCTGGCCGAAGTGACCAACCCCCTCTTGGCCATGCCAGGCCCAGGAAA
AGTCTTCTCCATGGATGAGAACCAACCCTTGAGCAGTGTTGACTCGGAATATGACATGGG
>comp470_c0_seq1 len=155 path=[133:0-154]
TTCAAGGACCCTTTCGGCCAGCCGGTGATCCAGATCGACAACATCGGCCGGGTGAGCAGC
GTGCCCGACCTGCCCTACGAGGTCCTGTATCGGAGCCTCTACCCGCACAGCTGGACCCCC
CGCATGGAGGTGCCCAGGGGACCCCCCGCATGGAG
>comp471_c0_seq1 len=360 path=[516:0-172 4:173-359]
GTTCGTTTCCTTCGCCCGGGGTAGAGCCGGGCGGCGAGGGCCGAGGACGGAAGGAGGGGA
CGGGCAAGGAGGGGAGGGGCAGAGCCGAGGGCGGGAGTCAGTGTCGAGCCGAAGATCGCT
GAGTGGGACGGAGCCGCGGCATTTGTCGCGGGCACCTTGGCAGGGAACGTAGCGCGGCGG
CGGCGGCGGCGCGAGGTGGCGAAGGAGTAATCTCGGCCCGGGCGCGCCCCGCTCCCCCTG
AATGACGGGCGGCAGGTTCGACTTCGACGATGGCGGCACCTATTGCGGCGGCTGGGAGGA
CGGCAAAGCCCACGGGCACGGCATTTGCACCGGGCCCAAAGGGCAGGGCGAGTACGCGGG
>comp472_c0_seq1 len=539 path=[1:0-538]
TGATCATACAGGAGATTCAACTCATTCCCATAGATGGACATCTCTAGAATTAGTTAAAGG
AACGTATACCACAGACGATTCCCCAAGTGAGATGGCGGAAATCAAACTTGACAAAGTCGT
TCCCCTGAAGGAGAACGTGAAGTATGCTGTCCGTCTGAGAAATTACGGGAGCCGCACAGC
AAATGGAGACGGAGGCATGACTACTGTCCAGTGTCCGGATGGCGTGACCTTCACTTTCAG
CACTTGCAGTTTGAGCAGCAACGGCACCAATCAGACCCGGGGTCAAATTCCACAGATCCT
TTATTATAGAAGCGAGTATGATGGAGATTTGCAATCACAGCTCTTGAATAAGGCCAATGA
AGAAGATAAGAATTGTAGCCGAGCACTTTCTGTTGTGAGCGCAGTGGTTCGAGCGGCTAA
AGATCTCTTACACAGGGCTCTTGCTGTAGATGCCGAGGACATCCCTGAGCTGCTGAGTTC
GTCCAGCCTCTTTTCTATGCTCCTTCCTCTGATGATAGCCCACATAGAACCTGTTGCAG
>comp473_c0_seq1 len=273 path=[254:0-133 391:134-272]
CGCTTCCAGAGGAGAAGATGGCTTAAGATAACTGGAATCTTTATTTCCCCACTCTGTTTT
GGTTCAGAGTCATGAAAAGGGTTGGGGTAAACCTCAAATTTTGTGAGTAGGTGGCATTAA
TATGAATGTTTTTTGGGGGGGAATGTTTGAGGGGCTGAAACAGATAAAATTGCTTTCACA
GTTGATTGCCTGGGATGCCGATTGGTAGAGAAAAAAATTAAGAGAGAGAGGGAGAGGGAA
AGAAGAAGGGGAAAGAAAGAGAAAGAGAGAGAG
>comp474_c0_seq1 len=338 path=[29:0-179 209:180-198 228:199-337]
GGCCTCCACTGATGGAGCACCCAGTACTTCCAGAGGCAAACCGTTCCACTGGTTAACCTT
TCTCACATCTCTCATTTTATATTCTAACTTCTGGATCAGTGTGGAGAGAATGTCCAACCG
GAGGACATATCCAGCAGGTGCACTAGTGTGGCTCGCTGGTTTCCCATAACAAAACGAACA
GAAGTGACTGCTGGACTGTGGGTGGCCCATAGAGAAAGGGGGGGGGGAGATTCACTCTGC
TAACTTTTGCGTGGGAAACCTGGAGCTGGTTTTGCTTTGTCTGTGCCAACATGGTTTCTT
CAGTAAAGTTTGTACGCTTGATAAAATAATGTCCCGGG
>comp475_c0_seq1 len=109 path=[210:0-84 438:85-108]
AAAAAAAAAAAAAAAAAACAAGACCGAAACAAGTCCTGCATTTTGGCTTCTCCTACAGCG
CAGATGTGACCAGGCTCGGTCAGAGACGAGAGTTGTGACAGTGCTGAGT
>comp475_c0_seq2 len=148 path=[210:0-84 295:85-108 319:109-147]
AAAAAAAAAAAAAAAAAACAAGACCGAAACAAGTCCTGCATTTTGGCTTCTCCTACAGCG
CAGATGTGACCAGGCTCGGTCAGAGGCGAGAGTTGTGACAGTGCTGAGCCAAGGTGGCGA
ATTTGTCGTGTTGTCGTGCCCCCCCACG
>comp476_c0_seq1 len=120 path=[173:0-13 4:14-119]
AACCATCTATGGGGCTTAGACCAATATTTCTTAGCATTAGGGCATATCCACCAGGCATGG
TAATAAGTGCTTGGCTGTTGTTTAAATTTCCAGCAGATATCCGAAACATTTTTAAACATT
>comp477_c0_seq1 len=169 path=[214:0-168]
CCAAGGTTGCCTACCCCTGGTATATATGATCCTCATATACATAGGATGAGCCTCAAAGAA
CGGCAATGTCCAGTTCTGGACAGCGCCAACAAGATGCCAATGTGCCCATGGTCGAATAAG
CACAAATTCACTCCTACCGACCTTTCTTCTTTGGGATATGGCGGGGGCG
>comp478_c0_seq1 len=238 path=[679:0-237]
TAACAACCATGTGATTCACTTAACGATGATGGTAATTTGCTTAACAACCATGGCAAATAG
CTCATTAAAAATCGGATGCAGTCACATGATGATTCCCTGAATGACTGCCTTGCTTAGCTA
CAGACATTTCAATCTCAATTGTGGTCGTAAGTCGAGGCGTACCTGTAGCACCCCGAAATA
TATTTAGGATGACCATCTTTTCAACACAGTATATTAAATATGGGATTAGAAAGTATTA
>comp479_c0_seq1 len=163 path=[1:0-66 68:67-162]
GGACTATCTCCAATTACCACAGAAATGGAGGAATTTTACCCACAACTTAACTATAAACTC
ATACTTAAAAAAATCCTTGAAGCCACTGAGCTAATGAATTCCAGAGTGAAAGCTAAAGAT
GTTATCCCCAAACTACAAAGTGAACTCCAGACTCCAATTGATC
>comp480_c0_seq1 len=349 path=[409:0-184 676:185-348]
GACAGACCTTGTCCTTATCATCTCCTTAAAGGAAGACAGGAAAAGCTATCTATCTTTTAG
GAAATCAAAGAAACGATGCTCCAAGGCTTCATCTAAAGTTATTCTGTTGGCTGGATCATA
TTCTAACATCCTGCGGATGAGATCAAAAAGATTCTCATGGTCTTTATCATGACAATGCAT
AAATTCCTTTAGTGGTTTGCATCGTCTCCTAACATAACGGCCTGCAGAGCTATGTTCATC
CCAGTCCAGTTGGTTATGATGAAAATAACATTTCCGTGATTTTCTAATCATGTGCGCTGG
TAAAGGCCCAAGTATCCTCTCCATCATTGCCAGGTGTTCTTTACTGTCA
>comp480_c0_seq2 len=431 path=[409:0-184 594:185-266 676:267-430]
GACAGACCTTGTCCTTATCATCTCCTTAAAGGAAGACAGGAAAAGCTATCTATCTTTTAG
GAAATCAAAGAAACGATGCTCCAAGGCTTCATCTAAAGTTATTCTGTTGGCTGGATCATA
TTCTAACATCCTGCGGATGAGATCAAAAAGATTCTCATGGTCTTTATCATGACAATGCAT
AAATTCCTAGGGAAAAGAGAGAAAAGCTGACTTTAAAAAATACACGTAGAACTTCATAAT
TAAATGGAGAAAGAATTCCCCCCCTTACCTTTAGTGGTTTGCATCGTCTCCTAACATAAC
GGCCTGCAGAGCTATGTTCATCCCAGTCCAGTTGGTTATGATGAAAATAACATTTCCGTG
ATTTTCTAATCATGTGCGCTGGTAAAGGCCCAAGTATCCTCTCCATCATTGCCAGGTGTT
CTTTACTGTCA
>comp481_c0_seq1 len=459 path=[1:0-458]
ATGAAACTGATTTTCTAGATCCATATCAATTCAGTTTTAGAGCTGCTATAGAACAGAAAT
CATTTTGATCACCCTGTGAGATAACCTGTAGCAGGAAAAAGATGGGGCGAGTACGACACT
CTTGGTCCTCCTGGATCTCCCAGAATCTTTTGATTCTATCAACCATGGTTACCTCTTGGA
TAGAGTGTTAATGTTGGAATATGGGGACACGGTAGAATGGTGATTCTGCTCCTACTAGGA
TGGCTACTTCCAAAACATGGCCTTCAGGAGTATTCTTCAGTCTCACTGTGGTTGGGTTAT
GGTGTTCTTCAGGAATCCATTTTATCTCCCATGCTCTTTATCATATACATGAAGCCATTG
GAAAAGTAATTCAGGGATGTGGGCTAAAGTCCATCAACATGCAGCAAATGGGAAATAGGC
CTAGGATAAATGTCAATATATTTATAATATATTTCACCA
>comp482_c0_seq1 len=140 path=[255:0-35 47:36-139]
CTTAGACCACACATGAAACGATCTCACAGCCTCTCCTCCAGGTCCTTGAATTCACAAGGC
CTGGCCACTTGTCTTAAGGCAGCAATAAAGTCCACAGCAGACTCACCCGGTCTCTGGTCT
CTCTGCTCGGACACGTGCCG
>comp483_c0_seq1 len=256 path=[1:0-255]
TTCCGATCTGTCAGCTCACCTGCCCGGCTAGGCAGACCAGGACTTGTTCTTAAGGGCGCC
TGGCCTACCGGCCCGTCTGTTGGGCTCGCTAGACCAGGACTTTTATGCACACGTTTTGCA
GGTGGCCCCTGGTGAGGCGTGTCGGCAGAATAGCCAGAGCTCTCGCCATGCTCCGTGAGA
GCAGCTGAAATTCCCCAACCTTCTGAGTTGGCTGAGGATTCTCCAACTACTCTGAATGGC
TCCAGGGAACTTAGTG
>comp483_c1_seq1 len=102 path=[686:0-101]
ACTAAGTTCCCTGGAGCCATCCAGAGCAGTTGGGGAATCCTCAGCCAATTCAGAGAGTTG
GGGAATTTCAGCTGCTCTCGCGGAGCATGGCGAGAGCTCTGG
>comp484_c0_seq1 len=130 path=[122:0-56 179:57-80 203:81-129]
ATGCAGTGGGTCGTGCCCGGGAAACGGAGAGCATGCGAGACCAGGAGGGCTGCGACGGGG
GAGGGAAACCAGCCATGTTGGGATGCATCTGGCCACGTGGGATCTCGGCGAGTTAGCGGG
TGGCTGGTTG
>comp484_c0_seq2 len=137 path=[122:0-56 179:57-80 364:81-136]
ATGCAGTGGGTCGTGCCCGGGAAACGGAGAGCATGCGAGACCAGGAGGGCTGCGACGGGG
GAGGGAAACCAGCCATGTTGGTATGCATCCGGCTACGTGGGACCTGGGCGAGTTCGCGGG
CGGCTGGTTGAAGAGGG
>comp486_c0_seq1 len=249 path=[227:0-197 425:198-248]
GTTCCAACAGACTTGCTGGTGCTGTTTTCAAAACAGTGAGGAAATCGTTTCCCTGGGAGC
GCAGAGCAAGATGGGTGATGACGCAAGCAAAGATGAAGGCTGTTAGGAAGGAGAGAGAAA
GGATGAAGGCATAGAAGAATCGATAGTTCCGCTTCCCCACACAGTTGCCTACCCAGGGAC
AATGATGATCAAATCGTTTCGAAGGCGAAGAAGAGGCCGCTGGTGACCACAATGAGGCCG
ACCGTGAGG
>comp486_c0_seq2 len=304 path=[453:0-252 425:253-303]
CGTGTAGCAATATTTCAATTTCACCATATACTTGTTTATTACAACTTCCATGGTTCGGGC
AGGTGGCCGATAAGTGGAAGTGCCGAGGTTGTCAATCCATTTCTCCAGATCTGCAGCTTC
ACTGGGGGTGGCCCTGGGCAAAATACCGGGATCCCTGAAGCTGGTTTGTAGCAAACAGCT
GATGACAAAAAAGAACAGGATGCCAGCAATGATAGGAATGGCCATGGTCAAGTTATGAGC
CAGGAATGGACAGTCGAAGGCGAAGAAGAGGCCGCTGGTGACCACAATGAGGCCGACCGT
GAGG
>comp487_c0_seq1 len=123 path=[629:0-122]
CGTCTCGCTGGAAAACCTCAGGGATTTGTGGGGGGGGGGGTTGTGGAGGGATATGGAGAG
GGGCTTCTCTGCCCACATTGGGGAAGACCCCTCCATCTTTCCCCTGCTTATTTCTGAGTC
CAG
>comp487_c1_seq1 len=289 path=[315:0-288]
GATCTGAAAGATGGGGGGGTCTTCCCCAAGGGGGGCAGAGAAGCCCCTCTCCAAATCCCC
CCACAACCCCCCCCCCCAGCAATTCCTGAGGTCTTCCAGCTCTCACATTAGATGGGGTAG
CTGTGGCAGTGAACTACACATCCGCCTTCCCAGCATCCAAGTAAGGAGGGGAGACAACGG
GTCAGAAAGATAGTAGGCTTAAGTCTTACCGCACTTTGCATCCAGACATCATATTGTACC
CAAAGAGTACTGGGGTTCGGCTCCCTTCCACCCGGAAACAATCCTGGGC
>comp488_c0_seq1 len=239 path=[1:0-85 87:86-238]
TTTTATTTTTTTAAAAAAGTCATCAATTATTATCCACCCTGCATAGACAACATATTTCTC
TCACAAAAATGCACCTTTTCTTCTAGCCCATTACATTGAATTGTTAACTTAATCTTATTT
AGTTAACCTAAACAACAGGCATCCATCAGAAGTTGGATATTAATGAAAATTACGTTATTG
TGTTCAATTCCCTTTGAATCTAGCAAAATATTTTTCTTCTTTCAAAACAGTGTCCTTTG
>comp489_c0_seq1 len=636 path=[734:0-216 951:217-635]
CCCCCCCCCCCCCCCCCCCCGGCTAATCCTGGGAGATGAACACTCAAGCCATGGCAAGGG
ATCCATGTGACAACCAGACATGAATGTAGATTTCTTTTTTGCAAAAATAATTCCTCTTCT
ACGTTAATAGGGTCCTCTCTCCATTCCCTTTCTGCCTTTTGATACATTAACCAGGCAAAA
GTGGACGATGCCAGCATGCCTTTAGTATCTTAAAAATGGACTTTTTTTTTGTTAAATGTC
CAGATACTTTTTTTCCCTTCCCATCCTTTCAGAGAAGTACATTGTGCTAAATATTCATCG
CTTGCCTAGAACTTTGGTACAAACATTTTTTATAATGGCCACAGTCTATTAAAAAGCGCA
CACCATAAAAATGAGTGATTTATCATGGAGGAGAGTGCTTGCATTTAGAATTTTCATAGA
CTGTATCCCAAAATAGAAGTATAATGTCCAACCAAGGAATTGCAGTGATACAATTGTATT
TTAATAAGAGGATATGCAGGGCCTAATTCTTCAAAAGTGTTCTAAACCCCAAAAAGCCAG
CATAAAATAGAAAATAAACATATCAAATGGTGCTTTTTTACTTTACAGTAGAAAGAAATT
GCCATTCCTTCCCATTTTGTGTATAAAAAAAAAAAA
>comp490_c0_seq1 len=246 path=[1:0-63 65:64-245]
GTATTTGGCAGTGAATGAAAACAAGTGCCAATGCCTCTCTCCTAAGATCACCTATTTTTT
TTACTTTATTCAGAATAAAGTTAAAATACAAAATACCAAACTAAAATACAAAATGGGGGG
GAGGGGACACAAAACACAAAGCAGTCAGAACATTAAAAAAGTGTAACGAAGTACACCCAC
CCATTTTTAATGTTCTGATTGCTTTGTGTTTTGCGTTTTTCTTTTATGTCTTTTTGGATT
TTTTTT
>comp490_c0_seq2 len=259 path=[1:0-63 468:64-76 65:77-258]
GTATTTGGCAGTGAATGAAAACAAGTGCCAATGCCTCTCTCCTAAGATCACCTATTTTTT
TTACTTATATTTTTTATTTTATTCAGAATAAAGTTAAAATACAAAATACCAAACTAAAAT
ACAAAATGGGGGGGAGGGGACACAAAACACAAAGCAGTCAGAACATTAAAAAAGTGTAAC
GAAGTACACCCACCCATTTTTAATGTTCTGATTGCTTTGTGTTTTGCGTTTTTCTTTTAT
GTCTTTTTGGATTTTTTTT
>comp491_c0_seq1 len=231 path=[209:0-230]
CGGGCTCCGTGCCACCATCGGGATGGTGACTGGCGTTTTCCACAGGGCTGGGCTCATCCG
CCAGCCTGGCAGAGGGGCCCTTGGCATCCCCCCCAGGCGGACCCTCCTTCCCATAATCAG
AGGTGACGCTGGTGATCTGGAACCCGCTCTTCTTCTTCCCCACGCTCATGATCCTGAGCA
GGCTGGGGTCTCGGCAACTCTCCGGGCAACAGAGGGGGGGGGGGGGGGGGG
>comp492_c0_seq1 len=302 path=[326:0-127 500:128-301]
TCCATTGCTGTCTTGCATAACTGGTGAAAACATCTCTAAATAAAGCTGCAATTACAGTTT
CCCATTCAGTCTGTTTTTGTGTCTCTATTTGGGGTGATAAGATGACGCTGGAACACACAT
GCTCAGTCGTGCATTTACCCGGCAGAATTTGGGGGAATTAGACGGCAGCGAGCAGGAAGA
AGATCAAAAGCCTTGAGGCGTTTTTTTTACTTCCCACACTGTGGCTTCCTTCCTGTGGCC
CACCGCTCACCAGAAAAGCAAGCGACTTCAATTATGAAGATGGCAGCCCTGAGATATAGG
GA
>comp492_c0_seq2 len=348 path=[326:0-127 454:128-173 500:174-347]
TCCATTGCTGTCTTGCATAACTGGTGAAAACATCTCTAAATAAAGCTGCAATTACAGTTT
CCCATTCAGTCTGTTTTTGTGTCTCTATTTGGGGTGATAAGATGACGCTGGAACACACAT
GCTCAGTCGAACTTCTGTGGTGAAAACCTTTGCACCGGTTGGTTGTCTTCTCCAGTGCAT
TTACCCGGCAGAATTTGGGGGAATTAGACGGCAGCGAGCAGGAAGAAGATCAAAAGCCTT
GAGGCGTTTTTTTTACTTCCCACACTGTGGCTTCCTTCCTGTGGCCCACCGCTCACCAGA
AAAGCAAGCGACTTCAATTATGAAGATGGCAGCCCTGAGATATAGGGA
>comp493_c0_seq1 len=986 path=[1:0-985]
CACTATTGCAATTTGCATTTTACAAGCATTTGCACATTCTCAATTTATTTTGTTTTCTTT
TAAAGAGAGATTGTTGTAGACAGTGGCCAATACCTCTACAATCATTCTACTAAATTACAC
CTGTATGTTACTTGAAAGAACCTTTTCCCTTCCAATCTTTGTTTTGTTCCACTGTATTTC
ATTTTAATTCAACAGCTGCCCATTATTTTAGTGATACAGTGATTGTATTTATGGAATATA
TTATTTTCTAGGCTCAGCATTCTAAATGATGAAAAGAATTTGATGGATAAAATGATTTAG
ATTAATGTACTTCAACATAGTGACTATGAAATGTCAAACTTTTTGTAATTTAAGAATAAA
GAAATTTAGCAAAGGGATATATTTTGTGTGTTTTGAAAAAAAATCAGTACAATGTAATTA
AGAAGAAGGCTGAAAAATCAGAAACATGTATGCACAATGAAGCTTTAAAATGAAATTGTA
AAAAAAATAAACAGCAAAACTCATTTTGGCTCTTTATATTGGTGGTGTTTCTGTGAGATT
TATAGCTGATTGGTAAAAACATAGAAATTTGCTAGTGATGATATGAAATCAAATGAAGAA
AGTTCCCAGTTAAGAACAATCTAAATTCAGTATCATACCTTATTGTGAAAATTAAATGAA
AATATCCAGTCTGCAAAGTATGATTATACTATGCTTTTCTACTTGTATATGTTAGTATAT
ATATAAGTTCAGCGTACTACAGTCTTCTGCTTGGTGAAAAAGTGCTAAAGAAATCCAACA
GGAAGGATGCATTACTTATTGTTCACAAAATTGTATTCATTTCATTAAGCTGGCCTTCAG
AGTTTTATTGAGTACTATCAGAAATCAGCCAAGTCAGCTTTTTCCTTGCTAGTTTATTTC
AATTTATTGAATAATACAGAATTTATTTATGGGTTCTGGTATAGAAAATACATGACTACT
GATGAGATAATGTATTACTGGCACAG
>comp494_c0_seq1 len=219 path=[243:0-11 255:12-218]
AGCGATAGCTGGGAGACAGATAATGGCCTCATGGAAAATGACCATCCAAAAATCGAAGAA
GTTGAACCTGAGGAACTACCTGTGGAAGAGGTGAAAAAGGTAGAGGAACAAGTACAAGGT
GCTGTGGCAATGGCTGTGGCTGATCTAACAACAGATAAGTCAGGCAAGGAAGCCACCCCA
AAGAGTTTCCGAGAGTGGAAGGAGGCCATTAAGATCTTG
>comp495_c0_seq1 len=227 path=[1:0-226]
CGCATCGAAGTCTTATTTGCCTGCGCAGCCAAATGTCCAGTGTCCTGATTACTCAGCAAA
GAAATGCCCAAATCTAGCTATTCCGGTAGCGATTCAATCACAACCTTATGCTTCTGATCA
AATAAACCCTCCGCCATATCCAATATATTCTCATTATAATTACAGAAATGCAGTCCAAGC
TACTAATATAAACTCTTCAATATCGGACCTGATGGTTCCCATACAAG
>comp495_c1_seq1 len=151 path=[409:0-150]
AGTAATCAGGGCACTTGACATTTTTCTGGGGAGGTAAATAATAATTCGATGCAGAGTTAA
GGGACGCTGTAGCATTTGCTTGGGAAGTAGCAGGTCCATTCATATAATAGTAGGGCATCA
GTGTTGGGGACCCTTTTGGAGATGAAGCATT
>comp496_c0_seq1 len=242 path=[1:0-241]
GAATATTTGACTATCTATTGGAGGGCATGGATAAGGGCCTAGCACCCAACACTATCTGTA
GGCAGGTGGCGGCTCTCTCCACGGTTTTCACCTGTGCCAATTCCGCGCCATTGTCTCAAC
ATGCGAGGGTTCGCTCCTTTATCAAGGGGGTTACAAACAGTAAGCCTCCTGCAGTCCATC
ATTATCCCACTTGGGAGAGGCCTCGGTACTACAGGCTCTTACTGGATCCCCTTTTGAACC
CG
>comp496_c1_seq1 len=101 path=[517:0-100]
ATAGAGTGCAGGATCTGATGGGTTCAAAAGGGGTTCCTGTAAGTGCCTGTAGTACCCGAG
GCAACTCCCAAGTGGGGTAACGATGGACTACAGGAGGCTTA
>comp497_c0_seq1 len=478 path=[1:0-179 181:180-477]
CGGGGAACATCGCCTGCGGGCCCCCTCTCTCCGGGACCTCCTACTGGCTGGACTTCTGGC
TGATGATCCTCTTCGACCTCGTACTCTTCGTCTTCGTTTACCTGCTACCTTAGCGGCAGC
ACCAAGGGCAGACAACCAGACTGCCTTCAAGAAAAACCAGCCAATATTACTTCTTTAGCT
GTTTTGCTTCAGAACCAAAAATAAAAGAACATTGGAAAACTGTTTCTTCAGAATTTTCAA
TAACAACTACTCTTTCTGTATTTGAACTGTTGAGATATTTTTGCTGCTGAACTTCCTCTG
TGAACTGTCATGTTTCACATTATTCGTCAATAAGTGCAGATTGTGTCTTACGTTAAATAT
AACACTGACATTGAAGTGACTTTCAATTAAGTTTGAAGTTGTTTATTTTCAGCAATCAAC
TCTGGACTGGAGACAGATCTAGCATAAAATGAGAAAATGTAAACTGATCAATTCTGAG
>comp498_c0_seq1 len=281 path=[259:0-188 448:189-280]
ATGAGGTACAAAAGATGCAATTGCAGTCCTGAAGAGCAGTCATCTTATCCAGTGAATATT
CATATAAGCACATTTTGCAAGTCACCAAAGACTCCAAGGGTAATTCCCCGACTTCTGCTA
CTCCGGTTGTCATGGTGCTGAAGCAGTTTTTAGTAGCAGAGGACATCAGTTTAAACACAC
CCAGCAATTCTCACAAACGGAGAGGAGAATTCCGTCTTCATTGCTGGACTTTTCAACAGC
TTCACTCACATTTCAGTAGTTCCAAGACATGTCACAGCCAG
>comp498_c0_seq2 len=145 path=[517:0-52 448:53-144]
CCCCCTGAATCCACAGTCCTTGCTCTTAAGAAATGCAGATCTTTCTGACATACCTCACAA
ACGGAGAGGAGAATTCCGTCTTCATTGCTGGACTTTTCAACAGCTTCACTCACATTTCAG
TAGTTCCAAGACATGTCACAGCCAG
>comp499_c0_seq1 len=312 path=[290:0-257 548:258-311]
CTTTACAAAATCTAGGAGGGCCTGGGGACTTCCTGTCAAAACGTGGACAAACATAGCAGG
CACCTTTGTAAGGCTCACAAAACTTTGAACCACATCCTACAAGTCTGTGAGAACGATGAC
AACGTTAAGCTGTCTGTGCCCAAAACGGGATTGTTCACCTGCCCAAGGACTGTGTGCGCA
TCTGGGCTGAAACCATACACAATTGGTCTGGTGATCAAGGCACCAATCTGCAAACCAGGA
GACGGTGAGTTCTAATCTTGCCTTAGACATGAAAGCTAGCTGGGTGAGGTTGGGCCAATC
ACCAGGAGACGG
>comp500_c0_seq1 len=355 path=[1:0-354]
TTCCCCATAAGTTGCAAACAGGCAATGGTTATACTCAATAGTAGGCTGCTTGGTGGAACA
CCGAGGATTACTGTATATGTCCATAGGTATTCTATGACAGCAGTCCCCAATCTTTCTGGC
ACCAAGGACTGGTTTCAGAAGAAAAACTGTCTTCCATGGACCTGGGGAGCAGGAGGGAGG
GATGGTTTCATGAGCAACCTAGATCCCACACGTGCATGCTCACTCACCCGCTGCTTGCAT
AGCCCGGTTCCTAACTGCCCATAGACTGGGACCAGTCTGCTGCCCAGGATTTGGGGACTC
CTGGTCTATAAGACAGACATGATGACAATCAGGAGATTGTGATTTCCAGAAGTAG
>comp501_c0_seq1 len=273 path=[1:0-272]
ATCAAGAGCCTGAAAGTGTAAACATGGGAGAGCTTGAAATTTTGGGATTGCGGGAAGTTG
GGCGTTCTGGTGTTCCATTAAAATACCTAAAAAAGACGAAGTCCAAAAATACCAAGACTA
AACAAAATAAAACTACAGTCACACAACAGAAATTGGCTACTGTAGGCCAGGGCACACACA
GTAAAATTCATATTCTTCCAAGTCCTCGTAGTCAGTCTTCAGTAAGCCTGAAACGTCACA
TAGAGGAGCAAGGAAACATTCAGCATTGTCAGA
>comp502_c0_seq1 len=284 path=[1:0-283]
AAAAAATAAATAAATGTGCGTGCAATCTAACCCACGGTGAACACCATTCAAGTTGGCTGA
ATTCAGTTGGATAAATTCTTAACAATTTGTGACAATCAGAATTACTGTTACTCTTGAAAG
AAAGTGGAAATATTCAGTCTACCCAACTGTTTCATAACGTATTTTTTTTATTTTGCACAG
AGACTGTACTGAGATTGGATAATACAAATCTCAACGTACATATTGTGAAATGCACTTTTA
TCTCAAGCACTGTTAGTTTTGTATGTATATTTTTTGAAATAAAT
>comp503_c0_seq1 len=242 path=[220:0-94 315:95-241]
GGCGCTTTGTGGGATTGTAATGCTACCAGGAACCATCGTAAACTGTGGAGTGGCTTTCTC
TTGCCCGTTGGTCAGCCGGAGGGTTTAAGAGTGGAGCAAAACTCCCAAGTGGACAAGGAC
GGCCTGACCAAGGAATGCAACTTTTCTCAACTTTGGGGGGATGGGTCTAGATTTTCCCTC
CACGACTAGATGAGTTTTCTCATGCTCCCAACAGTCCGAAAATGGCACAGCAGCCAGCTC
TG
>comp504_c0_seq1 len=329 path=[307:0-131 439:132-328]
GTGAATTGTAAGTTGGACCTTTAAAAAATGAACTAATAACTGCAAAGGCTGGAGGGACAT
GACAAAATTGTGTTCTATCATGTAAAATAATGGCAACAAAGATATTTCCTCAGAACATAT
ATAGTTGAAGTGAAATAAAAGTGAGGGAGAAGCAGCTCTGTCTTTTTAAAGCACAGCCAT
TAAAAATGGAAGAGGGAACAGAATACCATCTCCTGTCTGGGGAGCATACAAAATAACACA
GCCACCTCATCCTCAAAAGAATGCAGTAAAAATGGGCTAAGCAGGAGGATAGTTGGCTAG
AATAAGCTCTCAAGGTTGATCTTTTGCTT
>comp505_c0_seq1 len=412 path=[390:0-340 731:341-411]
AGAAGCTCATGAGGAGTTGTGCTATCTTCCTCTTCCTCTCAAGAACTAAGCTGTGGGAGG
AGGCCCCCCTTGTCATTACATCCAGGCTGTTCTTGGCAGTGGAGACTCCAAGGAGAAACA
TCTGGGACAAGGAACCCTCAAGAGGATGAGAAGACCCAGCTGGGTGGACGATCCCTCTGA
GTGAGACGCTGCTCTGTTTCCCAAGAAGGTGGAAAGGAAACGCTTGGCCACCACATGATC
AGGAGGAGGCATTTTGAGAGGAAAGGAGGTTTGGTAGATGCCAGCTGGATCTCCTCTTGG
TCTCCCACCACAAAGGCTCTCCAAGTATGAACGGATTGGAACAAGAGAGTTTGGGGCCAT
CTGTATGTTGTACTCCTTCTGGTTCTGGTTCTGGTGAAACCAGAATTTGTTT
>comp506_c0_seq1 len=413 path=[1:0-412]
CCATAACTGAAGAAGCAGTCAGTAGGAGCCACCACCAGATAACTGCATGAGATTGACCAG
GGAGGGGAAAGACGATAAACCATTGTTGGTTCAGGACTTCCCAGTGGACTCAGCTGGTGG
CAACCAGCCAGCATAACCTGGATTTTTTTTGGTGCTTTCTCAGCTCCTGGAATCAGCTCG
GCTGCCCTTGAACTGAAACAGTCTGTCTGGGGGTTTCTCCTCTAGCTTAGGACTTACCTG
AACCTTCTGGGTATGGGCTTCTACAAGACCAGCAGGCAGGAAGGGCTCCAGGTACCACAG
GCAGCATCAGTCCTGTTTTTCAGGCTTGTGCTTGCCGGGGGTTGGAGAACGCAACCCGTA
TATTCCAAAATAGATGCTGGCACCTAGGGGATGGGTTGGGGAGAAGAATAGGG
>comp507_c0_seq1 len=513 path=[491:0-512]
ACAGCACACTCTTCTGTATTTATTACGTATAAAGGGCAAACTAGACACAGCACAAAAATA
TCAGCGCTAAAGAGCGGCAGGAACAGCCTTAATTAATTAGCCTAACGAGTAAAGTGTACA
AATCCACTGAGCAGCTCAGATCTTCCAACACAAAAAGATTTAAAAAAAAAAAGATTCTTT
GCGGGTCAAGGAATCCGGGAATGGCGTCTGTCCTTCTGCTATACCAGATGTTCAGTCCTT
TGTGTAAACTTTAGGCACGAAACACACACTCCTGCACACGGTCACGCCAAAAAGCAGGCT
CGGTCCTATCGAAAGGGTTTCGGATACGAGGCGCGACAACTTGTAGAGAGGTTGTGGGTC
CTGAATTGAGTGTTCGGCATCCTTTTCAAAGCTCTGTAGACATTTTCACCGCCACAGAAT
TGAACCCGGTGCTTCTCTTTCTATGGCAAACGCTACGTTGAGTTCAACCGGTCTTTGTTT
TCCCCCCAAGAAATTGTGTGTGTGTGTGTGTGT
>comp508_c0_seq1 len=1080 path=[1:0-257 259:258-1079]
GTCAAAATAGGATTGTTTCCTCCACTGCTGCTGGGAACCGAAGGTGCTGCCTGCTCATCA
GTCTTGTCTGTCTTGGTGGAAGCAGTTGAGTTCCCTGAATCACTGCTTACCGAGAGCGTA
TGCTCAATGTGGTTGGGAGCGGCAGAGAGGGCAAGCCGGTTGGGGTTGACAGTGCCAGTG
CTGCCGTGAAGCGAGTCTTTCTTTTTCACCTTGGCATAGAGGCTTCCATCCAGGGGTCCT
TGGGTGTGCCCAACTTCATCCATGCTGTCTTCACGACGTATATTGAAGTTTTCATAGGAA
TCTCTGCGGATGAGTGGATCTGAAGTGTTGTAATCCACAGAGACACTTGGGCCATTCTCT
AAATGTTCCATGCCTTGAATCTTCTCAGGACCATAGGAGAATACAAATTCCACCTTCCCA
TACTCAGGAAACCGCTCATCTTTAAAGGCATCATCCAGGTCCTCTTTATTGAAGACAATA
GCCAAATCATGAATGGCACATGTATGGAACTGCACTCGAAAGATGACATCCCGAGTCGGG
CTACGGAATTCCTTGTGATAGCATTTCAGCAAAATATCTCCTTTTAAGAGGAGTCCTGGT
TCTATGGTGATACAGATGCTCGTCTGGCTATCTCCCTGCACATTGTAGATTCCTGATGTG
TAGACCGGTTGCATTGCCTGATATATCTTGAGGAAGGGCCGGCAGCCTCCTTTAGACTCA
AAGTTGGGTATCCCATGCATGATGACATGATGCAAGAAGAGGGGCTTGTTGTTCATTTTG
ATGGTGCCAGACAGCAGACCGCTGAAGTAATGGACATATCTCTTCTGAGATGGCTGCCCA
GCTGGGATCACTTTGTCCTCATAGAACCTCTTCATGGCAAACCGGTCCAGAGCCTGATCT
GCACTGGCTGAGATATTGCTATAGTGCATGTAAGCAGCAATAACAACCCCTGTTCGACCT
CTGTTTCCCTTATTATGCAGCACTACCACGTTGTGTGGGTCAGCATTGAGCCACGTGTCC
ATGGCCTTGCAGATGCTGCATATCTTCTCAAGCGCAGGGGTATGCAAGTCAGGCCACCCA
>comp508_c0_seq2 len=414 path=[1:0-257 2294:258-413]
GTCAAAATAGGATTGTTTCCTCCACTGCTGCTGGGAACCGAAGGTGCTGCCTGCTCATCA
GTCTTGTCTGTCTTGGTGGAAGCAGTTGAGTTCCCTGAATCACTGCTTACCGAGAGCGTA
TGCTCAATGTGGTTGGGAGCGGCAGAGAGGGCAAGCCGGTTGGGGTTGACAGTGCCAGTG
CTGCCGTGAAGCGAGTCTTTCTTTTTCACCTTGGCATAGAGGCTTCCATCCAGGGGTCCT
TGGGTGTGCCCAACTTCACTTAGGGAAGTCGCTGCAGCTGGAGAGAAACTGGGCTTGTTT
GTTTATTCTTCAGAGTTGAAGTGCAAGGGTGCTCCTAAAAGAGCTCGCCGGAGCAGACTG
TCACTCCATCTGTCTCAGGCATGGGAATGAGACTTATTTTTCCCTTGGCTTGTA
>comp509_c0_seq1 len=534 path=[1:0-448 450:449-533]
CATACATACATACATACATATATAGCCCAGAATTATTTATCTGCCCTGAATTCCCCACTG
ATACCATTTTTATTTTTGAAAAATGATAAAAAAGCAATACTAGGATATAGAATATATTTC
AAAATCTTATGCGTCTACAAAATCTCTTTTTTTCTTCTTCTTGTGTTTCCCTTGTAACAT
TTTTAACCTCAGCCTAGAAAAATTCACCAAGCTGAAACTGATAGGAAAGCAAAGATTATT
CTCATATTGTTCTACTTTATCAGTCTGAGACTACTCCCCTATAACTCCTAAAGGATAATT
AGTGAAAAAGATTGATTGCAGAAGCCTTATTATACTTGCAAGTGAAATGTTGGGGCCTTC
AGCCATACGTTTACATTGTTCTAAGCTGCATTAATGTTCATCCCTATTTGACTGAGAAGA
GTTCAGGCAGGAGTTAAGAGAGACATATTTGCTCTGAGAGCTCTGTCAAAAATTAAAGAT
CTTTAACAGAACTTGTAAAAAGCTTATCGTCTATTTGTTTGTACTCAAGACGTA
>comp511_c0_seq1 len=341 path=[319:0-226 546:227-340]
GCATGGAATAAAGTGTACTTGTTTAGAGAGCAAGTCCATTACGACCCAGATGACTGTATT
CCCCCCACTTTCCGGTAACTCCACAATAAAGTCCGTAGAGATTTCCTTCCAAGGTGCTGA
TGGGGTCGCTACTGGCTGCAATAAGCCTGGGGTCTTTCCTTGCATTCTTTTTGCTGTAGT
ACAGACTGGACAGCTGGCCACATAACTTTCAATGTCCTTTTTATTGATGGTCACCAGAAC
TGCCGTTTCACCAGTGCAAAGTTTTTACAAATCTGAAATGACCAGCTGATTTTGAATCGT
GGCATAGCTGCATGAATGTCAGTCTCTATGTGATGACCCAG
>comp512_c0_seq1 len=305 path=[300:0-137 455:138-304]
GGCATATGCAAACTTTTGTGGTGGCAGTGACAATGTAGGACAGAGAAGGCACTGAAAAGA
TCAGAAGCAGTGTGGCCCAGTGCCACACTGGAACTTTGTGATGGTAGCTGACTAGAGACC
GGAGAAGAGGGCAAAGTATACTCCACAATCCTTCTGAATGCTGTTTTAGCAGAAACCTCG
GGCAATGGAAATGTTGTGGGTTTTGTTTCTACCAAGCCACAACCGATCCAAAACGTTTTT
GGTTTATCATGGATTCCAACCAAAACATTTTTCCCTGCAGTATTTTCTATATATCCTTAC
TGCAA
>comp512_c0_seq2 len=322 path=[300:0-137 438:138-154 455:155-321]
GGCATATGCAAACTTTTGTGGTGGCAGTGACAATGTAGGACAGAGAAGGCACTGAAAAGA
TCAGAAGCAGTGTGGCCCAGTGCCACACTGGAACTTTGTGATGGTAGCTGACTAGAGACC
GGAGAAGAGGGCAAAGTATACCACTGTATAACAGTTACTCCACAATCCTTCTGAATGCTG
TTTTAGCAGAAACCTCGGGCAATGGAAATGTTGTGGGTTTTGTTTCTACCAAGCCACAAC
CGATCCAAAACGTTTTTGGTTTATCATGGATTCCAACCAAAACATTTTTCCCTGCAGTAT
TTTCTATATATCCTTACTGCAA
>comp514_c0_seq1 len=259 path=[6:0-108 115:109-140 147:141-258]
TTATTTGGGGAGGCCCTAATGCCATACCTCATAGAAAATAAACAAAAGCAAAAGGTTATT
TCTCACTTGGCAAGGAGATCTAACAGACGCTTCCTCCCTTACAGTCGCCGGCAGTCCTTT
CGGACTGGGACTGCGACAGAGTCTGCACAACCATACCGACCCCCAGCCCCTAAGATTGAG
CGCTCCTTTGACAGGACAAACTATAGGGACAGAACCCGGTACCAACCCCAAAACAAGCAG
TCCTTTCGTGGCAGAGGGA
>comp515_c0_seq1 len=195 path=[1:0-24 26:25-48 466:49-59 61:60-194]
GCTGGCAAAGCAGAAACAGTGAGAAGGTGTCTGCTGTTGGGAGCAATGGGAATATGGGCG
TTGGGTATTAATGCCCAGAACAATAACCCAGTAACATTGGAGCATGGGTTGGCATACCAT
GCTCGTGTTGAGGTCGCGTGTAACTATTCATATGGTTATTAGTCTTAGCCGGGGGGGGAA
GGGGTGTTATGTCCT
>comp516_c0_seq1 len=435 path=[1:0-205 207:206-215 217:216-434]
GATGCCCAAACCAGCTCCGTCCTTAAACAAAGTCCCCCATTCTTCAGTGAACGGAAGTCC
AGCATCCCCACAAGCAGCTGAGTTTGGTCCTCCAAGGCCACTGGGCGGATCGGACCCTTT
GCCCAGGACCTCTCAGAAACAGGAGCTCTTTGGCCCCGCAGAGCATCCCACGGCTGCAAG
GACAAACGCTGGGGAGACCTTTGCTTTGTCACTGCTGCGTGAAAGCAGCAGTCCTGCCAG
CACCACCCAACAATCTACTGCTGTTAAACTGCCCTTTGCCACCCTCCACTCTTCGACCGG
CAGGACTGTTGGTGCTGCAGCCCTTCACAGTTCTGCTAGCCGTGTCCCCCCTTCTGCACC
TTATGCCGGAAAGACAGAGGCGGCCCCTCTTCCGCCACGCAAAGGCGCTCGTCCCAAACC
CTCGCTCCTTTCCAA
>comp517_c0_seq1 len=222 path=[423:0-23 25:24-221]
CACAGGTTGAGAACCACTGCTCTGCTACAAGGCTGGGAAGCAGAGGGTGCAGATCACAGC
CTCCCTTCCCATTCACTCTTAGGGATGCTGCGACCTGTGGTTAATCCTCTGGAGGGCCAG
AGGGTTCCACCCCCCCCCCAGTTCTATTCTATGTTGATGCCACTCGCTTTACCTTTCCTC
TTCAGTCTTCTCTACACCTTTGAGTCGCCATTTTTAAAATTA
>comp519_c0_seq1 len=183 path=[1:0-24 26:25-182]
GAGTTGAAGTCCACGGGTCGTCGAGGAGCCAAGGTTCCCTACCCCTGCCCTGGGGCCTCC
CTCCCCAGCTTTTAGCGATCATATTTTGCATTTTACATCTTGTATTTTATAGTTTTGTAG
TGTTCTATTTATATAGTTTTACTTTTTAATATTGTTAGCCACCCAGAGTTACTTGTGGAA
AAG
>comp520_c0_seq1 len=1160 path=[1:0-482 484:483-1159]
GAGCTGCTGATGTCCCCCCAAACTGTCCAAGGTGACACCCCCGTTTGAAAGCACTTCGGT
CTTTTCATGACAGTGTTTTGAAATCGGCCGATGAAAAAGGGGGCTCCAGTTCAAGCTGGC
ATCAGATGTCTCCAAACGTCCACTGTGATCTGATATAGAACTTGTATTGAGTGGGCTCAC
ATTTTCTTGGCCACAAGTGTCCTGATGTGACGGCGAGTCTGCCTTCTCCTTATCATTCTC
CTCAGTCTCAGTGCTGCATCCAGGGACTGTGGATGCCAGGCACATGGCCACAATCATGTG
ATTTAATGGTTTCATTTCTAGACTGTCTTGCTGATAAGGTGCTATAATGGGCATCACTGG
TACAGAACTGTTGCCAAAATTGCCACTGGTTTTAGTGAAACACCTGTTGTTATTCCAGCA
GTTCCTGCAATTGGCATATTCTGAAGGATCTGTCTGAGGGACGGAGGTATATACTTCACC
ACCATTTCCTATGTGATGGGTGTGTTCATATTCTATGTGGGCTCTGGAGAGCGAGTTAGA
ATGTCCGGGATAAACACCAGTTCTACCACTGACAGCACCGTTCATGATCCCATTCATTCC
ATTAGCAACCTTATGATGGAGGTGGAGGCATCCATTATTATGTTTTCCATTACTGATAAA
GTTTCCATGTACGCCACCATTAATGCGGCTTGTGCCTGGCAGAGTTGTATACTGAACCAT
TTGTCCATTGATATCCGTACCTTGGTAGAGGTAGCTGGGAGGGTCATACTTTTGCAAGGC
ATTCTGCTGACGGTTCTTCCATAAACACATGGCAATAAAGACAATCAGAATGAAAACCAT
CCCTCCAAGGACACAGGCAACAATGAGATACAACATGTTGCCACTCCGGACTGAACCATT
TGGTTGACCTGCATTGCTTCCAATTCCACGATCAGGAAAATTAGGTGGTGTACTAAGGTC
TTTCACTGGATATTCAGATGCTCCAGGTGAACGTTTCACTTTGGTTTCACATATCATCAC
GTTGCTATAGTCACTTTCTCCTCCTTCATTGTAGCACTGCATTTTAATATCATATGATGT
TTCAGGTTGTAGGTGGCTTATCAAGTGCCAGAGTTTTGTACCTTCTACAACATCTCGTTT
GTAATCACTATCATTGTCAC
>comp520_c0_seq2 len=522 path=[1:0-482 2337:483-521]
GAGCTGCTGATGTCCCCCCAAACTGTCCAAGGTGACACCCCCGTTTGAAAGCACTTCGGT
CTTTTCATGACAGTGTTTTGAAATCGGCCGATGAAAAAGGGGGCTCCAGTTCAAGCTGGC
ATCAGATGTCTCCAAACGTCCACTGTGATCTGATATAGAACTTGTATTGAGTGGGCTCAC
ATTTTCTTGGCCACAAGTGTCCTGATGTGACGGCGAGTCTGCCTTCTCCTTATCATTCTC
CTCAGTCTCAGTGCTGCATCCAGGGACTGTGGATGCCAGGCACATGGCCACAATCATGTG
ATTTAATGGTTTCATTTCTAGACTGTCTTGCTGATAAGGTGCTATAATGGGCATCACTGG
TACAGAACTGTTGCCAAAATTGCCACTGGTTTTAGTGAAACACCTGTTGTTATTCCAGCA
GTTCCTGCAATTGGCATATTCTGAAGGATCTGTCTGAGGGACGGAGGTATATACTTCACC
ACCCTGGATGATGGGGGAATGGAAATATTTGAAAATTAAAAT
>comp521_c0_seq1 len=179 path=[209:0-131 341:132-153 442:154-178]
TTATTTTTCCCGTACCATAAAAAAGTGTGCCACCCCATTTGTAGATCATGTCCCTCTAGC
TACAACAACCTTTTGTTTCTAAGCATTATCCGTTCTTTCACCCATGTTAAAACAAATGCT
TGATAATACAACGCCCATTCCGGCAACCCAAATCCTGCATTTTCCTTAACATCTTGTAG
>comp522_c0_seq1 len=351 path=[329:0-350]
GATCAAGGCACAGGATGGAGGAAGGCCTCCACAGATCAATTCAAGCGGGATGGTGTCCAT
CCAAGTGTTAGATGTAAATGACAATGCCCCTATTTTTGTGAGTACCCCCTTTCAAGCCAC
AGTGCTAGAAAATGTCCCCATAGGATATTCAGTGTTACACATCCAGGCAGTAGATGCTGA
CGCTGGGGACAACGCTCGTTTGGAATACAAACTCTTTGAACTCTCCCATCTTCCTGCCTT
GACATCCACAGATGGGAATACAGTGTTTCCATTCCAGATCAACAATAGCACAGGTTGGAT
TACAGTGTCAACTGAGCTTGACCGAGAGACTACCGAGAATTACCACTTTGG
>comp523_c0_seq1 len=215 path=[367:0-78 254:79-214]
GGGCGGACGAACCTTCCCCTGGAATCCTTGGGCTATCGGTGTGTAGGATTCTCACCTACA
TCTCGCTACTCACACCGGCATTCTCACCCGCGTTTCGCTACTCACACCGGCATTCTCTCT
TCTATGCTCTCCACGGCTCCTTTCGGTACCGCTTCTTCGTACATAGAACGCTCCCCTACC
ACTCACGCTTATGCGTAAATCCATAGCTTCGGTAA
>comp523_c0_seq2 len=206 path=[184:0-69 254:70-205]
CGCCTTAGGTCCCGACTTACCCAGAGCGGACGAACCTTCCTCTGGAAACCTTGGGTTTTC
GGTGCGCGGGATTCTCACCCGCGTTTCGCTACTCACACCGGCATTCTCTCTTCTATGCTC
TCCACGGCTCCTTTCGGTACCGCTTCTTCGTACATAGAACGCTCCCCTACCACTCACGCT
TATGCGTAAATCCATAGCTTCGGTAA
>comp525_c0_seq1 len=177 path=[377:0-44 80:45-176]
AACACAGTTTTCAACATCCCTCACAACCACATCTTTTACCTGACACAGAGTTTTCGCTTT
GGCTCCGAAATCGCTTACGTGGGCGCGACCATTCTGGATGTCTCCAAGGGAGTCCGGAAG
AAAACGCTGGTGGGGAACAAGCAGGAAAGTGACGTCAGTGGGGCCGGCGTGGAGGGG
>comp525_c0_seq2 len=211 path=[1:0-78 80:79-210]
GGGCCAGCAAATTGCACATATATTACGGGATCCAGTTTTTGCGTCACTGGAGGATTCTGT
TTTCGTTTTCCCCCTTCCGCAGAGTTTTCGCTTTGGCTCCGAAATCGCTTACGTGGGCGC
GACCATTCTGGATGTCTCCAAGGGAGTCCGGAAGAAAACGCTGGTGGGGAACAAGCAGGA
AAGTGACGTCAGTGGGGCCGGCGTGGAGGGG
>comp526_c0_seq1 len=458 path=[1:0-202 894:203-216 218:217-457]
GTGGGGCGTACGGGCGCCTTCTGCCTCCTCTACGCCGCCATGCAGGAAGTGGAAGCCGGC
AACAGCATCCCGGACTTGGTTCAACTGGTCAAGCACATCCGTCGGCAGAGGAAACACATG
TTGCAGGAGAAGGTCCACCTCCGGTTCTGCTACGAGGCGGTCCTGAAGCACGCCACGCAG
GTGCTGCAGAGGCACGGGGTGACGGCCGCAGCCTCCGCCAGCAAGCCGGCCAGCAGCAGC
TCCCAGAAGGTCTACCTCCAGCAGGACCCCCAGGATCTGGTCTTGGGGGGCGACGTCCCC
ATCAGCTCCATCCAAGCCACCATTGCCAAACTCAGCATCCGGCCTCTCCCGGGCGCTGCC
GAGGCTCCCCCCAACGGTCGAGGATTCGAGCCGGCCTCCTCCGTCCCCCCCGCTGATGCC
GCACTCCCGCCGGCATTGTCTTCCACTGCTCCGCGGAT
>comp527_c0_seq1 len=239 path=[237:0-238]
CTCCTCTTTCAGATTAACAAAAGAATTGGGAGTAACCAAATGGGAATAGAGGACACAGAA
AACACTGTAATGGGAAGAGATAGTCTAGGGCAGAAATGTTCAAACTGGTCAACTTTACGA
TGCATGGACTTCAACCCCCAGAATTGCTAGGGAATTCTAGAAGTTGAAATGCATACATCT
TAAAGTTGCCATTTTGAAAAAAAATTTCGTGGGAACTATAGGTAATTATAGGGTAGTTG
>comp528_c0_seq1 len=322 path=[1:0-321]
GTAGAAATCTCCAACAAAGGGAGGAAGGTTGGACCCCAACCCAATCCTTCCTTCCTTCCA
GAGGTGTCTTTCATCCAAGGGGTTGACCTGGTCTACAAGGCTCCTTTCCAACGGTTGAAG
AGGAATCCAATCCAATTCGAGACCTTGGCTGAAGGCCAACGGAGGTTCTCCTCAAGGTTC
TTCCACAAGGTTCCTTCGAGAAACGTGTACCAGGCCACAAAACGGGACAATGAGTGCTAC
TTCCGATCTTTCTCATCTCGGATAGGACCGTCCCCGCCAGGAGGTGGACCTCAAGGCATC
TCCAGAGGGTTCAACCACCGAG
>comp529_c0_seq1 len=225 path=[1:0-224]
TGTAATTCTGCCAGAAGATGCTGCTCCTCATCAAATCTCTTTTTTCTCTCTGCCAACTGC
CTGCAGACTTCCTTCCATCGGAAATTCAAGCTGTCCAATTTTTCTCTTAAAATGCTGGCA
TCTGTTGCTGATGATTGCTCAATAATCTCATCCCCATCTATGTTCAAAGTTCTGACAACA
GCTTGCTGCCTCCCAATGTCATCCTGAAGATCCTGGAGATCGGAA
>comp530_c0_seq1 len=317 path=[1:0-141 143:142-316]
CCAGCCTTGTGCGCATGCGCAAGGAGCGAAAATGGTCAATTCCTATTGATTCACACTGTC
CGGGTTTCAGGCACTATAAAAGGCCTGTGTGCCTTTTGCTATTTGCTTGGTTGTAGGAGA
AAGTAATAAAGAGCTTGTTGTTTTCACCATGTGTCTTCGTCAATTGCCAACGAATGGAAT
ACACAAAAGTGGCGACGAAGGTGGGATCGCTGCAAGGAAAAAGGCAATAAGAAGAGGATA
AGCCTCATCTGAAGAGCCTGAAGCCTGGGAATCGGCGTCCAGCTCTGCACTCACCTGCCA
GTACAGCATCGCTGGAG
>comp532_c0_seq1 len=385 path=[1:0-384]
GGAAAATGTAGCTACCTTTGAAAAATAAAATACATTATTGCAGAGGATAAACCCTTTAAT
ATGTAGTCTAAAAATACCTAATATATTTAAAATTAAAAACTTCAACGAAATACCCTAAGT
GTTCTTCCAAAGTTTTGAATTCTGCTCAGTTACTCAATTGTGCTGAACACAGCACTCTAA
AGATTTCTAATAATATCATTTCAACAAAAATTCAGAAGGCTCACCATGGTGCTCGAACTT
TTAAACAGGAAAACAAAATTAGTAACAGTTCTGTGATACATGTAGTAAGTCACGTTATTT
CCACAGGAGGAGGTTAAGGGGTTCCTTGAGATCTGACAAATAAAGAAGAGCAGAAATTAC
AGAGTTTGTTGTATAACAATAAGGT
>comp533_c0_seq1 len=235 path=[1:0-234]
GCGTTTTTTGCTTTTCATTTTCAATATGTTTTTCCTCTTCCAATTTCAGTTTTTTGGGAT
CTGGGTATTCTTGATAGAAGTTTCGTTGCTTTGCCGCCTGATCGTAAAGACTTCTCCAGA
CAGCAATTGTATGAAGCCAACATCTGGGATTCTCATTTACAAGTTTTTGAACATCCTGGA
TTATTCTTCCTGAAATAAAATGGTAAACTATTAGTCCATACATTTTATCATATCA
>comp533_c1_seq1 len=153 path=[555:0-152]
GTTTTCTTCAGTACCAGTGTTGAACTGAGTATGTTGAAGAAATTAAAGTCGGCTGAAAGA
TTATTTTTGCTGCTGAAGAAATGTCCTCCACTTTCCTTCTGTGGGAATAAAGGAAGAATA
ATCCAGGATGGTCAAAAACTTGTAAATGAGAAT
>comp535_c0_seq1 len=559 path=[537:0-558]
CTGATGTATTTGGACCGCCAGTTTGCAACACTGTTCTCTCCAGTCTGGTCCAGCTCCAGT
TCCGGAGACGAAAGGGGATTATACCAAGTGATGAGGCGCTCAATCTCTGTAGCCAGAAGT
GAGAGCAGCAGAGTTCTCCTTTTCATGTAGTATTTGTGGAGCTGAGTGCCCCGATTGGTC
TTCTTAGACATTCCTGATTTTTTGGAGATGGTCGACATGCCGCTGGACAAAGGATAGGTG
TTGATCCATCCCTGGGTGGCTTGCTGTCGGGAGCCCATTGTGACGTCAAGATTGCTCCGG
GTGTCTTGGTTATCTGGAGGCACAAGCTGGTTGGCAGTTAAATATTTCTTGTCGGAAAAC
ATGGCTGTCCAAAACTTGATGAGGATGATGATGTCCTCACGCAGCCTCTTCTCTCCTTGG
GTTGGACACTTGGGGGCAGAGCTGAAGTAATCAAAAGCCGTGGAATAGATCTTCTCTCTC
AAGACATTGCGAATCGTTGCATTTGGGATGACATCAGCATGAAGCAGAGACAGCCCGAGA
GTTAAGAGCTTAAAACGGG
>comp536_c0_seq1 len=168 path=[173:0-104 278:105-167]
CTGGGAGGTTCCTTGAAGATAGTCCCCTTGGTCATGGCGGAGGAAGTCCACCATAGGAGT
GATGACAGTGTGTGATGAGGAACCTTGACCTTCTTGTTGGAAGCACTGAGATTCTGTTTC
TGGAAGGGAAGAAGGAACCATTGTAGGAGTCTTGAATGAAGCCTGGCC
>comp537_c0_seq1 len=249 path=[227:0-150 378:151-172 400:173-248]
GGGCTACCTCTGACCGCGCAGCCTGAACCGACACTGATTGGATGAGGATGTCGTCCAGGT
ACACTGGATCCGAATGGACTCCAGTCTGAGGTGAGCTGCCAGAACTGACAAGATCTTCGT
GAATACCCTCGGGGCGGATGAAAGGCCAAACAGAAGCGCTCTGTATTGATAGTGATAAGA
TCTGTAGCAGAATCTGAGAAAGCTGCGATGTGGTGGAAATATTGGGATATCTAGGTACGC
CTCCTTGAG
>comp538_c0_seq1 len=486 path=[464:0-485]
GGCTGACTTGACATTCCTTGTCCAAAGACTTTTCGGCAAACTTAATCATCAACAGGGTCC
GTTTGATGTCCAACCAGTTTTGGAGCACAGCCTCTCTTTGTGAAGGTTTAGCAGAGGCCC
TGAGACTCTGAAACAAATCCTCCCGAGGACCCCAAAGCAAACACTGAAGGACACCCTTGG
CCTCAGAGATCAGGATCCTTTCGGAGGGGTTGGGGTTCAGTAGGCAAGCAGCCAGCTTCT
GAAGCCCCAGAGAATAAAGTGACCGGCGAGGGATTTGGGGTAGGTCAGCCCAAGTGTATT
CCTTCTCTTTCAGCTCTGGATTCTCATCAAAAGGGTTGGGCAGATGCAACATTTCGTAAA
TGAGGATGCCAGTCTGGAACTCGTCACATTTCTTATACTGCATGGCAGTGATGATTTCTG
GGGCGAGGCGAGACTGGTCCTTCAGAATCTCTGGATCCACCATGTGACTCTTTTGCTTGG
CTTGGG
>comp539_c0_seq1 len=256 path=[269:0-255]
ATTTTGACGAGTGGAATTCTTTTCCTCGAGAAAAGTCGAGCTTCTGGCTCTCCTAGCCTT
GTTGTTTACAGAGGAAGTAAAAGAATTTGCTTTCCAAAGGAAATGTAGCTTTCGCTCCAG
TCAGCTTCCTTTTTTTCTCTCTCAGGCTTGACTTTCTGGAAAAAAAACTACTCTTATTTA
TCCAGATCCTTTCCAACACCAGCCCTTCCTTTTCCTCCTCCAGAAAAGGAACAAAATCAG
GTTGAACCCAGTCAAG
>comp540_c0_seq1 len=108 path=[172:0-107]
AAAAAAAAAAGAAAAAGAAAAAAACAAACCCAAAACGATCGAGTTCAAAAAATAAACAAG
CACAAAAACGCGAAGCGTTCGAGCCCAGGCGTAAGAAATAGAAATTGC
>comp540_c1_seq1 len=147 path=[1:0-65 67:66-146]
TCAAGTTATTTGGTTGGTTTGACACCTGGTTTGGCAAGGGATGGGAAGGTTAGGGAGAGA
AAGGCTTTTAGTTCCATTGCCCAGTATTGATAGACAGGCCAAGAAGGTTGCCATTTTGGC
ATGAGGGTAGTATCACCCTCCTAGATC
>comp540_c2_seq1 len=250 path=[286:0-249]
AAAAAAAAAAAAAAAATCTTTCTCCACATTTATACAAGAAGAAAGAAAAGGAGGGGGAGG
GAAGCCTTCAATGGTCCTCTTTTTTGTTCTCCATGTGTAAACCCAGAGAGCAAAATAATT
ACATTCTTTCCTTGCCTGTATAATTATTAGCATATGCCCCGATTTTTCATCTAAAACAGA
ACATTTAGTTCCCCAACCCAAACACGCACACTTATATACATACATACATCCCCATGCAGA
CACATCCTGA
>comp541_c0_seq1 len=297 path=[275:0-223 499:224-296]
CTGCTTTTCTTCCCTTCTGCATGTGTGTGACCTTGTTTGATTTTCAAAATTCCACTTTCA
GATCTTGCAATCCTACTTTATTAAAGATTATCACAACTTCCACAAAAAAACACTTCAGGC
ATTGAATGGGTATTTATGCAAATGTATAAGCAGTGTACACATATGAGCAATATAATGATG
GATGAAAGTGCAAGAGATAAACAACGATAGAGTCTTCCCTGAAAAGTGGGCAAAATTCTG
TGTTGTGGGTTCGTTCATTGATATGTTAACTTCTCTAGATAACAGATTGGGCAGGAG
>comp542_c0_seq1 len=319 path=[344:0-35 379:36-105 449:106-318]
AATTACAACCTTAACAAGTACAGCTGTTCATTTTTCTTTGATAAGGGGAGATCCCATATA
TGTTGCCTCATCAGATTTTTATGCCTGATCATCCTTGGATGACGCGTGGAGGGAACTAAC
TGGCTCTTTAGAAAATTCACGGAGAATCCGTGGTTCTGAAGTACCTCGATGGTGAGGGCC
ACGTCTGACCTTCTGTCTGAACTGACACAGACTGAATGAGGATGTCGTCCAGATAGCACT
GGACCCGTATTGGGACCAGTCTCAGGTGGCCGGCTAGGACCCACAGGATCTTTGTAAACA
CCCTCGGGGCAGATAACAG
>comp543_c0_seq1 len=271 path=[249:0-270]
TCTACCAAAACAGAAAGCCGACGAATTTCATCAGTCATGGCAGAAGACACCTTGTTGGCA
ACTTCTTCTGTGACATCTTTAATTTTCTTCTTAACCTCGTCTGTTAAAAGGTTGAGCTGG
TTTCGTACGAAGTCCAGCCTGTCTCTGTGGTCTTCTCGTTCTTCCATTGAATGCACTCTT
TGATGGGCTGCTGCCACATTTACGCTGTCCATAATGTTTTTCACAGTCTCAAGGATCTGT
TTAGCTCTGATAGTGTGCTGCTCAAACTTGG
>comp544_c0_seq1 len=225 path=[1:0-133 135:134-224]
CAAGAACATGGAGGGACAAGGGATATGGTGCTGAGCAGCCACCAGTTCGGTGAAATTTGG
ATCCACCTCCGATAATGGGGAAAAGGTGGTTGTTGATGCAGAAGGATCAGGGCCCAGATG
GGCTGTGGATGTGGCCTTGCGGAGCAAGGTGACAAAGAAAGAAGGATTGAAGAGACCACT
GAACGAGGGGGCTTCTGGAGTAGGATCCTCCTCCTCAGACATTGG
>comp545_c0_seq1 len=208 path=[1:0-207]
GTTGATTTATAAAGAACGTTAGAGAGAAAAGCACGATGAACCTTTAAAGTCAGACTTGCC
ATGAGTTGTGATGAGCAGAAAACATTTTCTATCATAGAAAATGTGCTGTAGAACTCATAT
TGGTTCAATGAGTAGGGAAACATGGTGATCAAGAAGGAAGGATATGGTTTTCCAAAAGGC
AGATTTGCTACTGCTGTATAAATTCCAG
>comp546_c0_seq1 len=115 path=[26:0-77 104:78-114]
TACGGCCAAAAATCCCCCCCCACCTCCAATAGTGGAGGGCGAACAACATTTCAAAATAAA
GGAAATCCTTGATTCTAAGAGATATCATGGAGCAACTCAATACCTAGTAGCATGG
>comp547_c0_seq1 len=245 path=[223:0-244]
AGTGAATAAAGCTATGAAAGACATTGTGTATTTTCTTTAAACAACAGGTCCTGATAAATT
GAATTTATCTTATAGTATGTTGTATAATTATTTGCCAAAAGTTTACTCTCATATGTTTCC
TCTTTGGAGAATTACACTTTCAACTTTAAGTCTGGCACGGAAATTGAATGGAAGCTCTAC
TTGCTGATACGAAGACTGGAAAAATAATACATTGGATTGACATCTATAATCTTGGAATAA
AATAG
>comp548_c0_seq1 len=336 path=[1:0-115 117:116-122 124:123-335]
AAAAAAAAAAAAAAAAACAACAACTGGAGACCTGTGGTGCAAAGAAGCCAGTGTGTTCTT
GGTATCTCTTTCTGAACTTGATGGCAACACTCTGGGATTCCCTGGAGGACTGTACAGACT
GTACCATCTGGGAATCTTACCATACCGGGCAGAAGACCCTTAAATTGTGGATGGATGAGC
TTTCAACATTAGACTCTTGAAATAACGTGGGATTTTTAACGGCCCCTTCTGGTATTGATG
GTCTAAGTATTGTTGGGGGGCCTTTTGAAATACTCCGTTGAGCCATTGGGATATATTGCA
GTGTGTACAAATAAGCTATTGAGAATTAGGACTGAG
>comp549_c0_seq1 len=460 path=[1:0-459]
CGAGCGTCGGACCAGGCAGAGCGCGGCTTGTGGGGTGCCGAGCAAGGCGAGTGGATGGAG
CGTGGCCCGTCCTGGGCTGGAGATCCCGATCCCCTGTTGCCTCCCGAGGACTTTTTGCCA
CCACCTGAGTGTCCTGTCTTTGAGCCCAGTTGGGCCGAATTCAGTGATCCACTAGGCTAC
ATTGCCAAGATCCGACCCATCGCAGAAAAAAGTGGTATCTGCAAGATCCGCCCTCCCGCC
GACTGGCAACCTCCCTTTGCTGTGGAAGTGGACAACTTCCGGTTTACTCCACGGATACAG
AGGCTCAATGAACTGGAGGCACAGACCAGGGTAAAACTGAACTATTTAGACCAGATCGCA
AAGTTCTGGGAGATTCAAGGTTCTGCACTGAAAATTCCCAATGTAGAGAGGCGTATTCTT
GATTTGTACAGCTTGAGTAAAATTGTGATGGAGGAGGGTG
>comp549_c1_seq1 len=186 path=[1038:0-185]
TGGGGAGAGCGGACCTCCAGGATGGAGAAAAGTGAACGGACTGTGAAGGGTGAGCGGGCT
CCCCGGAGTGACAAGACCGACCAGGGCGATGGGGGTCCCCGGGCTGATCGAACTCTTCGA
CTGCCTCGAGCGTCGGACCAGGCAGGGCGCGGCTTTTGGGGGCCCGAGCACGGCGAGTGG
AGCGCG
>comp550_c0_seq1 len=340 path=[1:0-339]
CAAAGAATAAGGCAGGTGTTTCTCCTCCTTCTTCAATCAATAGTGCTGAGCTTCCAGCGG
GTGATGTTTCTATAGAAAAGAGAATTGGAAAAGATGATACTATTTCTCTTGATTGGCACC
CGGACTCCAATGTGACTTGTGGCTACGTAGTGAGGTGGTGTTATGGTCCTGAGCCATGTA
CAGCTGTTCACTGGGAAACGTTTTCTTCAAGTGTGACAAATGCTGATATTAAATCAGCTG
TCTTCCAGCCTGGAGTTCAATACACATTTTCTATCTTTTGCTGCAAAGAAACTGGATATC
AGCTACTGGGATATATCAAGGGCTACATACAAGAATTGAG
>comp551_c0_seq1 len=529 path=[531:0-528]
GATCTCGGCAGTACAAATAAGACACATTCCTGTAGAGGGAGAATGAGAGGGAAATGGCGC
CCTTTTTCATAGTCTTTGCAGGAGACCTGCTTCGTTTCTTGCTCTAGGGAAAGACAACAA
GCAAGAGCCAAAGAAATGACAAGGAGCAGCCAGCAGCTCCGTAAGGTGCATTCAGCAGCC
GGCAGGTGGCTGGGAGGGAGCCCGCTTTGCAAGAAAGCCAAAAGCTGAAAGAACATTTCC
TTCAGAGGCATCAGCAAGGGGTGGGGAGCTTCTCCAGGGGAAAAAGTGGGGAAAGCAGCA
GAGAAGGAGCTGGCCTCTGCCTGACAGGTCATCTTCCTGCCCACCAGCGCAGCTGGACCT
CTGGTGCCCAGGCTCCCTCTGGCTGACCTCCAGGTTGGGTGGTTTCGGCAAAGTTCTCGT
TTGCCAATGAAGGGGGTTGCCATGCTGATCAGCTAAAGCAACTTATCCGCTGTGTAAATA
TAGAGTATCTATAAGGGGATGTGTGTGGGTGTGTGGGTGGGTGCGGTAT
>comp552_c0_seq1 len=255 path=[233:0-70 304:71-76 310:77-254]
AGTCGTTCTTGCTTCCACCTGAAGTGGACTGCGGACTGCTAGTGGGGCTTGCTATGTTGC
CAGGCCAGCAAAATAAAAGGTGGCAACAGCACAGTGTCAGAGGCTAGGACTACTGTAGTG
GTTAGCAAGCCCAAGGTGACCAGGGTTTGAGACACCAGGAAGCCCAATAGAGAACTCTTG
AGCCTATGCCAAGGAAGAAGGAAAAATTCCAATTGCCATGAGGGGATTTTTCAGGATACC
CTGAGAGAATTCCCA
>comp553_c0_seq1 len=337 path=[315:0-74 390:75-336]
TTTTCTTTTTCTGCCTCTGATGATTCTTGGAGATGACCATAGGTTTGCCTTCAACAGAGG
GGGAGGGGGGGAAAGTTTTTTGTTGTCATTGTTACCAAAAAGCAAAACTTGGAAAGGGTT
TTTATCCCCTGGTCTCAAGGCTGGTGAAAAAAAAATTCAGCTATGAGACCACAATATATT
CAGGATTTTGGTCCAGACCTTTTTTGCTATGGATTTGCAAAACCCATGAAAGAAGGCAAA
ATGAACACAACAAATACATTTAAGGGGCAGTAAGACAGCCTAGTGAAGAAGAAAGAAAAC
CACCTAAGAAAAATGGCACTCTCAATTTATGACTCAG
>comp554_c0_seq1 len=161 path=[209:0-36 108:37-53 125:54-160]
GTTTGTCATATTATTTAGTCTTCTTTATTATCTTTGCTGCTCTTCTCTGTACACTTTCCA
GGGTTTTAATATCTTTTTTGTATTGAGGTGATCAAAATTAGACATAGTATTTAAAGCGTG
ATTTTACCAAAAGTGGTACTAACAATTCATGGGACCATGAT
>comp555_c0_seq1 len=126 path=[1:0-106 108:107-125]
GTGAGGGGGAGAAGGGGAAAAGAACAGACTTCCTCTGTTGCTGTAGAAGGAAGTATTAAC
ATTGAACCTCATCTTTTTACTTTTCCATATTAACTAGCCATTTCTATAACAACTAATGAA
TCTAGT
>comp556_c0_seq1 len=149 path=[1:0-148]
ATCCGGCTTCCCCAACTTTGTCAGGTCGCAAAAGGGGGGACACGGGACACGGCAACCGTC
GTCAATCGGAACTGTTTGGCAAGCGTCCAAATTTTGACGTGACCACGAGGATGCTGCAAT
GGTCATTAAGGACCAGAAGACCTTCAAAG
>comp557_c0_seq1 len=156 path=[134:0-68 203:69-92 227:93-155]
CAAAAATACAAAAGTTAAAAGGAGAGAACGATGTAAAAGGAGATGAAAAAGAATGAAAAA
TAGTAGCGACTTCCAACTTTTTTCAGTGCAGTAAAATACAAAATACAGTTACAACCTTGA
CTTTTTTGCTTATACATTGAGTATATATTTACCAGA
>comp557_c0_seq2 len=158 path=[134:0-68 203:69-92 380:93-157]
CAAAAATACAAAAGTTAAAAGGAGAGAACGATGTAAAAGGAGATGAAAAAGAATGAAAAA
TAGTAGCGACTTCCAACTTTTTTCAGTGCAGTAGAATTAAAAAAAACAATTACACCCTCA
ACCTTTTACTTTACTTTTTTAAATACTTCAAGCCTTAT
>comp557_c0_seq3 len=114 path=[267:0-89 203:90-113]
GCAGAATACATATAAATAAAAATAAAAGGAAAATGGAGAAGGAAAAAGAAGGGGAAAGAA
GTAAAGGAGAAAGAAAAAAAATAGCAGTTGCTTCCAACTTTTTTCAGTGCAGTA
>comp560_c0_seq1 len=637 path=[1:0-310 312:311-636]
CTTTCCAGCGGCGGCGTTTGGAGCTTTTGCTGGGAGCGGGTCGGTTTTTTTCCTACTAGA
GATCCGGATCGTTAGCTTGATCCCGTCTTTCTGCCTCTCAGAGGTTATTTCCCTGTTCTC
GGTCAGAGAACTGTCTTCTTCCGAAATCAGCTTGTATTTACACTTGCTTTTTACAGATTC
TTTCTTCGTCTCCGCAGGAGATTCCTTGACGGAGCTCGGGAGGCTGTCTGGGGCTAGCAG
CTCTTCCGTTGGAGGATCAGAGTCCTTGGGAGTTTTCGCCTCCTGCTCCTCGCACGCTTT
CCTTTGATCGGGGAAAGCGACTTGGGAATCAGAGCCTTCTTTTCCCACCGTGGATTTCTT
AAACGAGAGGACCGAAATGGGAGATGGCGTGGCATCCCGACCGGCCGAGTCTGTTTTCTC
GCCCGTAGGACCTGTTTTTTGCAAATCGTCGGCCTCCGAAGCCAGAGCCGGGTCCTTAGG
GGAGAGTAGCTTGGCGGGGTTTCCTAAGCTGTCTTTGGAAAGTATCACGCTGTCGTTTGC
TCTAAGAGAGTCCTCAAACTTCTTCGGAGGGTCGCTGTCCTTGGAAAGGGTCTCGTCCGG
CTTTTTCCCTTCCGGCTGGCTTTCGCTTCCTTTGGGG
>comp561_c0_seq1 len=177 path=[11:0-46 58:47-176]
TTCTGTTGCTAAGCGAGGCATTTTCTAAGTGAGTTTTGCCCCATTTCACGACTTCTCTCG
CCACCTTTGTTAAAGTGAATCGCTGCAGTTCTTAAAGTTAGTCACATGGTCATCATTGAC
TTTGCTGGTCCAAAGTTGGCAAAAGGGGATCACGTGACCCTCGGGACACTGCAACCG
>comp562_c0_seq1 len=337 path=[1:0-336]
GCGATGCCAAAGGCCTGCGCCTCGCCCTGGGACTACCGATCAGCTGCATTCATACGGCAC
GCTTCCTCCAATTCCCCCAAATTCTCCGACGAAGGCCAACCCGAAAATATTTACCTGGCT
TCGGGAAATTGATTTTGTTAGGTTTACTCAGGTGGAGTCCCAGCGGTCAGATTAAAACAG
ACCGAGGAGGTTAGCATTGTGTGCATAAGCCCCCTTTTTCACGGACTTTAATTGAAGGTG
GTTGTGTGGATGCAGCCCAGGTGTATGTTCCGTGCTGACTTGAAGGCAAGCAGATACCCT
TGTTCATTGCATGGGGGCAACAATTGACATTGCACAG
>comp563_c0_seq1 len=195 path=[4:0-89 277:90-194]
TCCAAGGTCCCTCTCACAGTTGCTCACAGTTTCACCTATTCTTGTACCCTTGGTTTTTCT
TGCCTAAGTGTAAGACTTTACTTTTCTCTACATTGAATTTCATTTTGTTGAATTTTGACA
GATGTGAACACTGGGCCCTATGTATCTGGATCTTGAGCCTATCATCTAGGACAGGGGTGT
CAAACTCTCAATGTC
>comp564_c0_seq1 len=695 path=[1:0-694]
AAATAAAAACCATGTCCAAGAAACGGCGGCGGGTAGCGTTTATCGCGTTGAGTTATCCCG
CACAGAATGGTCCCGGAGCCAGTTGGCAACAACGAGACCCTTCTGTGGCCACTACCAGCC
CAGATGACCACCAAGATTGGAGGGCTTTAAATGAGCCCACCCCCCCAACATCACGATCCA
TCATCCTTGTTGCTCCTGAGTGGGTCAAAAAAATCCAGCGTTTCCTGAAGGAATTCTTCT
CCGATCCAGAAATTAGATGGTTGTGCTGGGGACTTTTCCGGGCTGCTTAAGAACTAATTT
TTTTTTTTTCTGCTTTATTTTTTCCTCAAAGAAGGAAGGCATTGATTGGACCTTTGGGGG
GGTATGGATCCAGCCAGCTCCCAGTTTTTTCTCCCTGCCCCCCCCCCATGCCAAAAGAGG
GAACCCCCTTCCCGTGTCTGAAATCTCTCCTTATAAAAAATTTTTGGTTTTATTTTATGT
TCTCGGGCGGCCTCTTTCTTCCTTGCAGGCGGCGAATTTAAAAATTGCAACCATCCGGGG
GAGTATTTTACCCAAGAATGAGAAATGGTGGGTCTGTATTTGGGGGGGGGGGGCAGGAGG
GCAGGGCCCCCCCAAGCTAGTCACCTCCATTTTTTAAAAGTCATCAGGGTCTCTTCGGGA
AGCAAAACGCGTACCTTGCAGCTCATTGGCGGGGG
>comp565_c0_seq1 len=112 path=[182:0-24 15:25-111]
GCACATGCGCAGTAGCCTCCTGGCATTTTAGCACATGCGCAGTAGTCTCCTGGCAATGGC
GGCCATATTTTCGCGTAGAACAAAGGGGACTCAATGCTCCCTGAGAAGCCTG
>comp567_c0_seq1 len=219 path=[1:0-59 61:60-81 83:82-218]
GAACCATTGGAGAAGACCAAGGCATCAACCATGCGACTGGGAGAAGAACAGGGCACCCCC
TGTACGGCACGGTCAAACAGACACCCTTTTAACATCTGATCAGGACGGCACGACCTTAAA
TAACTCCCCGCGAACGGCAGAGATTCATCGGAAGCCCGACCATCGACAACGGAGAAATTC
CCCAATGAATAGAATGAACGGACATGTTGTGACAACCAG
>comp568_c0_seq1 len=427 path=[1:0-426]
TTTTTATGATAACTCTCGAGCTTTCTGAGAAATGGCTGGCCAGAATTTCACACTTAAACA
TTAACTTGCAATGATTTAAGATAATTTGAGAACTTGCTGGCCACGGGTGCAGTTCTGTGC
CAGAGGTTCAGGATAAGATGAGCAGATAGGCCTATAAAACAATTGATGTTCCTATTTGCC
CCATCCAGTCAGCACTGAACAACAACAGGTAATGTATTCTGCTTGAAAATCTAATATTTA
CTGCACTCAGTTTATTTTTACAGTATTTCTGTGTCCATTCAGTACTCAACAATTCAGACC
CTTCATCATTGCCTACAAGTGCCATCATAGAGCGACTCAAAATCTGCTTGCCTTTATCAT
TTTATGACCTAGTTTTTATTGATGCTTAAAAACTTTTATATAAATATTTTGTGGAGTTTT
CCCAAAG
>comp569_c0_seq1 len=243 path=[487:0-195 683:196-242]
GTAGAAACAATGCAAGCCGCAGGGCATCGTATCAACACTCTCTTTATGTGTGGTGGTCTG
AGCAAGAACCCTCTCTTTGTCCAAATGCATGCGGACATCGTTGGCATGCCTGTTGTTCTA
GCCCAAGAAGTGGAGTCTGTGCTAATGGGTGCTGCTATTCTTGGAGCCTGTGCTTCTAAA
GATTTTGCTTCCCTGCAGTGGTCTGATCCTCACTTACATAGAAAGAAGTCCCACTAAAAA
CAG
>comp569_c0_seq2 len=313 path=[683:0-46 730:47-50 734:51-312]
AGTGGTCTGATCCTCACTTACATAGAAAGAAGTCCCACTAAAAACAGAGGATGCTATGGA
GAAAATGGAGAAAATTGGGCGGATTGTGCTGCCAAACCACAAGGATAAAAGATTTTATGA
CAAGAAATACCAAGTGTTTCTAAAACTTGCGGAAGATCAAAGAAAATATAAATCCATCAT
GCAGAATGCATAGACAGCATAAAAAAGAATCATCTTTGATATCAGAGGTCTGACTGATTC
CTTTGACTTTCTTGATTAGTTATTTACATTAATGAGAAGCATTGCAATAAAAATAAAAAA
TACTTTATAGCCA
>comp569_c0_seq3 len=462 path=[487:0-195 730:196-199 734:200-461]
GTAGAAACAATGCAAGCCGCAGGGCATCGTATCAACACTCTCTTTATGTGTGGTGGTCTG
AGCAAGAACCCTCTCTTTGTCCAAATGCATGCGGACATCGTTGGCATGCCTGTTGTTCTA
GCCCAAGAAGTGGAGTCTGTGCTAATGGGTGCTGCTATTCTTGGAGCCTGTGCTTCTAAA
GATTTTGCTTCCCTGCAGGATGCTATGGAGAAAATGGAGAAAATTGGGCGGATTGTGCTG
CCAAACCACAAGGATAAAAGATTTTATGACAAGAAATACCAAGTGTTTCTAAAACTTGCG
GAAGATCAAAGAAAATATAAATCCATCATGCAGAATGCATAGACAGCATAAAAAAGAATC
ATCTTTGATATCAGAGGTCTGACTGATTCCTTTGACTTTCTTGATTAGTTATTTACATTA
ATGAGAAGCATTGCAATAAAAATAAAAAATACTTTATAGCCA
>comp570_c0_seq1 len=101 path=[5:0-23 145:24-100]
CCAGCCAGCTTGCTTTAAGATGGGAGGACTACAACTCCCAGAATCCCCCCCATCCCCCCC
CTTTCCAATTCCATCCCTGGAATTCTGGGCGTTGAAGTCCA
>comp571_c0_seq1 len=322 path=[1:0-321]
AACTAAATGAACACTTCAGCAAATTTGGAAATTTAGTGAATTTGCAGGTTGCCTACCAGG
GAGATCCAGAAGGTGCCCTCATCCAGTTTGCTACCCACGAGGAGGCTAAAAAAGCCATAT
CGAGTACAGAAGCAGTCTTAAATAACCGATTTATCAAAGTCTACTGGCATAGAGAAGGCA
GTACTCCCCCAATTACAACTTCAGTGCAGAAGGTAATACAGCCTTTAGCCCAGCAGCCCG
TTTTGGCAGCTGTGAAGCAGTCAGTCAAGGAACGATTAGGTCCAGTTCCTGCCAGTAACA
TTGAACCTGCTGAAGCCCAGGG
>comp571_c1_seq1 len=102 path=[599:0-101]
TTGCTGAAGTGTTCATTTAGTTTGCTAATATTATTAAGTTCTGGAGGAACTCTCCTCAGT
TCAAGTTTTGTGTTTTCATTCCCAAATTGCATCTTCTTCTGG
>comp572_c0_seq1 len=230 path=[404:0-180 830:181-229]
GGGAGCGAAGCTCCCTGCCGGGTACAGGCGGTTTTCTGTATCCCCGGGAGCAGCTGCTCG
GATTCAGTGATGGATCGTAGCTCGAAGAGGCGGCAGGTGAAGCCTTTGGCAGCTTCCCTG
CTGGAAGCTTTAGATTATGACAGTTCAGATGACAGTGACTTTAAGGTTGGAGATGCTTCA
GATTCTGAAGGCAGTGGACATGGCAGTGAAGATGGATCAAAGGATAGCGG
>comp572_c0_seq2 len=426 path=[404:0-180 585:181-425]
GGGAGCGAAGCTCCCTGCCGGGTACAGGCGGTTTTCTGTATCCCCGGGAGCAGCTGCTCG
GATTCAGTGATGGATCGTAGCTCGAAGAGGCGGCAGGTGAAGCCTTTGGCAGCTTCCCTG
CTGGAAGCTTTAGATTATGACAGTTCAGATGACAGTGACTTTAAGGTTGGAGATGCTTCA
GGACTCACTGATTCTTGAAAAATCTCAGAATTGGAGCTCCCAGAAAATGGACCATATTAT
GATTTGTTGTGTTTGCCTTGGAGATAATAGTGAAGATGCTGATGAAATAATTCAGTGTGA
CAATTGTGGAATAACAGTACATGAAGGTTGTTATGGTGTTGATGGTGAAAGTGATTCTAT
TATGAGCTCCGCTTCAGAAAATTCCACTGAACCATGGTTCTGTGATGCTTGCAAATGCGG
AGTCTC
>comp573_c0_seq1 len=200 path=[373:0-39 236:40-199]
GTGGCCCACAAGGAATTTGCCTCTGGTGCAGAAGCTCTCAAGTGTACATATAAACAGCAA
GTAATAGGTCATAGATCACAATAAAGAACAATTAAGAAATCATAAGAAACCAACAGAAGA
TTATGAATTTGGAAGTGATCCAATAGATCATATTAGTATAGTAGACTCTAGTATAGTAGA
CTCTAGAAAGAATACAGAGT
>comp574_c0_seq1 len=511 path=[489:0-510]
ATAACAAGTAAATTCATAAATAAACAGATGTTTCAGACCTCCCCCTTTTACTTAACAAAC
AGAATAGCAACTTGTTCACTTGCTGCCGTCTCTCCAAACAGGTTTTAGAATGCTGGGTGT
TAAAAGAGAAATTAAGCAGAAAACAATTAAGAGAGGAAGATTTGGGGGCAAATTTAAGAT
TTACCTGGATTATATAGCTCCACGCAAGTTTCATGCGCCCTATTTATCATTTTACTGGCT
GATCCGGGCTTTGTGCAACCGATTCAATGGTGGATTGTACTATTTGTGAACCAGCAAAGA
TTTGAACGCGTGCCAAGCACGTTTCCACATTGATGTCTTTCCTTAATAATTTTTATCTAG
TTGTTTGGATGGTGCTTACACTATTAATTCTTTCTTCCAAACGTTCACTGCGTTTGGAAT
CAAATTAATATTGAATCTGAAACTTCTAGATTTCTGCAAGGTTTTCAAGACAGTTGAGGT
CACCCTCTCCATCCCAAGCCATTGAAAGGAG
>comp575_c0_seq1 len=223 path=[1:0-222]
AATGCGCATGTGACTTTACACTAACAACTATTGTAAAAGCTGCTTTACTTTTCCCTTGCA
GCAGAAAAATATCTGAAATTTCCCTAGCAAACAAATAGCTGCTGCTTTCCTTCACCCTCC
ATGTTGTCGTGTTCTACCAGTTCTTCAGTCCTGGTGGAATAAATTTGCAAAATACTTTTG
TCAACATTTTTAGTATATGGATTTTTTCTTTTCTTTCTGCTGG
>comp575_c1_seq1 len=109 path=[401:0-108]
TGTAAAGTCACATGCGCATTGTGTAGGAAAGGCATTAAATACACTTCTGTGATGGGAGAC
AAAAGCACAAAAGCTTGAGATCCACATACAATCAACACAGCAACAGCAG
>comp576_c0_seq1 len=144 path=[122:0-108 231:109-143]
GAGAGAGAGAGAGAGGGAGTCAGAGTAGGATGGGGCAGTGAGAGCGGCTGGAGACGCCGC
GGAAAGTCGGATATGGCGCGGAGCAGTCGGGCTCTTGGCAAGGCTCTCGGGGAGGGGTTG
GCAGGGCCTTCGCGTAGGGTAGGG
>comp577_c0_seq1 len=423 path=[1:0-120 122:121-422]
GACAGAATTTTGGCCTTGGAACAGCTGGTGGATTTCAGGATAAAATGCTGTTTTTGGCCA
GCGACTCTAGATCATTTCATAATATGGCCAAGAAATCTTCTCTCCAGCCTGTCTTCATGA
CAGATGAACTTTCATACCTATGTGCCTGGCAAGTTACCTTTCTGGATCCACAGTTACGCC
TGGAATATGAAGGTTTGCCCATCCCTGCTAATACAAAAGTTGTCATTGCCCATAGCCACA
CAAATCAGGCACTTGCAGTTCCTAGGACCTTCTGGATAAGGTGAGCCCCAGGCATCTCCA
GATTTACAACCTACCTTTAAACTAGCTTTAATTCTTTCTCATGATCAGGAGACCTGGAAG
GGATCTCGGAGATCTTTCAGTCCAGCCCCTTGCCCAAGCCAGCTTTGAAAAGGCTGTTTT
GGG
>comp578_c0_seq1 len=201 path=[179:0-200]
TGTTAAAACTAGTGGTGAACCTAATGACTTTGACAAACCTTGGAAGAATAAGTGAGAGAA
GATATTTTATATAGGCTGTGATAATTCCAAATACATATTTCTGATGTAGATCTCAATTGG
ACTAGAAATGTTTCTTTTCTTTTTTTTCTTTTCCCTAGAGCAACGTAGTTTGAATATTTG
CTGTGTCCCTAATAATGCAAA
>comp578_c1_seq1 len=103 path=[437:0-102]
GGTTCACCACTAGTTTTAACAACAATGAAGATAGCTGATCTGATATTGTTATCAGATGTG
TAGTTGCTACTCTTCCCTTTTAAAACTAAACAACAAAAACATG
>comp579_c0_seq1 len=101 path=[235:0-100]
GTGAAATATTCACGGTTCCATTTCCTTATTTCAAGTAAACCTTAGACCTGTTTTAAGGTT
AAACCTGACAAACTGAACTACTTGCAAATGTCACAATGGAG
>comp579_c1_seq1 len=101 path=[79:0-100]
GAGGGTTTCCCACACTGCAACGTTCAACTGCTTGTCTCCCACATGTGAACCGGAAGCTGG
AAATGAAGCTCACTAGAATAATCTGTTTTCTGATTTCAATC
>comp580_c0_seq1 len=138 path=[1:0-137]
AAGAAGTTTGGACTTTTGGCTCCCTAAGGTACAAGACCTTTTTGATGGGTCCTTAACATT
GACCTTTCTCTTGTTGACTTCAACCATCTCCATCCAACCACTCTGACTAGCTTCTTCTGA
TGATCTTGCTATTGGAGG
>comp580_c1_seq1 len=105 path=[313:0-104]
TCTTGCTATTGGAGAGATGACCAATGTGGGGAGCACTATAATATCAGCAGATGTTCTTCA
GAGTTTAAATCCAACTCAAAAATATCTCAGTAAAACTGCTCAGGG
>comp581_c0_seq1 len=124 path=[102:0-62 165:63-123]
TGCTCTTCCGATCTAAGAAAGAAAACAACAATAGTTAAAGCTGAAGGAAGAATTTAGGAA
ATTAGAATTAGAATTACAAATAGACCCATAAAAAATACTTAAAAAGCAAATGGAGATAAT
AAAA
>comp582_c0_seq1 len=395 path=[1:0-394]
GGCAGCGGTGGGATATGCCAGTAGCTGAACAGGGACATGCTCCCCCCTGGGGCTGGCCCT
GCCTGGAGAAGCATGCCCTCCCCTTCCCTGGCATTAAAAAAGAGCCGGAGCTGCAGAATC
ACAGAAAAGCAGTAGGGAGTTCCTGGAAGTCTTGCCCCCTCCCCACACCGGTATAAACAA
AATTAAGTGGTCCGGGAGAAAAGGAAGCCCAGATTCTCAATATTGAAGCTGGATTCCATT
TTGTGAGTTGGTTGTGACGTGACGTTCCCATGTTGCGTATCATTGCAGTCAATTGGACCC
TTTTCCTGAGTTTTTCTTTGTTTGGCCAAAATGCAGACTTCTTCCCACCAGGGGGCGCTC
TTCTACTGCCAGTTGGGGAAGGAGCAGCTCAGCTT
>comp582_c1_seq1 len=120 path=[842:0-119]
TTGGGGAAGGAGCAGCTCAGCTTCTCTGCTTGCAGCCTGGAGCCTCCTCTGCACCCACTT
GGGTGCCCCCCCAGACGCCAGAGAGGACGGGTCGCCCTGTGCCAGGTGGCGACTCAAGGG
>comp583_c0_seq1 len=101 path=[645:0-100]
AAGGAAACTATTTTGATTATTGTATTTATTGGCTTCTCAGAGACATCTGATTCGTGGTTG
CTAGAGACAGAATGCTGTACTAGATAAGCCGTAGATCCGAT
>comp583_c1_seq1 len=306 path=[284:0-305]
AGCCAATAAATACAATAATCAATATAGTTTCCTTCTCTGATAATGGTTGCCTAGTGATGG
CTTATGGGACTGAAGCTGCTTTATGGCTTAATGATAGCTAGTGATACATTTCCAATGAAT
TTGTGTTAAAAAGTTGTCTAAACTACTCTCACTGTATCTTGTGACAGCAAACTTTATAAA
GTATGTTGTATCTATCTTCAGCTTCCTGCAAATCAGCTTCAATGGAAGTGCCTAGATTCT
AGTTTTATAAGAGAAGGAGAAAAAATTATTTTCACTTTCTCTGCACCATGTACAGTTATA
TTCCTT
>comp584_c0_seq1 len=357 path=[1:0-243 245:244-246 248:247-356]
ATTTGTTGTGTTATTTGAGTTCTGAAGTGGACAGGAATCCTGCAGCGATTGGGCATGGCT
GTTTCTGTTACGCCCTGTTGCGTTCCATCCCAGTTGCGGTATATATTATTCTGATCACAG
GACTGCGATACCATCTCTTTATCTGGAGCGTCTTTTCACCGAAACTTCTCTATGAGGGAG
TACACACTTTCATCACAGCAGCTGTGTGCGCTTTCTTTACAGCAGTGGATCACCAGCGGC
ACACAGACTGAAATCACTGGCTAGGCAGAATTTTGCCGTGCTTAATTTCTAATCAGAGAC
TGAGGTTTTACAGTGGAATGAATATTCTTGCTGCTAGACACCTAATGAACTCCAGAA
>comp586_c0_seq1 len=305 path=[283:0-304]
TGGAACTTAAAAGCATCTTTCTTTTAGATCAAATGTACTGTGTAACAGTAATATCATTAA
TAATGACTCTAATAAATAGATACAGGGAAGAGGGGAAAGCATTAAACACACAAAGATGGA
AAGGTAGGGCTGGCACACAGATTTACCATATACTCATCTGTTCACTTCTTAAAAAGGTAC
AAAACCAATTTTTCTTTCAAGTATTAAAAAATAAGTTAATGAACATTAAAGGATCTAAAG
TGACTACAGGGCCAGGATAGGTCTTCTGCTTCATTTCTGACGTGCAAAAAAAAAAAAAAA
AAAAA
>comp587_c0_seq1 len=185 path=[163:0-184]
GCCAAAGGACTCTTCAAATTGTGCTGATTTCAATTTGAAATGATAGCCCCTCTCCCCCCA
AAGCCGCATCATTTGAAACGGCCTGGGGGCTACTACCGTTTTGGTCGTGTGAACGCGGTG
GCCCAGCCTCAGATTTCCACTTCTGATACGATCTGGGCAAGATTTTGAGGGTGAATCGCT
TCTTG
>comp587_c1_seq1 len=101 path=[403:0-100]
GAGGGTGAATCGCTTCTTGGGAACCGACGGGGGTGCCCGCTTCGGGACGCCGGCCCCCTG
CCTAAATTTGGGGGTCGTTGGGGGGGTTGGAGAGAAGCGCT
>comp588_c0_seq1 len=157 path=[179:0-50 7:51-156]
TGAGTTCCAGTATGACATGGTCACTCTCTCCCAAGATTCCTGCAATTTTAACTCTATCAC
TTCTTCTCTGTTCATGAGAATTAAGTCCAGTATGGCTGTCCCTCTAATTCCCTCCTCTGC
CTTTTGGTCAACAGTTATCAGCTAACTTGGTCAGGAT
>comp589_c0_seq1 len=168 path=[539:0-45 171:46-167]
CATAAACACAATACATTATATTTAAAGAAAATGGATTCCTTTGCACCTTCACTGTGTGAG
TTCTGCTTTTCCTTAAACTGTCTGTTCTCTTTTTCCAATGTCTTAATTTTTAATTGGAGT
TCTTTCATTAACTGCTTTGACTGTTCAAGTTCAGAAAATAAGGTCTGG
>comp589_c0_seq2 len=292 path=[1:0-169 171:170-291]
CCATATTATCTTGAAAGAAAACATTACCTCACTGGGTGAAATTGGTCTGTACTTTGTTTG
ATAGCGACTCAGTTCTGCATTTAAACGGTGAACGGTCATTTTCAAACTGTCGTTTTCATC
TACTAGTTCCTGGGCTTGTTGCCTTAGCAAAACCAATTCTGCACCTTCCTCTTCACTGTG
TGAGTTCTGCTTTTCCTTAAACTGTCTGTTCTCTTTTTCCAATGTCTTAATTTTTAATTG
GAGTTCTTTCATTAACTGCTTTGACTGTTCAAGTTCAGAAAATAAGGTCTGG
>comp590_c0_seq1 len=217 path=[277:0-63 147:64-216]
TTGATTTGCTTGTTCTAATTTTCTATTTTCTTGTAATAACATTTCCATCTTTTTATCAAT
ATCCTCTGATTTATTTTCCATTTTCTGGATTCTTTGTTCATTTTTGGCAATCATTAGATG
GTGAACTTCAAATTGTGCCTTTATATCCAAAATTTCTTTGCTTAATTTATCAAAAGTTGC
TTTTTGTCTCTTCGTGATTTTTTTGCATTGACTCTTG
>comp591_c0_seq1 len=416 path=[1:0-367 369:368-391 954:392-415]
TTTGAAGATGAAGATCATCAAAGCGTATGCTGACGGGAAGAAAGTGACTAATATAGCTCG
AGAAGAAGGCCTGGCCCATTCTACCATCTCCGCCATTTTGAAGGACAAGGAAAGAATCAG
AGAGGCCATGAAAGGATCATCGGGAATGAATGTAAGTATAACCAGACAGCGAAAAGGCCT
CATCCACGAAATGGAAAAACTCCTTATACTCTGGATCGAAGATCAGATACAGAAGAGGCT
GCCGGTGAGTCTTCTCCTCATTCAGAACAAGGCGCGCAGCATTTTCGCAACGCTGAAGGA
ACGAGCAGGTGAGGAATGCACGGAAACATTCACGGCCAGCCGTGGCTGGTTTATGCGATT
TCAGCAAAGATTTCATTACCAGAAAACACACACGTCGGGTGAGACGGCAAATGGAG
>comp592_c0_seq1 len=403 path=[438:0-352 848:353-402]
CGCCTGTACCTTTTTTCCCCCCTTGGATGACCCCAAAAATCACCTGGGTGAAGAACGCCA
AATAAACCCAGTTACCTGGAATATCTTTCTTATGCAGAAAAGTCCGCATCACCGCAATTT
TGGTCTTTTCCAAACCATCCTTGGTGCCGCTTTTCGCTGCTTTCATGAGCTGGGTCATCT
TCGGCTGGAAGGAACTTTTGGGCCTGGCCTGGACCACATCGGCCTTGCTTTCGTCCGCCG
AATCGTCGCTGTAGCTTTCGAATTCGCTGGAGCTCCAGCCTAGATCATCGGGCTCTTGTG
AGGTGGGCTTGTGGGCCTGCGGGACATCTTCATAAATTAAGCTTCTCTCTGAATCTTGAG
ATGAATGTCTTCGCTTCCAGCTGTAGATCCGTGTCCCCGTCTG
>comp592_c0_seq2 len=460 path=[438:0-352 791:353-409 848:410-459]
CGCCTGTACCTTTTTTCCCCCCTTGGATGACCCCAAAAATCACCTGGGTGAAGAACGCCA
AATAAACCCAGTTACCTGGAATATCTTTCTTATGCAGAAAAGTCCGCATCACCGCAATTT
TGGTCTTTTCCAAACCATCCTTGGTGCCGCTTTTCGCTGCTTTCATGAGCTGGGTCATCT
TCGGCTGGAAGGAACTTTTGGGCCTGGCCTGGACCACATCGGCCTTGCTTTCGTCCGCCG
AATCGTCGCTGTAGCTTTCGAATTCGCTGGAGCTCCAGCCTAGATCATCGGGCTCTTGTG
AGGTGGGCTTGTGGGCCTGCGGGACATCTTCATAAATTAAGCTTCTCTCTGAATCACACT
GCTGTAAATCCACTTTCTCGCAAGGAACATCGTCGTAAATCACTTCATCGTCTTGAGATG
AATGTCTTCGCTTCCAGCTGTAGATCCGTGTCCCCGTCTG
>comp593_c0_seq1 len=254 path=[1:0-158 484:159-160 161:161-253]
GGATGAGCGAGACTTGTACGTGACGGAGAAGAGGAAGCGGACCAAATGCTGCGCGTGACG
GAGCGCCCCTGAACAGCCACGCCCCCCCCTCATTTGCACTGGACTCTTTTCTAGACCAAA
GGAAGCCCCCTCCCCATTTCTGACACAGGAGAAGCAGGCACCCCCCCCCCATCTCCCTGA
CACTGACAGACCAAAGATTGCTTGCCGAGCAAAGGTGTCCAAGCCTGGCCGCTTTGAGAC
TTGTGGACTTCAAC
>comp594_c0_seq1 len=185 path=[1:0-122 124:123-184]
GAACCCTGGTCTAAATCGACTTTTCCCCATGGGATGTGCTAGTGAGGACTTCTAAAACGG
GGCTTCCCAACCATGCAGTTTTTGAGACGTGTAGACCATCTTCCAGAATTCCCCAGCCAA
GTTGCTTTAAATTGTTGAGATTAAAAGTACTAGTTTACATTCTATCCCTATTTCTTACAT
AGAAG
>comp594_c0_seq2 len=152 path=[1:0-122 377:123-151]
GAACCCTGGTCTAAATCGACTTTTCCCCATGGGATGTGCTAGTGAGGACTTCTAAAACGG
GGCTTCCCAACCATGCAGTTTTTGAGACGTGTAGACCATCTTCCAGAATTCCCCAGCCAA
GTTCTCAGAGATTCTGGGAGTTGACGTCTGCG
>comp595_c0_seq1 len=134 path=[1:0-133]
GTTTATATTCCAAGTAAGAGGGTAAAGGGTGAAGCTCTTCTGGCTTCATTCTTTCACTGC
CGTCAGTCTCTCTCACAACCACTGTAAAGTATTTCACAGCTCCATTGGTATCACTGAACC
AGCTGCAATTGAAG
>comp595_c1_seq1 len=108 path=[308:0-107]
AGCATCACTATGATAGATCGTCCTCCTCAACCAGGTGCATATATTCGAGTGAATAAAAAG
GATGCCATTATTACCAAATCCACTATCCACTTCACCTTCAATTGCAGT
>comp596_c0_seq1 len=101 path=[1:0-100]
TAATTGATTTTAGCCAAACTTGATTGCAGGGTTATGCATTGGAGGCTCCATCACCGCTGA
CTAAATAGTTAGGAGGTTGAGCCTCACCTATCCCAGAAGAG
>comp596_c1_seq1 len=101 path=[157:0-100]
AGTTTGGCTAAAATCAATTATGTTAATCATCTGCAACCCTACATTCCTTTTGAACTGGAG
ACAAGTCCCCTTAAGGGAGGCGGGTTTGCTCTCTACTCAGG
>comp597_c0_seq1 len=122 path=[355:0-121]
CAGAAACTGAGCGCCGATGGGGCGAAGGAAGCTCAGACCTGTGGGCGGCACCTAAAAATG
CTTGGCTTTGAGTTTGACCTTGTGTTTACCTCCATTCTTAGCCGTTCTATTCAGACTGCG
TG
>comp597_c1_seq1 len=200 path=[178:0-199]
GTTGGATTTTTGCAGACCCAGCTGTGCTGTGTAAAGATGTCTTCTCAATAAAACCTGCAG
ATTCAAGAGAGCTCCACTTACGATGGCCAAGTACAGACTAATCTTGCTGAGACATGGTGA
AGGGGCTTGGAACAAGGAGAATCGATTCTGTAGCTGGGTGGACCAGAAACTGAGCGCCGA
TGGGGTGAAGGAAGCTCAGG
>comp598_c0_seq1 len=241 path=[219:0-240]
CAGACGATTCGCTTTGAGTTGATCTTGAAAGATCCCACGGAGGAGAGCTGCGTGGAATTC
AGCTATCCCGAGTTGCTATGGAGTGGCAAGGCCCGGGTACTAGACCTGCAAACACTCGCT
CTTTATCTACCCTTTCTGCCTCCTGTTTTGTCAGTCTTGTCCTATATGGTTCTTTTAGCA
TAGTCCTTAGCTTCAGTGCTGAAGGAGGAAGGGGGGAGAGGAATAATGAGAAAGTAAGGG
G
>comp599_c0_seq1 len=313 path=[1:0-312]
AAAATGTAAAGAAAAATGTTCCTAAACATTTTATTTACCAAGGGAAAATCTGTAACACCT
GTATTTAAGCGCAGAGAGAAATATGGGCCATAAGATTTGGGTTGGCAGTAGAAATAGATT
TGTTATTTGATTTAAGCTGCATCTCTTCCTTTGTCCCACATACCATTACATCGATGAGGT
GGCATTGTCCTAAAGAGACTCAGTGCATACTCATGCTTCTTGGACCCTTGGCTCCTGCTC
TGACTAGTAGGCCCTTTGCACACTTTGGGTGTTGACAGTCATTCATGCTTTTATGACCTC
CTCTTATCTGGAT
>comp599_c1_seq1 len=115 path=[673:0-114]
AATTAGCATTACAATAATAAACTACTATTTTACTGTAAGTAACAAAGCTAGAACCTACAT
ATTGCAATTTCATAAGGATTTAAATCTAGGATACTCCATCGAGAAGAATACATAT
>comp600_c0_seq1 len=161 path=[1:0-160]
TCTGGAACACTGATTGGGAAAAGTGATTAGGAATATGTCAGATAGCTTGTAGGTGTTCCA
TTCACATGAATTTTTAAAGCCTGCCCAACCTTCTCTGTAAATATCAGCCCCATTGAAAAA
AACATTCATTGCTTCTACTGATATCAGATCATCAAGATCGG
>comp600_c1_seq1 len=109 path=[363:0-108]
ATTTTATTGTGGAACTGCATTAAAAAAGGCAGTTTGTATTCCAGACATTACCAAGCAAAA
ACAAACAGATTATAGCCAGTCTGTCTGCTTCTGGAACACTGATTGGGAA
>comp601_c0_seq1 len=176 path=[1:0-175]
CTGCTTTTTATTTCTCTGGATAGGCTCCTGACAGGGCTGCAACCCTGACCAAAGTTAACT
CCATTTTGGTGACTTTCAGGACATCACAATTAACCCACCCAACTCCGCTCCTTGAGGCAT
AAAAAGCCAGAATAATGCCCAAAAAAAACCTGCATTTTTTTTTCTTTTTGATCAAG
>comp602_c0_seq1 len=310 path=[288:0-309]
AACATCTGCAAGAAAGCCACCCAGGTCAGAGAGCACCAAAGTCCCCCCAAGTAAAACAAC
ACACCTCCATTTAGGCAACACGTCTTAGTGTGTATTATTTTTTCTTTCTTTCTGGTTCCC
GGTTGTCAACGCAATAGCGTCATTCCATCAGATCCTTTCCCATTGCCACGGGGGCAAAAA
TCTAACCCGTAGAACAGTGACTTCAAATGAAATATCTTTATTAAAATGCAGAGTTGTGAG
GCCATGTCCAAGGCACTCATTTCAGGCAGCCTTTGAAATCGGGAGAAGCAATTTGATCAA
AAAATGTGCG
>comp604_c0_seq1 len=101 path=[357:0-100]
GAAAAGCCACATCAGGAAAATAATAAAAGTGAAAAAGGCTCTGTTTTGTGTGAAGACATC
TCCTCTGTAAGCAGACACTTGCCTAGCAGAAAGTATACTGG
>comp604_c1_seq1 len=201 path=[179:0-200]
ATAACTTTTCAGTGTAAACACACAAGTGCCCTTTCTTCTCATATTTTGAATACTGATGAC
TTAGACGGTCTTACTCAACCAAGCATGACAGATATAAGACCTGACTTATCAATCCATTCT
CTTTCAAATGAAAGTATTTACAACATGAAGTACCCAGCATCCTTCAACAATATCCTCCAT
TCTGAAAAGCCACATCAGGAA
>comp605_c0_seq1 len=177 path=[1:0-176]
AAAATCAAATTACACTTTCATTGGAGCTGTGTCCTGTTTTAACAAAAAAAATGGATTTCT
GTTTGACACTCATGTACTGTTTCTGAGTGATAACAAGTCAGCTGTATTTAACTGAAGCAG
ATTAAAGTATGTAGGACTTATCTCTAGGACACAGAAAAAGTAGATTAAAGTTGAGAG
>comp605_c1_seq1 len=118 path=[404:0-117]
GTTTTCTGAAACCAGCCTGTTTTTTTAATTACAGTATAATAAAATAATAGTATTATAGCA
TTATAGAGAACAGAACTCATGATTTTTAAAGAAGAAAACCTAGTTTTTTAAAAAGTAA
>comp606_c0_seq1 len=321 path=[1:0-192 194:193-320]
GGAGTCCTTTGTGTGAGCCACTTCTAGGATTCTATCAACTTCCACATAGTCTGGATTGAA
TAGGTCTTCATCAGGCTCAGTGAAAATATGCTTCATTTGGGCCTGTTTATTGCGAAAGCG
TTTAATCTTCTGGGAGATCCGGGGATCTTTTTCTAGCTCCTCCATGGTGGCCCATTTACA
GTGCAAATAAGAAAAATTGCGGTACTTTACATAGAACTCTTCCTGTTCATAAGTTGCTCC
TCCAGGATAAATCTCTTTCTGCACCATCCTGGAGGCAAGAATTTTCTCAATGATGTTGGC
ATCGTCCTCAGGAGGTTCCTC
>comp606_c0_seq2 len=227 path=[1:0-192 620:193-226]
GGAGTCCTTTGTGTGAGCCACTTCTAGGATTCTATCAACTTCCACATAGTCTGGATTGAA
TAGGTCTTCATCAGGCTCAGTGAAAATATGCTTCATTTGGGCCTGTTTATTGCGAAAGCG
TTTAATCTTCTGGGAGATCCGGGGATCTTTTTCTAGCTCCTCCATGGTGGCCCATTTACA
GTGCAAATAAGAACTATAAATTAATAAAGAGTATCAGGTAGATTATT
>comp607_c0_seq1 len=101 path=[235:0-100]
AAATCCTCTCCATAGTCATCTTCTCTGCAATGTAGGAACCACAACTGGTGTGGTAATAAA
GTAACAACTGATGTTTGTCTGTCACTGAAGCAGTTCAAGAG
>comp607_c1_seq1 len=101 path=[79:0-100]
TATATTGCCACCAGCTTATGAGGATTCAAGTGATGGGCAGCAAGACAATTATTTGGAGCT
AATAACACATTTCATACATAATACTATATCAAGTATATGTG
>comp608_c0_seq1 len=134 path=[321:0-21 232:22-133]
GAGCTTCCTCACCTCTCCCCACTTCTCAGAAGCAAATCGTAGTATTTCTCAAGTAATGGG
GAACTGGAGGAGTGCTGTTGGGTGCTGTGCAGCTTCTGACTTTGTTTACAGCCTTGGAAA
CCATTACATCAGTG
>comp609_c0_seq1 len=118 path=[807:0-117]
ATCCAATCAGGGCAGTGGAACTCGAGAAGCCCGAGACATGTATGTCCCAAACCCATCCTG
CAAGGAATTCCTCAAATATGAGTGGATAGGGCATATAATGGGTGCAGCTCTACGTGGG
>comp609_c1_seq1 len=426 path=[404:0-425]
AAAGCATATCAAACAGTTTCTGTTGCTGTCCAAACGACGCACAATGCTAATCAGTCAGTG
CCTCAAGGATTCTGAAACCAGCAAGCCCAACTTCATGCCACGTCTCTACATCAACCGGCG
CCTAGCCATGGAGCATCGCGACAATCCTGCCCTTGACCCTTCCTGTAAAAACACTGTCTT
CATCCAGGTATATGAAGGCCTGAAACCTTCTGACAAGTATGAGAAGCCACTGGATTATAG
GTGGCCATTGCGATATGATCAATGGTGGGAATGTAAATTCATTGCTGAGGGCATCATTGA
TCAGGGTGGTGGTTTCCGGGACAGCATTGCTGATATGTCTGAAGAGTTGTGTCCTAGTTC
ATCTGAGACACCCGTCCCACTGCCTTTTTTTGTCCGCACATCCGATCAGGGCAGTGGAAC
TGGAGA
>comp610_c0_seq1 len=554 path=[532:0-553]
GTAATTCAAACATCTGAGCTTTTCTCCAGAAATCCTGGTTAAGGGTCTCTTGGGCTAACA
TTGCCATGCGGTCTTAGTTTAAGTCTTCATTGCTGCTCAGGACTACTATAATTCTAAATT
TGTGATTGATTCTCTTTCCAGATGAGGTAGAAGTCAAAAGGTGTACTGCAACCACAGATA
CTGAGTGTGCTTGCAAGAATGGTACCTTCTGCTTGCCTGACCATGCCTGTGAAACTTGCA
GTAAATGTACGACAAGCTGTGATCCTGGAGAAAAGAAGGTGCAGGATTGCACTCCTACAA
GTGACATCAAGTGTGTTCCTGATACTACCTCATCACCTCCAACAAGCTCCCCTGGAGTAG
GAGATCATAAATGGATCTGGCTCATTGTGGCCAGTCTGGCTCTGGGGCTGTTTGCAGTGT
TGGGCCTGGTATGGTGTTGGAAAAAAAACACAAGCTTTAGAAACGCTTGCACGGGGTTCT
GGAGCTCCACGGTAAGAACACTTTTCTCATCTGGAGATGGGAAAAGTAATACTGGGTGAG
GGGATTTTTTTTAG
>comp611_c0_seq1 len=229 path=[1:0-228]
CGGAGGCACCGGAGGCACTTCGCAGCCGCCCGGCAGCGGCTTGCTGATGTAGCCGGTTTC
TCCTTCTTGCTGCGGCGGCATCCGCCCGGCTCCGGTGCGGGAGACCCCCAAAGACAATGA
GATCCGCCGAGCCACAGCCGCGGAAGGCAGCGGCGAGGGGCGCCGGGAAGCAATCGGGGC
AGGGGGACCCGCCTGCTGGAGAAGAGCTTTTCCAGATCCGAGCGCCGAG
>comp611_c1_seq1 len=101 path=[413:0-100]
AGCTTCCTTCTTTCCGATCTCTGCCGCTCCGGCACTTCAGAAGACGTGCGATCCCGCTCC
TTCAGCTTCAGCAGCAGCAGCAGCAGCCGTCTTTGCTCGCG
>comp612_c0_seq1 len=205 path=[1:0-204]
GGAAGATGAGAAGGAAGACAATTGAAATAATAGGTAGCATTGATAAAAAGACAGAAGTGA
AAGGTGGAAAAGGCTCCATCTGAAGCAGTTTATGAATGTCATGGAAATTATGTTTACATA
GAATGAATGATGTTAGTATAGACTAATTTTACCTATGTTTTTTCCCTTGTCTCTCATGCC
TTTAATTTATTTGTCTTAACTAGTG
>comp613_c0_seq1 len=286 path=[1:0-285]
AAAAATTAAAAGAAAATAGAAATAAAACACACAAATAGCTCCAGAAGTACTTAAAAAGCA
TAAAAGCAAAGAAGGCCCCAGAAATCTGAAGATCCATGATGAGCATCTATATTTTGTCCT
CTTTCTCCTTCACATTCCTCAAATGCTCTCCCCTCCCCTCCAAAAAAATCAAAGGAACCA
AGACCAAAAGGCTTCTGTGGTTTTTAAAAGATAAGCAGAAATCCTCTGTACGCTCCAGGG
TGTTCAATGCAGCCCATTTTGCTGCTGAAAATAATCCATGTTTGAG
>comp613_c1_seq1 len=101 path=[527:0-100]
GTTTTTTTTCTATTTTCTTTTAATTTTTGGCAGCTCAAATATAGTCTCTGAATATTTTGA
TTTTCTATACTTTTGTTCCGCTGCAGGAGTCCATCCCAAAT
>comp614_c0_seq1 len=489 path=[1:0-488]
AGTAAATTTGGTCCATTAAAAACTTAAGGATGAGGCGGGAGCATCTTTTCTGGTCATGCT
GGGAATTTAGGATCTCACTTCTTCTCTCCAGTTCAGCCCCCCCCCCCCATTATTATTGCC
TCAGATTCTCTAGATATGCAACACTGTCCATTGATAAGCTGGTCTTGTGCAAAGCCATTC
AAAACCTTTGTCCTGTGCTGAATGGACTTTGCTTCCAAGTAAATGGGGGCAGGATTGCAC
CTTGTGAGAACGTGAGTTCCTCCACTTTGCAGTTTAGGGAAATGGCCTGTGTCCCAGTTT
GCTCTTCTTGTTCCAGAGATCAGGATCTGTTTATTCCCAGAAACAACACAGAAGTAGCTT
TTGCATAAACATTGAGAAATGGTCCTAAAAAGTATGAATTGATGAGGAAGAGATGGCCTT
CAGAGATGTCAGGTTCTCCACTGGAATACAAGGAGGAGGAAGAGAGGAAAAGGAGAAGAA
GAAGAAGAA
>comp615_c0_seq1 len=275 path=[1:0-251 626:252-274]
TATAGAATAAAGTTCATTTTATGGGACTATTAGTAACTGATCTACACCTTTCCTCCTTAA
AAGCACATTCATAAAGCTATCTGAAAATGACTTATTCTGCTACCATTTCTCTGATCTGAT
AAACTGGAAATACACAAGTTCCATCTTGAATCTACACATAGTTCACATGCAGTCACATAG
TCTCTTCTTGGACCCCTGATCTAATAGTATTGTCTTTGCATCTTTATATTGTTGCTGCAT
TGGGACTTCATAATAAACCATGGCATGCTTTATTA
>comp618_c0_seq1 len=160 path=[138:0-55 194:56-159]
CACACACACACATATACACACACATACACAGATATAATTTGTCTATTCTAAAGAGGGAAA
TTTTATTGTGTAGCATCATTCTTGATTCCATATTGTTTAATTTCTTTTGAAGATTGGCCT
TGGATAGAAGTGAACATTCGGAAGAAAAATAAGCTGTCTG
>comp619_c0_seq1 len=102 path=[373:0-101]
GCCACGTGTTTGTCCAGCTCTCGCGTCAGCGTCTCTGCCAGGAGCCGGTCAGGGCGGTCA
GGCACGCTGCCCGACTCAAAAGCCACTTCCACGCGGCAGGGC
>comp619_c1_seq1 len=209 path=[1:0-208]
GGCAGGGCACAGCCACTGTCACCTGGTGAACTAGGAGCTGGCTGCGTAACTCTCTGTCCC
CTGCTCGGCCATGGTAGGCGTCCACGCCGAAGTAGTGCCGCTTGGGGAGCCCCGGCGGAG
CGTAGGAAAACCGCGGAGTCAGGCTTGATTTCACCACATCAGTCAGGCGATGCAGCCCTT
CCGCTTTTGCCTGCAGGTAATTGTATCTG
>comp620_c0_seq1 len=182 path=[160:0-99 260:100-181]
GGCCGATCCATTTGGATCCCCCAAAGCACAAAGACGTCGGTTCCTTATCCTTCGGACTGT
TGCTAAATCTTGACTTTGCAACCAGTGTTTTGGAGCGAGGACCTGAAGGCCATAAAGAGG
AGGCCGTGGAGTTTCGGCAATTCTGGGGAGAGAAGTCAGAGCTGAGGCGTTTCCAAGATG
GC
>comp620_c0_seq2 len=105 path=[319:0-22 260:23-104]
GGCCGTTTTGTGGAACGCTGCAAACCTGAAGGCCATAAAGAGGAGGCCGTGGAGTTTCGG
CAATTCTGGGGAGAGAAGTCAGAGCTGAGGCGTTTCCAAGATGGC
>comp621_c0_seq1 len=101 path=[143:0-56 200:57-100]
CCAGGGCTTTTCAACCAGTGGTATATGTACCACCTGTGGTACATTAGCACGTGGCAGGTG
GTACACAGCCCTGCTAGGCAAGTGTACTGGGGGAGGGAAAG
>comp622_c0_seq1 len=416 path=[907:0-15 77:16-415]
CCGTGGAACACCGACTCAGTTCGTCCGGGGCGCAGGGCAAGGATTCGGTGATTGACAGCC
GCAAGGACTGTGAGTTGGCCAGCGAGGTGGACGAAAGGCGGCGTTTCCTAGCGCTGCTGC
AATTGTTGGGGATGCTGAAGGCGCAGCGTTTGTGGTAGTTCAGGCCGCAACCGTCACATT
TGAGGCCTTGGCGGACCAAACCGAAAAGCATCTCTCCACAGTGGTCGCAGAAGGCCGGGG
CCCGGTACGAGTGGACATTGAGAGCGTGCGGACGGATCTGGAAGTCCTCAAAAGTAGCCG
AGGCTGAGAGAACCACCTCCACCAGGTCCCCCTCCTGAATGTCAGAGGCGGCTCGGACCA
GTTGCAGGATGTTGGCTGTTGAGGAGTCATGTTTGAACAGCAGGATTTTATCGTAG
>comp623_c0_seq1 len=147 path=[125:0-47 173:48-146]
TCTAGAAAACTACTTAAAAAGAGGAAGAGTATCAATAGGCACAGAATAATAAAAAATTGC
ATTTTGGACAAGAACTTGCAGGAAAAAGCAAAACATCTGATCATGTATATTAAATATACA
CATTCCTTCTAGATCGGAAGAGCGTCG
>comp623_c0_seq2 len=115 path=[249:0-15 173:16-114]
TGTGCTCTTCCGATCTATAAAAAATTGCATTTTGGACAAGAACTTGCAGGAAAAAGCAAA
ACATCTGATCATGTATATTAAATATACACATTCCTTCTAGATCGGAAGAGCGTCG
>comp624_c0_seq1 len=481 path=[459:0-290 750:291-480]
CTGTTGAAGGCTTGGAGTTGTCAATTATGTATTTGCTATTTACAACAGGGCTGCTGTACT
TCTTCGGCTGAGTGACCACAGTGGGAATATATTCCAGTGAGCTGCCCTTGCATTTCGTAT
TGTTGAAGGAGTCCAAAGTGTATTTGCTAGACTGACTAGCAGCAGCCACTGTAAGAGGGG
TAGGATTGTAATCATTATCACTATTTGCATTGTAACTACCTGGGTTATACTCCAGAGAAC
TGAATGAGTTGGATGTTGCTAATCCAGCAGCCTTAGAAGCAAGTAAAGGAGGTTCAGATG
AGCCATACTCTTTAGCTGTCTCCAGCAGCTCTTCATACTTCTTTTGCTCACGTTCAACTT
CATTCTTGGCAGCTTCAATTGCCTTGTCAAACAACTCAAGCTCCAGAATTCCAGAGGCTG
ACTGGACAATATTTTCCAAAGTGCCATTGCTGTCCTGTGCCACAGGTTTGGGAAGTTCTG
G
>comp626_c0_seq1 len=162 path=[140:0-161]
GTAATGTAGAAGCTCAGAGAGTGGTCTATAAATCATTACCTCTCAGTTTGAATGTTGCTT
CTGTTATAATCTTGATTAGAAGAACTTCAAAGTGATCAGTGGTAGGGAGGGGGTGGACAG
ATAGAAATAAACCCCCAGTCTCAGATTGTGCATCATATAAAG
>comp626_c1_seq1 len=105 path=[361:0-104]
GGCTCATCTTTGTTTCCCATAAGTTGAGTGTTAGTGCATAGGTAACAAAGGCTTTGAATT
TTAGAAATCTTTTTTTTCTGATTGGCAACATTCACTACTTTATAT
>comp627_c0_seq1 len=126 path=[700:0-125]
AGAAGGTCAAAGAGCTGGTGATGTTCCTCGGCTTCGGACGTCAAGTATCTCCGTAGCGGC
TTGCAATTCTCCCGCACGTAGCGCCCGGCAGAAGTGTTTTCATCCCAGTCCAAATGTCCG
TGGTAG
>comp627_c1_seq1 len=321 path=[299:0-320]
GAACATCCCCAGCTCTTTGACCTTCTGGAGGGCATGCTAGAATACGAGCCGGCCAAACGG
CTGACCCTATCTGAAGCCCTCAATCACTCCTTCTTCGGTGCCCTCCAACTGCAGCCCACC
CCCAAAGTTTGGGATTCGAACCGGGACATCAGCCGGTGACCCGTCGGGGCTCTGGGCTTC
ATTTCCTGACCCCCCCCCCGACTTTATTTGGCCCCTGTGGTGGCTGGCACGTCTTCTCCG
TTTTTGGTGCTTCTCGACCGTCTGAAAGATACAGAAGAAAAAACAAAAAAAACCCTTGAG
TTTTCCTCTTCCAGGTTCCCT
>comp628_c0_seq1 len=226 path=[734:0-58 194:59-225]
ACAAATGATACTGCCCCGGGCTGTGAAAAATTCCGTGGTAATGAAAGTTGCAAGCCGCTG
GATTTCAATGCCTCCGCCAATCTCCCTTGCATAACCGAATGCATCTTCTACAGATATAAT
GATGAAGGGCTTTACCAGCGCAACCTCTTCAATCTTCAGATCTACAACGTTGTGGGCTTC
CTTTGGTGTATCAACTTCGTCATTGCTCTGGGACAGTGTGTGCTTG
>comp628_c0_seq2 len=285 path=[76:0-117 194:118-284]
AATGGGGCAAAACTTACTTAACAACCATCTCACTTAGCAATGGAAATTTGGGGCTCCGTT
GTGGTCGTAAGTCACAGACTACCTATATATCGTACGTGTTTTGTTCTTTCTTTTCTCAGG
ATTTCAATGCCTCCGCCAATCTCCCTTGCATAACCGAATGCATCTTCTACAGATATAATG
ATGAAGGGCTTTACCAGCGCAACCTCTTCAATCTTCAGATCTACAACGTTGTGGGCTTCC
TTTGGTGTATCAACTTCGTCATTGCTCTGGGACAGTGTGTGCTTG
>comp629_c0_seq1 len=236 path=[1:0-52 54:53-55 57:56-235]
GCAAGGAAAAAAAGCGAGGATCAAATTAAAATTATTGCAGGATTCGAAGGAGACCCCCTC
CCTGACATGGAAAAATACTATCAGGCCATAGTTTTACTATGGGTGCGGGATTGGATACTT
TTGAAGAACAGGAGATTATTATGTATGGAAGGTCATGATTTACAAATAGGATGGCATGCT
ATGCTATGGGACCAGAAATATAGGTCACATAAATATTTTCGCAGGTACTATATTAG
>comp629_c0_seq2 len=246 path=[1:0-52 450:53-65 57:66-245]
GCAAGGAAAAAAAGCGAGGATCAAATTAAAATTATTGCAGGATTCGAAGGAGAGGGGGGG
ACTTGGCCTCCCTGACATGGAAAAATACTATCAGGCCATAGTTTTACTATGGGTGCGGGA
TTGGATACTTTTGAAGAACAGGAGATTATTATGTATGGAAGGTCATGATTTACAAATAGG
ATGGCATGCTATGCTATGGGACCAGAAATATAGGTCACATAAATATTTTCGCAGGTACTA
TATTAG
>comp630_c0_seq1 len=101 path=[235:0-100]
TGAATTGAGAACAACGCAGAAGGGAAAGGAGGAAGAAGGGGAAAGAAGATAAGAGGAAGC
AACAAACTTATGACTTAAAACATACTTAGTTTGGGTTGTAA
>comp630_c1_seq1 len=101 path=[79:0-100]
TGTCTCTCTTGCTGTTGTTTCTAATGCTCAGTCTACAGTCTCAGGGCAAAATGTCTGCTT
CCTTAGCTTCTTCCGCGCTTTCACTCTGTGCTTAAACAAAG
>comp631_c0_seq1 len=337 path=[1:0-336]
CGACTGTTGCGTTGAATGCAAAATCTATGATCTGACTTCCATTTATATTGGTCCTGTAAC
TACCGTGTGTAGATCACATAACTTGGCAGAGTCCCTCTTACAGTCTTTTAAGTTGTGCTC
CTTTTGTCCTTGGGTCACTTGCTTTGATTTATAGTCCTCCTGAATCTTTAGAGCAATCTT
CCCCACCTAATGTCCTCCGTATGTTTTGGATGACATCCTCTCTCCGCTTTGCTGGCGGGG
GCTGATGGGTGTTGGAGTCCATGTCTGGAGGGCTTGAGATACCTAACAAAACCAAGTTAA
ACTGAATGAAATATGTACAGTATGCAAAAATAGCCAG
>comp632_c0_seq1 len=102 path=[80:0-101]
GCCCGGTACGACTCCGCAATGCAGGCCTTGATCCACCTGGCAATAGGAAGAGGAAGAGGA
AGAGACCTTCTGTCCCCTAGAAACCAGATGGAAAGATACAAA
>comp632_c1_seq1 len=151 path=[287:0-150]
GCCGCTGTCCACTTAATATAACATTGCAGGGCCCTGCGAACATCCAGAGCATGCCATTTC
CGCTACAAGTCGTGTGATAGGTTAGGACAAAAGTCCGGCAACACAATCTCTTGTGCTCTG
TGAAAAATGGTGTTAATCTTGGGAATGAATG
>comp633_c0_seq1 len=399 path=[1:0-339 341:340-398]
GTGGTTGGGTTTGTGTTAACTAGATTATGTGAAATTGAAACTGTCATGTTGCTCTTTTGT
CATTTGTCTGATTTTTCTTGTTCTATATTTTTAGTTCCTATTTCTAAGTTTAATAAAATA
TTTGACTTGGAACTTGGGGATTGAATAGGTATTTTTTACTGGCCCAAGTATTTACTCCTT
GAATGTCTTCCTTCTATGCTGCAGTCTGTACCAGGAAAGATACTTAGAAAACTAGACTTA
GATCACAATGTCATGCAGAAGTTAGTTGGTAATTATTGTCTTCAGTTGGGAGTCAATTCA
AGCATTTTAACATACTTTTCAGCATAGAGTGGAAAGTTGAAAACTAATGAGCCTGGCTAT
TACGCTCATGATGGTCATAAGAGCCGAGGTGGCGCAGCA
>comp634_c0_seq1 len=216 path=[1:0-132 134:133-215]
CTACTTTCTCGAAACTCAAAATGGAGATCAAGAAGAGCCGCCGTCACCCCCTGGGGAAGC
CGCCCACCCGCTCCCCATTGTCAGTGGTGAAGCAGGAAGCCTCCAGCGATGAAGAAACTC
CCCTGTTCAGTGGCGAGGAAGACGCCGGCGATCCAGAGCCCCTGAAGTCCTTACTTTCCC
TCCAGTGGAAAAACAAAGCCCCCAACTTTGCAGCGG
>comp635_c0_seq1 len=127 path=[1:0-41 43:42-126]
GGCAGGTATTGTTTGATGTTATTAAATGTATCATAGGAGGTAAGCTGTTCCAAATAAAGC
TGCCTTTTGCAATTGTGTGAAGGCAATTTGTCGATGCCAATGGTGTTGTTGTTGTTATTA
TTATTAT
>comp636_c0_seq1 len=333 path=[395:0-289 855:290-332]
TTGGTGTCCACCGAAACGCCAATCTGCTTCAGGAGGTCCAAGCGAGCTTCGGCTTTCAAC
TTGATGATCTCGGCTTTGCGGATGTTCTCCCTGGTTTCGTCAATCTTCTGCTCCAGCTCC
GCTCGGCTCTGCTCGGTGGCCACTGGGCCGTGGCACTCCAGCTCCTCCAGAGTCCGCTGA
CTGTGGACGATGTTTTTGTGCTCTCGGGCCACGCGGGTCGCCCACTTTCTGGCCTCCTTG
TTCAGGCTGTGCTCTTCGGTGGTGCCCGTCTCCGACTCCAGCTGCCGACTCTGAAATACA
GACACGGGAAAGGAAAAGCTGGTGAAGGGGTGG
>comp636_c0_seq2 len=417 path=[395:0-289 685:290-416]
TTGGTGTCCACCGAAACGCCAATCTGCTTCAGGAGGTCCAAGCGAGCTTCGGCTTTCAAC
TTGATGATCTCGGCTTTGCGGATGTTCTCCCTGGTTTCGTCAATCTTCTGCTCCAGCTCC
GCTCGGCTCTGCTCGGTGGCCACTGGGCCGTGGCACTCCAGCTCCTCCAGAGTCCGCTGA
CTGTGGACGATGTTTTTGTGCTCTCGGGCCACGCGGGTCGCCCACTTTCTGGCCTCCTTG
TTCAGGCTGTGCTCTTCGGTGGTGCCCGTCTCCGACTCCAGCTGCCGACTGGTGTCGCTG
TCGCACGGCTGGAACTGGAAGGAGACCGGCTTGTGGAAGACCGGGTTTTCTTGCAAGAAG
AGCTGAAAATTGTAATCCCGCACGACCTGGAAGGGGAAAACAACCCGCGTTTCAAAG
>comp637_c0_seq1 len=268 path=[1:0-267]
GGTCTATATTGCACTTTTGTCTTATATATACACATGCACTTTTATTTAAAAAAAAGAGAG
AAAAAAATAAGAACCAAAAGGATGGAGGAAGAAGATGGAAAACAGGTCTGTCAAGCAACT
GGCTTCCTGTATTCCTCAACTCCATCCTGTCATTTCCCAGAATGCTTTGCCAGCAACCAT
TTGGGAACAGAGCGTCCTGATCTTGCAGAGCTGATCTTGCAGAGCGTACTCCATGATTGA
TGAGGTCCCACTGGCCTAGGTGCGCTGG
>comp637_c1_seq1 len=105 path=[491:0-104]
GCGAGGAAGAGGAGCAACATGTTTATAAATCAGAGCAACAGAAACGTTCTTGACTGACAG
ATTCGACCGTTAGCTTCCTGGCACCAGCGCACCTAGGCCAGTGGG
>comp638_c0_seq1 len=101 path=[1:0-100]
GATCCTTAGGTTGCAAGCAATGCTAGCCAGTTGCACAAGCCTAAGCCACTCTTAAATCAA
TGTGACTTACTTCTGACTCTATCCATCAAATAAAGCTGTTT
>comp638_c1_seq1 len=101 path=[157:0-100]
TCCATCAAATAAAGCTGTTTAGATTTCTAGCAGGTGTTGAATACTATGTTTATATACCAG
AAGGCCATTTAGATTTTTTTTAAAGTCTCAGTGTCTTTGTG
>comp639_c0_seq1 len=145 path=[209:0-94 472:95-144]
GCACCAGCAAAATGCCGTGGACATAGTATACTTGGCATTTGACGAAATAGTCCATAACCT
ACTTCTTGATACAGTAGAAAAATGTGGGATAGGCAGCATCACCAAAGTGTAATCCTGAAT
GGAACTATATTTACCTTGAGGGAAG
>comp639_c0_seq2 len=118 path=[209:0-94 513:95-117]
GCACCAGCAAAATGCCGTGGACATAGTATACTTGGCATTTGACGAAATAGTCCATAACCT
ACTTCTTGATACAGTAGAAAAATGTGGGATAGGCAGCATCACCATCAGATGGATTTTT
>comp639_c1_seq1 len=111 path=[329:0-110]
CTGGCTGACAAACCATACTCAGCAGTAGTCCTCAATGGTACTACATCACATGGAGAGAGG
TAAGCAGCCGAGTACCATAAAGTTCCTTCTTAGGCCCAGTACTCTTCAATA
>comp640_c0_seq1 len=101 path=[157:0-100]
GGCGTCCCCGCCGCCCGGCACCCACCCGCGACGTCCGCCAGCGGCCGGCCAGCCCGCGGG
AGCTGGTGACGCCCTCGGTGACGGAGCTGTCTTGGGCCGTC
>comp640_c1_seq1 len=101 path=[79:0-100]
GGCGCGAGGAAGATGGCGGCGGCCGCTCCTCCTCCTCAGCTGCAGCGGACGCCTCAGCGC
GGGGCCCCCGGCCTGGGTCTCGGGCGTCCCCGCCGCCCGGC
>comp641_c0_seq1 len=160 path=[138:0-159]
GTTTTGTCTAGTTAAGCTTGTTCCTCTCTCATAACATCTTTTAAACAAAGTCTGCCCATA
ATGGCAGACACTCTTAGAATTAACTTTGGAGTCCATTGTTCATAAATATCGGTCAATACA
TCCAAGTTAAAGTATATTGCTCCATTTTTTATTAGTAACT
>comp641_c1_seq1 len=101 path=[353:0-100]
AAAACAATAGCATTTTCCCCCTGGGAAAGGATTCTTATAATTCATTTCAAAATCTGATTT
GAAATCCATCTGCACTTTCGATCCGTTATAATCACCCCCTG
>comp642_c0_seq1 len=798 path=[1:0-797]
CAGGCCGTTGAACTCAACCCCCCCAATGCCATCTATTACGCCAACCGCAGCTTGGCCTAC
CTGCGGACGGAGTGCTATGGCTACGCCCTGGCCGACGCCACCAAGTCCATCGACTTGGAC
AAAAAGTACATCAAGGGCTACTACCGCCGAGCGACCAGCAACATGGCCCTGGGGAAGTTC
AAGGCGGCTCTGCGGGATTACGAGACGGTGGTCAAGGTGAAGCCGAACGATAAGGACGCC
AAGATGAAGTATCAGGAGTGCCACAAGATCGTAAAGCAGAAAGCCTTCGAGCGCGCCATC
GCCAGCGACGAGCACAAGCGCTCCGTGGTCGACTCCCTGGACATCGAGAATATGACCATT
GAGGACGAGTACAGTGGCCCGAAGCTGGAGAACGGGAAGGTGACCTTGGAATTCATGAAG
GAACTGATGCAGTGGTACAAGGATCAGAAGAAGCTGCACCGGAAATGTGCATATCAGATT
TTAGTACAGGTGAAAGAGGTGCTGTCAAAACTCCCCACCCTTGTAGAAACCACATTAAAA
GAGACGGAGAAGATTACCGTCTGCGGAGACACCCACGGGCAATACTATGACCTGCTGAAT
ATATTTGAGCTGAACGGGCTGCCCTCGGAATACAATCCATACCTGTTCAACGGGGATTTT
GTCGACCGCGGTTCCTTCTCGGTGGAGGTGATACTAACCCTCTTTGGTTTCAAGCTGCTC
TATCCAGATCATTTCCACTTGCTCCGAGGGAACCACGAAACGGACAACATGAACCAGATC
TACGGCTTCGAAGGCGTG
>comp643_c0_seq1 len=101 path=[235:0-100]
GTTCTCATATAAGGAGATCAACTGCAAAATCACATTGCTATTTAACTACTTACCCCTGAG
GAACAATCATCCCTCCTGTCAGCATCCATCAGATGGTAAAA
>comp643_c1_seq1 len=101 path=[79:0-100]
CGTTCCTGTTGGACTGCTTTTGGAGGTTTGGATTTCAGATTTTGAATTAGGTTTTTATAA
TTAAGTAACCTTAATCTGTGAAGTGGTGCCTTGCAGAAGTG
>comp645_c0_seq1 len=107 path=[85:0-57 143:58-106]
CAGAGAAGGAACGATGGTCCAGAAAGGTGTACAGGTGGTCCTCGACTTGCGGCTACAGTT
GAGCCCCAAATTTCTGTTGCTATGCAAGGTAGTTGTTAAGTGAGTTG
>comp646_c0_seq1 len=101 path=[157:0-100]
TAAACTCCTTTACCTCTTGAAGTAAAAATGGACTGTAGGCTTCACAAATAAATAAATCTT
AAAAGATCAGACTGAAATTAGTTTTTCTCAACTTACAGGTG
>comp646_c1_seq1 len=101 path=[79:0-100]
AGCTTTCTTCATAACCTGGAGAAATCAACTGTTCTGACAGATGGTGAATGGCACAACACA
AATGATCCCCCGGGGTTCTTAAAGTTTTTGAAGTCAGGAAG
>comp647_c0_seq1 len=200 path=[178:0-199]
CATAATTTTAAAAGAGTGGTAAACAAATTCCATTAAGATTGCATTTTGGATTGACTTCTT
TACAGTACATTCTGACAGCAATGTGACTGCTAGTAACTTATATTATGGGCTACTAACCTT
TGTCTTTCCTGGCAATAAATACTTATTCCAAAATCTGTCACTTTGACAGATTGAGGTTTT
CCTAGGACCAGGACTTTGAG
>comp648_c0_seq1 len=174 path=[1:0-59 61:60-173]
CGTCTCTCCTACTTCTCTGTACAAAGAGGGGCCCAATTCCCCACCTTTCTTGTCCCCTCG
GAGTTCAGAGCCAGGATATGGTTAGTTTTGCCCTTGGCTGAAATATCCCCCCTCATCCAA
AGCAGGGCTCCCCAACCTTGGCCACTTTGGGACCTGCGGACTTCAACTCCCAGA
>comp649_c0_seq1 len=101 path=[157:0-100]
TAGTGGGTGAGGTGAGGAATCCCTGCTGCTGTTGTGTCTCTAAGCTTTTCTTTCCAGCGA
TTCTTTACTTAGGCCTAAGTCACTCTAAATGCAGTTTCCAA
>comp649_c1_seq1 len=101 path=[79:0-100]
TGTTCATAAGATATGTTGTGTCCTCCTCTAGCCTAGCTGGAAATCCTTTTACATTGGAAG
AACGATGCCATCAAGTGGATATTTGGAAACTGCATTTAGAG
>comp650_c0_seq1 len=101 path=[1:0-100]
GAAGTTCAGCTGGGCAACGTGCTCCATTAAACTTTGCAAAGTTTGGAAAGCTTTGCCACA
CTGGCCTGAACTAGCAAACTGATGAAACTGTGGGGTCCTTG
>comp650_c1_seq1 len=101 path=[157:0-100]
TGAGTGGACAGTTCTTATTTGCAACTTCAGAAAGTTAGGCTTTATGAAGAAGGAATAGAG
TCATCATAAGCAGAATGAATGAAGTTCAGCTGGGCAACGTG
>comp652_c0_seq1 len=101 path=[1:0-100]
GCTTGCTTTGCTGGTGCTCCACCAGAAGAAGAATAGTAGTGGCATAAGAAATACATAACT
ACCGCTGGACTCAATGCAGAATATTGGTTTTTGTGTGTTCA
>comp652_c1_seq1 len=101 path=[157:0-100]
TCATTCTATGACAATACAACTACAGTGCACAACTCCTGTGTTTGAGGTGGTCCTCTGTCC
TGCTTCTAGCAGCAAATGTGAACTGCAAATTTCTTGAGTGG
>comp653_c0_seq1 len=309 path=[437:0-181 619:182-308]
GGGAGGTTGGAGGGCAATTCTGGATCTAAAAGGGCTGAATTACTTCCTAGCCTACAGGAG
ATTCAAAATGCAGTCCCTCAAATCAATTCTGGCCAGCATCAGAAAAGGGGATTTTTTCTC
CTCCATAGACTTGACCGAAGCGTATCTTCACATTCCCATCCTCCCACAACACCGCAAATT
TCTCTGGTTTTATTATGCGCACCGACATTACCAATACAGAGCACTACCGTTCAGCCTTTC
TTTGGCTCCTCGGGTATTCACCAAAATATTGACAGTAATAGCAGGCCAACTCAGATTGGT
GCCGGAGAT
>comp654_c0_seq1 len=124 path=[102:0-123]
CAGAAATTTATAAAACAAGACCTCTAAAATCATGATACAATAATAAGTCCTAATGTGGAC
AAATAATGTATTGTACAACAGCATCCCATTCTAAAGGAGAGAAATTCATGTCTAATGTTA
CGTG
>comp654_c1_seq1 len=109 path=[203:0-108]
CATGTCTAATGTTACGTGGGAAAAGAAGATCAGAAGCTACTTTTCAAAAACTTTTTTTCT
ACTTCTCTCATTTCTTTTTAAAAGCTGGCACTTCTAAATATAACCTTGG
>comp656_c0_seq1 len=366 path=[1:0-365]
GTGCTTTGCTTTTACCTTCATTCTTAGTCCCCTTCCATGGCCAAACTTTAGACTCTGCTA
GACCATCTCTATCACCTCCTTTCTGCTTTCCAATACTTATGTAACCATTTTTCTTTGGTA
ATAGTTGTTTCCTCCTATCGCTTCTATCCTTCCTTACATTTTAGAATCCATGTCCATCAC
TGTCCATCTCTGGTTTGATAACCTTTGCTTTCTTTTCTTCTCATATCTATGTTGCTCTGC
ATATCTTTTCAGCTCTCTGGCTCTCCATTTCCCCTGCCTTCTTGCATCCTGGCACCTGGC
CAAGTGGGTACCAAAAGGGCTGTAATTTTAGAAAGCACTCACCATTGGGTCCATATTTTT
CCAGAT
>comp657_c0_seq1 len=172 path=[1:0-171]
GATGGATATATGGTCTTCCTCATATTCGGAACAAGTGGAACATCCAGAGGAAGAATATGA
TCACATGGAATCTCTTGACTCTGAAGCTGATAGAGTTCGCCAGGAATTATTGCTAACACA
TTTTAGCTAACCGAATTTGAGAATATCAAGTTGGTTTTAAGAAAAAAGATAG
>comp657_c1_seq1 len=147 path=[299:0-146]
AGACCATATATCCATCCCATGCTCCAGAGAGATATTATGAAGGACGCAGCAAGCAAGGAT
GATGTTACCTGCTTTTTCTGGAGAATACTGTAATGTCCCTTTTGATCCATCCAAACAACG
GAACCGAACCTGGAGTGTCCTGAATGT
>comp658_c0_seq1 len=321 path=[299:0-111 411:112-320]
GTCTAGACAGGAGCTTAGCTCCGAATACGATACGCAGACATGTCGCTGCTCTCTCCACTC
TACTTACCTGTGACAACGCAGTATCCCTTGGTCAACACCCATTGATTCGCTCATTCATCA
AGGGTGCCACAAACACGAAGCCCCCTGTGGTGTATAGGTACCCCTCGTGGGAACTGCCGC
GGGTTCTCCAGGCTCTCACCAGGCCGCCCTTTGAGCCTCTCAGGACATGTGATCCTTGTG
ATCCTTACCTCAAAAGGTCGCCTTCCTGGTGGCAATCACTTCCGCACAGCAGATATCTGA
GTTAATGGCACTTTCCACCAG
>comp659_c0_seq1 len=492 path=[470:0-491]
TCTATGGCTTCCAGCGGCTGCCGGTACCCGTGAATCATCAGCCCCGAGATCCACCAAAAC
GTGATCCTGGACAGGAAGGAAGCCCCGGATTCCGGGCAGGGATTCGGGCCACGAATGTTT
TCGGAAAATAAAGGCGGACGTTCCGGGAAACAGGACAGAATAAACTGAATTAGCACCAAA
GCGAAGTAGACGTAGAAAGTGGAATAGCGAAAGACGTCAATTTCCGCATCCGGGCACAAG
ACATGCATCGTTTTGGATCTGAACACGATGACCGCACACAGGAATGCAATCAGCCAGAAA
AGGAGCATCACTCCTGAGGATTGGACTCCTTTGATCCTCTCGTACTGTATTAAAAACGTG
GCAAGTAGCATTGTTATGCCCAAAATGGTGGGGCTAATTAGAAAAACTGGAGCTCGTACT
ACGTGGTGATTCCTTTCCCAGAAAGAGTAGAAAAGGTCTGTCCAGCAGACCAGCCACAGG
ACGAGGCCCAAG
>comp660_c0_seq1 len=123 path=[101:0-122]
AATCAATATTCCTCTCCTATTTTTCCATGACACATACCTCTTAAAACCTAGGTGATTATT
GTAAGATAGTAACTAGTTTCCAAATGGAGAGGCTGACAGAAATTAAAAGTGATTGAATTC
ACA
>comp660_c1_seq1 len=171 path=[349:0-170]
TCATGATTAAGTAAGGGTCAACTCTGCAATGAACCTGGCTGAAGCTATCTTGCTTGTTTT
CAGTTCGGAGTTCTACTTTGATTGGTCTCATCTGTTGGAACCATGACAATAACTATGTTA
GGTGTGGTATGTGAATTCAATAACTTTTAATTTCTGTCAGCATCTCCATTG
>comp661_c0_seq1 len=236 path=[214:0-235]
AAATAAGGCAAATAAAAATCCACAGAACAGTCTCTGTGACTGAGCCTAGATCTAAATTGT
TTCCCTCCTTCCAAAATTATCCCTAGAATGTTTGACTTAAGTACTGATTTAGAAGCCAAA
CAACATTTTTGTGGTATGTCCAAAATGTATTAGGACAGTGTAGTTGGTAAAAGTGGCAGG
TCTGCTAATCATACAGAATTGAACATCCTAACAATAGCTGCATTGGTAGAAGGAGT
>comp664_c0_seq1 len=485 path=[463:0-250 714:251-484]
TTAAAAAGGACATGGCTGAGATTACCTCAGGTTCGACCAAAATTTTAAGAACTTGACTAG
TATTATTCTAAGACACAGCGGTTTGCGTTATTCCCCGAGCGAAAGACTGAGATAAGTATC
TTTAGCGATCTATGGTTTTGGAGTCCTTTGAATAAAACACCGTTGAGCTACCACTGGCGC
TTTACTCGTAAGAATACACGCCGTGGTTAAAATTACCACAGGTGCTATCCTGACTCCTCG
AGAACAATAAGCTATTAATTAGCTAACGAACTCGCGCCCCCCTCCGCATCCCTAAAAGGT
AAAAAAAGTCTCCGCCAGAATTACCTCAAAGCTCAAAAGGCCCTGCCCGACCTCGAGCTC
GAGGACTTGAGCCGCGGGAGAGCCGGAGAGAGACATTTTTGCCCTCCGGCGCCCCGCAGG
AAAAAGGAAAAAGTCGGCGGGCTTCTCAAGCTGAGTGCCAAGGGAGGAGCGAGCGCGCTG
CAGAG
>comp665_c0_seq1 len=214 path=[390:0-58 34:59-213]
GTGTGTGTGTGTATACTCTAAAAGACAGGAAAAAAAAGAATTGATTTTTGGAAAAGACTT
TAACTCACTGAGGGCATCTAGTGGCGAAAATTTAATACTGCAACTTTTGTTTATTTTTCT
ATTGAATTTCAAAACACTAAAGAAGCTGTGCACCTGTGAAGCTGTGGGGGTGGATGTTTT
TGCATTAAATAAAGCCTCTACAAAAAAGAAAAAG
>comp666_c0_seq1 len=372 path=[350:0-371]
CAAGCCAGCTTCACGAGGCTCTGGATTCAAGGTTTGCCTTCATCCCAGCCTCTACATAGA
GGGAAATGGTTTGCTTGGCATCTGGTCAAAGGCCAAGATCCTGGGTGGTGGTTTTCCTTT
TATAAGCCAGAGGCAAAATCCAGGGCTTGTTCTTGGCTTATAAGAACCTCGGCTGCTTTG
CCAGCAGCCAGTCGGGATCCTGAGTTTTGGCCACAGTAAGCCAACCAAGTTGCTTGCAAC
AAAGCACCCTGAGCCTTCACAAAAGTGCAGGGTCTGCACACCCCTAATTCTGAGCTATTG
TGGCCCCAGCAGTCTCCCTGAAGTCAGGTGGGGGGGGGAGAGGCTATGCCATGAGGAGGA
ACTGTGTGTGTG
>comp667_c0_seq1 len=118 path=[96:0-117]
GCCATAGGTTCGTCACCCCTCCCTTATACCATCCCAGACAAATGGTTGTTCAATCTTTTC
TTGAAAACTTCCAGCAATGGAGCAGCCACAAAGCTCGTAGGCAAGCTGCTCCATTGAT
>comp667_c1_seq1 len=114 path=[282:0-113]
AGGCAAGCTGCTCCATTGATTAATAATTTCCACTGTCAGGAAATTCTTCCTTATCTCTAG
ATTGGATCTCCCTCTAATGAGCTTCCACCCATTGCTTCCTTTCCTGCCCTCAGG
>comp668_c0_seq1 len=137 path=[115:0-68 184:69-136]
GGGACAAATACTCTGAAGTTCTTGTGGATGATCCTTTAATGCAGGGGTCTGCAACCTTGA
CAGTCAGCTATGCTGGCTGGGGAAATCTGGGAGCTGAAGTCCACAGTTCTTAGAGTTGCC
AAGGATGGATACCCTTG
>comp669_c0_seq1 len=449 path=[427:0-448]
AGAGAGAGAGAGAGAGAGCGAGCACTTTCTCTCCCTCTCTGATCTGCTTTGGGAAATTTA
GTATTTTGGTCGTCTTGAAGTTTGTATTAGTAGTTTAAGCAACAAAATCCATACAGTAGC
TCCCAAGCAACTTATAGAATTGTCAGCAGTGTATTGAAGTCCAGACATCAGAAGGGTTTG
CCCCATTTTCTAAAGGTGAGACTGGTATCACTGCAGAAATGAATTTGGGGGGGTTGGATC
CCCCACAGCCAGGGAGAGCAGGGTGGATTGTCTCCTGCACCCTAAATCTTGCTGGGCAGA
ATCTTGTAAATTGGCCAGGCAATCATGACAACAATGGGAGCATCCTGATTCTGGACTGAA
CCACCTCAAAGAGTATTTACCAAATGCTATATTTTCATATTTCCCTTATTTTGTTTTAAG
AAAAAGGCTCTGTCACAGAGAAGACCTTG
>comp670_c0_seq1 len=212 path=[227:0-97 128:98-211]
GAAATGACAGTTGCCCAATATATTGTACAATATATCCAACTAATGCCTTATCTTGCATTA
ATTAGATATATTGTACAACATATGGGTCCAGAGTCATCAGATTTGAAAATATTTTCAAAT
CTTGCAACGGATTAGACTGGTGATTAAGCAGAGAGCTTGATTTATATTATATATGTATAT
ACAAAATTTCTTCTAAACTTTATCAGTTTTAT
>comp670_c0_seq2 len=227 path=[15:0-112 128:113-226]
GGATTCTCTGGAAGGAGGACAAAATAAAACTGATAAAGTTTAGAAGAAATTTTGTATATA
CATATATAATATAAATCAAGCTCTCTGCTTAATCACCAGTCTAATCCGTTGCAAGATTTG
AAAATATTTTCAAATCTTGCAACGGATTAGACTGGTGATTAAGCAGAGAGCTTGATTTAT
ATTATATATGTATATACAAAATTTCTTCTAAACTTTATCAGTTTTAT
>comp671_c0_seq1 len=615 path=[1:0-262 264:263-614]
AACAGTCTTCATTTCTATTTATTTTGGTAGCGTAATTTTAGAACGGTTACTTCTAAGCAT
TTCTATGTATTTTTTCAGTTTCTTATATCCATTCATGTTGTAGCTAGTCCAGTTCCCTCC
TCCCAATTTGCAACCTCACCCATCAATACATTTCAGATTATTTTAAGTTAGATATAATTC
CATGTTCATTGATTTTGGCTTTTGGTCCCATGTTTGCATAAAGCACATACCTTGCATTTC
TCCCTTTTTTGGTTCATCTGTGATTTTTTAATTTATTCCAATTTTGCATCATTCATGGAT
TTGTGTATTTTTTTTAGCATTCCTCTTAACCTTTATTTTTTTTTGGCCAGACTTGTTTTC
ATTAATCTAGATTCTGTTTTGTCCATTTTAATAATGTATTTTGTATTCCCATTTTTTGTG
TGTTTGAACTATGTTTTTTTTTCTCTATCTTCACATTTTTAAAAAACTATGTTAAATATT
TTTAATTTATTTATCCCATTTTGTGTGGGGGGACATTCTTCTGTGGTTTATTTATTTCTC
CCTTCCCTGTTGTGGATGCATGTGAAATTTTGAAGGAAAAAGAAATAAAAATTCTGCACC
ACAAGTCAAAAAAAA
>comp672_c0_seq1 len=158 path=[415:0-37 111:38-157]
TGTGCCGTAACCCGTCTGGGGATCAGCAAGGTCTCCGCCTGATATGCCCCGGCGATGCAT
GCTCTGATCCACCTACCAATAGTGGAAGAACAGACTTTCCTGCCCCTGGAAGAGGAGTGG
AAGGATATAAAGAGAGCTTCTGAACTGCAGAATTCTGC
>comp672_c0_seq2 len=230 path=[1:0-109 111:110-229]
GTCGCTCTACATACTTCCTCAATGGAGGCTTGGGTGGCCCATGCCGCCGAAGTGGCTGCA
CTCCTTGTAGAGTGTGCCGTGATCTGTTTGGGGATCGGTAAGGCCTCCATCTGATATGCC
CCGGCGATGCATGCTCTGATCCACCTACCAATAGTGGAAGAACAGACTTTCCTGCCCCTG
GAAGAGGAGTGGAAGGATATAAAGAGAGCTTCTGAACTGCAGAATTCTGC
>comp673_c0_seq1 len=439 path=[417:0-438]
GTTCATGAAGGACAATGCGAATCTTTGAATGTTGGAAAATACTTCAGAAAATTTCTCCAC
TTGTGCACTTTGTTCTTCTTTTCCAGACATCAACATCAACTTGTTCATCAGTTCTTGAAG
CTCTTCCAGAGAATACTGCCGAATCTTCTCTTGGTCCCCATGATTTTCTTGGATAGTCAG
GTCCAGAATAGTGTCCAGGCAAACCTTCTGTCCCTCTACTGGGGCCTTAATTCTGTAGAT
TCCTTTCTCATTGATTCTGGTTGCCAGGGATATAGAAGACAACTCCACAGAGCCATGACT
CTCTTTGATAGTTTTTAACCAATCCAAGTATCTTGCAGAATCACGCAGCTTCTCAGGAAG
GTTGTGATCACTTTCCAGAGCTTTCCATATATTCTCCAAACACTTCATGAATTCCACAAA
TCCTGCCTCTTGCTTTAAA
>comp674_c0_seq1 len=789 path=[1:0-788]
AAAATTTTTACGTAACCCCCTCCCCCCCCCCCCATGCTTCCAAAACTGGCGAATATAGAG
CGAGAAAGAAAGATAAATGAGCCAGCAGATGCAATAGCAGGCATGATAGGAACGGAGTTA
TTTTTATGGTTGCAGAACTGAGATTTTCTTGCAGCTACATTTGGATCAGGATTTCCACTT
TTCTACAAAGAGTGGTTAATGTATATCGCATTAACATTGTAAAAGAATGGAACTTTTAAA
AGTTCCCATCTTCTTTGTTCTAGGCCCATCTCAAGCCAAGAAACTGCTCCCATGCATCTC
AAATTACCTGATAGATTTACTGTGGATAAAGATAGTAGTTTTAGAAACAATAATGCAGTA
ATAACAATAACAAATATAGCATTTCTTAAACTGCTGTGTACAGCATGGATGGAGCAGTGG
AAAACACAAATGGTAATTTTTACTGGTTTCCTTTAGCAATGGAATGGGGTATGTTCTAAG
CTATTGTCCTTATTATAAACTAATTGATGAAAACAAATCCAGACTGAAGCACTAAGTCTA
ATTAACACATTTCAGTCTCTCTTTTTTCCCCTTCTAGAGGCCTAACATTTATCTTTGCTA
TTTAATTCTCCCCATAAACAGCACAGTGTGCTGATTTTTAAAAAAAAATTAATTGATCGC
GTCTCAAAAGGCTTTTTTTTTCTTTTTCCAAAGAATGTCCAAATAATCCCTTGAGAGTCG
ATGCTTTGCTCATTTATCACTTGAAAGGAGTTCTTCCAATTTTTAACGTGTTCATTTGGG
GGATGGAGA
>comp676_c0_seq1 len=336 path=[314:0-171 486:172-335]
GATGCAGCAGTGAATGAATCATGTCCTTCTACAATTTTCATTAGCAGCGTTATCCACTGT
GATGTACTAAGAGTGCTGCACATTTGAGGCATCAGTGCTATACTTCGGATGAATCCCAGG
GAACACCAGCTCCGGTGTTGCTCTTTGTTAACTAATGTATTTGGCAAGGAAGCTGCAAAT
AATTAACAATGACTGAGTAGAAATCAACATTGTGTAATCATATTTCTGATCATACAGTAG
AAATTCCTATTGCTCACTGGTCTCTGCTCCTCTAAAAGATGGGGAGCCTTAAAAGGGGAG
AGACATCTTCCCCTTTTCTTCATGGTAACTGAAGAG
>comp676_c0_seq2 len=222 path=[314:0-171 650:172-221]
GATGCAGCAGTGAATGAATCATGTCCTTCTACAATTTTCATTAGCAGCGTTATCCACTGT
GATGTACTAAGAGTGCTGCACATTTGAGGCATCAGTGCTATACTTCGGATGAATCCCAGG
GAACACCAGCTCCGGTGTTGCTCTTTGTTAACTAATGTATTTGGCAAGGAAGATGATTTT
TCTGTCGTGCCACTTTCTACCAGCATGCGGAGCAATCCACAC
>comp677_c0_seq1 len=172 path=[1:0-171]
AATGTTGTCTTTTAAATACTCTGATTTTCATTCTAATATGAATGTTGTTATATTGTACTT
AGAACCTGTACCTTTAATATTACATTACCTTTATTAAGTGCATTGAACACATCAATTTTA
GATGTGCTTTATGTACTGGTTTCCTGTAATAAAACTTCAGCTTCTAATGGGA
>comp677_c1_seq1 len=222 path=[299:0-221]
GATGAATATTAAAAGTAATATTGTAATAAAATACTAATGGTCTTTGCCCTGTTATGACCT
AATTTTTTTCACTGCAATCAGATTTTCTTTAGAATTCACTCCTACACCTGACAGCTTAGG
CGCAAGCAGTTTTATCCTAATCCTGAATAAAGTATTTTGACTCATTTTGTAAATACAATT
GTAAAAAATAAGAGATTTAATGTTGTCTTTTAAATACTCTCA
>comp678_c0_seq1 len=465 path=[443:0-464]
GTCATAATTCATATGTATTGCTGTGTTTAGAACTCCTTTAATTGTATATACAATAAATCC
AAATAGCACTGGCTTGCTGTTCATTAGAATAACTGCTAAAAAAATTGCCAAAATGAGTGC
AGAAGGATACCAATACAAAGCTTTATATGATTACAAAAAAGAACGAGAAGAAGACATTGA
CCTACATTTGGGAGATATTTTAACTGTAAATAAAGGTACTTTAGTTGCTCTTGGATTCAG
TGATGGAGAAGAAGGAAAACCGGAGGAAATTGGTTGGTTGAATGGCTATAATGAAATGAC
TGGGGAGAGGGGAGACTTTCCAGGAACTTACGTAGAATATATTGGAAGGAAAAAAATTTC
TCCCCCTACTCCAAAACCTCGTCCAGTTCGACCACTGCCAATGGCACCAAGTCCTGCAAG
AGTCGGAACAGAGAGTGATCAACCAGTTTTTACACTTCCAGATCT
>comp681_c0_seq1 len=252 path=[1:0-117 532:118-121 123:122-145 147:146-251]
TGGTGGCCTTAATTGGCCCAGATTGGAGCACTCGACCATCAATGGTCTCCACTAACATCG
GCGGATCCACCGGGCATTGGGGAATCGCCCATTTAGCCACAAATGCTGCGTCCATAAAGT
TTGTAGTGGCCCCAGAGTCAATCAACGCATGGACGGGAATCCCCTTGGGCAACCCAGGGA
GAATCAGGCGCGCCTCCAATATCAAATGCTTTGGGGGTCCGTGGGCAGCATCAGAAGGGT
GAGATCGGAAGG
>comp682_c0_seq1 len=322 path=[681:0-321]
AAATTGGCAGGATGGTGTCTTGCTATGAATAGGACACCTGTAGCCATTAATTATTCTCTG
TGGCTTGTTGCTACAATTATAGCTGGATCTTGGCATCTGAAGAAAGATACCCAAAGGGGA
AGCAGCAAACAACCAGATTTTCATTATCCTTAGCTTCAAGACTACATAGGCTTTGATATA
GGAAAAGAGTTATAGCTGTATCCATAGGGAGAGATTCTATTTTGAAAGTTCCCAATTATG
ATACAGTTGTCCATTTGTTGCTGTTGCAGTTTCTGATGATGATCTAAAATTCACATTCTA
TTCTATATATTGAGTGGTACAG
>comp682_c1_seq1 len=395 path=[341:0-284 626:285-339 980:340-394]
GGTGTCCTATTCATATCAAGACACCATCCTGCCAATTTAGTAATACATTTTAAGACTATT
AAGGATAGTTTCTTATGCAAAAATCTCTGAGTAAAACAGGACCAGTATTTTGAATGTTAT
TGTTATTCCATATACTCTTGTTTCTCAGGGGTCTTAAACAAAAGATGAAAATAAATTCAT
AGTAAATGTCAAAATCAATTATAGAAGAATAAGGGAAAGCACTGACAGATGTATATAAGT
ATATTTTTTCATACTGTATTTTTCTTTTAAACTATATCTCTGCACCAAAAGTACTGTATA
TGCTAAAACTGATGAGTGATAATTAAACGTATCATATAAACAAAAGTACTGTATATGCTA
AAACTGATGAGTGATAATTAAACGTATCATATAAA
>comp683_c0_seq1 len=754 path=[1:0-135 137:136-753]
GTGTTTTGTTCCTTCTCCTTCCCATCCATTGTGTAAACAACACAGCAAACCCAATCTAGT
TTTGTGAGGAAGGACCTCTTAGTCCAATCTTCTCAGCATTGCTCGTGTTTAGAGTTCCTG
ACAAAATAAATCCCCTGCTTCTCTGGAGCTTCATCTTAAGAACATCGAAGTGCTTTCAAA
AGTTGATGTCTGAAATGAGACGTGCAGGATAGCATTAAATTAGTATGAAATTTAATGGAA
TTTAGACCTGAACTTTAGAACTCGTAGGTCTGTCTGTCTATTTGGAAGAGGATGAGACAC
ACATTTTTAAGCGATTTAATCACGTGTCATTAAAACCCAGGACATGATTTGCGTCTTTCT
CATTTCGCTAGAAGTCTCCAAATGTCGGACTAAACTAAAGCATAATTTGAGAGTTTTTTT
TTTTTAGAATAGTGAAAAGTGACCCTGGCTGTATATTTTGGTTTGGGCCTTGGGATGTAA
ACAAAATTCACCGCATCCCAGTAAATGTTTCTATTTCCATGTTTTTTTGGGGGGGACATC
AATGGCACACATTGAAAAATACTCATCCTTTCGGCTTGTTCAATTAAGAACCATATTCTT
CCTTGAATGAGATGTATCCTGTCTATAAAATTCAGCTGGCTTTATGGAGTGCCTGACCAG
ATTTATTTTGGGATTTACAGAAATTTATTTTCTCTTAGGCGTGACAGTTTTCACCCTTTA
GGATGAATTAGGAGGTGGGCGGGGGAAGCAATAA
>comp683_c0_seq2 len=765 path=[1:0-135 1520:136-146 137:147-764]
GTGTTTTGTTCCTTCTCCTTCCCATCCATTGTGTAAACAACACAGCAAACCCAATCTAGT
TTTGTGAGGAAGGACCTCTTAGTCCAATCTTCTCAGCATTGCTCGTGTTTAGAGTTCCTG
ACAAAATAAATCCCCTTCATCTCTAGAGCTTCTCTGGAGCTTCATCTTAAGAACATCGAA
GTGCTTTCAAAAGTTGATGTCTGAAATGAGACGTGCAGGATAGCATTAAATTAGTATGAA
ATTTAATGGAATTTAGACCTGAACTTTAGAACTCGTAGGTCTGTCTGTCTATTTGGAAGA
GGATGAGACACACATTTTTAAGCGATTTAATCACGTGTCATTAAAACCCAGGACATGATT
TGCGTCTTTCTCATTTCGCTAGAAGTCTCCAAATGTCGGACTAAACTAAAGCATAATTTG
AGAGTTTTTTTTTTTTAGAATAGTGAAAAGTGACCCTGGCTGTATATTTTGGTTTGGGCC
TTGGGATGTAAACAAAATTCACCGCATCCCAGTAAATGTTTCTATTTCCATGTTTTTTTG
GGGGGGACATCAATGGCACACATTGAAAAATACTCATCCTTTCGGCTTGTTCAATTAAGA
ACCATATTCTTCCTTGAATGAGATGTATCCTGTCTATAAAATTCAGCTGGCTTTATGGAG
TGCCTGACCAGATTTATTTTGGGATTTACAGAAATTTATTTTCTCTTAGGCGTGACAGTT
TTCACCCTTTAGGATGAATTAGGAGGTGGGCGGGGGAAGCAATAA
>comp685_c0_seq1 len=174 path=[152:0-173]
AAAAAGTGTATTAATCAGAAAAAATCCAGCCTCTCTTTGCCCCATTATCAATATAGTTAT
CCTGAAGGATTCTAAATAATTCAGCCTAAAATGTGTCACACGTGAGTTTCCAAAATCAGT
TTTTGGGTTCAGACGAAGAGGCCAAGAAAGCAGAGAAAACTGCCTGTATGGAAA
>comp685_c1_seq1 len=102 path=[303:0-101]
TAGAATAGCTTCTCCATCTTATAAAAGAGGTTACTTGTTAGAAAATTTGTTAGGTAACAT
CATTCTTAATTTTTTTTTTCTCTGCTAGTCTTTTACAAGCCG
>comp686_c0_seq1 len=637 path=[1:0-433 435:434-636]
TTCCCCTTTTTTCTTTTTCCCTCCTTGTTGATCCCCTCTTTTCTAATTTTATTTCTGCCG
GTGTATTTTCCCATGCCCCCCCCCCCCCGTGATCATTCCGGGCTGCACGTATTGTAGATA
CCTTTCCGTTGCTGCTCCCCCCTTTTTTTCCCGTTCGTCCACCTGCTGTTCTTGCCTTCT
GCTGCTTATCCCTATCGGCCCTGTTCCCTCTAGTTTCCCTTCACGCTTGGGCGTGTGCGC
ATACAGTAGTATCCTGTCCCACTCTCTCGTCCATATTCAATCAGCTGGAGTGACTGCCGA
AACGCTCCCAGATTCACTCTGTCGTCCGCGCCCAGCAGATGGCTCCCCGTGTGTGGGCAT
ACGCGTGTGCCACGGCGTTCTCCCCTCCTGCCTCGCCCCTATCTGATCAGCTGATGTTCT
TACAGGAGTATTTGCGGCAGCAATAACATTAGGAAAGATGGGATCGACAAGGATGGAAAA
AGAAACAATGGGAAGAAAGAAGGCCGTGAAACCGGAACGCAAACAAGGGAAGGCAGGACA
ACTGAGGCAATCACGGCCAGCCAGGACGGCCGGCCCCACACACGGTCAATGGGCAAGAAA
CTGAGCCAGCAAGGTCCACAAGAAAACTCCCCACCCC
>comp687_c0_seq1 len=249 path=[1:0-147 149:148-248]
TCCCAATTCTTCAAAATAAAGTTTGTCCATCACAAAGAGTCCACCAGCTATCATTGGTGT
TTTTATGGGAGCAACTGGATTTCCTTGTCGTGCTCTTCTTTGCTCAGGGGTCATGTAATC
CCACTTGAATACCAAATTCCAATCAAAGCCGCCTTTTAAATCAGCCGAGGCCCCCACATA
TTGGAAATTGTCCATATTAATTACATCAATTATGGGAGATACAACCCGGGTCTTGAGATC
GGAAGAGCA
>comp688_c0_seq1 len=357 path=[1:0-356]
ATTGTATTTTCTTGTTTTCATTTCTCATGTATAATTCAACTTTCAGATGGTTTTCTAACT
TTTTCTTGCATATATTTGCCCTATAAAATTTTCATATTTTTCACCCCATTTTTTTATTTG
AAGCATGTTACAACTTTTGCAGGTTAGCGGTGCATTTTTGTGAATGTACCACTAGATGGA
CATTTTCAGTAACTTTTAGGTGCCACAACTTGTATTTCCCTTTCAAAAAAAAAAAATGAC
TTCTTTGTAGGTCTAACACCTTTTACCTAACAAGAAAGTGAGCAAAAGACCACTCTTTGG
ATTTCTGTGGATTATCCGTTGTCTTGTCTTTAACTATTGTAACATCAATAAAACAAC
>comp690_c0_seq1 len=137 path=[437:0-39 125:40-136]
CCCCATTCTCCAGAGAAAGAAGCTGCCTCCTGTCCTGTTTCCCCTCCCCGCCTGTTCGGC
TGAGGACGCAGCAGAGGCCGGGCCGGGGGAGCAGGGACTCCCGATGCTGCTGCTGTAAGA
GAGAGAGAGAGAGAGAG
>comp690_c0_seq2 len=221 path=[1:0-123 125:124-220]
CTTCCGTCCTGCTCCCCCTCCCTGCTGAGGACATGGTGGGGTGGCAGCTGGGCCGGGGGC
GGCGGCGAGGAAACCCCAAAATGCCGTGCCGCCACCACCGGAGCCACTGCCGCCCGTTCT
GCTCCCCCTCCCCGCCTGTTCGGCTGAGGACGCAGCAGAGGCCGGGCCGGGGGAGCAGGG
ACTCCCGATGCTGCTGCTGTAAGAGAGAGAGAGAGAGAGAG
>comp691_c0_seq1 len=511 path=[1:0-89 91:90-510]
GTGAATTTCTAAATTTTTTCTACAATCATTGTATGCATGTCCTCACTGCTCCACTTTTGG
CAAATACATCAGAAGATAAAACTGACAAAGATGCTGTAGTTGCAAACAAGAATAATACCA
TTTGTCCAGATAACTATCAGACAGCACAGCTGCTTGCTTTAATTTTGGAGCTGCTTACTT
TTTGTGTGGAACATCACACTTATCACATCAAAAACTATATTATGAACAAGGACTTGTTAA
GAAGAGTTTTAGTCTTAATGAATTCAAAACACACCTTTTTGGCATTGTGTGCCCTTCGTT
TTATGAGGAGGATAATTGGCCTAAAAGATGAATTTTATAACCGTTATATTACCAAAGGAA
ACTTATTTGAACCAGTCATAAATGCTCTTCTGGATAATGGAACTAGGTATAATCTCTTGA
ATTCAGCAGTCATTGAACTTTTTGAATTCATCAGAGTGGTAAGTTTTGTCTGTATTTTTC
AACTTCAACTTTCAAACATAATTGTTTTAGG
>comp691_c0_seq2 len=218 path=[1:0-89 1128:90-217]
GTGAATTTCTAAATTTTTTCTACAATCATTGTATGCATGTCCTCACTGCTCCACTTTTGG
CAAATACATCAGAAGATAAAACTGACAAAGGTAAAATTATTTCATGTTCTCCTTTGTTAT
TCTTACTCAGGATCTATGCTTGCTAAATAAAGTTAGTAACAGAATCATATAATATGAACT
TTGTATTAGATGAAACATGTATCAAGACCAAATACGAC
>comp693_c0_seq1 len=140 path=[33:0-96 130:97-100 339:101-139]
ACAGTTAGCCAGATGTTGAAACTGGGCATTTTTATTCACCTGTCAAGTCCTTCCTAAGGG
CTTGGGATAGGCAGGTGCCAGAGTTTGATGGTGTTAAAGGTATTGTCACAGGATGTAAGC
TATTCTGAATAAAGCTGGCG
>comp694_c0_seq1 len=337 path=[1:0-106 108:107-112 114:113-336]
GTGTTCTCAAAACATTACTTTCAATGTTCATTAGTGTTATCAAATCTGCATCATCTTCTT
TTAGAGCTTCCTATTTAATTAGTCCACATGATTTTGAAGCTTATGCAGTACAAAGAAACA
AAGTCAGTGATCTGCGAAGGAATTTGCAAACTGAATGAAAACTGAGACACATCTCAGGTG
CTTTAAAGGAATGTAGTGTGCTGCCTTATTTTTACGCCTATGCAGATTAGGAAAATAGAA
GCTGTATTTGCTTTTCCTCTCTAGGCTTTTAAAAAGAATAATAAAAAAAAACTAATAAAA
AAACTAAGAAAGGAGTCACTGGCATCATAAAATACTG
>comp695_c0_seq1 len=250 path=[89:0-249]
GACTGAGAAAGCCTAGGTTCACGTCTACTCTCAGCCACAAAAGCTCATTGAATGACTGGG
AGCCAATTGTTTCTTCCACTCTGCATACCTCACTGGGTTGCTGTTGTTCTAGAGACAAAA
TGTATAAACTGCTTTGAACTTCAGGAATGTGGTAATTTCTTTGCCTACTCAAGGTTGTAT
TCAGGAGATTGAGTCCTTCTCAGGTAGTCATAAAAATGTAGGGTTGTATTTTGAGGCTGT
GAGTGGCATA
>comp699_c0_seq1 len=175 path=[217:0-174]
GGAATTGGACCGTATTATCCTTCACCTTTTTGATGCTCTGGAAATGCTCCAGACCAAAAG
AGAAGCTTTCAATAGCATGGTTGAGCAGGGTTGGTTCTCACTCTCCAAATCTCGCTATGC
CATGGGTAACAAATCTGTATCTACTCTGCAATATGGACACCAGATGACTCCACTT
>comp699_c1_seq1 len=131 path=[109:0-130]
GAAGGATAATACGGTCCAATTCCTCGCATATTTCAATTTGTCCAACATCTCCTGCGGGAG
CCATCTCCTTAAGCAAATATATCAGATTAACTTCGTAGCTTTTCCTCTACCGAAGACAGC
TTGCCCGGCCA
>comp700_c0_seq1 len=360 path=[338:0-359]
GTTCATGACTGCAGCTATCAGGCCCTGTCGCGGCACCACTTTAAACCCAAAATGGAGAAA
TATTTCTACTCTGTCAGGAAAGACACCGTCACTTGCGGTGGGGAAACTGAATGCCGGAGG
GAAACCTGTGAGTGTGACAAAGCCGCAGCCCTTTGCTTCCGCCACTCGAAGTTTCAAGGC
CAGTACATCGGCTACCGTAACCGCCTGTGCGAAGGACCCACGCCGCCCTGCCAGGGGGTC
TGCCCCTGCTGGGCCCCCACGAAGGGGGGCTGAGGCCGGCCCTCCTGAAACCGCCCCGTC
CATGCACGGCCTCCTCCTGCACGTCTCCGGAATGTGTTTTTGTGAGCAATAAAAAAATGG
>comp701_c0_seq1 len=149 path=[359:0-148]
GGTTTTTCTTGCCTAGATGTAGAACATTACTTTTCTCACCACTGAATTTCATTTTGTTGG
ATGGCGCCCGGCGTTCGGGTCTGTCCAGATCCTCCTGTGTCTTGAGCCTGTCTTCTGGAG
TGTTGGATAGTGCCCAGTGTTCAAGTCTG
>comp703_c0_seq1 len=125 path=[189:0-124]
CTTGGACATTGAATTGGATCATTTCAAGAGACCAACTGCCACCGAGCCGAAGCTGAGCTG
AGATCCAGAGAAATGCCTGTTTGGACGGCAAGCCCAAGCCACTTCAACTGCCGATGCTGC
TCAGG
>comp703_c1_seq1 len=117 path=[95:0-116]
GGCTTTTGTTTGGGGGGCAGGGGATAAGCACTCAGCAGCATGATGGCCCTGTTGCCCACA
TTGGAAGCATTTGATGGAAGCCCCAGCGGTTGCCAGAGCAGCATCGGCAGTTGAAGG
>comp704_c0_seq1 len=297 path=[275:0-296]
CGGGGGAGGGGGAGGAGGACGAAGATAGAGTGGGTGGCCCGGGGGAAGCGCAGTCAAGGG
GCTCCACAGAATGAAGGGGGGAGGCCGAGACGGTTGGGGAAAGAATGGGCAGTGGGGAGT
GAGCTGTGGCGTTGGACAGGGGAGAAGGGCAGGAGCTTGGTGAGGTGCTACCAGGGTCTT
CCAGTAGGGGCAAAGGAGCAGTGGGAAGGAGAGTAGGGGGAGGTGTGGGGGCCTGGAGCA
TGGGAGGGCACGGAAGATGGGAGGGAGAGGCCGATGGCTCTGGGCAGGACGAGGGTG
>comp705_c0_seq1 len=220 path=[198:0-128 327:129-219]
TGCAGTTGTTAAGTTGCAAACCTGGCTCTTAAGCGAGTCTCACTTCCCCCATTGGCTTTG
CCTATCAGACAGTCGCCAAAGGGGGGAATCACGTGCCCCCCCGGGACACTGTGACCGTCA
TAGATACGGGTCCGTTGCGGAGCGTCTGAATTGATCACATCGCCCTGGGGACGCTGCAGC
GGTCGCGTGGAAACACGGTCGTCAATCATTTTATTCAGGG
>comp706_c0_seq1 len=141 path=[271:0-35 53:36-140]
GAGGTCTTCTAGTCCAACCCCTCTGCTCAAGCAATACCATTTCAGACAGGTGGCTATCCA
GTCTCGCCTTAAAAACCTTCCGTTGATGAAGTCCCCACACCTTCTGGAGGCAGGTTGCTA
ATAATAATAATAAAGTTGGAA
>comp707_c0_seq1 len=302 path=[280:0-158 439:159-173 454:174-301]
TAATACTTGAATTGCAAATTAATGAAAGGGGGGGAGTGTAATTTGCTTAAAAGCTTCAGG
CAGCCTTTCCTGCCTGTAAACTGTTACATTATTTCAGAATTGTTTTTAATTAAACTTACT
GCGGGACTAATGGTGATGTCCTAAATCTTGACACACAAAATAGATGTTCATGCTCATAGA
GAAACAATGGCTGCTTGAAACTCCATTTTGATTATATTATACAACATGGTAAAGTGTTGC
TGAGAAATGGCAACGTCACTAGGCGATGGAAAATACCAATAAAGGCTGTATGAAAACTGA
AA
>comp708_c0_seq1 len=349 path=[1:0-162 164:163-348]
GGACGCTAAATAGAAACATGTTCTAATCTAAATGGGTCTGTTCCCAGTCCAAAAAACAAA
GGTGAGAAAAATGCTTTATAAAAGCAATGTGTCTCCAAGTGGAGCACAGAAGACATTGCA
AGACTGAGACTAAATGACTGGAAGATTCCCTTTCCTTTATTGCTTCATTCTGTCCTCATA
GAAATTAACTTTTCACTTGCCTTGGAGATCTGAGTCAAGAAATGAAGAAGAGAGAATGCA
AAGGGCTTCTGATCTATTTATTCTACAAGAGAGATTTTTTTTTCATTGCTCGCTTCTCCA
TTTTTGTATTTTACCTCAGCCTTCCCGAACCTTGTGATCTCTGGAAGTT
>comp710_c0_seq1 len=310 path=[290:0-309]
CAACAACAACAACAACAACAATAGCTTATTTTTTGCCCATTCGGTGAGGAAAAGAGTTAA
ATTTGGCATAGTAATTGAGTATACTCAGTGTTTCAGCTGACTGTGTAGGAGAAACAGCTG
ACAGCTCAAAAAATACAAAACATTATTCAATCTTCAAAAGTAAGCCATTTTTCACCAAAG
AACTTTAGAGAATAACCAGTTATTTAACTTCTACCTTTTAAAAATGGACAAAAGAGTTTT
GCCCAATTCAACGATTTGCTTATATGGGTGGCAAGGATTGGAATAAAATATTTTGCACAC
AGAAACCTGA
>comp713_c0_seq1 len=200 path=[1:0-122 124:123-199]
ATCGGTGTGTGGCAGCAAGCCATGGCTTGTCCCAAGAAGCTACAATGGGATGGGTTTATA
CACAGGAAGTCTTCGACTTGACAACCATTCATTTAGCAAGCATTCAACGTTACAACGACC
CTGAAAAAAAAAGTGACTTATGGGTCACCGGTCCTTGCATTATGACCGTCACATCATTCC
CCCCCCCCCATGGTCACGTG
>comp715_c0_seq1 len=198 path=[231:0-64 6:65-197]
GTGACTTAGAGGGGACCCCTCCCATTGGCAGCAGACTCGCTCTCTTCATCCACCAATGGG
AAAAAACAACCACAGACTCCTGGGTACTACAGACCATAAGGGAGGGTCTGTCCCTGGAGT
TCATAACCAGACCCATAGATCATTTCATCTCTTGTCCAACCTTGAGAAACCCAATAAAAA
GGGGTCTCATGATAGATG
>comp716_c0_seq1 len=132 path=[400:0-131]
CCTTCCAACTCTGTTATTCTGTATGAACAAGACTGGACTGTGTGGTATGCAGTAAGAATG
AATTCTGTCTGCTCTTCTGCACTCTTAAATGAGATTTTTGTCAAGGTGAGGGCAGAATTG
TACTTGGTAAAG
>comp716_c1_seq1 len=122 path=[277:0-82 360:83-121]
CTCGCCACCAGAAACTGTGGGTGCTCCATCCCTAGAGATTTTCAAGAAGAGATGTTGGAC
AACCATTTGTCCAGAATGATATAAGGTTTCTTGCTCAACCAGCGAGTTGGACTAGAAGTC
CT
>comp716_c1_seq2 len=157 path=[277:0-82 606:83-156]
CTCGCCACCAGAAACTGTGGGTGCTCCATCCCTAGAGATTTTCAAGAAGAGATGTTGGAC
AACCATTTGTCCAGAATGATATAGAGTCTCCTGTTTAATCAGGGGGGAGGGATGGACTAG
AAGACCTTCAAGCTCCTTTCCAGCTCTATTCTATTCT
>comp717_c0_seq1 len=179 path=[1:0-49 51:50-85 87:86-178]
GTGAAAAATGGTCATAAGTCACTATTTTCAGTGTTGTGTAACTTTGAACAGTCACTAGAT
GAACTGTTGCAAATCGAGGAATACCTGTATTTGTAGCTTAGGGTTAAATTGTGGGTCCTT
GGTGTTCTCTGAGCTTTGGTTGTTTTGGTTGCAGAGGTTTCATTACCCAAACTAGGTAA
>comp717_c0_seq2 len=143 path=[1:0-49 87:50-142]
GTGAAAAATGGTCATAAGTCACTATTTTCAGTGTTGTGTAACTTTGAACAGTATTTGTAG
CTTAGGGTTAAATTGTGGGTCCTTGGTGTTCTCTGAGCTTTGGTTGTTTTGGTTGCAGAG
GTTTCATTACCCAAACTAGGTAA
>comp718_c0_seq1 len=589 path=[23:0-38 1372:39-77 61:78-588]
CTCTCCTTGGCCGTCAGGATGGGGTTGCTGGCGGCCAGGCTCTCCTTGGCCGTCAGGATG
GGGTTGCTGGCGGCCAGGCTACGCATGTAGTAGTAGACGGCGTCCAGCTTCCTCCTCGTG
TAGACGGCCAGGAGGGCCAGCTGGTTGTACGGGCGGCCGTTCTTGGGGGCGACGTGCTGG
GCCTTCAGGTACCAGCTGCGTGCCTTCCCGTAGTTGGCCGTGTCGCTGCCTTGTTCGCGG
TACCTGCAGATGTCGCCCTGGCATATCAGGCTCCGCTGGGCACTGATGAGGGCGTACTTC
ACCGTCTTCCGCAGGGGCTTGGTGCGAACAGCCATGCTGTCCATGTAGTCCTCCAGCTTG
AACTGGTAGGTGGCCTGCAGCTTCTGCAGCAAGCCGTCGAAGAAGACGGTGCCCTCGTCC
AGGATCTGGAGCAGCTTTCCGCGGATCTCCTGGGTACCGTCCCCGCCCGCCGGGTCCTTG
AGCAGCTGCCGGAACTTCTCGATCACCTGGTAGAAGGCGTTCTTCCAGAGCAGCTGGTCC
ACGTTCTGCGCATCGGCCACTTCGATGTCGGTCAGCAGGCAGAGCTCGT
>comp718_c0_seq2 len=804 path=[1097:0-253 23:254-292 61:293-803]
GGAGGACGAACCTTTTGTTCAGCTCGCTGGGGCTGAGGCTGCCCAGGCCGCTGTCTTGCC
CGGAGTCCCGGCTGGACTCGTGGCCCTGGCCGGAGCGCGGGTGAGAGGGGTGGATCCAGA
GCTCCAGGCGGGTGGCATCGTCTCCGGAGGGCCGGAAGGCCGCCTTCCTGCTTCGCTGGC
TGCCCTGGCCCCGGGGGCTCTTCTGCTCCAGCTGCTCTGCCTTGCGCTTGGTCTCCTCGA
AGAGGCTGGTCAGACTCTCCTTGGCCGTCAGGATGGGGTTGCTGGCGGCCAGGCTACGCA
TGTAGTAGTAGACGGCGTCCAGCTTCCTCCTCGTGTAGACGGCCAGGAGGGCCAGCTGGT
TGTACGGGCGGCCGTTCTTGGGGGCGACGTGCTGGGCCTTCAGGTACCAGCTGCGTGCCT
TCCCGTAGTTGGCCGTGTCGCTGCCTTGTTCGCGGTACCTGCAGATGTCGCCCTGGCATA
TCAGGCTCCGCTGGGCACTGATGAGGGCGTACTTCACCGTCTTCCGCAGGGGCTTGGTGC
GAACAGCCATGCTGTCCATGTAGTCCTCCAGCTTGAACTGGTAGGTGGCCTGCAGCTTCT
GCAGCAAGCCGTCGAAGAAGACGGTGCCCTCGTCCAGGATCTGGAGCAGCTTTCCGCGGA
TCTCCTGGGTACCGTCCCCGCCCGCCGGGTCCTTGAGCAGCTGCCGGAACTTCTCGATCA
CCTGGTAGAAGGCGTTCTTCCAGAGCAGCTGGTCCACGTTCTGCGCATCGGCCACTTCGA
TGTCGGTCAGCAGGCAGAGCTCGT
>comp719_c0_seq1 len=137 path=[1:0-136]
ATGTTTTAGTGGCTCTGTGATTTCTTCTATTATAATGTAGTTAATCCCCTAGCAAGGGAT
AAATGATCATGAACAAAGTGGAAGTACTTTTCTGCCACAATATATAAATTTCAACTCAGA
AGTAATTTCCATCCTAT
>comp719_c1_seq1 len=109 path=[229:0-108]
CAGAAGTAATTTCCATCCTATATAGGATTCAATGGTGCTTATCCCCGTAACTATCAATGA
AGGAGGTTTACCCTTTGATGTGGCAGAAAGGTCTTTAGCAGCTTTGGAG
>comp720_c0_seq1 len=166 path=[144:0-90 235:91-165]
CAGCTGCAGTCTGCAAAAGTGAAAATTTCCATGAACAACAAAGAGTCTGATCTAAGTACG
GGCTTCAAGCCAAGTTTCCTTTAAGCATAATAGATTGTAGTGCCATGGTTTGCCACTAGA
TGTCATTGACGCCGTCTTCCAGTTTTTTAAATCCAAACTTATATTG
>comp721_c0_seq1 len=181 path=[455:0-180]
CTGATATGAATGATAGTGACATTTCCTATTCCCCACTTTATACTGATGAAAATGCTGTAG
AATTAGATGAGGTAGATAAGGAAGAAGTGGAGAAAAAGGGAGAGATAACGTGTAAAAAAA
ATCTATTTGATACCAGAAATTTGGAAAGCCAAAGTAGAATTGTTGGAAGTTTATCTAATA
G
>comp721_c1_seq1 len=171 path=[149:0-170]
GTCTGATCAAGAAACCTTGCTGAACAGTCGGTGCTGTTATGCATGCTTTCTTGTGGGAGA
GCCTTAGGTAATCCATTCACACTTGCTGGTAAAATTGTAAAGGATTCATTGATCGTTGTT
CCATCTTGCATCATTTTAACACTCTTATGTTGAAATTGTATCTGCTGCGAT
>comp722_c0_seq1 len=109 path=[212:0-56 9:57-108]
TCTCTCCTGAGTGGATTCTTAGATGGTTTTCTAGATTTCCTTTTATTTTGAAGGATCTTC
CACATTCCGGGCACTGATATTTCTCTCCTCCCTCCTGGATTCTCTGGGG
>comp723_c0_seq1 len=178 path=[145:0-124 321:125-177]
GCGGTATTAGCACCTGCTCAAATTGTCCATAAAGGGGGTCATTTTGTAATAGGAAGGGCA
CCGCTGTTCCATTCTGTGATGTACAGTAGATTAGGAAGGTATCAATAGAGGAGAATATCT
GTAGCTCAGTGTTGAAATGAGGGGTCCCAGGTATGCTCTGAGCTTGGTGGTTTTCTTG
>comp725_c0_seq1 len=302 path=[2:0-301]
AAAAAAAAAAAAAAAAAAAGGTGAGGCACAGATTATGTCTGCTGGCTGTTTAGCTGATAA
GCATGGTAATAAACAGGCAGCTAGTAAATATCAGGGACATCACCCAAAGAGAAAGCTGCC
TCTGTCCCCAGTTCGTAGTATATTACCAAACCATTTTTATCCAACATTTCCTCCCGGACT
TTTCCTTCACTGCTTGCCCTCTCTGTTTGCTTGACCAAAACAGTCAGTATTTCACTGAAC
CTGCATGAGTCAGCATTAACTGGGCAGCAAGGCCTGCATAGAAAGAAAGAAAGAAAAAAA
AA
>comp726_c0_seq1 len=237 path=[215:0-236]
CTGCGTGAGGCTTACTACAGTCCGGATTCTCCATCTCTTGTGCTGGAGTGGACGATGGCC
TATCAGAAAGCATTCGAGGACCTGAAAGCCCTGTTTGCCAAGGAACTGGTCCTACTCCAC
CCTGATCCTGAAAGTTCTTTCATAGTCCAGGCTGACACCAGTGACGTAGCTGTGGGGGCT
GTGTTGTTGCAAAAGAACAGCCAAGGCATGCTGCAGCCATGTGCATACACATCGCGG
>comp727_c0_seq1 len=104 path=[171:0-18 62:19-103]
CTCCCCGTTGATTTCCACCAGCTGGTCGCTCACCTGAATCTTGCCACATTGCTGGGCTGG
CCCACCTTCCATAAGAGCTAAGACGTAGATGTCCATATTATGGA
>comp728_c0_seq1 len=432 path=[1707:0-42 1341:43-431]
CTCCTTTGCATGATGTTTTTAGTAATGCTTTCTATTTTTCTTAGATCTGAACCACAGCAC
ACTTGGATCCCATTATGAGAATGCTCACTGGGAAAGGATCTTTTCCAGTAGTGAATCCAG
CACAAACTGGGATAAAACTGTTGTAGACGGTTCAGAGAAGGAGGCATGGCCCTCGACCCC
CGGCAGTGACTTGCAGCTGGCTTCAGAATGTATGGACGCTGATTCTGCCTCGAATTCCGG
GTCAGAGAGGAACATTATTATGGCCTCACGGGGCCCAAGCAGTGAAGTCAGCCACCTGCA
GAACGGCATTGGACACGCTAATCAGGCCAAGCTTGTCAGCAGTAGCAACAGCAATAATGT
GAGCAGCGGAAGCATTAGTGAGTCATGGGGCGTGTCTCTGGGTGCCTTGATGAGCCCCTG
TCCCCTTTCAGC
>comp728_c0_seq2 len=876 path=[854:0-486 1341:487-875]
GGCCGAAAGAAAATTAAGCAGGGAATTGGTGCAAGAGGAGGAGGAACAGTTGATGGAAGA
GAAGAGAAAGAGGAAAGACGACAAGAGAAAGAAAGGAGCTGCTCAGAAGAAGGCCACTGA
ACAAAAAAACAAAGTGTTAGAACCCCCAAAGCCTGGTGCCAGCCAGCCACTCCCTGCTTC
AGCCCCTCCTCCCGCGTCTATAGTCACCGGCAGTATTAGTGGCAACAATAATGCCAAACG
GGCTGTGGGCAACAATCCGCAAGCGCAGCAGCCATCTTCACCACGCTACCCACCTCGAGA
AGTGCCGCCACGGTTCCGGCACCAGGAGCAGAAGCAACTCTTGAAGCGAGGACAGCCACT
GCCGGGGATTGCTGCCAACCTGAGGGCACCATCTAAATTGCTGAACAGCCAGGCGGGCGA
GAACCCCGGGCCCCGTGAGCAGCCGGTCTCTGACAGCCAAGGACACAGCAGCAGCCAGAA
GCAGCCCGATCTGAACCACAGCACACTTGGATCCCATTATGAGAATGCTCACTGGGAAAG
GATCTTTTCCAGTAGTGAATCCAGCACAAACTGGGATAAAACTGTTGTAGACGGTTCAGA
GAAGGAGGCATGGCCCTCGACCCCCGGCAGTGACTTGCAGCTGGCTTCAGAATGTATGGA
CGCTGATTCTGCCTCGAATTCCGGGTCAGAGAGGAACATTATTATGGCCTCACGGGGCCC
AAGCAGTGAAGTCAGCCACCTGCAGAACGGCATTGGACACGCTAATCAGGCCAAGCTTGT
CAGCAGTAGCAACAGCAATAATGTGAGCAGCGGAAGCATTAGTGAGTCATGGGGCGTGTC
TCTGGGTGCCTTGATGAGCCCCTGTCCCCTTTCAGC
>comp729_c0_seq1 len=217 path=[195:0-117 313:118-141 495:142-145 341:146-216]
TTCAGGTAAGACAACGCCCCTTCGTGCCGAATTGCTGGCAGCCGAAAGGGACACTTCCGC
CTTCTTCTTGAGTTACAGGACTGCTCCAGCCGCCATTTTGGTGGCCAGAACAAACGCGAC
AGCCCAGAAAACCAAGAGGTTCCCGATGGAGGCTTGAGCCTCCCCAGGAACGAGGATATA
ATTACCGGCTTACCTTCTCCCCACAGGGGAAGGGAGG
>comp730_c0_seq1 len=242 path=[1:0-241]
CGGCCTGTCTGGTGAGATGGGTAAATACCTCCGTTAGTCCTTGTTCTCGGTCAGGTACGG
TGCTAAGGCTTCCCCGAATAGTTTACCACCCTGGTACAGGACCGCTGCCAGGCGCCATTT
GGACTTAGCATCAACAGGCCAGTGTTTTAGCTATAGCATGCGACGTGCTGTCATGTTGGA
TGCCATGGCCCTGGAAGAAAACCTGGCGGCGTGTAGAGTGGCATTGGAAGCATATTCCTC
TG
>comp730_c1_seq1 len=194 path=[191:0-193]
CTGGAAGAAAATCTGGCAGCGTGTAATGATGCATCAGCCATATACTCCGAGGCTGCAACC
AATTTGCTCAGGTCTTGGTGCATGTGTACCTTCTCTGGAGGAATTCTAGCCTGGAGCTGG
CGAAGCCAGAGGAGAGAGGTCCTGGCAAAGAAGGATGTGCAAGTAGCTGCTCTTATTGCC
CATGCCGCCACCTG
>comp731_c0_seq1 len=245 path=[219:0-151 371:152-175 911:176-244]
GTGCATATCCCTTAATTCTTATGTGATCATTAAAATTAAGAATCTTGTTGCCCTGACCTT
TAACTGGATGAAATACTGCATTATACTGCAACAGTTTTTGAACCAAGGTATCTCAAATGG
GCTAATTTACAGAATGTATCCAAAATTGGGATCCATGACTCCTGTGGAATTGAAATGGAG
CAAATCTGTGGTCACTTCTGTGTTACCACACTGTTGTGCCACCGCCCAGATTTTCAGTAG
ACCAG
>comp731_c0_seq2 len=262 path=[715:0-172 371:173-196 395:197-261]
CCCAGCACTGAGAGAAAGGAACCTGTGCACAAGAAACAGAGATAAACCTCTTTAGTATCT
ATATAGTACTAAAACTCTGATTCCTTTAACTTTTAACTGGGCAAAACAGTGCACCATAGG
AGAATACTTTTTGAACCAAGGTACTTCAAATGAATGCATTCAAAATCTAGGAGCCATGAC
TCCTGTGGAATTGAAATTTGACAAATTTTATGTTTCCTAGGCGATTGTTTGACTATACTG
TAGAGTTCGACATGGGCTATTT
>comp733_c0_seq1 len=215 path=[193:0-131 325:132-143 337:144-214]
TAGGCTGCCGCGCCTGCGCAGAATGAGGTTGACAGGCCAAACAGCTGATCAGCAAGCCGG
TGAACAGCTGATGGGCGGTAGCCCGAAGAATGCATTGCCGGGGCAGGGCGTCCCAGAAAG
CCACAGATGTAGTAGCTGCTTTCCCTGATTGCTGCCGGGTGCTGGTTGGGAGACAGGAGG
GTGGGGTTGGGAGATGAAGAACGCAGCTAGCTGCG
>comp734_c0_seq1 len=163 path=[120:0-86 262:87-114 214:115-162]
AAGCACTACAGATCAATAAAAAATTCTTACTTGGCATTTGAAGGGTCTCTCTGTGGAGTG
AACATGTTTGACGTGACAACTTAAGTGGTCAGGTCTGGGATTTTCTACATGGTACCTCGA
AAAGCCTTTTCCACAAACACCACAGGTGTAAGGTTTGGTGATG
>comp735_c0_seq1 len=223 path=[299:0-147 63:148-222]
CCCCTCTGCGATGGGAGCACCAAGGGCCACTTGGAGCTGCTTCACCAGAAAGACCGCCAG
ATTTGGGGCCTCAACCACCAGTTGGAAAAGCTGAATCTGGACAAGGAGCACCTGCAGCAG
GAGGTGGCCAGCCTGAAGTCCACGTTAGGGGAGCTGGGCGAGCAGCTGGACATGCTGATG
GAGACCATCCAGGCGAAGGACGAGGTGATCATGAAGCTCTCCA
>comp736_c0_seq1 len=305 path=[1:0-218 220:219-242 850:243-304]
GGGAACTGCAGGGGCTCAACATTTGCAGGTCATTGCAAGATTTAAGATAAAGGCTCACTG
TCATTCCTGAATAACACCCACAGACACACACACAGAGAGAGACATAAAAACACAAACACA
CACACACAGAGAGAGAGAAACACTTCCTGCTTTCTCCTCCTCCTCACCCTTTCTCTCCAG
CCATTACATGTTGCTGGCCACCAGCAGTTCCAGGCTGCAGCTCTGCATGACTGCTGCATT
CCCATCTCTGGCCCTACAACGTGGCAGAGAGGGCGAATGGGAGCTGGGCGATGATCGGCT
TGTGC
>comp736_c0_seq2 len=179 path=[765:0-61 220:62-85 244:86-178]
TCCTTCTCACCCTTTCTCTCCAGCTGCCACACGTTGCCAGCCGCCAGCAGTTCCAGGCTG
CGGCTCTGCATGACTGCTGCATTCCCCTCTCCGGCCCTACAACATGGCGGAGAGGGCGAA
TGGGAGCCGGCTGATGCTCGGCTTGTGCCACTGCACACTCCCATCTCTGCGCTTTTCAT
>comp737_c0_seq1 len=198 path=[176:0-109 286:110-197]
AGTGGATATAATGAAATATATATGTTCTTATTTCTCTTACTCAATGTATGTCTTGTCCAA
GAAAGATAGACTACTTGAAAATCATATGTTTCATAGGCAAATCTCCTTACCTGGCTCTAT
TGCTGAAAGAAATGGGAGAAGCACCAGGTGGTGCACTTAAAACTTTCTGGGAGCCAGAAT
ACAGAATGTCAATACCTG
>comp737_c0_seq2 len=162 path=[425:0-73 286:74-161]
CTCAGTATGTAGATAGCTCTTCCACATCCAGGTAAAAGGAAATTGGTTTTGTTTTCCTAG
TATGAATCTTCTTTCTGGCTCTATTGCTGAAAGAAATGGGAGAAGCACCAGGTGGTGCAC
TTAAAACTTTCTGGGAGCCAGAATACAGAATGTCAATACCTG
>comp738_c0_seq1 len=181 path=[159:0-77 237:78-92 252:93-180]
AAGGAGAAGGAGAAGAAGAAGAGGGGCTGAAGGGGAAAAATAGGAAACCCACCGGGATCC
TCTCCCAGGCTGCTGCGTTCCTTCCTTAGATGCCTGGAGCCCCCAGCGAGGGCAACTTGG
GCGGAGGGGGGCAGTGAAAGCGTGGAAGGCAGGCAAAAGAGAAGGAAAAACAGTTTGGCA
G
>comp739_c0_seq1 len=122 path=[87:0-83 181:84-121]
GCTGACTCCACCTCCTCCCAAGGCCGCTTCTTTTTTTCTCTCTCCACCCAAACTGCCTCC
TTTTATAACCTCTCCTGTCTCCACCCCCCTCCTCCTTGCTCATGGGGGAGGGTGAGCCAG
AA
>comp740_c0_seq1 len=195 path=[364:0-129 114:130-194]
GTGATGGATGTGATATGACGCTGGGGAAATAAGCAGGACAGGCTGCTATGCAGAAATGTG
TTGCAAGGTGTCAGATGGACTGGTATGTAGTCAGGGAGATGCTGGGGCCACGTTTTCTCT
ACTTCAGGGCTGTCAAACTGCTGGCCTGCAGGCCAATTGCAGCTTGCGGAGGCTGTGCCC
ACCCCAGCTCTGGCA
>comp741_c0_seq1 len=137 path=[217:0-30 110:31-136]
GGGTCTTTGGTGTCCCCTGAGTTGGTTGCCCTCTTGCAGACATTTCATTACCAAGCGAGG
TGATGTCGTCAGTGCTGGAAGGGAGTGGGATCAGTTCTATATCCTCACTCCTTTCTTGCA
CTGATGTGGTTACCTGG
>comp742_c0_seq1 len=141 path=[143:0-140]
TAAAGCTAGAAACCGCACGACTGTGAATTTTTTTTTTTTTTTTTTCGGAAGTCCTGGGCG
AGGAAGACGAGGACGACCAGCTCAAACGTCACCTGCTTCGGAGGGAAAACCAACCAACCA
ACCAACAAACAAACAAAAAGA
>comp743_c0_seq1 len=225 path=[1:0-187 189:188-224]
ATAAATCATAAGATGCAACACTTAATGATAGTGATAAAATACTAGCTAAGCAAACAACAT
AAACCATATTAGGATATTAAAAACAATATAAATCGCAAGATACAAGCAACAAGGTTATAG
ACATAAGATGATAGGTAATAGAAAAGATGAGGAATATCATAGTACTGTAATGCAGCCTTA
CTAAGTAGTTTGACAGTGTTTTAGGAATTAGTTGTTAAGCAGAGT
>comp744_c0_seq1 len=175 path=[1:0-174]
CGCCAAGACCACTTTTTCACAAGCCATCTGCATACGATGCAGTCTGCACAATCCAGTTCT
CTCATGCACATGTATCCCCCCTTCTCAGCCTCTACTTAGAGCAAGCGAGTGAAGCTTTAA
CGTTCAAGCAAAGGCACATGGCAATAAGCGTTAGGCTGTTATTTCACACCTACAG
>comp745_c0_seq1 len=338 path=[1:0-93 95:94-337]
GGCATCACTAAGGAAGCAGCCTGGAGAGGTGAGGGGGTTGTGTCTGGGTAGATCAGGGGC
CTCCACAGATGAGGCAAGGGGGGACCTGTGCCTAGAGAAAGAGGACCCATAATGCTTGGG
CAAGGCAGCTGCCTCTCCTTCCTCTGATTCCCACAGGCAAAGGCTGTCCTGAGCTGTTTC
GGCCTGTCTTGTGTTTGGCTCCTTCCCAAAATCCTGGCTCAGGAAGCAGCCTAGCATCTC
ATTCACCAGGGATTCTCCAGACCCACCGAAGCCGGATTCACACAGTGGATGTTAGTGGGT
CAGTCATGCACCCGGGAGGTGCCTTTCCATAACCTCAC
>comp746_c0_seq1 len=315 path=[1:0-314]
CAAAGGCGAGATCCAGGCGCGGAATCTGGCAATGGCAGTAGAAGCGTGGAATGAGCAAGG
GGAGCCCGTTTGGGGAGAAAACGGTGAGCTGGTTTGCACCAAACCTATTCCTTGTCAACC
CACACATTTTTGGAACGATGAAAATCGAAGCAAATACCGAAAGGCGTATTTTTCCAGGTT
TCCAGGTGTTTGGGCCCACGGAGACTACTGCAAAATTAATCCTCAGACGGGTGGGATCAT
CATGCTGGGCCGCAGCGACGGCACGCTGAATCCGAGCGGAGTGAGGTTTGGCAGTTCGGA
GATCTATAACATTGG
>comp747_c0_seq1 len=298 path=[280:0-148 429:149-297]
CTGTGCTGCCGGTGGCCATGGCTTGAAAGGCCACTGTAAATGGCGGGACAAGAGCCGCAT
AGCGTTAAGAGCAGAGTGGCGGGAAGATATTTGTAATGAGGGAGGGAGAAAAACAGGCAT
CCCCTGAAGGAGATCAGCAAATGGCCCTCGCCCACTTCACACACCCGTGGACTCCAGGGG
AGGGAAACGCCGTGAGTGGCATGAGAGTCCACGTTGCCTGCGCTGCGCCGCCAAGACCCC
AGCCTGGTTTTGGCACGTAGCCATGTGGTCTTCTCACATGGAGCAGCCCGGCGAGGGG
>comp747_c0_seq2 len=242 path=[648:0-92 429:93-241]
AAAACAGGCAAGAAATGCAGATGGGGAAGGGTTGCCCTCCGATAGGAATGAAGAAAGGCA
GCATCCTCTGAAGGAGATCAGCAAATGGTTCTTGCCCACTTCACACACCCGTGGACTCCA
GGGGAGGGAAACGCCGTGAGTGGCATGAGAGTCCACGTTGCCTGCGCTGCGCCGCCAAGA
CCCCAGCCTGGTTTTGGCACGTAGCCATGTGGTCTTCTCACATGGAGCAGCCCGGCGAGG
GG
>comp748_c0_seq1 len=108 path=[290:0-107]
TGCCTCCAGAAGTTGTGAGTGTTCCAGTATTGGAGGTTTTTAAGAAGAGACTAGTCACTA
GACAGACATTTGTCTAAAATGGTACAGGATCTCCTGCTTAAGCAGGGA
>comp750_c0_seq1 len=178 path=[241:0-177]
GTGCATGACATCAAATTCAGAGAGCCTTCCTATCTTCGCCATTCTTCTCTTTTGTAAGGA
AAGAGTCTATCAGCCAGCTTACCTCCAACGACGCTGTATTGGCAGGCAGGTGCTGAATTT
AACACCGTCTTCCTAGCTGCTCTCAGGACTCCTGGGTAAGCTTACAATTCTTCTTAAT
>comp751_c0_seq1 len=370 path=[348:0-159 508:160-172 521:173-369]
GCGCTCTTGAGCAGCTCCAGGGCTGCAGGGGGGAGGGGAAGCCGGTGGCTCAGCAAAAGA
AGCCCCTCCCACTATGAGCAAAGGGGGGGGCTCTGGATCGGAGGACCCCCTGGCCTGTCT
GTGCAATTCAGGCTAGCCGGCTGCTGCCTTTCGGCCGATGTTGGGGGTCCTCCCTGAGTT
CCTCGGCTGCTTCCTTGCAGACGTGCCTTTACCCGAACTAGCTAACGTATCGGTGCCCTG
ATGAAGTTCCTTAGTGTGGTGACGAAATGTCTGTGAGAGGAAGTCCGAGCTCAGAGGGCC
CACCTTCCAAGAGGCAAAAAGTCAGTTGGTTTTTGAAATAGGAGGGTTAGGCCCGTATTT
CCATTTGGCG
>comp752_c0_seq1 len=443 path=[1:0-442]
GTTCCCGGTAGCCCGGCTGTGTGGACGCCATGTCTGCGGAGAACCTGGAGCCCGCTTCGG
CGGAGGAGCAGAAGGAAATGGAAGATAAGGTGGTTAGTCCTGAGAAGGCTGAAGAAGCGA
AGTTGAAAGCAAGATATCCTCATCTTGGCCAAAAGCCCGGGGGCTCGGATTTTTTGAGGA
AAAGACTTCAGAAAGGACAAAAGTACTTCGATTCTGGGGATTACAATATGGCGAAAGCAA
AGATGAAGAACAAGCAGCTCCCTACTGCAGCTCCCGATAAGACTGAAGTCACAGGTGACC
ACATTCCTACTCCACAGGACCTTCCACAGCGGAAACCATCTCTTGTTGCTAGCAAGCTGG
CTGGCTGACTAGGCTGGCAGAACTGCATGAATCTTCTTATTCCCTTAATCTTTCCTTAAG
TTTTATTTCTTCACATTTTTGTT
>comp753_c0_seq1 len=179 path=[148:0-90 239:91-114 498:115-178]
CGGCACAATATAGGAGATCTAATCCATCAGGACAAGATTCAGAGCTACATCTGCACTTGA
AAGATAAGGGTCACTCTTTTGAACACAGCAAAGTCCACATTTTGGATAGAGAGGATCATT
GGTTAGAAAGAGGTGTAAAGAGACCATTTATGTTAACATTGGGACCTCTCTGAACGGAG
>comp753_c0_seq2 len=137 path=[417:0-57 239:58-81 263:82-136]
AAGATTCAGCGGTCCATCTGCATTCGAAAGACGAAAGCTGCTCTTTCGAAGACAGAACAG
TCCACATTTTGGATAGAGAGGACCGTTGGTTTGAAAGAGGGATCCAAGAGGCCACCTAGC
TCCAAATTGAACACGGG
>comp754_c0_seq1 len=150 path=[236:0-149]
TCCCTCTGTTGATGCAACCTAGGACTGCATCCATACTCAAGAAGCTGCATATGTTTCTTC
AGAGCTTTGTTTGGGATTGCAAAACCCTTCTAAAATCACATTTGTAATGCAACTAAATGG
GAGGAAAAATTATTAAGATCTTGAAATTAA
>comp754_c1_seq1 len=215 path=[182:0-214]
GCCTTACCAAGGCCTTGTAAAATGATGTTAACACTTCCCCTGATCCTGATTCTATCCCTC
TGATGTATGTTACTTGTTTTGTGTTCTAAAATTCAATAAACCTCTGGATCCTAAAAGGAG
AGTTTTTGTGGTGTGCTTTTTCTTTGCCTTTAACGAGTTTTTCCCTGACATACTTGAAAA
CCAATGTGAAAAAGTGTCAGGAGAACCCTGGTGCG
>comp756_c0_seq1 len=227 path=[206:0-129 337:130-226]
CAGAAAAAAAGCATAGAGAAAGAGAGAGACGAGAAGAGGTTTTTATTAGCCAAGCGGTGA
GGAGAGAGAGCGAGAAGCCTTTGCAAGCAAAGTGTGAGTGAATGGGAGAGCGAGAGAGAA
GCTTTTGTGACAAAATGTGTGAATGAGAGCGAGAGAGAAGCTTTTGCGAGCAAAGTGTGA
GTGAATGAGAGAGCGAGAGAAAAGCTTTTGCGAGCAAAGTGAGTGAG
>comp757_c0_seq1 len=468 path=[446:0-181 914:182-184 631:185-467]
GTAAGGTCCCACCAAAAAAAAGAGCATATTAAGCATGCTGATCATGATCTATGCTTCTTT
AAGCATAAACTCCCATGGGTTCAAAAACTCCTAATGTTATGAATCACCCTGTTGGCCAAA
CAGTGGGTATGTCTTGGTGACAGAAGGCAGTGTACTTAATTAGAGTTTCAATTTCATATC
CCTACGGGTTTTAAGCTTACCAAAGTTCCTTATGACACACTCAAGGGGGCTGAGGACATA
TTCCTTCCTTTTTATTCATTCTAACTAGTTTTCTTGGGCTGAGCCCATGTGTTCAAATCA
CTCACACTACTTACACAGCCTGTTGGGCCACAAGAGATCCACTGACCTTCGGCTAAGATC
AGTATCACGCCTAGGCCTGGTCAACAGCAGGAAATATATAAGGAGCAACCACAAACCACA
CACCACTCACAACCCGTTGGAGCACGAGAGTACAAGGTTAATGCCCCT
>comp758_c0_seq1 len=224 path=[202:0-223]
GCCACAAACCTGTTTTGACTGGAGTCCCAGCTCCAGACATTCACCCTCTAAATTTACAGC
ACTTTAATACAATACTTACTTTCTCCCACCCCAATTCTTAGCTTGGGTTTGGTTTCATTT
GGCCTCACTTTTTTTTTTTAACAACGCCACAAACCCCTGTACAGATAAAAATCTTAAAAC
AGTTAAAATTCGACGCTTGATTCTTCTTCTTCTTCTTTTTTTTT
>comp759_c0_seq1 len=193 path=[1:0-192]
GTTTTGGGAACGGTTTTGGCGCGTCTTTGGTTGAAGTTCACATTCCATTCTCATGACTTC
ATCCTTGATTGGTCAGTCTGTTCTGGATTGACACCTCTGGCTTGACATCCCCTTCTTTGT
GAGTTGCATGGACTGGAAATATTTGGTGGATAGATAGATTTTGTCCCTGTTGTTAAAGTC
TTTCGGTTTGGAG
>comp759_c1_seq1 len=123 path=[441:0-122]
TGAACTTCAACCAAAGAAGCGCCAAAACCGTTCCCAAAACATCTAATTCGAATATCATTG
GACACTGATGGACTGGTCTTGGGGGGAGGGCCAGGGAAGAGGGAAAAATGCATGCTTTGT
GTG
>comp760_c0_seq1 len=916 path=[894:0-915]
ATGCAGGCAGCCATTCCGTTCCCAGAGATGTGTTAAAACCATCTTATGATTTTCCTGGAA
ACGTGCCTGTTAGGTCAGCATGGACCTTGCAAATCCCTGCCCGACCTCTTTTGAACCATC
CCACCAACTGAATTTCCCACAATGCCTAGCACCCACGTTTTAAAAGATGCTGGGTGACAG
ACACAGAAACCCCTCCCTTCCTGAGGGTGCCTTGTGTCATTTCCAAACCCCCCTTTCTCC
CTCCCCCCTCAAAAAAAGAGGCAATAATGACTTTGGAACAGCTCTCATGTCTTTCCACGT
CAATCTGTGTTCTACGCGTCGGCGAAATGATCTTTATTGTTGTAATTTGTTTGTTTAATG
GGTGCTGTTGCAGCACTGACTCAGGGAACGGGGGCTAAGGAGGGACGTGTCTGGCAAAGA
GGCATTGGAAGCCCCCCCCCCAAAGACTCATCTTAATTCTGCTCTGAATGGAGGCATGAC
TGATCATCATCTCCCTGAAGTCTTCCCACGCAAAAGCCCATTTTCCACGGGCACCCCAAA
CTTCACGGCTTGACAAATTCTCTGCTGGAACTTGGAAACTTAATTTAAAAAGATTTTGAT
TTTGCTGGCCAGTGTAGCGATCATGCTTTCCCTCCCCGACACTGCTCCAGTTTATCCCAG
CGTTTTAAACAATTTTGCAGAGGGCCAAAAGTGGCACTGGATGTACTGTCCAGGGTCCTT
ATGTCTATTCCCCCTCTTATTTCCTGTGCTCTGAGCGTGTATATCCTTTGGTGTATGGAT
TTACAAGCTGGAAGTTGTCTGAAATATTTGGGGTAGCTGCAGAAAAATGGGGGGGGGGGA
AACGTGCCATTGGCTGATAATGTCTAATAAACATGAGCGCTTCCTTCTGTGAAAAAATGC
GAGGAAAAATAAAAAG
>comp761_c0_seq1 len=152 path=[365:0-23 78:24-151]
ACCAGATGTACAGATGAAACTCGAAAAAATTAGAATATCGTGCAAAAGTTCATCCACTTC
AGCAATGCAACTCAAAAGGTGAAACCAATACACGAGATAGACCCATTACATGCAAAGCAA
GACAGCCCAAGCCGTGATCCGCCACAACTGTG
>comp762_c0_seq1 len=402 path=[1:0-401]
AAAGCCAGTGGCGGCTGGCCCTGGCGCTTGGCCACCTTGCTGGCCGAGCTGGCTGTCTAC
GGCCTCCTGATCTACTGGACCAGCCGTTACTTTGGGCTGACCATCAACTGGGAGAAGAGA
CTTCTGGAATCCAAGACAGCCTTCACCTACCACGAGTTCATGCAGTGGCTGAAGACGGTG
ACCCTCCCCCTGGTGGCCCTGGGGCTGCTCTCCTTGCTCTGGGAGGTCCTTCAGGCCGGG
TACAGGAGCGCCTGCGTCCGGGGCTTTTTCTGGAAACTCTGGGCTGTCCTGCAATGGGCC
ATTTTCTCCACCGCTGCCCTGGGGATGTTCACTATCAGCCTGGTCCCCTTCACGTACATT
GAGTTCGAGTCCAACGGGAAGCTGTGGCCGGGCATCCATCAG
>comp763_c0_seq1 len=402 path=[1:0-401]
GTCCAAAATCAAACTCTCTTTCATGGGGGAGCCTTCTGAAGCTGGAGGAACGGAGGCTGC
TTCTGAAGGAGGAATCTCCTGCGAGCCTTCCACGTCCATCTTGACCAGCTCACCTAACTC
CACCAAGGGGGAGAAGGCAGCGGGGGCTAAACCCTCAGCAGCTCTGCCTTCCCCCACCTC
CACGTAACTCTGGACAGGAGGTTCTGTTTGGACCCCAGAGTTGTGATCGGAGGACCACGG
GCCACCAGCTTCTCCTGGGCCTTCTTCCGAGTCCGTTTTGAGCTTGGCCTTGACGGGATT
TGCAGCGTCCCCGCCGGACGCCGAGTGGCTGACCGGCTGACCGGCCATCTCCGAATCTTT
GCCCAGGGCAGACGCCGGGCCCGGACTGGAGGCCACCACTAA
>comp764_c0_seq1 len=130 path=[1:0-129]
AGCCGCTGCACGGCTCGCTCGCACAGCTCCGCCAGCAGGTCCTGCGGGAGGGTCGCCAGC
GCGGCAGCCCCGGCTCCCCCCGCCTCCCCCGGAGCTACGGGCGGCATCACGGAAGCTGCG
CAGTGCAGGG
>comp764_c1_seq1 len=103 path=[215:0-102]
GCTGTGCCAAAGACCCAGGAGAGGGCCTGGAGCGCCTGGGCCAGGTCGGCTGGGGCTACT
TCCACGCTGGCTGTATGACACCTCTGGCACATCTGGGCGGCAT
>comp765_c0_seq1 len=674 path=[652:0-673]
GTGAAACTATTAGTCCTGTTTCAATAATACCTGCGTATAATACAAGCCTGCACATTCAGT
GCCTTAAGGAGCTTTTACCCAATTTATATTATGCTTTCTGTAACTGAGGAGAGTGAGAAT
GTCCTTTGAGTAAGTTACAATTAGCTGAAGATCTATGTCCTAGAGAAAACCAAAGAACTA
AACCATTAGAGTTCTTACCTACACATATCAGCTTATGTGCTGATTTCTCCGAACCAGATT
AGATTTAGGATCAGCTTTTGCTTGAGTAAGAGAACCAATAAGAGGTTAGAGAAGGAGATG
AGTGCTTCTTTAGCAGGATTCTTGAAGCTTGGGCCCTATTAAAGACCTGATCTCAGAGGA
AAGAGGAGGGAGAAAATCATTGGTAACATCCATTCAGGCTAGTCTGTGCAAGTCTTCTTT
TCCTCAACCAAATGTAGAGACATAAATTCTACCTCAGCTTTAACTTACCATTGAGTCTCC
TATAGGTGAAATAGTAAAGAATAACATATTGTGTGATATTGTAATACCGTTTTTAATACA
TGTTTTCTGTTATTGATTCACAACTCAGAAAAAAACGTGCAAAAATGTTTTAATTCCTTC
TTTTTAGAACCTGTAAGGTATAGTAAACTGGCTCATGGGATGGCCCATATGGAAATAAAA
ACATATTTAAAGTA
>comp766_c0_seq1 len=131 path=[1:0-130]
GTGTTTCTAGTACATGTGAGCCCTACAAAGGCAACAGTGGTCGACCTTCAACTCGGAAAG
AAGAACTTGTTCAAGCAAAAGTGTTCAGTAAAAAGAATCGGGAACAATTAGAGAAAATAA
TTAAATATAGT
>comp766_c1_seq1 len=220 path=[414:0-219]
TGCCTTTGTAAGGCTCACATGTACTAGAAACACTGGCACTTTCAAAACCATTAGCTCTAG
GTCGTTTTTTAAACTGGGAACTACTCCTCCTCTTATTCTTGGACTTTGGTGTTTTGTCTT
TTGAAGCCAGACTGGCCTGTGCAGATGCTTTCCTAGGTTTAAATGTTTTTGTCACAGTAG
TTGGATCCACCGGGTCAGGCATGCTACTAAAGCTTTCCAG
>comp767_c0_seq1 len=248 path=[1:0-247]
CGTAAATCATAGGATATAATCATAAATCGTGTTACTTTTGATTTTGTAGGTTGATGTTTT
GGTGACCACAGCAGGTGGTGTGGAGGAAGATCTGATCAAATGCTTGGCACCCACTTACAT
CGGCGACTTTAGTTTGCAAGGGAAAGAATTACGGCAAAATGGAATTAACAGGATTGGGAA
TCTCTTGGTGCCCAATGACAATTACTGCAAGTTTGAAGATTGGCTAATGCCAATCCTGGA
CCAGATGG
>comp767_c1_seq1 len=173 path=[451:0-172]
ATGTCTTGGTACAAAATGACATCTACTGCATTTTTGAAGTTTGGCTAATCCCAATCCTGG
ACCAGATGGTAACTGAACAAGACACAGAGGGTATGAAATGGACTCCGTCAAAGCTCATTG
CTCGGCTTGGCAAAGAAATCAACAATCCAGAATCGGTCTGTTATTGGGCAGAG
>comp768_c0_seq1 len=490 path=[468:0-489]
CGGGGAGAAACTGGGGTCTTGGTCTTCTGCTCCTTGTGAGGAAGTGCCACCACGTCGCCG
TTAGACCCTCCTTCCCCCGTCTTGTTAAGGACTTGCCATGGAGCGGCAGGCTTGATCACA
TTGGGCCGCAGGGACTTCTTGGTGGCTGTCTCCATCAAGATGACCACGTCTTCATCCTCC
TCCTCTTCCCACTGGCTGCGAACAGGTGTGTCCAACATCACAGGCAGCTCTTCATCCGAG
GAGTCCGAGACGGTGATGAGTCCCTCGTCTTGGTGGCTAACCCGATCTTTCCCTCGATGG
CTCCGGAAACTATTCAAGTTGATTACTTCTTTTTGACCTCCTTCTTCCATGTTAGATGGT
TACGCATCTGAGCATGACATGCACGTCGTCAGGAGCCCCGCCCGGGCGGGAGGGCGGCCT
GCCCGCTGCCCCGCTCGCTGGCTCGCTCCTCGCCGCCTGGCTGGCTGCCCCGTCCGGGCC
TGGCTGGCCG
>comp769_c0_seq1 len=174 path=[14:0-23 38:24-173]
TCGCTTAGCAATAGAAATGTTGGGGTCAATTGTCTTCATAAATTGAGGACTGAATTTTCC
TGAACTTAACTACCTTTCTTCTACCTTTGTTTCCCCCCCCCCCCAAAAAAGGGCTACTGG
CATCTGCAGGGGGGAAAAAAAAATCAAAAAAAGACACCCTTCAAACCCGCACAA
>comp770_c0_seq1 len=170 path=[470:0-169]
AATCCTGCTCAGTACGGAGGAACCCGAAGAGGCAAGAGAGAGGGGAGGGGGGGCCGGATA
GAGTCAGGCCCCCCACCCCCACAGCACCCTCCTCTGTAGAGACTCCCTCCCTTTTCCTAT
TCTTCCACCCTCCCCATTCCCTGGATCTGAAAGGATTCCTTTGCCTTTTA
>comp770_c1_seq1 len=184 path=[162:0-183]
GAAAGGATTCCTTTGCCTTTTATAGGGACCACTCCACCCCCGCCCACCTGACCTCTCATT
CCTTTTTGTTCCCCCTCCCCCCCGCCGCCGTTAAAGACGGAAATCTCGTTTGCAGGGTCT
TGCGATTCTCCTTGCCCGTTATCTGTAGGTCCCTTATACCTCATCTGTAAACCTCTGTAG
GCAG
>comp771_c0_seq1 len=156 path=[187:0-118 396:119-155]
TGTCTATGTCCATTTTTTTCTTAACTAGAAAAAACTTCGAAGATTACTTAAATACATGTT
TTTCCGAGATTACAAATCTAAAGTTGTCAAAGGCATTGATGAAGATGATCTTCTTGAAGG
TATGAGGCTTCCAGAAAACTTGTCTTTCTATGGGGA
>comp771_c0_seq2 len=209 path=[187:0-118 306:119-208]
TGTCTATGTCCATTTTTTTCTTAACTAGAAAAAACTTCGAAGATTACTTAAATACATGTT
TTTCCGAGATTACAAATCTAAAGTTGTCAAAGGCATTGATGAAGATGATCTTCTTGAAGA
CTGGGGAGCTCTTGGCCTTGTTTGAAGATGATGAGATAGATGATGTAAAGCAAGAGAGAA
TGGAGAGAGCAGAAAGACAAGCACGAGTG
>comp772_c0_seq1 len=114 path=[92:0-57 150:58-113]
ATCTCAGACAAGTGATTGTCCAGTTTCTTCTCGAAAATCTCCAGTGATGGAGTGCCCGTG
ATTTCTGGAAGCAAGCTGTTCCAATATTTGATTGTCCTCCCTGTCAGGAAGTTT
>comp773_c0_seq1 len=131 path=[251:0-75 56:76-130]
CGCTCGGCGAACAAGGGATTGGTCTTGACCCGAGGAAGGCTGTGGGGAAGAAGCCGGATC
GGAGGAGAGCTTACCTGCTGCACAGGCCCTGCGCAGCAAGGAGGGAAATAGAGATGCATT
GAAGAGTTCTG
>comp773_c0_seq2 len=110 path=[1:0-54 56:55-109]
GTCCTGATCAGAGGAAGGCTGTGGAGTTGGAGCCGGATCGGAGGAAAGCTTACCCGCTGC
ACAGGCCCTGCGCAGCAAGGAGGGAAATAGAGATGCATTGAAGAGTTCTG
>comp774_c0_seq1 len=202 path=[1:0-201]
AAACAAGCATAGAACAAGCACTAAGTGACTTATTCAAGTAACTGATCAAATTTATTCATT
TTTATTGTAACCAACTGTAGACATAGTTGTTACGAGGAATCTCCAGATTTACTATACTGC
ACAACAAGAATATCACATTATTTACATTTAAAAGCAATGTATATATATCATAGTCCAAAA
GGCTGATAGTTTACATTTTTAT
>comp776_c0_seq1 len=182 path=[1:0-98 384:99-123 122:124-181]
AGACTCTTGATGTTAAGGAGCAAATGATTTACAATAAGGAGATGGAGGATTTTACCCCAG
AAGGACAAGCTGACTTGCAGACACCATCTGACTTTTTGATAGAGAAAAAACTAACAGAAG
AGGGGCAATACTTGATCAAAGAGGACTATACATCATCTTATCTACAACCTACTAAAAAAA
TG
>comp777_c0_seq1 len=977 path=[1:0-701 1976:702-722 724:723-976]
GGCGCAAATCTGCATCGCCAAGAATCTTCCAGATTTGGAGAGTTGCAAAGAGAACGCGGC
CTATGTTCGGGCAGTGATGGCAGCCATTGTGCTCTTCGCTGGAGGTGTTTGCGATATTCA
GGAGCTGGTGGGCTGCCTCCAAAGGCCCACCTCTCCCATGTCGCTGATGGACATCAATGA
AATGTTATACTGCACAGCCACCCTTCTTTATGCCATGCGAGAGAACGGGGTCAAGATCAG
CAACAGGTTTTATTACAATGTTTTTTATTATTTGCGTACTGTGGAGAATTGGCCCTACAA
CGACTCCAACGCTGAATTACTGGATTGTAGGACTGACTTAAAACCTACTAGAGAACAACA
ACTGATCTTGAACCACGCCTTTAAAAAACCTGGAGAGAGGGTAAAAATTGAGGCTTTTGC
AGTTACGGAAGGGAACTTGACTGCTGCTTGCTGACGTCCTATGTGGTCAGCTTTCTCCAA
TCCAATCGCCAGGAAAAGCTTCCGTTCATCAGAGTCAACATGATCGCTGAGACCGTCGCT
GCGTTTTTCGCTTCGGCGGATGACTCTATCACTGTGGACCACATGCCCAAATGGTGCAAG
AACAACTGCGAGAAGTATGGATTTGGTGCTGAGGAGCTATGTCAGATCATTGTTGAAGAA
GCAAAAGAAATATGGAGGGAGATGCAGACGCTGAGCCCAACCGGAGAAATGGCGCACCGA
ATGACGCACGAAGGTTACTTGAAGCTTTGGCAACTCCAGAAGCCTTCGCTTTCTGATTAT
GATGTCATCTTGGTGGATGAGGCCCAAAATTGCACCCCCGCTATGGCAGACATTGTCCGC
TCACAAAAGTGTAGTGTGATCTTGGTAGGAGACCCACACCAAAAGATCTACTCCTTCCGT
GGTGCTAATAACACAGTTTTCAACATCCCTCACGACCACATCTTTTACCTGACAGACAGT
TTTCGCTTTGGCTCCGA
>comp778_c0_seq1 len=467 path=[445:0-466]
GCTTTAGCCAAGTCACCTAGAGTCTTTAAAAAGACAAGTTAAAAGCAAAACAAAAACAAG
CATCAACCCCTGACTTAACAACCGGTCACCCATCCTGCAGATTTCCCTTTTTCTTCTCGG
CTCTTTCATTTAGGCTCCTAGTTCTCGTGATTGTCGTTGGCGGCGGTCTCTGTCTTGCCT
TGGCGTTCGTTTTGGTTTTCCCTCTGTGCTTCGGGTGTCTTTGCTCCAGGGGTGTCATTC
TCAGGGGGTGCTTTAGGAGCCTCTGGCTGCCCCTCGGCTTTCATTTTCACCACCTCCTGA
AGGTTGTACTTTCGGAAGAGAACGTAGTCCTTCACCACACTCAAGCAGCAGATGTTCTTG
ATGATCTCCACCACAACGGTGTATTCAGGGTTACTCAGGTCGACCTTGTTTTCTGGGTTG
AGGTGGCCCACAATGCCTGCAAGGCAGCGATGGAGAAAGAAGGCCGG
>comp779_c0_seq1 len=1016 path=[994:0-1015]
GTCGCTGTGGGGCACCGGGAACACCTCCACGGATGGCAGCTACAAGCCCTCCTTCCTCAC
CGACCAGGAGCTGAAACACCTGATCCTGGAGGCGGCCGATGGCTTCCTCTTCATCGTCTC
CTGCGAGACGGGCCGGGTGGTCTACGTCTCCGACTCGGTGACGCCTGTCCTGAACCAGCC
CCAGTCGGAGTGGTTCGGGAGCACCCTCTATGAGCAGGTGCACCCCGACGACGTGGAGAA
GCTGCGGGAACAGCTGTCCACCTCGGAGAATGCGCTGAGCGGCCGCATCCTGGATCTGAA
GACGGGGACGGTCAAGAAGGAGGGTCAGCAGTCCATGAGGATGTGCATGGGGTCCCGGAG
GTCCTTCATCTGTCGGATGAGATGTGGGAACGCAACAGTCGATCCCGTCTCCATGAACCG
GCTGAGCTACATGAGGAATCGCTGCAGGAACGGGCTGGGTGCCATCAAAGAGGGGGAGCC
CCATTTTGTGGTCGTCCACTGCACAGGATACATCAAGGCTTGGCCCCCAGCCGGAGTTTC
CCTGCCCGATGATGACCCGGATGCCGGACAAGGCAGCAAATTCTGCCTGGTGGCCATCGG
CAGATTGCAGGTCACCAGCTCCCCCGGCTGCACCGACATGAACACGGTATGTCAGCCCAC
CGAATTCATCTCCCGGCACAACACGGACGGTCTGTTCACCTTCGTGGACCACCGCTGCAT
GGCCACGGTGGGCTACAAGCCCCAGGAACTACTGGGAAAGGACATTGTTGAGTTCTGCCA
TCCTGAAGACCAGCAGCTGTTGAGGGACAGCTTCCAGCAGGTGGTGAAGTTAAAGGGCCA
GGTGCTCTCCGTCATGTTCCGTTTCCGATCCAAGAACCGCGAATGGCTCTGGATGCGGAC
TAGCTCCTTCACTTTCCAGAACCCCTACTCGGACGAGATCGAGTACATCATCTGCACCAA
CACCAACGTGAAGAATGCCAACCAGGACACCCGGCCGGCCGTCTCGAACGCAATGC
>comp780_c0_seq1 len=309 path=[1:0-190 192:191-213 215:214-308]
TAAAAACTTGCAGTTTGGCAATTTGCGGTTTGTAATGGACTTTTCCCCGCCGTCTTTCCC
TCTCAAAATCTGGGGAGGAGGGTCCCAAGCACAAGGGGGAAAAAATGGCTTAATTCTCAC
TGCCCACTCAATCCTGGGCACTTTCAGTGGACTTGGTTTGATAAAAAGTTGTTTGTGTTT
ATAAATATCTATACATATATCTCTATATATACACATACCCTTCTGTTATGAATAACTTAA
ATGTAGATACATTAAAATAGTCCTTTTTTAAGATCTTTCCCCCCCTTTTCCCCATAATAA
ATAATTCAG
>comp781_c0_seq1 len=500 path=[1:0-499]
GCGGAAAGGGGATTGCCATTCGTTTGCTCAGGAATCTTGCATTCGTTGTTGTCGAAGGGC
TGTTGGGGAAGCTCCTGAGGGGGAATCGCCACCCCCTAAAGGACAGGGTTTAGTTCCAAG
TGGAAGCATCCAACCTTGGTTTGTAGATCTTGGTTTGTACATCATTGCTTTTGATTCATC
TCGGTTTGCCTTCATTTGTGGCCAGAGTGTTTGAGCCCTGGAGGCTTGTTCGGATTCCGA
TGGGATTGGTTGGCAGGAGGGGAGCAGAGCCGGAGCCCCCGAGCCCTGTGGGGGGGGGGC
GGCGTTAGCTTGGCTTTCATGTTTGTTTCTCCCATCCATCCTTTCACCCACCTCCCCCAT
TTCCAATCTAGGAGTTGGATTATTTCCCTTTTGCCTGGAGCTCCCCGGCAGGAGGAGGGC
AGAGCTGTTCGTCTGCTGAAGGCCAGGCCTGGCCTCAGAGCCCTGGGCACCAACAGGAGC
TCAGATGTCCAAAGTGGGTG
>comp782_c0_seq1 len=741 path=[719:0-740]
TAAGTTTATAACCTTGGAATGACTGGAATCCACTGAAGACCATTACAGGGATAGGAAGCT
TCATTTCAGCAACCCCTTGTGCAAATAAGATTAATTAGAACAAATAATGCAGTTAAATCC
TTGATATCATTGAAACAATTGTCACATCTTTCTATTACATCCCTGTTGGGGGAGAGAAAA
TATGAAGAACAATTTATGCCATGAGTTTTGCCTGCAATTCCATCTCTGCTGCCTGTTTCA
GTGCAACATCCACCAGGAGCTGAAATCCACTGAAGTCCTGATTGAGATCTGGGGGAGTTG
GAGGAGGAGTGTTGAAAAGCCCACTTTGTGCATTTGAACTAGGTCCCAACTTATCCTCGT
GCAATAGGAGAGAGTTGTCTGTAAAGCTGGTAGGTGAAGCCCACTGAAGATCATCTGTGG
TCTGACCTGTACCAGTGAGATGATTGAAATGGAAAGGGACATCTTTCAGTGCAGTTACGG
TGGTATGACAAATTACCGAGGGACGAGCCAGAAGAGATCCTGGAGAAGGAGCATTACAAG
TCTTGTTTGATCCTGGGCTAGCAGAGAAAAAGGAGCTCTCCATCAGGGGAATGCAGTTTT
TTGAGCTGGGAAATTCTGCTAGGTGGCCATCAATTACCTTGGTCCCTCTTCGTGAGATAG
TAAATTGATTTGGGTCCTTCCCATCCTTCCTCAACATGTCAGGCAAAAGTCTGCGCCGAG
CATTGATGAACCAGTTGCAGA
>comp782_c1_seq1 len=127 path=[1437:0-126]
AGTTGCAGACCTGCAGTGTGGAAAGATGCGTCTGTCTTGACAATAGTGCTTTCTCTTGTT
CAGAAGGATAAGCGTTGTAACGGTGCTCATACAGCCAGTCCCGAAGAATCTGCACCGATT
CTTTGGG
>comp784_c0_seq1 len=230 path=[1:0-229]
GGATTTTTAATCTTTCCAAATAGACAGATGGCCCCACCTCTTCCCCATTTGAATTTCCGA
TAGCAGAAGAAACTACATTGGTGGGAGTGGGAATACATGATACCTCCATCTGTGGAGAAA
CTCCTGTGGAAGAAATCCGCCCTTTGCCTTCCCTTTCCATTTCAATCAGCCGGAGACCTC
GTTCTACATAGCTCTGGAAGAACTGTGAGGAGTTTTTTAGGAAGGGCTCA
>comp785_c0_seq1 len=299 path=[1:0-298]
ATGTATTGCAGAGAGAATTTAATAGTACTTTGGGATAACAGCCACATCTATTATTCCAGT
TACATTGCGTTATCTAGATGTATCAACAATGTCCCATGAACATATTTTCCATCACAGCTT
TGCACACTGAAATGCAGACTTGCTTTTAAGTTTCAAATTAACTTCAATCATATCTTCTAT
TGCTTCTGCTACAAATATGGTAGAAAAGCTCCAGGAAAAGGGCCTGCCCTAGGATGGAAT
GTAAGAGAACAGTATCCCAATAGCAGATTAGATTTATCTGGTTTTAACCAGGAATATAT
>comp786_c0_seq1 len=289 path=[266:0-156 554:157-172 438:173-288]
TACATTTCAGCAAACCAATAGATCCCAGTAGATTTTATAACAAACTGCTAGGATTTCATA
AAATTAATAACAAAACAGGAAATAAATTTGTTCAATCAGTGATCAGGGTAAGTATGCAGT
TAAGCACTATCCAATCAATGATAATGGTTAAAAAAAAACCTCAGATCCTTCAATTGGTTT
TTCTATATCCAGGAGTGTTAGTTATTTGTCTGCCAATCTTATTGCTGCTATGCAAAATTT
GGCAACATTAGCAATATTACATAATTTAACAAGAAGAAGGCAAGATCGG
>comp788_c0_seq1 len=211 path=[189:0-152 342:153-210]
GACCCTTACTTTGACACTCTTTGACACAGGGCCCTGAAGACCTGGTTCTGCCAATGGGCC
TGGGGAACCCAGAGTGGGATGGAGCCCATTAAATGACTGGTATGAATGTGTGTTGTTGTC
AGGGCGGGGGGTTATTTTGTTATTTTTATTTCTTTTATATTGTGTTTTTATTTCCTGTAA
GCTGCCTTGAGTTGCCGTGAGTGAGTAGGCG
>comp788_c0_seq2 len=116 path=[377:0-57 342:58-115]
GTACTATAAGGGCAGAGCAGCTTAAAATTTTACCAATACTCCAACATGAAGCACCATATT
TATATTGTGTTTTTATTTCCTGTAAGCTGCCTTGAGTTGCCGTGAGTGAGTAGGCG
>comp789_c0_seq1 len=277 path=[19:0-38 650:39-77 57:78-276]
CAGGATATTTTTAAGGAACTAGCACAAATAGAAGCCTGTCAGGATATTTTTAAGGAACTA
GCACAAATAGAAGCCTGTCAGGATGCAATGCAGATGAGATTAATTCCAACTCTTGTCAGT
ATCATGCAAGCTCCTGTTGATAAAATTCCAGCAGGGCTTTGTGCAACTTCAATAGATATA
TTAACAACTGTTGTAAGAAATACTAAACCACCCCTTTCGGATCTCTTAATCTTTCAAGCT
TTTCCTGCTGTGGCTCAGTGTAGCCTGCACACAGATG
>comp789_c0_seq2 len=322 path=[549:0-83 19:84-122 57:123-321]
GCAAGTGTGGAGAACAAGATTTCTCCCTTCACCATTGCAATATTTCTGAAATATAGTAAT
GATCCAGTTGTTGCTTCTCTTGCCCAGGATATTTTTAAGGAACTAGCACAAATAGAAGCC
TGTCAGGATGCAATGCAGATGAGATTAATTCCAACTCTTGTCAGTATCATGCAAGCTCCT
GTTGATAAAATTCCAGCAGGGCTTTGTGCAACTTCAATAGATATATTAACAACTGTTGTA
AGAAATACTAAACCACCCCTTTCGGATCTCTTAATCTTTCAAGCTTTTCCTGCTGTGGCT
CAGTGTAGCCTGCACACAGATG
>comp790_c0_seq1 len=255 path=[233:0-164 488:165-167 401:168-254]
GGTGATCTAAGCTGTCATTTGTCTCATTTAATTTCCAATGTACATCTCACGTGAACTCAG
ATCTTTATCTTTTGTAAAACAGTGACTTACAGGCTGGTCTACAGCTGACTGGGATTCGGC
CACTCTTCAGCACACTACAATCTCGTCCAATTTGCAAACCCAAATACGTTTATATTGATT
TCCTTTTAGCCCTTCTTCTTCTTTCTTTTTTTTTTTAAACTGCTGCCTTTTGGGTGGAAT
TAAATAAAGGCAATT
>comp791_c0_seq1 len=129 path=[472:0-44 127:45-68 151:69-128]
TGGTTGTTAAGTGAATCTGGCTTATCCCCCCGTTGATTTTGCTTCTCAGATGGTCGCAAA
AGGGGATCACGCGATGGTCAAAAATACGAGCCAAACATCTGAATGTTGATCACATGACCA
TGGGGATGC
>comp792_c0_seq1 len=192 path=[103:0-31 135:32-68 235:69-98 288:99-135 172:136-191]
GAGTCAGTTGTCAAGCACCCGAATATAAATCTCGTGGCCAAGGGGATGCTGCAACGGTCT
TAAGTGTGAGTCAGTTGTCCAGCACCCGAACGTAAATCCCGTGGCCAAGGGGATGCTGCA
ACGGTCTTAAGTGTGAAAAACCGTCGTAAGTCCCGTTTTTTTCAGTGGCGTTGCAACTTT
GAACGGTCACTA
>comp793_c0_seq1 len=336 path=[1:0-156 158:157-335]
TTTTCCTGAAGAAATCATCATTTTAATTAGATTAGGATGGTATAATATGGAGATCCTCCC
AGTTAAATTGTTTTAATGCAAGTTTATTGCTATCAGGTTTATTCATCCATGTTTCTTACC
AAGGTAAACGAAACCACAGCAGTCTCTACGAATTGACTGTTTTCTCAACTATTTACTTCA
GTTGTTAAAAACTGTTGACCTTCTTCTTATGAGAAATACTCACAGTTATCTGGTGATAAC
AGATACTGTGAAATGTTTTCCATTTTGTTGCTTCAGGGAAGTGTCCGTTGTAGTCTCTTT
TTTCCCAAGAAGATTTTGGCAACAGAAAAAGATTTG
>comp794_c0_seq1 len=280 path=[258:0-279]
GGTATTAGTTTGCCTATTCTGTGAACTGGGTGATATAGCATTTTTCATGTACTGTCCACA
TGTGAAAAGTTTAAAACATAGGCACATGCCCTGAGTGCTTCTAAATTCAAAGAAAAAATT
TGCAAACTCGACATGTATGAATATGTATGTTACCACAGTTGTTTTTACATATCATGTATA
TTATTTCTTAATACCCTGTAGATTAGAGTAGATGGGATAACAAAAAATGAAGTCACTCAA
ACAATTTTTCTGGGTATTTTTTTTTTTTGAGAGTTTAGAT
>comp795_c0_seq1 len=163 path=[1:0-82 84:83-100 102:101-162]
AGAACAGAGCACTCCTCCCAAATCTCCTCAGTGAAACTAACACTTAGGATGAATTTCAAG
AAGTTTTCACTATGAAGTTACCCTATGTTGACACTCACGAGTACAAAGGAGTTGCTGGTT
AAAAGCTTGCAGGAGTTATGAAGTATATGAAAAGCTTGCTAGG
>comp796_c0_seq1 len=342 path=[477:0-341]
GCTTGCAAACTCTTTTGACAGTTTTTATCCTAGCTGTTTTCCTAGGGTGGTTGAGGGTTA
CAGGAAAGGAAATCTGGCTCAGCTATGATGAAACACACGAGCGCCATCTGATTAGCCCAT
GCAGATAACCCACACTCTGTTTCTGAGCTGCCCCCAAATTCCCTCTTAGCGCCAGAGGGA
ATTTCTCAAGGTCTGTTGTATTATGAGAGGGGATTGTGTGATATATAGCTTTTATTTCTG
AGCTTGTGTTTTGATTCTTTAAATGGAGAATATGATTGTTAACATCCTAAGAGAAGCGTT
TGAAAGTTTGCAATTTTATAACGAAGGAAAAAAGAACAGTCT
>comp796_c1_seq1 len=152 path=[824:0-8 833:9-151]
TTTATTTATTTATTTATTCATTCATTCATTCAATTTCTACAGCCACCCATCTAATGCAGC
ATATTTCATCACAATCAAAAAATACTAAAAACTTTTTAAAACAATAGAAATATCTAAAGT
AAATATACCAAGCACTGAGATACTTGGCCAGT
>comp797_c0_seq1 len=199 path=[225:0-129 154:130-198]
CTCTTGATCTCCTCCCCTAGGCACGGAGATAAAACAGATGGCTCAGGGCATATTCTTTCT
TACGTTTACACTCCATACCATCCTCTCAGCAGAATAGCACAGCATCTTCCTCCCCCCTCC
CAACAGAATCGCAGACCCGAACATAGAAAGAAAAGCTATATAATAAATGAAGGTCTGACA
GAACCATATCTTTCAAAGC
>comp797_c0_seq2 len=110 path=[113:0-40 154:41-109]
GTTTACAACCCCGTACCAGCCTCCTCCCTCCCAGCAGAAGGGCAGACCCGAACATAGAAA
GAAAAGCTATATAATAAATGAAGGTCTGACAGAACCATATCTTTCAAAGC
>comp798_c0_seq1 len=749 path=[1:0-500 1476:501-524 526:525-748]
GGGGGGGGGGGGAGGAGAATTTCCCATCCTTGTGTCTATCCAAACTGCCCTCTTTACCTC
AATGGCAGTGCAGTGCTTGCCTTAGCAAATTACCGAAGCCCTTCCACCTCTTGACACTTA
AAAAGCATGTGAGATTTTGCCAAAACCAGGACTCTCCTCCATTGGGAAAGAGTGAAGTGG
GCCTTCCATCCATTTCTTTCAAGCATGTGGCTGCTGGGGGGGGGGGTACCAAACTGATGT
CTAGGGAGTGTGGATGCTTGACAAGAAGACCCCCCTCTTGAACAAGCATCTTAATGTGAG
TAGGTTCCCTTTTCTCTCATTGTATTTCATCAAATGCCCCCCCCCCTTTCCTTCCTTTCT
CCCAAATCCAGTTGAAGGAACAAGAACCTCAGAGCTACTGTGTATCTGGGTTAGATAGCT
TGGGCCTTCATTCCTTGCCCTTTTCTATGTAACTTTTTTTTAATTAAGAAACAATTAAGT
TATTAATGCTGATCTGGTTTCCGTGCAGCTCAGCTGCTTTTTCCCCCAACCTTGTTTCTA
TGGGAGCTGTGTTGGTTCCCTAGATGGTGCTATTTTGCTGTGTACAGGCCCCCTCTCCTG
ATGAGTCTTTCTTTTCGTTGTCTTTTTTTTTTTTTAACTTCAATATATTTTAAAATATTA
AGATGTCTTTTGCTCCTTTTTTATTTATATAAGTTATTGTGAAATGAGGCTGTCTATTGT
CTTGAATCTCCTAGAAAATAAAGGGGGTT
>comp799_c0_seq1 len=261 path=[239:0-203 443:204-260]
GTGTTTGTGAATGAGAACGACCAGGAAGCATGCATGCCTCTAAAAACTTTGGAAAATAGC
TCCTTCGCTTCTACTTCACCAGAGAAACTGTATTGGAAATGCAAACCACATACATCTGTA
AAAACTGGAGGGGATTCCAGTCTGAGCAGAAAGAGGAAAGTCTGCATGTGTGGAAAGAGT
TTCATTAGCAACAGTCATCTTATTCGCCACCAAAAGATTCACAGCAGGGAGAGACCGTAT
GAAAGATCGGAAGAGCGTCGT
>comp800_c0_seq1 len=101 path=[257:0-100]
GGAAGGGATGCAGCAACAGTGGGACTTGGGCCGAGCTCTTCGTAGGCGTTACTATGGATT
CCTGAATGCTTCATACAATAGGCAAGAGATCTTTGTTCGCA
>comp800_c1_seq1 len=151 path=[129:0-150]
GATCTTTGTTCGCAGTACAGATTTTGATCGGACCTTGATGAGTGCCGAGGCAAATCTGGC
AGGCCTGTATCCTCCACATGCGCAGCAAGTGTTTAATCCCAATATTTCTTGGCAGCCTAT
CCCTGTACACACTGTACCTGATGACATGGAG
>comp801_c0_seq1 len=143 path=[1:0-27 29:28-142]
GTCGTCTTATACGCCAGAAAATACAGTAATACAAATAGTCCTTGACTTACAATTTCGGTC
ATATGTTGTTGCAGTCACAAATCAAGATAGCACATGATTGGATTCAATTTGGAAATGGAA
CAAACTTAATGCCTATAGAACAG
>comp801_c0_seq2 len=152 path=[241:0-36 29:37-151]
TGCTGATTTTTTTCTTATTATTTATTCTATGGCAATTATACAAATAGTCCTTGACTTACA
ATTTCGGTCATATGTTGTTGCAGTCACAAATCAAGATAGCACATGATTGGATTCAATTTG
GAAATGGAACAAACTTAATGCCTATAGAACAG
>comp802_c0_seq1 len=430 path=[408:0-429]
ATTTGGCATTCTAGACACTTGTACGGAAGTGGAAACATTTCAAAACTCTTTACATAGTAA
TATGGAACTAATTTGATAAGGAAGAAAGCCTAACCCTGGGCTAACTCCCCAGAAAAGAGA
TGGTTCCCAATCTCTGCATAGTTAAAGCAATCCAAAGGAAAACAACTTTGCTCCAAATAA
AGTGATACAGAACCCAAAATAAATCAGTGCACTTCATAAAACCAGCCAACGTGAGATTAG
TTAAGTTCTGAGAACTGTAGTCCCTGTTCAGAAATACCCAGCCAAGACATACATGGTGTA
TGTTTTTTTTCTACTGCTAATAGTTTTCCGTAGTTATAAGATTGTAGTCTTGGTGTTCGA
AGAATATTTGTCACCTTTGTGTCTTCTAAAGCTCCCAATTTCAGTTCCATTTTTCTATTT
AAAATACTTG
>comp803_c0_seq1 len=123 path=[1:0-38 40:39-62 64:63-122]
AAACTGGATGCAATATTCCAAGTGGATCTTACCAAGCTATTATAAAGTGATACTAACACT
TCATGTGATCTTGACTCTGAGGGGTCCTTGGCGCTCTTTGAGTTTGCTTATTTTATTGCA
GAC
>comp804_c0_seq1 len=326 path=[310:0-325]
TTGAGTGAAGTTTTATGCAAAGTAAGTTACCTCCCGCATTATCTTCTAAAACTTTTTAAA
TAAAGCTTTTGTTTCATTTGCTTCGGGAGAGTAAACAGGGTTTCTCTCGTTCGACATCTA
ATGCCCTCTGCCTTTTTTTTTCCTCCAAATTCAACAGTTTGAAAAAAAGTTGGAGAGGAC
GTGCGTTGCTTTAAAACGGCATAAGCTGTATTTTGGCCTTAATAAGCGCTCAGAGAGCTG
AGAACTTAACTTGGGAAAGTTGGCCAGGGAGCCCCAAATCTTTGGTTGAATTGCTGGAGC
GCTAAAGTCTTTTTACGGGGTGAGTG
>comp805_c0_seq1 len=145 path=[168:0-55 224:56-144]
TAAGTAAAATTTAACTCTCAACCAAATTAACTATCGTATCTAAGACAAACATATTATTAC
ACCAATTATTATCTTACTGCTTTCATTTACTCAATTAGATTGTCCAATCAGTCCAAATTT
CTAAAGCCTTTTTGACCCAATAATT
>comp806_c0_seq1 len=275 path=[253:0-69 323:70-203 457:204-274]
ATTTTATTCAAATAGACAAAAATCATGGCCTAGAATTGATATGATATGGATGTCCCCTAA
ATTAAGAACTAATATACATGAGATTGAGATAGAACCCAATATTTGGGCTGACCATAATCC
AATAAAGCTGAGTTGGACAAGAGTAAAGAAGAAATCAAGGTGGACATGGAATCAACTCTT
ATCAAAGGAGAAAGAATTTCAGAAATAGCAGTAAAGGAAATGGAATTCTTTTTCAAAGAA
AATAAAAATGAAGACACTTTACTCCAGTACATACG
>comp806_c0_seq2 len=141 path=[253:0-69 457:70-140]
ATTTTATTCAAATAGACAAAAATCATGGCCTAGAATTGATATGATATGGATGTCCCCTAA
ATTAAGAACTATAGCAGTAAAGGAAATGGAATTCTTTTTCAAAGAAAATAAAAATGAAGA
CACTTTACTCCAGTACATACG
>comp807_c0_seq1 len=515 path=[1:0-359 361:360-383 1063:384-393 395:394-514]
GGAATGATTAGTTTCAAAATGTCTATTTATATTCCACGTTCTGCTTACTACCGTTTCAGT
ACATAGAACGCAAAATGATCTGCCATTTTTTTCTATAATACCATACATCTCGCTCCATGT
CTCTTGAAAGGGTCGGCCACTGCTACTACCACTCCCTTTACTTAACCTTTGTTTTTTATT
TTTTGGGTGCTCCATCAGTGGGCCAGTGACAGCAGATAGAATTATAGATAGCTTGTTAGC
CAATTAGGGGTTAACTAGCATAACACAGCCTCCCCCTCACTTATCTCAGTTATTGTGGGC
AATTAGAAGTCCATGGCACCCCAATAGTTGCTGCTAATGGCGCTCACAGGTCCCCCGGCA
CTCCGCTGTTCCCTGCTGAGGTGCAGTCGTAACTGGAAGTCTCAGGAGTAGACTCTCTGT
GCCAGAGTTCAGGCCTACAGGCAAAAGGAGATTGAAAATTTTATTATTGAAGGGGCTTAT
TGACATTCATTTATTTTTAAAGATTTTATTCACTA
>comp808_c0_seq1 len=178 path=[111:0-97 324:98-177]
GAATTCAGAAAATGGAAAATAAATTAAAAAATGACAAAAACTGGAAGTACTAATACAAGA
AAATGAAAAATTAGAACAAGCAAACCAAAATCTAGAAGAAGTGGTGGCGATCTTACAAAT
AGAGAAAGCGGAACACTACTTAAGATTTCAAAACATCCCTGAAGATAGAGAAGAAAAC
>comp808_c0_seq2 len=133 path=[111:0-97 209:98-132]
GAATTCAGAAAATGGAAAATAAATTAAAAAATGACAAAAACTGGAAGTACTAATACAAGA
AAATGAAAAATTAGAACAAGCAAACCAAAATCTAGAAGGAGCAGTGGCAATCTTAGAAAT
GGAGAAGGTGGAA
>comp809_c0_seq1 len=129 path=[1:0-62 64:63-128]
GGCGTTTCCAGACACATTACTGCCCACTCCACTCACAGTGGGACAAAAGTTTGGGAGAAC
TAGCTCTTGGGTCCTATGGAACCAGGTATTGACCTTCGGAATGCAGGATGGATCCAAGAG
AAGGACCAC
>comp809_c0_seq2 len=121 path=[268:0-54 64:55-120]
GCCATTGTCTTTCCAGCCTATGCAGTGGATTGGGACAAAAGTCCGGAAGTACCAACTCTT
GGGTCCTATGGAACCAGGTATTGACCTTCGGAATGCAGGATGGATCCAAGAGAAGGACCA
C
>comp810_c0_seq1 len=170 path=[1:0-53 55:54-57 59:58-169]
CGCACCCTCTGGTCCGCGGAAAAATCTCTTTCCACAAAACCACGCACCCTCTGGTCTGTG
GAAAAACCTCTCTCCGTGTAACCGGTCCCTGGTGCCCAAATGGCTGGGGACCGCTGCCCT
ACACCATTTCAGACAAGTGGTTGTCCGGTCTCTTCTTGAAAACCTCCAGT
>comp810_c0_seq2 len=178 path=[296:0-61 55:62-65 59:66-177]
CACAAACAAGGAAAGCCCCATCCGCAGGATCCAGACAGCACACAAAGCCACGCCCCGTCC
GATCTGTGGAAAAACCTCTCTCCGTGTAACCGGTCCCTGGTGCCCAAATGGCTGGGGACC
GCTGCCCTACACCATTTCAGACAAGTGGTTGTCCGGTCTCTTCTTGAAAACCTCCAGT
>comp811_c0_seq1 len=387 path=[442:0-386]
ATAATCTCTCTCTCTCTCTCTCTTTCATATATAATAAAAAGCACACACCAACTGCTATAT
GCATCTTGTGTATAATTTGCAGTGGTGGTACTACTCTTTCTCTCTTAAAAATCATTGCTG
CTCATACACACCCCTTAATTCATACCAACATCACCATCCCTCAAAGCAATACTGCTATTT
GGCCTGATGGTGGGGGAGTTGGCAAGAAATTAAACAAGGCAGGCAGGAAAAATCTGCCCC
ATTTTAAAGTAAAACCATCCTGGCTTTTTCTTCCTTTAAAAATATCCCCCTTCCCAAAAT
CCAATATTCATAATTCTTGCCCCCTAAAAAGTCTTCCCCCTATAAAATTAAAAAACAAAA
ATAAATTCAAATAAACTTAAAAAAATG
>comp811_c1_seq1 len=239 path=[217:0-238]
GGTAGGGACAGGAAGATTGCTGTCTTGATAGCTCACATTACAACACTGGGCTAATTAATC
TGAGTGCTCTTCTACAGCAGCTATTATGATATTGTGAGGTCAAGCAGCCTGCTAGGACTT
TTGTCCCTGCTTTAGAGGATAACATCAGCTTTTTTGCATTCCGCCCCTTCAAATTTGCCA
CTGTGCCAATCGGATCCATAAAGGCGGCATTTTTTTGAGTTTATTTGAATTTATTTTTG
>comp814_c0_seq1 len=172 path=[297:0-23 24:24-171]
ACCCCATTATTCTTACACACGAACCTTAGGAAATTCTCTTCTGCACCAGAGGCCAGACCA
GTTGTGGTAGAGGGGCTGTCAGAGAAAACATCCACTAGAAGGTTGCCAGTGCTGGTAGGG
GCACCAGATGCAGTCGCTGGTGTGGCTCCGGGACCTCAAAAGGGCGGCGAGG
>comp815_c0_seq1 len=188 path=[166:0-72 239:73-187]
AGATAAGATACAAAGTAATCTTGAAGCACCATCTGCAAGAAACTCAGCTCAGCTTTTTAC
TTGGTGGACTTTCTGATTGTAAGTTTTTTATTTAGTTTAATACACTACAATGGTAGAACA
GGAATGGATTTCTCCCACAGCAACAAATTCTTTATATGTTAAAATGCTCCCACAGGAACA
AATTCTTT
>comp816_c0_seq1 len=258 path=[1:0-142 144:143-257]
CTGGCCTTTTTATTAAACAATATATTTTTTGTGGACTCCTACTGCACACAGACAGCATCT
GTTCCTCAAAAGGAACATGCTTATTTCAGTGGGAACGCCTGTGGCTCCGCTTGAGTTGTC
TAGACCCAGAGATATTCAGCAGCCGTCTTTCAGCTGGCATACTAGGAAACTTTCCCAGCC
AGCACCTGGAGGGCGCCAGGTTGGAGAAGGACGCGGAAATAACTTCGTCTCGAGGGCCGG
AGCCCGAATTCTACTGGC
>comp816_c0_seq2 len=267 path=[471:0-151 144:152-266]
GGTTCATGTTCACGAGTTTTGTTGGCAACACAATATTAATGGATTGCTGCCTTCTTCTGT
AAGGTCCTTCTCCTGATGGCCTCCCATCCAAGTATTTTGATTCTACTTGGCCTTTTCCAG
ATTAGCCACGTTTGATTAGATACAAGAATCTGCGTCTTTCAGCTGGCATACTAGGAAACT
TTCCCAGCCAGCACCTGGAGGGCGCCAGGTTGGAGAAGGACGCGGAAATAACTTCGTCTC
GAGGGCCGGAGCCCGAATTCTACTGGC
>comp817_c0_seq1 len=102 path=[80:0-101]
GTGTGTGTGTATGTGTGTGTGAGAAGAATGAAATAGGAGTTCAGGCACTAGAGTAAAAAA
AGTGAAACAATGAGGGTGGGCATACCAGAGTGTGAGTGAAAG
>comp818_c0_seq1 len=214 path=[1:0-124 126:125-126 436:127-213]
GGACTTAGAGTTAAAACCTGAACTTTTCCTGTTGGGAATAACCACGGAGAAATACAATAA
GGGAACAATCTATTTGCTGTTACATGTCTTAACTGCAGCTAGGCTTGTGTTTGCGCAAAA
ATGGAAGAGCAAAGAAATTCCCACAGAGGGAGAGACACTATATAAAATATTATCATGTGC
GGAAATGGATAGGCTCACAATGGTATTGAAAGAC
>comp818_c0_seq2 len=103 path=[421:0-13 126:14-15 436:16-102]
CTTCCCACAGAGGGAGAGCAAAGAAATTCCCACAGAGGGAGAGACACTATATAAAATATT
ATCATGTGCGGAAATGGATAGGCTCACAATGGTATTGAAAGAC
>comp819_c0_seq1 len=133 path=[296:0-84 381:85-108 706:109-132]
GCGGACTTCAGCCTTTTGCAAGTCGGAGGCACTCTTTATTTCCTTCCAACCCTCTTCCAT
AGGGTAGAAGGTCTCATCATCAACTATAGGCAGGTGGATCAAAGCTTGCTGTCAATGCTG
CTAATATTGAATA
>comp819_c0_seq2 len=267 path=[649:0-33 381:34-57 405:58-266]
CTCTTCCATGGGTCAGAAGGTTTCGTCTTTGACCATAGGCAGGTGGATCAAAGCTTGCAT
TGCAAGGGCATACCAGTCACATTCCTTACCCGTTCCCGGCCATGTCACTGCTCATTCCAC
CCGCAGCGCTGCAACTTCAGCGGCTTGGGCGACACAAGTGTCCATTGGAGAGGTCTGCAG
GGCAGCAACTTGGTCTTTGCCTTCCTCATTCATCAGGCATTACAAGATAGACAAGTTTGC
CTCCATAGACGCTTTGTTTGGCCGGAG
>comp820_c0_seq1 len=155 path=[1:0-104 362:105-154]
ACCACCAGGCACCTATAAAGCAGCGTGGATGAGACTGGTTGAGATCTGAACCTCTCTTCA
ATCCTAAGTATTTTCTTCTCTTGTAAAAGCTGCCCAAAGTATCTTCCCCCCTGTGAGGAG
AGAGGGAAGGAAATTTCTATCCCACCCTCTAAGAA
>comp821_c0_seq1 len=128 path=[1:0-127]
GAAGCGATGTTATTTTGTGGGATTGATCCCACTTTTGTGTTTACCCCCTTCCCTTGGTTT
AACCCTTTTGTATGTCTCCCTTTGTTTTACCTTTGTTGATCCTATTCCTTTGTTACCTTT
ATAAAACT
>comp822_c0_seq1 len=216 path=[1:0-103 105:104-215]
TCCTAAACTAAGCATCTGTATTACCAGGCCCAATTTTATTATCATTTTATGGAGATTGCT
AAGTGAATCATGTCATAAATGCAAACTCATTCTCTTAAATGAATTTTTTTGCCAGAAACC
AGCAAACAAATGCCAGAAACTGGCAATAACCATCATGAATCATTGCCATTAAGCGAGGAT
GATGAGGACTTGCCCAGTGAAAATATATAATTCTGC
>comp822_c0_seq2 len=239 path=[387:0-126 105:127-238]
GTAATTAAGCCCAGAATTATGGTTGTAAGTCATTGCGTCATAAGTCAAGGCACCCATGTG
ACTGGAAGCAGTGTTCTGGCCTTTTTTGCAGTAGCCATTAAGTAAATGTTGGTAATTTGA
ATGGAAGTTTTTTGCCAGAAACCAGCAAACAAATGCCAGAAACTGGCAATAACCATCATG
AATCATTGCCATTAAGCGAGGATGATGAGGACTTGCCCAGTGAAAATATATAATTCTGC
>comp823_c0_seq1 len=206 path=[207:0-41 57:42-123 249:124-205]
ATTTGCAAAGAAGGCACCTGGTTAAACTTCAGCAGGAGTCACCATTTTGTGTTTACAATG
AGAAGAGTATTTCATGTGTTTTATGTAACGGGCAAGCCAAAGTATAACTATATAGATATT
GAATCATTTTGTGTTTACAATGAGAAGAGTATTTCATGTGTTTTATGTAACGGGCAAGCC
AAAGTATAACTATATAGATATTGAAT
>comp824_c0_seq1 len=439 path=[1:0-65 891:66-77 79:78-438]
TTTGTGTTTATTGCAAAATGATAAATGCATGTAGGGATTGCAACCTGGCAACCTACTTGA
TTTTCTGCCTGGAACAAAGGGGTCTTTCTTGCTCTGAACACTAAGAATTGTAAAACATGT
CTAGGAAAACACTATTGTTCCCATAGCTGGTTTCTAATCTACCCTTGGAACCACCTCTGG
CAATAGCAAATTAAGGGTTAAACTCGCAGTGGACTTTTGCCTGGTCCAACATTACTTTTC
TTCTCTTTGGAAATTCCTACCCAACAAATATGATTTTAAAAAACTTAAATGACCAAAAAT
AAGCTTTGAAATATGACTCTTTTTTGTTCTTTATATCAACAATATCCATGGAATTAGTCA
CTGAGCTATCTCTTCTTTCTGAGGGATCTTCTTCTTCAAGAGATAAAAAAACAAAGATAC
ATTCATCATTAGCTGTAAG
>comp825_c0_seq1 len=189 path=[1:0-188]
GTCAGTTTCCGATTGGTATATGACAGAGAGACGGGCAAACCAAAAGGCTATGGCTTTTGT
GAGTATCAAGATCAAGAAACTGCCCTCAGTGCCATGCGGAATCTCAATGGGCGAGAATTT
AGTGGAAGAGCACTTCGAGTGGACAATGCAGCCAGTGAGAAGAACAAGGAGGAACTCAAG
AGCTTGAGC
>comp827_c0_seq1 len=575 path=[1:0-307 1128:308-319 321:320-574]
TTGCCTGCTGGGCTTCTGATGACAATGATTTTCTGAGGGGGGGGGATTCGACTCTCTGTC
TCCATCCCTGCAGCTGCGAGACGCTTCTGCTTCTAATTTCATCCACACAACTAATACAGA
GTAGTGCACCCAGCGTAGACATCAGACCATCTTCCTGAATTCCTTGGGTTGCTACAGTAA
TTTAGAAAGGTCACCCTCTTTGTTTTTACAAGCATGCGTATGTATGAGCTGTGCCTAAAA
TTCCAACGAGAGGTCTGATTTGATCTGAGTTTCTTTGAGAAAAACAGGAGTAACTCACTC
CTTTCTCAACAGTCCAGCGTCTTGGCGCGTTTACCAAGGCGCGTTTACTGTGGATTGAGT
CAAGACTTCCCGTAGACATTTTCAGGGCAAAGCAAACCCATCTCCAGATGAATTTCACAC
ACAAAAAAAGTTTGAGGTGGGAATTGTGCAGGAGGCAAATCTGCGGATGAGAATGTTAAT
ACTTCCTTTCATCCAGTTTGATTCATTCTCCGGTGCTGCCTCTAAACAAATTTTAAATTT
CTGAAGTCGGGTGCTTCAAAAAAAAAAAAAAGGGA
>comp829_c0_seq1 len=210 path=[211:0-165 467:166-167 379:168-209]
CGGGAAGGTCTTAGGCTGTACGAGCAAGAGAGAGAAGAAGCTGATAACTATCGAAAGGAA
GCTTTGGGTGCACGACTCCACCATTATGATGAGCGCTCCGACGGGGAATCCGACAGCCCT
GAAAAGGAGGCAGAATTTGCCCCGTATCCTCGTATGGACAGTTACGAACAAGAGGAAGAT
ATAGACCAAATAGTAGCTGAAGTCAAACAA
>comp830_c0_seq1 len=309 path=[233:0-308]
AATGTGGCTAAGTAGGCCTACCAAATCTGTTGGGCTTGTTAGAAAGACTTTAAGGCTGCC
AGATAAGTCCAGACAAACACAAGCTGGCAGTCAAGAATTAGGATTTCTGCTTCTCTGTGC
TTATCTCTACTGGTTGCCCACATGTTGTAGCCTAGTCTTAGTATTTTAGTATTTTTTTTT
CTTCCTATTTGATTCTTGAAGATTGTTTAGAAAGTCTCTGCAGTTTTCTTGGCAAGTTTT
TTTCCATAAATGGTTTGACACTGCCTTTTTTGAACTGAGAGAAACCGACTGGCCCAAGGT
CACCCAGTT
>comp831_c0_seq1 len=218 path=[218:0-193 411:194-217]
CGGCAAATACAAAAATAAAATAAAAATAAAAAAGCTCCTCGAACACTGCTGGCAAATTGA
AACAAACAAACAAAACAAACAAACCGACAAACGGCAGCACACAGAGGGGTCCGTCACTCG
GCAGAAAAAAAGGCCGCGGGCGCCTTTGGGACGCCCTCCCCGCTGCTTCTAAAACTCTAA
AAATCGCCCTTTTGAACAAACCGACAGAAGACAGCGCA
>comp831_c0_seq2 len=217 path=[218:0-193 503:194-216]
CGGCAAATACAAAAATAAAATAAAAATAAAAAAGCTCCTCGAACACTGCTGGCAAATTGA
AACAAACAAACAAAACAAACAAACCGACAAACGGCAGCACACAGAGGGGTCCGTCACTCG
GCAGAAAAAAAGGCCGCGGGCGCCTTTGGGACGCCCTCCCCGCTGCTTCTAAAACTCTAA
AAATCGCCCTTTTGCGCTGTCTTCTGTCGGTTTGTTC
>comp833_c0_seq1 len=367 path=[1050:0-148 256:149-366]
CAAAGTTTGCTTTCTATGATGTTGATTTCAAGTTTAGAATTTGAACAGTGAGTATATGTT
CATAAAAGCAAGCAAGAGGTTTGAGTTTTTCAAAGTTAGCAATGAAAATATAGTAGATGT
TCTACTTAATTTGAATGGATTCTCTTTTAGTGACTGGACCACTTTCAGAGCAGCAGATTG
CTTATGTAAGCAGAGAGACACTGCAGGGATTGTATTACCTGCACAGTAAAGGAAAAATGC
ACAGAGATATAAAGGGAGCAAATATTCTTTTAACTGATAATGGCCATGTGAAGTTGGCCG
ATTTTGGAGTAGCAGCACAAATAACAGCTACTATTGCAAAAAGGAAATCTTTCATTGGAA
CTCCATG
>comp833_c0_seq2 len=473 path=[1:0-254 256:255-472]
ATCCAGCGCATCGGCAGCGGCACCTACGGCGATGTCTACAAGGCTCGGAATGTCAATACA
AGTGAACTGGCAGCAATTAAAGTAATAAAATTAGAACCAGGTGAAGATTTTGCTGTTGTG
CAGCAGGAAATCATTATGATGAAAGATTGTAAACATCCAAACATTGTTGCTTATTTTGGC
AGCTATCTCAGACGTGATAAATTGTGGATTTGCATGGAGTTCTGTGGAGGTGGTTCATTA
CAGGACATTTACCATGTGACTGGACCACTTTCAGAGCAGCAGATTGCTTATGTAAGCAGA
GAGACACTGCAGGGATTGTATTACCTGCACAGTAAAGGAAAAATGCACAGAGATATAAAG
GGAGCAAATATTCTTTTAACTGATAATGGCCATGTGAAGTTGGCCGATTTTGGAGTAGCA
GCACAAATAACAGCTACTATTGCAAAAAGGAAATCTTTCATTGGAACTCCATG
>comp835_c0_seq1 len=188 path=[1:0-187]
GTATCGGAAGGCTCGAGCCCGAGGGAGGGGGCCCAGAAGTTTATGGGAAAAGAGGGTCGG
TGGACACAGACGTCTCCCGAGCCCAGTGGAACAAATCGGATTGAAAAGCAGAAAGAAGAC
TTACAGTTAAGTCCAAACGAAAAATTAAGAATGCCCCTTGCTTCAACTGTAGAAAAAAAA
GGGGGGGG
>comp835_c1_seq1 len=157 path=[331:0-156]
GGGCCGGACTAAGCGGAGGGCTAGCCGCACGGCTCCGGGTGCGTTGCCCTATCGGTGTGG
AAGCCGCCACAGCAGCCGCCATGGCGCGAACAAAGCGCGGGGAAACGGGATGAAGATAAA
GAACTGCAAAGCGGGAAACCGGCAGTATCGGAAGGCT
>comp836_c0_seq1 len=375 path=[353:0-374]
GTACGAAGTTCAATAGTTCTCTCAAAATATACAGGAATAGGTAAGCTGTGAACCAACATT
ACAAAAGGTGACTTGTTTTTCCCAAACAAAAGGGATCCATTTCATATTGCATTACTAATT
GAAAAAAAACTTGAGCTGCCTGAAAGAAAAACAAACCCACAACTGCAGTTTTAAACTTTT
GGCTGCTATTACAAACGCATCTGCCTTACCTACTGAGGGTGGCTTGTACCACTTTGATTA
AGAGATTTCAGGTGGAAACTCACTCTGCTACATGGTGTATTTCCATTTACCAGTTGTTTT
GGTCTTGTCGGTGTTTTGCAAAGAGCAAATAAATTCTTTCTGCAATTAAGTTTGTGCATT
TTATGTGCTTCCGAC
>comp837_c0_seq1 len=201 path=[1:0-113 115:114-200]
GGTCCTCCGAGGGCTGCAGGGCCTGGCCAGGAGCAACGCTGCTTGCAGGGGCCCCATCCT
TGCCGGCTCCTGGGGAATTTCTCTTGCAAGCCTCTGAAGTTGAGGAGAGAGGGCACCTCA
ATAGCGTAATCGTTTATGCAGAGGAAGAGTTGAAGAATAAAGAATTTCTTTCTGTTCCTT
GAAATGGTTGGGAGATGCTAG
>comp838_c0_seq1 len=457 path=[435:0-456]
GTTGAAGTTAAATGGTGGGTTGAATCCAAAAGAAATGGGCTAATTAGGAATTTCACAGAA
TAGGTATATGTCTCTTGGAGGTTCTTCTGAGGAAATTGGGGGTGTGCTCTTTATGTGATC
ACCTAAAATGACCAGAAATGCATAATTACACTAAGTTGCACTTAAAGTCACTTGAATGAG
AAATCCTGACCACTCTTGTTGATTTAATAGATAAGATCAGCTAGGTTTTGATCGATTCCA
TTGCTGCTTTATAGGGGGCAAAGAATATAGACAGCTATGTTAGTAGCCTATTCATTGAGC
CATTTGCTTTTCAGATTCTCTAGGGATATCCCAAGTGTGTATCCACGTGTGCATGTGTGT
GTGCACATGCACATATGTGTGTGTGTTTATATGCCTTGATTCAGCTGTTCCCGAAAGTGA
AAATTTAAACTAAATGCATGGATCCTACAAAGCAGTT
>comp839_c0_seq1 len=322 path=[1:0-321]
CAAAACTGGAAGGTCTACAGTGTTGCAGAAGAATCACTGTGTCCTAGATTCGTTCTGTAG
AATCTTTTGGATTGGTGAGGATTTCTGACTTAAATTCTCCCTTCCTGTCAATTAGAGTAG
CTATAAGGTTTTGACTCTCATCCACTCTGTATCTTAGTTTCATCAGGGGTGTAGAGATCA
TGGGAAGTATACGCCAACGTTATCTGGAAGATCCAGGTTGGGAAAAGCGGGGAGAGGAAA
GGTTGAGTTCAGGGGATCGGAAGAAAAGAAACAGCAGAAGGGAAGAGTACATCTTCTTTT
TTCCTGCTGTCAGATGTGTTTG
>comp840_c0_seq1 len=130 path=[316:0-129]
GCGTCTTTGGGGTCTCAGCAGCCAGGGGTTCCAGCTGTGCCTTCAGCCGACTCAGACACG
AGTAGGTCTGGAAGGTGTAGGACCATCGGGAAGGGTCCTGATAGATCATCTGAAGCAGGT
TCCCGAAGTC
>comp840_c1_seq1 len=206 path=[448:0-205]
GAGGAGGAGGAGGAGGAGGAGGCTTTGTATTGGCATGGCAATTAGACACTCCCCACTCCC
CCTTCCAAGGAGACCTTGGGTGGAGGATCAGATTTACTGCTGAGGAGGAGGCGGAGGAGG
AGGAGGAAGAGATAATTCAGAAGCAAGAACCAGAGATAGTAAGAAAGAAAGTTCAGTTGA
TATAAAAGGGAACAAACTGAAAAAAT
>comp841_c0_seq1 len=367 path=[1:0-133 135:134-366]
GTGGCGGCATGGGCTATTAGGGCAACCACTTCAGCATCTTTTTTTACCAGGTCCTCTCTT
CTCTGTCTCTGACAACTCCAAGCCAGGATCCTCCCAGAGGATGTTCGTACACATCAGGAC
CTGAGCAAGCTAGTGGCCGCGACGGAACATGTTTCCGATGCGACCTTGCATGCCACTCGG
TTTTCTTCCAGATCCTTGGCATCCAACGTGACAGCCCGCCACATGCTGTGGCTAAGACAC
TGGCAGGCAGACGCCAAGTCCAAGTGGCGTCTGGCAGCAGCTCCATACCAGGGCGGTAAA
TTGTTTGGGGATGCCTTAGCCCCATACCTGTTGGAGAACAAGCATAAAAAGAAGATCTTG
GCCCATA
>comp841_c0_seq2 len=192 path=[1:0-133 770:134-191]
GTGGCGGCATGGGCTATTAGGGCAACCACTTCAGCATCTTTTTTTACCAGGTCCTCTCTT
CTCTGTCTCTGACAACTCCAAGCCAGGATCCTCCCAGAGGATGTTCGTACACATCAGGAC
CTGAGCAAGCTAGTAGCGGCAGCAGAATATGCTTCCGATGCGACTCTACACGCTACCAGG
TTTTCTTCCAGG
>comp842_c0_seq1 len=415 path=[457:0-383 967:384-414]
GTGAGGACCGTGGATAAAGCCGCGACCTGTCTGCGGATAGTGTTGGGTGTTAACCCCTTA
TCCATACCCTCTAACAGATAATCCAAGATGTTAGGAATGGTGACAGAAAGTGGTTGGAGG
TGGTGCTTAGTGCACCAGCTGCAGAAATTCCTCCACGTGGCATCATATATTCTATTCGTC
GAGGGTCGCCTGGATTGCTGAATCATGGCTATGACCCTTGACGAATATGAGTCTCGGCCT
AAGGCCTGCCTCTCAAGTGCCAGATGGTTAACTGGAGCCATTGAGGGTCTGGATGATGTA
ACTCTCCCTGAATGAGGGAGATCCGATTGGCTGGGATCCTCCATGGAGTGGATGCGGAGA
GCTCCATCAGGTCGGCGAACCAAGGTCGTCTCGGCCAATGTGGGGCAACCAGGAG
>comp843_c0_seq1 len=604 path=[1:0-450 452:451-466 468:467-603]
GAAGGACATTTCAGTCGACGAAGATGACCCGACTCTGCTTCAGAGCGATGGCTACTTTTT
GTATCTATTGTGCAAAGATGGATTATACAATTGGCTCTGGATACAGTGGAACTGTCAGGG
GCCATATATACAATTCCACGTCTCGCATCAAAAACAGAAAAGAGAAGAAATCATGGCTGG
GTTATGCTCAGGGCTATTTATTATACCGGGATATAAACAATCACAGCAGGACAGCCGTAA
GGATAAATCCTGAATCTTTGGAACAAGATGGAATAGTAACACTGCCAGACTGTCAGATGG
AAGGGCAGAACATCCTTTTTACTGATGGAGAGTACATTAATCAGATAGCAGCTTCTAGAG
ATGATGGCTTCGTAGTTCGAATATTTGCAACAAGTACAGAACCCGCATTACAGCAAGAAC
TTCAGCTAAAGCTTGCCAGAAAATGCCTACATGCATGCGGCATCTCATTATTTGATCTGG
AAAAAGATTTGCACATTATCAGTACAGGGTTTGATGAAGAATCAGCTGTTCTTGGCGCAG
GAAGGGAATTTGCACTAATGAGAACGGCTAGTGGCAAGATTTATTACACTGGCAAATACC
AGAG
>comp844_c0_seq1 len=323 path=[1:0-76 78:77-322]
GAAGATTTGCAGAAATATCATAATCGAGACACGTGGTTTCAACTGCAACATGTTGATGCT
GATTCAGAAGTACAGGGAAAGGTCCATCTAGAATTGAGGCTAAGTGAAGTCATAACAGAT
ACCGGTGTGATTTGCCATAAACTTGCTACACGAGTTCTAGAATGCCAGGGACTCCCAATT
GTGAATGGCCAGTGTGATCCTTATGCAACAATTACACTAGCAGGACCATACAGATCTGAA
GTCAAAAAGACTAAAGTTAAAAAGAAGACAAACAATCCACAATTTGATGAAGTATTTTAT
TTTGAGATTACTAGGCCAGATCG
>comp844_c0_seq2 len=122 path=[1:0-76 669:77-121]
GAAGATTTGCAGAAATATCATAATCGAGACACGTGGTTTCAACTGCAACATGTTGATGCT
GATTCAGAAGTACAGGGGAAGCTAAGAATCTTCCTACATATCCAGGGCCAAACAAAATGC
GG
>comp845_c0_seq1 len=111 path=[89:0-110]
AGGTTGACTCAGCCTTCCATCTTTTCAAGGTGGGTAAATTGAGGACCCAGACAGTTGGGG
GCAAGAGGCTGACTCTGCTTGGAGAGGGCTGTGGAGCATTGTGGGGCGGTG
>comp846_c0_seq1 len=564 path=[542:0-184 727:185-563]
GTTTAAAAAGGTGCAATCTGTACAATACATTATCTTCTGTTAGAAAAGTAATATATTTGA
CAAGACCAAAAATAATAATAATAACAACAGTAAAAATCCATCAACAATTCGTGAAATAAT
TCCAAAAATGTATACAGAACTTCCAAACTGAACAAGAATTAATCACAGTGGAGTAATATT
GGCTGTCCTCCCTCAATATATATTTGGATTAGAAGATTTAGAAGAAATAATAGACACTTT
ATTTGCTTACTGCCATTAGATAGTTTATGCTGTGTTGTGTTTCAATTGATTATATGGAAT
CTGATTTCTTTGTCTGTGTTTTTTAAGTGCCAAAAGATCTATGAAGTTAGTTTAAAAAGT
GTTAATTAGACTTCTCTATACTGTCAAAATGGCAGTAGTACGTTTCAGCTATTGTATGGG
GAATGCAGTACCCTACTTTTTAAAAGTAATATAAAGAAAGAAGCCCTATAAAAGTTGTAC
ATTGGCAACGTGGATTAGTATGAATTTTGTGTATTTTACTGGATTGTCCTATTGTGATGT
AATAAATTTAAGTAAATTGTTGGG
>comp847_c0_seq1 len=279 path=[864:0-46 60:47-70 84:71-278]
CATAAGAAACATTGTTTTAATGTCTTAACTGACAGTTACAGAAAAATTCCCTCCAAACCA
TCTTTGTTCTGTTATGCTTTGGGTATGATGATTCTCTATACATTTTCAAAGAACTGGATT
ATTCTAATAAATTACATAAATGTCCACCATTCTGGTTTTTTTGGAGGAGAATTGTGAAAA
AAGGTACAATGGAATAATAAACAAAAGAAATTAAATACATGAAGTAATTATAAATTAATC
TAATTCAAAGTAAATCCTGTAGACACTCAGTGTTTTTGG
>comp847_c0_seq2 len=363 path=[1:0-58 60:59-82 934:83-362]
AGAGAATAGGATTTATTTGATGAGAAAAATTGTTTTAATGTATTAGTTACAGAAAAAAAT
CCCTCCAAACCATCTTTGTTCTGCTATGCTTTGGATGAGGAATTGGAATATTTTAATAAA
TTACAAGATGTCCATCATTCCGGGTTTTTTTTGGAGTTGTGCAAAAATGTACAATGAAAT
AATAGGCAAAATAAATACATGAACTAAGAAAAAAAAAGAAAAATTAACTACGTCCAATTC
AAAGTAAATCCTGAAAAAAACTGTTTTTTTCTTTTGCTCCCATATTTTTTTTCACGCCAA
ACTATTTAGATCTGAAATAATGCAAGAGGTATTCTTAATGAGAATATAAAAAGAAAAAAT
AAA
>comp848_c0_seq1 len=299 path=[1:0-298]
GACAAAGAGAAATAAATACATAGAAAGACAGATGGAATATGGTTCAATATTTTTTTTAAA
AAAATTGCTTTTAAAGTATACACTGGAGACATTATGGAATTTTGCACTTTTGTGGCCAGG
TCATTATCTTCTATAATGGTGCAAGTAGAAGAAACAAAAGTTACTAACCTGCAAAGAAGA
ATCAGTAGACAGAGACAGACAGGCACAGACAGACAGACAGATGGTTAGGAAATAAGAATT
ATACAGTAATCCCGAAGGCCAGGCCATCAATGTCATTGTACTGTCTTTTTAAGGGAAAT
>comp849_c0_seq1 len=369 path=[1:0-368]
CGATCTACAGGTTGTAATACATGATTCCGATTGTGTGATTCAGTTCCATGAAATAACTGC
TCTTTGGGTCCTGCAAGCTGGAATTGAATATTTTATTGTTGATGTGGTAGCTGATGTAGA
AAATGACTGTAACAGCAGGAGGTTTCGTTGTATGTGACAAACTGGGAGTTGGTCGTTGTG
GAGTTGAGATTGTTACAAGGGTGGTCAAGTGGGAGGTGGGTGGTACGGCCCCTGTTGTGG
AGAGCAAGGTTGTTTGTTTGGTTGTAGGCTGAACACTGGATACTGCTGGGTTGTTTTCAG
ATGAGGGTGTTGATTTGGGCCCCGCTGTGGTGGGTGAGGTTGTCAACTTGGTAGTAGGCG
GAACACTGG
>comp850_c0_seq1 len=126 path=[55:0-125]
AAAGTATATATGTGTACCCATATACATAGACATACATACCCATATACATACACATATATA
CACATATAAATATACACATATAAATCACTGTCCATTTTGAACACATAGCGGAAAGAGGAA
ACTTGA
>comp851_c0_seq1 len=173 path=[385:0-172]
GGGTTAAATTTAAAAACCCGTTCTGTTTTTTTGCTTAATCATACACCAGAGGGCACCCAG
GGGGGGGGGGGGTTGGCAGCACACTGTTGGCCGGACCTGCAGCACTCGCACTTAGGAGGC
GGGTATCCAGCTGCCATGCAGTCCACCACAGGCTTCTCCAACTTGGGGCTTTC
>comp851_c1_seq1 len=215 path=[193:0-214]
AAAAAAAAAAAAAAAAAAGATAAAGATGTCCTTATCTTTGAGGCAGGCTGATTCTGAGAA
CTACATGGGGGTAGAGGTAGAGTTTTTTTTGCAAAGAATTAAAAACGGTATGCCATAATG
TAAAGAAATGTTCGGTGCTAAATTTCAAAGCACGTTTTGCATTTGTGCATACACATACTA
CTGAGAGCACCGATGGGGGGGGGGGGTTGGGGGCA
>comp852_c0_seq1 len=142 path=[120:0-16 137:17-141]
TGTTTCTTGGCAATTTATGATTCAGCAACTACAAATAATAGATTTTGGACAGAATTTCAT
AAACATGATAAAAACAATATACAAAAAACAAACAGCAAAAGTGATTGTAAACAAAGACTA
TACTGAGAACTTTGAGATAAGA
>comp853_c0_seq1 len=124 path=[179:0-45 124:46-123]
CAGCCACTAAAATTAAATGAACGATTGTAAGTAGTGCTTTTTTTTCGTAAGAAAAAAGGT
GCCGGAACTCATATCTCGTTAATCTTTTATTTAAAAGAATTATATATTCTGCTCTTAGCA
CAGG
>comp853_c0_seq2 len=112 path=[90:0-33 124:34-111]
ACACACACACACACATACACACAGTGCTTTTTTTGTAAGAAAAAAGGTGCCGGAACTCAT
ATCTCGTTAATCTTTTATTTAAAAGAATTATATATTCTGCTCTTAGCACAGG
>comp854_c0_seq1 len=650 path=[628:0-649]
GTTAGGAGGCCGGAGGGGAAGAGGAAGAATTAGAAGCGGCGGCAGCAACAACAGCAGCAA
CTAGCAGGCCTAGTGAGAGGTTCTTTACCCTCTCTGAGAGGGCCCCAGCCAGGCCCATAT
CATGCTCACGGGGCCCGTTTTTCAGGGGCGGAAAGAGTGACTATTCCAGAAAAGAAGAGA
CGGCGTTTAACCATAGCCGGAGAGACGATGCCGTTTCCAGTTACAACCCAGGGATCACAA
CAAACACAACAGCCGCAGAAACATTATGGCATTACCTCACCAATCAGTTTAGCTTCCCCT
AAAGAGAATGACTGTATACTTACCCAGAAGCTAATTGAAACCCTAAAACCCTTTGGTGTC
TTTGAAGAGGAGGAAGAACTGCAACGAAGAATTCTAATTTTGGGAAAACTAAATAACTTA
GTAAAGGAATGGATACGAGAAATCAGTGAAATTAAGAATCTTCCACAATCTGTAATAGAA
AACGTTGGAGGGAAAATTTTTACATTTGGCTCATATCGATTAGGTGTGCACACAAAAGGT
GCAGACATTGATGCATTATGTGTGGCGCCGAGGCATGTTGACAGGAGTGATTTTTTCACC
TCATTTTATGAAAAACTGAAATTACAGGAAGAAGTTAAAGACTTACGGGC
>comp855_c0_seq1 len=553 path=[1:0-552]
AAGAGATGGCACGGGGTCTTCTGTGCTAGAACTGATCGCTGTCCTTTCAGCTATGGACTT
CAACGTACTTAGAGGTTCAGGTGCCTTGATCTCAGGCGTGGAGCTGAACTGGGGCGGCCC
GTTGAGCAACGTCTGGGCAGATTTGCTGTCGGAGAAGCTGGGTGTGGGTGAGGCAGGTGG
GTTGGCAGTCAGAAGCACCAGGAGGCTGGATCCAGTGCTGTTGCCGACACTTGATGGCTG
AGGAGCTGCACTGGGCTCTTTCGTGGAAGCACTGGGTGGATTGTGTGATGTTGTCTGGTT
AGGCAATGACTGGTTGCCGCTGCTTAGTGTCGAATCTGAGCTGTTGTCGGCTACCACGGA
GCTGTAACTGGTTGTACCATTCTGCTTGCTGGCGTTCTGCTGGGTGCTGGGAGTCCGGGG
CTGTGAGGCGTTGGTGCTGGGGGGTGGGGGCGCCACAGCCTGCGCGTAAGGGGTTGGGGT
GGTCGGTGCGTGCCCTGCTGGAGGGTTGGCTTTGCTGCTTGCATTCCCGCTGCCCGCGAC
GGCCCCGTTGCTG
>comp856_c0_seq1 len=109 path=[1:0-57 59:58-108]
TGGCTGCAAAGTAAGTGGGTGTGGGGTGCGTGGGGCAGCTCCATCCCCCCACCTCGACCC
TAGCTTGATTTTTAGGTGTGCCTCGCCCAAAACTAGGGCTTATTTTTGG
>comp857_c0_seq1 len=215 path=[1:0-214]
GTTCTTCGGTGCTAAATGAAAGGGAGCTTGTGAATAATTGCAATTCTGCTTGGCAAATTC
CGGGCACTCCACTTTCAAGAGACTTGCAATTTTATTTTATCTACCTCCAAAATCCTCTGT
CTCCTGTAATTCTAGCTCTGTGTCTGCCTCTGATGGCCTTCCTTTTCCTCGCCCTTCCCT
TCTCTCTCCAGATCCTGAATCCAGCCATTTTGCAA
>comp857_c1_seq1 len=103 path=[385:0-102]
TAATTCCCCCACCATCTGTTCTGGCAGAGTGAAGGAAACAAGCAATCTTTTCTGCCCGTT
CCCTTCATCCCTGAGGTGCAGATGCTGACTTCTTATATTACAG
>comp859_c0_seq1 len=147 path=[25:0-146]
TCCTCCTCCCCCTCCCCCTCTTCCTCTACCTCCTCAGGAAGCGATTCAGACAGCTCTTGC
GGCTCAGACGCCGAGGCGCGTCATCGGAAGAGATGCAGGTGGAGGACTTAATTCCCCCCC
CCCAATTTAAAAAGAGGGTGTTGTTTG
>comp860_c0_seq1 len=169 path=[4:0-168]
ACGCTCTTCCGATCTAAGAACGGCATTGAAAGGCAGACCATAGAGGGTGCAAGTCCCGTA
TTTGAAAATCAAGTGAAGCAAGTGAGGATTCCTGAGTACGGCGAGACACGAGAAATCTTG
TCGGAAAACAGGCGGGACCACCCGTCAAGGCTAAATATAACCAAGTGAC
>comp862_c0_seq1 len=227 path=[205:0-128 334:129-226]
GCCGGGTGCCGGGTGGGCGTGGCCACTGAGTGGGCACGGCCACCAAGCTGTCAGCTTGTG
CTTGCTCAATTGCTGTCCGCTCCAACTCGTGTTCCCTCTCTCGCTGTCTGCAGCAAATGC
TGCTTCCGCAGAAAGTTGCTCCTTTTATAGCCTCTCGCCTATTCCCAGACTGCGCATGCG
CGGAGAGGAGGAGGGAACAGCTTGGCCCAGCAATGGCTCGCGTGCCA
>comp863_c0_seq1 len=118 path=[1:0-39 41:40-117]
GACTGAGAAGCCATGTTGTTGAAGGACCTGAATGGTGTGTTTCACGTCCGCCTGAGCTGC
CTGGAGGAATGTTGCTTGAATTAGAATGTCGTCCAGGTAGCATTGGACGCGTATTGGG
>comp863_c0_seq2 len=125 path=[238:0-46 41:47-124]
GGAAATTTACTGAGAACCCATGTTATTGAAGGATGCGAATGGTGGTCTTCACGTCCGCCT
GAGCTGCCTGGAGGAATGTTGCTTGAATTAGAATGTCGTCCAGGTAGCATTGGACGCGTA
TTGGG
>comp864_c0_seq1 len=219 path=[131:0-218]
ACATCACTTACCAGTAAGGGGTTCCCACGAAAGAATTGGCGGGAGAGGCTATAGACGCAG
ATCCAAAGTCCGCAAGTTTCACTTGACCCGGTTCCGTTAGGAGAATATTTCCTGCCTTAA
CATCCCTGCAGAAAAGAAGGCAAGTTGTCCTCAATTTAGTGACCGCACTGAAAAAAGGGA
CTTAGGACTGGTTTTCAGTTACGACTTTTCCAGCTTCTC
>comp865_c0_seq1 len=513 path=[1:0-512]
ACACCGGGGAGCATATCTACCATTTAAAAGTAAAGTCCCAGGATACATTTGATGCTTGGG
TGTCAAAGTTGCGCCATCATAGATTATATCGTCAGAACGAGATTGTGCGATCGCCACAGG
ATGCCAATTTCCACATATTCCCTTCAACTTCCACCACTGAATCTTCACCAGCTGCTAATG
CCACAATGCTGGAAACTAAGGTTTCACAGAATAATTTCCCCTGGCAACCGTCTATCCCCT
GCAGTAATAGTCTACCTGCAACGTGTACTACTGGGCAAAGTAAAGTAGTTGCTTGGTTGC
AAGAATCAGAGGAGATGGACAAGTGTGCAGAAGATCTTGCACACTGTCAATCAAATCTTG
TAAAACTCAGTAAAATTCTTCAGAACTTAGAAATACTTCAGAGAACTCAGTCAGCACCTA
GCTTCACAGATATGCAGGCTAACAGTGTAGATAAGAAAGACAAGCGTGTCACCAGAAGAT
GGAGAACAAAAAGCGTGTCACCAGAAGATGGAG
>comp866_c0_seq1 len=202 path=[180:0-153 334:154-201]
CGGATAACACCGATAAGAAGCTATACAACGTAGCCAAGGAACTGGAGGAGGCATTGGAGG
TACCGATGGTGGACGAGCCCCTAGGGCCCCTAATATCGGACACTGCCATATCAGGAGACT
TCTCAGAGGCCCTTAAGGCCGAGGACCGCAAATGCGAGTCCACCTACCGCAGAACACACC
AAATGACCGCATGGGCAATCAG
>comp866_c0_seq2 len=207 path=[180:0-153 435:154-206]
CGGATAACACCGATAAGAAGCTATACAACGTAGCCAAGGAACTGGAGGAGGCATTGGAGG
TACCGATGGTGGACGAGCCCCTAGGGCCCCTAATATCGGACACTGCCATATCAGGAGACT
TCTCAGAGGCCCTTAAGGCCGAGGACCGCAAATGTGAGTCCACCTACTGGAGAACGCACC
AGGCAACAGCATGGGCCACTAGGGCAG
>comp867_c0_seq1 len=358 path=[336:0-357]
AAAATCCTGACAAAAAGAGTTGGTTCTGATGGAACAAAACATACCCTCTACATGAGTTCT
GTAATCGTTGTATTTAAATATAAAGCTGCTATTGCAACTCGCCAAACCCATGTCAAAACA
AATAACTTTATAAAGTATAATTTTATATTGAGTATTAGAATTGAATGAAGTATGTAGTCC
TTCTGCATAAAAATATATTAACTATTACTTAAAGCTTCATTTCAGTAATATGTGTATGTA
CATCTGTGAGTACATATGAGGGAGGGAGAAAACAGGAATAATAAATAAATATTGGAAATT
GGAAATCATACTACATGTACTATAATCAGCGGTTCTAAATACAGTATATGTCTGCCGG
>comp868_c0_seq1 len=153 path=[429:0-152]
CACTTTGACCTTTGAATTTGGAAATTAAGGTCTAATGCTTTAAGGAGTACTCATCTGCTT
CAGTTAGAATGAATAGGACTATTCTCATAAGAAAGAACCGCAAGAGTTTGATTCAGAATG
CTGATATTAAATGCATATCTAGATACATTCTAG
>comp868_c1_seq1 len=172 path=[150:0-171]
ATGCATCTCTAGATACATTCTAGTCTTTCTGCCAACACATGATTTGTTCTGTTTCCTGGT
ATACAAAAAAAATCCCTTACGTTGCACCAAACCCATTTACAGCTTCAGTACTTGTCGAGC
TCCCATGTCAAGACAATGGAAATGGACAATGGACAATGGGAAACAAAGATGG
>comp869_c0_seq1 len=119 path=[24:0-86 391:87-118]
TCTGTGTGTAACTTTGTTACATATCTTGGTTGCAAGCTGAGCAAAATTCAATAATTTTCC
TTCTGTTACAGAGATCTGATTAATTTGCTTCTGTGTTTTGTTTCTATTGGCACAACTAC
>comp869_c0_seq2 len=161 path=[349:0-41 111:42-73 24:74-160]
TTGTACTTTTCTACTTCTTCTGGAGAGACCACTGTATTTTCACTTCTGTGTTTTGTTTCT
ATTGGCACAACTACTCTGTGTGTAACTTTGTTACATATCTTGGTTGCAAGCTGAGCAAAA
TTCAATAATTTTCCTTCTGTTACAGAGATCTGATTAATTTG
>comp869_c0_seq3 len=142 path=[1:0-22 393:23-109 392:110-141]
TTTGTTTCTATTGGCACAACTATTCTGTGTGTAACTTTGTTACATATCTTGGTTGCAAGC
TGAGCAAAATTCAATAATTTTCCTTCTGTTACAGAGATCTGATTAATTTGCTTCTGTGTT
TTGTTTCTATTGGCACAACTAC
>comp870_c0_seq1 len=138 path=[116:0-137]
AAAAAAAAAGTGGGACAAGCTGAGTCAAGGAAGCTTGGAAGGGGTGGAGGTAAACTCTGG
GTCCTCCACCACCTTCCCTGTCAGAGACGACGTTGACCTGACAACACCAGCTCCTTCTGG
AGCCCTCGTGAGAAGGGG
>comp871_c0_seq1 len=275 path=[1:0-60 514:61-84 79:85-274]
GAAGAATCTATGGACACCCCTGAGTTGAACACTTTAATTCTGGCAATTGTTCAGCCTTGA
GATAAGATACTCATTAAAGTAGCTTTTTTTCTGCTTTTTCCCTGATTCCTCTAATTCTCT
AGTTATTTCTTTTATCCTCATTCTGCATCTTGGCCAGATCCAATTAAAAGTCAGATGAAC
ATTTCTGAGCTTTTGCCAGATCGAGCTGGTTTTTCCACAGAGCATCGGCCCCTCGACTAG
CAATCTGGACAGGCTCTGAGCCCAGAGGAGTCAAG
>comp873_c0_seq1 len=185 path=[1:0-153 155:154-184]
CGTGGTGATACTGCTGCTTAGAGTAGATGTTGCTCGTAACTGGCATTTTGCCTTGGAAAT
TCAATCCCTGGAATAAATGTAATAGCCATGCCGAGTTTTCAGGCTAAGCTTTGATTCCAG
TCTCTGAAATATATGCATACATTTAGGCTGTGTTTTGAAACAAGACTTCATTCTGTCTTT
ATCCA
>comp874_c0_seq1 len=139 path=[216:0-40 84:41-138]
CAAAGAGAGATTTACCAGTTGGAAGGGAAACGTTGTTGTGAAAACCTGCTTGGCAGAAAA
AAAAGCCTAGAATAAGACTGAAAGGAGAAATTTAAAATTATATATATTGGATATAAGGCA
TTTTAGAACTATGGACTGA
>comp875_c0_seq1 len=415 path=[2:0-414]
GAGGAGGAGGAAGAGGAAGAGGAATTGGACAATTTGGGGTTGCTTGTGATTTGCAATTCT
TCCAGCCGCTTCATGTAATCATCGCGCAGGGCTAGAAGTTCCATGTAACGCTGTTCCACT
GGGTTGGGCTGCTGCTGCCTAATCCGTGGATTCCATCGAATGTAGTAATTAACCCAAAGC
TCCAAGTGGCGCATGCTGGCGACTGGGTATAGCGCCCGGTTCAGTTCTTTCGTATAAAAG
GGGTTGGTGTATTTTGACTTTGCACTGTTGATCAAGGACCACAGAGACAAGGTTTTCTCG
CTCAGTTTCTCTTTCTCTCTTATGGAATCACAGCTGTACAAAAATGTACCAAAGCGGCAG
CTGTACAAATGATCCAGAATAGTAATCAAAAATTGTTCATTGAATTCGAAAGCTG
>comp876_c0_seq1 len=502 path=[1:0-501]
CTCCCGGTTACGTTTTATTTTACTGCTGGAACTAACATTTCTTGAATGCCTTTCATCAGA
ATGTTCTATGCTGTTTCATTTCTTCTATCCAAATTGAAGATTCGACGGTACTGGATTCTT
GGCTATGTTTTCCAGCCCTGGCTGGCAAATTAATACAGGGAAGATGAAAAAGGTGTAGAA
ATCTGTACCAAGATGATCTGTGTCAGAATAACAGGCTGGGATTTCCCAGGCAAAGGCAAC
AAATGGAAGACTACTGAGATCACTGACCGAGGCCTGCAAATTCCTTGTCAATCATTATTT
GAAGAAGGCAACTAAGGGTATGAGCTCATCAGGGTTTGTTTTGCTCTGGGACAAAACCGT
CATGGCCTCGTTTTTGGCAAACTCTGTCAGTAGCCAACAGCCTTTGATAAACCAATTGAA
ATCTTGCTGGCTTTCAGTTCCCCATCAGTATTGTAACCTAGGACACCATTCTGGTTTGTG
GCTTTTTTTGGGTGAGAGCGGG
>comp876_c1_seq1 len=106 path=[1042:0-105]
ATTCTGGTTTGTGGCTTGTTTGGGATGAGACGTGTGGACTGATTGCCTTGGGGTGAGGCG
GCCAGGTAGTGCTACTTGGGGAGGCAAAAGTGGGGAAAGAGATGAG
>comp877_c0_seq1 len=266 path=[244:0-265]
GGCATCAGGCTTTGTTTGCCAGCTTCCCGACATCCAATATCAGTTCTGCACCCAGTCTCA
GTTCTACAGCCTTGTCATCTAGTTCTTGTAGTCGCAGAGGATCAAGTTCCATTTCTGAAG
TCCAGAATGCATCTGGTCTGCACAAAGTGATGTCATCCCAGAGTGCATCTTCACATTTGG
TCCCTAAGCCCCCAGTCAATATCAGGAAAGTAGCATCTCAGAGAATATCCAAGATAACCT
CTACAGAAAGGCAGCTGAATGGAAGA
>comp877_c1_seq1 len=199 path=[663:0-198]
AAGCCTTATGCCGTGCTCGGCTGTGGTCCAAAAGTTGCCGTGACTGAAGCTTCTGTTGTT
GGAGCTGCTGCAAGGCAAAATGGAGCTGATAGCTGCCGAGGCTTGGCGGGGTCTTGGGAT
GCACTGGTTGGCTTCCTATCAACTTACTATGTATGCTGTTCTCTGTATCCCCTTCCCAGG
CAAAACTGTCAGACTGTAG
>comp878_c0_seq1 len=163 path=[141:0-116 341:117-130 272:131-162]
GCAAGAAGTATTTTAGACATTTGTAAAAGAATGATGGTGATTTGTTGAAGAGTAAAATGG
AAATGAATGCTATATTAGTATCCGAAGCTTGATGAAGGAAGATGACAAACACTGCAACAT
GTTGAAAAATAGAAAGGTCGCAGGTAATTGATAGCACAAGTGC
>comp879_c0_seq1 len=199 path=[177:0-143 321:144-198]
GGCCTTTTTTTTTTTTCCCTAGAAGGGGGCGATTTGTATAAGTGAAAGTCCCGGACCGTC
TCCTCGGCGTTCTAGAACGCGCACCGAGAGTTCTATTCGGGGGAAAGTTCTGCGTCTCAG
CGTTCCAAAGCTTTGATCACAGGTAAGGAAAACTTCGCCCTCCCTCCCTTGCTCCTCTCG
CCCGCCCTTCTTTAAAAAC
>comp879_c0_seq2 len=190 path=[177:0-143 376:144-189]
GGCCTTTTTTTTTTTTCCCTAGAAGGGGGCGATTTGTATAAGTGAAAGTCCCGGACCGTC
TCCTCGGCGTTCTAGAACGCGCACCGAGAGTTCTATTCGGGGGAAAGTTCTGCGTCTCAG
CGTTCCAAAGCTTTGATCACAGGTGTAATGCAGACCACTTTGTATGGTGGGTCACGACCA
AAAGCCATGG
>comp880_c0_seq1 len=249 path=[621:0-21 107:22-248]
GGAGGTTCTGTTTTGATTTTGTAGTTCAGAGACTTGGATCATGAAACCTGGTTCATACAT
TCTACTATGCCAGTTTGCCGTCGCAGCCACCACTGCCTGGATTCACAGAACAGACAAACC
ATGACTTGAAAAAGAAATATGGCAACTTGTTAGTACAATGTGTGAAAACAGCCTCATCCT
CTGATTTATATGGATGCGTTCATATTAACAATTAAGGGCTGCCGGAACCTCCATCGCTCT
CGGTCAGAG
>comp880_c0_seq2 len=333 path=[1:0-105 107:106-332]
TCAGTCAGCAGAATAAAGTTACGCACTTCGTTTTCAAGAATCCTTGAAATTATGTTTGCA
AACATGGCTCCCCAATTTTTGGAGGCATCCAGGAGGAAGGGTATACAGTTCAGAGACTTG
GATCATGAAACCTGGTTCATACATTCTACTATGCCAGTTTGCCGTCGCAGCCACCACTGC
CTGGATTCACAGAACAGACAAACCATGACTTGAAAAAGAAATATGGCAACTTGTTAGTAC
AATGTGTGAAAACAGCCTCATCCTCTGATTTATATGGATGCGTTCATATTAACAATTAAG
GGCTGCCGGAACCTCCATCGCTCTCGGTCAGAG
>comp881_c0_seq1 len=220 path=[198:0-219]
CTGGGAAGAAAAGTCATTTTATTGCCCTAAATTCAGATATGTAGAATAATTTCAGCCATA
TGGGTTCATGTATTAATTTGGAGAAAAGCAAAGCAATAAAGGAGAATGTAAACTCTAACA
TTATTTTGTAAGATTGTCATCTGAACTATCCATTTTAAGGGCTGCCTCAGTCTTTAAGGA
ACATACTGAGGGTCTTATCACAAGAGGGGAGGGGATAAAG
>comp883_c0_seq1 len=203 path=[1:0-121 123:122-202]
GTCTCATCATGAGAAACCAAAGAAGAGTCGAAAAGACAAAGAAAGGCCCAAACAGAAGCA
CAAGAAGCATTCAGAATCACCCACAAATCTCACACTGTCTTCCACACCCATAGTCACTGA
GAAGAGTTCCACCAGCCACCATGAGAGCAGTAAAGAACCCTCAGAGGTCATCAGATCGGA
GGTGAAAGGCAAAAGATCTTCAA
>comp884_c0_seq1 len=191 path=[169:0-56 226:57-190]
GCAGGGGCGGGGAATGAGCCTAAGCAGCCTGAGAGAGAGGCAGCTGCAGCTGCATGACTG
TCTGGGCTCAGCAGAAGCCCCAGGAGATGGCAGGACTCCAGCTGATTGGCTCCAGCTGAC
TGGCGCTTCCGGAAGCTGCACACAGCCTGGGGAAAGGAGTCAGTTGCATCTACACCAAAG
ACAAAAGGAGG
>comp885_c0_seq1 len=129 path=[107:0-44 152:45-128]
AATAAGTCAAGCAGAAAGCGATTAGAGGAAATGCGTGAAAAGTCTGAGGCAAGCAAAAGC
TCTCGGAGGAAATGCGAGAGAAATGTGAGTGAGCCAAGGAGAAAACACTTGGAGGAAATG
TGAGACAAG
>comp886_c0_seq1 len=157 path=[1:0-57 59:58-86 88:87-156]
AACCTTTCCCACATTCCCCACATTCATAGGGTTTCTCCCCTTTGTGCCTCTTCTGGTGCT
TCCCAAGCGCAGAAGAAAACATAAATCGTCTCCCACATTCTGGGCATTCATAGGGTTTTT
CTCCGGTGTGAATTCTCTGATGTTGCACCAGGCTTGA
>comp887_c0_seq1 len=153 path=[131:0-152]
GTCGTAAACTTCAGCGTGAATTAGATGATGCTACTGAAGCCAACGAAGGCCTTAACCGAG
AGGTCAGCACTCTGAAGAACAGACTAAGGAGAGGCGGTCCAATTACCTTTTCCTCCAGCC
GATCTGGAAGGCGCCAACTGCACATTGAAGGAG
>comp888_c0_seq1 len=224 path=[1:0-73 75:74-223]
AGGTGTTGGACCAGGGAAGATGTCGGTTCCTCCCTTCTGACTGAGCTCCCATGTTCCTCA
ATGCGTGCACCCACTCCTCTGCTGGTCCGTCCGATGCACACGGCGGGACAAGTGGTGCAT
GGGACCTCGCACACTCCTTGATTTTCCAATTCAATTCCATCCCCGGGGTTTCCAAGGACG
GTGGACACCTCTCTGTCTGTGCAGAATGCTGCCCCGACGTTGCG
>comp889_c0_seq1 len=167 path=[627:0-166]
GCCAGGCTGAGTCGCCTCCGAGAACTTATGGGGGACCTTCAGAAGAGGAAGGTGTCTCTG
GAGGGGGTTTCGAAGGACCTTCAAGGCAGGTACAAAGCGGTGCTTCAAGAGTATGGCAAA
GAAGAGCGCAAGGTCCAAGAAGAGTTGGCCAGGTCGCGGAAGTTCTT
>comp889_c1_seq1 len=336 path=[314:0-335]
GTCCCTCCTCTTCTCGTCGGCCGCTTCTTTGATGGCCACCACGTTGTGATGCTTCTGGAG
ATGGTCCGACTCTTTGCAAGGCTGACACAGCACCAGGCCACAGCTCCGACAAAAATGCTT
GGGCAGCCGCCGTGTGCAGGCTTTGCACATGAGAACACCCACCGTCTCGGTCAGCCCTGC
CGTGTCGATGATCTTCAAGACGGTTAGGTTGTCGGTCAGCTGAGCCAGGCTGGTGATCCG
GGTGATTTTGCTGCAAAAGGGGCAACGGATCCCGTTGATGCTGCTGGCCAGGAGCTTCTC
CGAGCACTGTTTGCAGATTGTGTGCCCGCAGTGAAG
>comp890_c0_seq1 len=158 path=[1:0-157]
TCCCAGTGCCTTGGGTAGAAACAGGTGTCGGCCAGATTAGGTGTGCACTAGCCAAATAGA
CAAGTTCCAAAACTCTCTCAGCCTATGCTCCCTTCCCTCCCTCACCCTCATCCATTCAGC
TGAAGGGTTTGAACCTCTCCTTCTTTCTGCTGCGGCAG
>comp890_c1_seq1 len=107 path=[355:0-106]
GGACGTCCGGTTGTTGTGATGGCGGGAGAGTGTGTTGGAGAGAGAAAGAGAGAAAGATGA
AGAAAAGGAGAAACAGACAGGAGAAATGCAGCCGTGCTGTGAGATAC
>comp891_c0_seq1 len=198 path=[213:0-155 140:156-197]
CACGTGTTAAGTCTACTATACGAGCAATTTGTCTGGTGTTAAGGTAGTATCACAAAATGA
TGCCGTACAAAGTGAACGATGTAATATAGCCTAGTGATGTTTCGGTGAAAATGTCTATCG
CACGTGTTGAATTGTTTTCTAAATGACATCAAGTCACCTCTTTCTTTCCAGGAAGTGAAA
CACGGAAAAGCGTTCAGC
>comp892_c0_seq1 len=111 path=[427:0-110]
GAACGACTTGCATCCTGCAACAATAACTGTAACACCATTAAACATTCACGTCTGCCTGTC
CCAGGTCTTTGGGAAGGACTCGATAGGCAGGCAGAAATGCCAAATCTGGCC
>comp892_c1_seq1 len=130 path=[214:0-129]
CAGATGAGCTTTTAAGTATATGCTTTAAGTTTTGTTTACCGAGATCTGAAAGTAAAATAT
TTGAAATGATCAAGAGATCAAAATAAATTAATCCTGTGATGATACCTTTAACATCATCAA
ACGTCTCCTT
>comp893_c0_seq1 len=468 path=[1:0-467]
TAGAAGGTTCCCAAGTTATATTGCTGAGAAGCTTAGTTATGGCTTTGTTTTCTAGGGGGT
TCCCCATCACCAGCTGCCTCCTCAGTACCAGAAAATTTTGGAGAGGTTGAGATCCGTAGA
AAAGGAAATTTCTGGAGGAGCCATGGCCATTGTGGCAGTGATTCTTAACAACAAACTTTA
TATCGCTAATGTAGGAACAAACCGTGCACTTTTGTGCAAATCTACCATGGATGGATTGCA
GGTGACACAGCTCAATATGGACCACACTACCGAGAATGAAGATGAATTATTCCGCTTTTC
ACAACTGGGTTTAGATGCAGCAAAAATAAAACAAGTAGGAACCATAGGTGGGCAAGAAAG
TACTCGACGTATTGGAGATTATAAGGTCAAATATGGCTATAGTGATATTGAATTTCTTAG
TGCTGCAAAATCTAAGCCCATCATAGCAGAGCCTGAAATCCAGGGCGG
>comp895_c0_seq1 len=258 path=[1:0-116 118:117-257]
ACGCCAAAGAGGACCACTAACCAAATACTATTTTCACATCCCTCTTGGAGAATCCTCTAC
CAGAATTTCACCCCAATATGCTACTTGCTAACTGCTTGAATTTCACGCGTTGAAACAGAT
TTTTTTTTATAAAAAAAAATCTGTTTCAACGCGTGAAATTCAAGCAGTTAGCAAGTAGCA
TATTGGGGTGAAATTCTGGTAGAGGATTCTCCAAGAGGGATGTGAAAATAGTATTTGGTT
AGTGGTCCTCTTTGGCGT
>comp895_c0_seq2 len=614 path=[684:0-116 1297:117-139 824:140-472 118:473-613]
TTTTTAATTTTTTTTTTTTTTAAACCCAAGACGATGCGTTGTTTGAGCTCCCCATCTCAA
AGGCAGACTGTGGCTCAAGGGATTTATTTTGAAATATTTCCCAGTCTTGGGAGCCTCAGT
TCCTCTTATTCTGAACCAGAATAGATAAAATTCCTCAGGGATGGTTGCTTCCTACGGGGA
CTAATTAATTTGGGGAACCTCTAGCCTCCCCTTCCCCCAATCTTTACAGAACTACAATTC
TTATAATTGTGGGTTTTGTGTAAGAAAACAACAATGAATCTAGTTTAAAGCTAGGCCTGC
TGGAAGCTTGTGAATCTGGGGGAGCAGGGGCAGAACTGTAAATCAAACTCAGGATGGTGC
ATTCAGATGTGCTAAAATGATCAAAAGCCTGCTTTTTGGAATAGGGGAAGGAAGAGAAAC
ACTTGTATGCATGTGGTGTTTCTCATTACAGAGAAGGAACTAGAAGACTGAGTGATTTTT
TTTTATAAAAAAAAATCTGTTTCAACGCGTGAAATTCAAGCAGTTAGCAAGTAGCATATT
GGGGTGAAATTCTGGTAGAGGATTCTCCAAGAGGGATGTGAAAATAGTATTTGGTTAGTG
GTCCTCTTTGGCGT
>comp895_c0_seq3 len=140 path=[684:0-116 801:117-139]
TTTTTAATTTTTTTTTTTTTTAAACCCAAGACGATGCGTTGTTTGAGCTCCCCATCTCAA
AGGCAGACTGTGGCTCAAGGGATTTATTTTGAAATATTTCCCAGTCTTGGGAGCCTCGGT
TCCTCTTATTCTGAACCAGT
>comp896_c0_seq1 len=246 path=[526:0-86 277:87-110 301:111-245]
CATAGAAGAGATACCTGGGAAATATCTTCTTATCACTTATCCGTCCTGAATTCTCACAAC
ATTTTAACACCTCTGGATTGGCTCTTCTGGACTGGGCAGTTGGGAGGGGTTTTAAACTTT
AGTGTGTAACCTAGCCAATTCACATGGGCTTTTCAGATCCTACCTGCCTTCTTTTGCTTT
CACTAATGCTCAATAAAAGATCCTGTTGTAATGATGCCAGTTTCATTAGTTCTGCTTTCT
TGAGAG
>comp896_c0_seq2 len=120 path=[207:0-69 277:70-93 636:94-119]
GAACAACTTCTTATCACCTTCTCAACTCGGAGTTCTCACAACACCTTCATACCTCTGGAT
TGGCTATCTATGGACTGGGCAGTTGGGAGGGGTTGAACCTAGCACAGTGATGGCGAACCT
>comp897_c0_seq1 len=234 path=[1:0-233]
TAATCATTCTTCAATAAAAAACAGAGTGCAGGTCTGTAATATAAAATTACAAACACTATA
TAGTTCTTCCTGCATTCTTTTATTATTTCATAGAAACCCATACATTTGTTTACCAAATGC
ACTAGTCTGAGTTTATGTTGTGATTGATTTGGTCTGTATCCTAAAAGTTAGTCTTGCTAA
CTTTAGAGAAGGGCAGAGATTGAAAAAAGTCACAACTGGCTTAATTGTTTGTAA
>comp898_c0_seq1 len=459 path=[477:0-296 774:297-458]
CTCACTGTCAGGAAGTTTCTCTTCCAAATAGATTGCACTACACATTCTCAGATGTCTCCA
TTAGCTCCCCAAACACAAGTCACTCTCAAAAATTGTGTTAGTTAAACTGCCAACTGGCAG
AGGGAGTTTGTATGGATTGATCCTTGTGCCAGGGGGGAGATCACAAAAAAAATAAAAGAA
CAAGAAGTCAAGGTAATCACTTCACTGAGCAAATTCCACATGATAGATACTGCATTCTGC
TAGCTGAAACACTGTACAAATAAACCATAATTAGTTATCATTACATGCCCGCTATGATTG
GATTAAGAACGGCAGTAATAGAGAATATGTTGTCTTGCAAATGAAGGATGTAAGATATGC
ATTCTGCTTATCTCCAGCAAACATGAAGTGGGAAAAGAGAAGATTAGAAAGTATATCTTG
ACCTTATTAATGCTTGACATTAAATTGTTTAAAACCCAA
>comp899_c0_seq1 len=240 path=[299:0-81 462:82-239]
GGAGACGTTCTGAATACTGGTACAACAGAAAAGATTTCTGAAAATAATGAATTTACAAAT
GAAATTCCATCTCAGATCACTCAAAGAAATGGCAGTGCCAAGATAGTATCAAATGTTATT
ATAGATAAAGAAGAAGAAGAGGACGACCAGTTTATAGTGAAATCAGAACAGCAACTACCT
GAAATAACAGAACTGAAAATGGAGACAACAGTAGATCTTGAAGAAGATGAGAAACATGGC
>comp899_c0_seq2 len=321 path=[299:0-81 381:82-162 462:163-320]
GGAGACGTTCTGAATACTGGTACAACAGAAAAGATTTCTGAAAATAATGAATTTACAAAT
GAAATTCCATCTCAGATCACTCAAAGAAAACCACGACCCAGTAGTGCACGACCAGCTCCA
CCCCGTATAAAACAACAACAAAGTACAGAGATTTTAATTCCAGAAAGAAATGGCAGTGCC
AAGATAGTATCAAATGTTATTATAGATAAAGAAGAAGAAGAGGACGACCAGTTTATAGTG
AAATCAGAACAGCAACTACCTGAAATAACAGAACTGAAAATGGAGACAACAGTAGATCTT
GAAGAAGATGAGAAACATGGC
>comp900_c0_seq1 len=313 path=[1:0-312]
AGGGGATACTATGCCCCTATCAAATGAGGGATATTGAGTCGATTACTAACATTTATTTAC
CCTGCCCTTTTTACATTGTTTGGTGCACACATGAAATAATAACTCTGCTATATAAATTGT
TCTGACTGAACAAGAAAGAGAGAACTTGCTTTCATTTAGTTCATGGGTCTCCTGAAGTAT
TTAATATGGTATTCAGGTTCTTGCAACTACTAGTGCTATCAGGAGATTAGTGGTTTAGAG
TTCTCAGGTACTACATACTAAATGTCAGCTTATCTTTTGTTGATTTATTTGACTTCATTA
TCTTTTTATTTCT
>comp900_c1_seq1 len=145 path=[703:0-144]
GCTTATCTTTTGTTGATTTATTTTACTTCATTATCTTTTTATTTCTCTGTCTTGCCTTAC
CATGTGTAATCCATATTTTTCTGTTATTTGTCTGTGTCGATAATTAAAATTGCAAAAAAT
ATTAAAATAAAAACACAAATAGCCT
>comp901_c0_seq1 len=223 path=[743:0-137 543:138-222]
CAAACTCTCTCAATTGAGTCATTTCTTCTATTTTTAGATAATACACAACGTGAATATAAA
AAAGAAAAACAATAGCACAATCAATAATCAAAGATGCATATACAGTATAAGACAGAGAAC
AAAATATTTGTTACATACAGCCTGGTTTTCCATCCGTGTGAAAATGACATTCAGCATTTG
AGTGAGAGTAGCCTTGGCAGTTGTTTGATTAATGAGATTTTTA
>comp901_c0_seq2 len=325 path=[303:0-239 543:240-324]
GCCTCCATCAGTTTCTTCTTCAAGTTCTGCAGAAGTGGAATCATCCTGTGGTTTGTCATG
TCCATTTTCTTTTTTTTCTGGCTCTCCATTAGTCAAGTCTGCTTTTACAGGAGTTGAGGG
TTTGCTTTCCTGCTGGCTATTCTTCAGTCGGCTAAATTTAGGAGACCCTGACACAGTATG
AATCATAGGAGATTGGGATTTTTGTTGAATTGATTTTTCTAGTTCTCTTGTCTCTTGCAT
AGCCTGGTTTTCCATCCGTGTGAAAATGACATTCAGCATTTGAGTGAGAGTAGCCTTGGC
AGTTGTTTGATTAATGAGATTTTTA
>comp902_c0_seq1 len=195 path=[1:0-194]
AGGACATCAAACACGGTCTCAGCTGATACATCCGGCATGTTCACACAGCCCTTCACGCGG
TGCACCGCGAAGTCCCCCTGGGGAGGCAGCTGCCCCCAGACGGCGACGCCATCCCGGTTG
TAGCGGCTGAGCCAGCCCAGCTCCGCCTCGCACTCCGCCTGGAAGGCGCGGACGGGGGCT
TCGGCGGGAAGCCGG
>comp902_c1_seq1 len=114 path=[436:0-113]
GCCGGGAAGGCGCGCAAGGCGGCTTCGTCGGGAAGCCGGACGGGCTCCATGCCGCCGCAG
AAGCCCAGGTGCGCCCAGGTGCGCCCAGGTGGGCGGAGAGCAGCGGCAGGTGCG
>comp903_c0_seq1 len=668 path=[1:0-667]
CTGAAGACTGTCGTCAACAAGCTATTTGAATTTATGCATGAAACTCATGATGGAGTCCAG
GACATGGCTTGTGATACTTTTATAAAAATAGCGCAAAAATGTCGAAGGCACTTTGTTCAA
GTTCAAGTTGGAGAAGTAATGCCATTCATTGATGAGATCCTGAACAATATTAACACAATT
ATTTGTGATCTTCAGCCGCAACAGGTACATACTTTTTATGAAGCAGTTGGATACATGATT
GGTGCTCAGACTGACCAGACAGTACAAGAGCATTTAATAGAGAAATATATGTTACTTCCT
AATCAAGTATGGGACAGCATAATTCAACAAGCTACAAAAAATGTTGATATTCTTAAAGAC
TCTGAAACAGTTAAGCAGTTGGGAAGTATCCTAAAAACTAATGTGAGAGCATGTAAAGCG
GTTGGACATCCATTTGTGATTCAGCTTGGAAGAATCTACTTAGATATGCTGAATGTGTAT
AAGTGCCTAAGTGAAAACATTTCTGCAGCTATTCAAGCAAATGGTGAAATGGTAACAAAG
CAACCTCTCATTAGAAGTATGAGAACAGTAAAAAGGGAAACTTTAAAACTCATTTCTGGT
TGGGTGAGCAGATCTAATGATCCTCAGATGGTAAGTGCAATGACCTTAATAGACTATGAA
AACGGAGG
>comp904_c0_seq1 len=131 path=[311:0-80 66:81-130]
TATCTATCTACCTATCTATCTACTTATCTTCTATCATCTATCTAAATCCACCCCTCACCT
GTTGGTCTGTCCATCCATCTTATGTTATCTATTTATCTCTATCTATGCATCCATCAATCC
AACTATCTATT
>comp904_c0_seq2 len=195 path=[1:0-64 66:65-114 116:115-154 392:155-194]
GTCCATTCTATCCATCCATCCATCTTCTATCTAAATCCATCCATCACCTGTTGGTCTATC
CATCCATGTTATCTATTTATCTCTATCTATGCATCCATCAATCCAACTATCTATTTATAT
CTTAATCCATCTATCCATCCATTCCTCTAACAATCTATATCTTAATCCATCTATCCATCC
ATTCCTCTAACAATC
>comp906_c0_seq1 len=371 path=[1:0-370]
CAGATATGTTTGCTGATACAAGAGAAACAGAAACAGTGTTTGCTCCCGTGATTCAGGCTG
GCATGGAAGCTCTAAAGGCTGCAGACTGTGCTGGCAAGCTTTTCATATTTCACACATCGC
TGCCTATCGCAGAGGCTCCAGGGAAGCTGAAGAACAGAGATGACAAGAAACTGATGAATA
CCGATAAAGAAAAGACTCTGTTTCAGCCTCAAACCAATTTCTACAACAACCTAGCCAAGG
ATTGTGTGGCCCAAGGGTGCTGCGTGGATCTTTTCCTTTTCCCAAATCAGTATTTGGATG
TAGCTACCATGGGGGTCGTTCCGTATCAGACCGGTGGCTCCATTTATAAATACACATACT
TTCAGGTGGAG
>comp907_c0_seq1 len=129 path=[107:0-47 155:48-128]
AAAAAAAAAGGTCAAAAAGAAATCCAAAACCAAAAACAAAGAGATCAGGAACAGTCATTT
AAGTCCAGTACTTTAAGAACAAAGAGACACACACACAAAAAAAAACCGACACTTTCAAAA
CGCCATCTT
>comp908_c0_seq1 len=372 path=[387:0-117 505:118-141 529:142-371]
GGAAACAGGAACAGCAGGTAGACCAGCAGACCAGGAGGAGAGAAAAACTGGCGAAGGGAG
GATCGATAGGAATAGATGATGATAGGCAGGAATGGTATATAGGTAGGCAGGTCAGGGGAG
GGGAAAAATTGGAGAAGGGAGGGGTGACAGGAATGGATGACAGAAGGCAGAAAGGGTGCA
TGGATCGGCAGGTCAGGAGAGGAGTGGGGCTGGAGGAGGGAGATGGGATAGGAACTGACA
ATGGAACGCAAAAACGGCAGGCAGACCAGCAGTCTAACAGGGAGAATAAAAAGGAGAAAC
TCCGTGGCAGGACTCATGTGATGCCGAATTGGAGGGGGCGCCTTGCATTGAGTAGAGAGG
AGGGATTGGAGA
>comp909_c0_seq1 len=365 path=[1:0-262 264:263-364]
GGCCAATGAAGTAGAATTCATGTAGATTGCAGGTTCAGTATGTTAGGTTTTTCATAGCAC
CAGTATACAAAGCGTATCTTCCCTTCAATTATTGTCTCATAAGTGGGTTTTCTGTGTTAT
CTTTGTAGGAACCTAGCCCAGTTTGCTATGATTGAACTTGGATTGTTTGAAACCATAGTG
CTTTTTACAAAAATCCTGAAAACAGCAATAATAGCACCGAAAGAGATGGGCTCTCTTGTT
CCCATCTCTTTCGATGCTGCTATTGCTGTGTATTCTTTCTTCCAAATCTCCTGACAGTCT
GCTAATTGTTTACCCTCATTACTTCTGATCTTGAACTTAGCTGGTACAGTCCGCCAGATC
GGAAG
>comp911_c0_seq1 len=201 path=[132:0-130 280:131-200]
AAACTAGATAAAAAGTGTTTTGGGTTTGACTTCATTAAAAATGAATTTGAAACATTATTG
TGTGGCAGTGAAGAAACATATTGCTAAGGCTTATAAAATGCTATTGAAATTGAATTTGGA
AAGTGAACATGTAAAACGTATGATACAATGGGCAAGGAATTTTGGTTATAATGTGATGCT
GGAACAATGGGAGAATATGTG
>comp912_c0_seq1 len=196 path=[174:0-106 281:107-195]
CAAATGTCAAGCTCTGTGGTAGAGGGATGATGATTTGGGCTTGTTTTGCAGCCACAGGAC
CTGGGCAATTTACAGTCATTGAGTTGACCATGAACTCCTCTGTATACCAAAGTATTCTAG
AGTCAAATGTGAGGGCATCTGCTGACAGCTAAATCTTGACTGACATTAAGTCATACGACA
GGACAATGATCCTGAG
>comp912_c0_seq2 len=118 path=[376:0-28 281:29-117]
CTTGCAATCACTGAATTGACCACAAATAGCAAAGTATTCTAGAGTCAAATGTGAGGGCAT
CTGCTGACAGCTAAATCTTGACTGACATTAAGTCATACGACAGGACAATGATCCTGAG
>comp914_c0_seq1 len=326 path=[304:0-226 531:227-234 539:235-325]
GGGAAACATCGAAAAGATTAAAGACCCGCTTGCATGAGCACAAGTTGGCGATCAAGAGGG
GCGAACAGTATTTGCAGATCTGGTCACACATGGCCGAAAGTGGCCACAGCTTTGACTTTG
ACCACACACAAATCTTGGCCAGTGATGCCACGAAGGGGGGCCGTCTGCTAAAGGAGGCCT
GGTTCTCCGGGGAAAATTCTATCAACCGCCACATAGACATGTGCCCAATACAATGGACAT
TACAGACATGGCACATGAACCGCCGTTTGAACCATTGGAGAAGACCAAGGCACCGACCAT
GAGACTGGGACGCGGGAAATGTGGCG
>comp915_c0_seq1 len=725 path=[1:0-724]
CTACGAGAAAATGGGCAATTATACCTGTGTGGTGACAATGCCAGACTTCTCCGATTGGGT
GCGCTCCCGGCACATTTTTGTTGCTGTTCGAGCAAAGCCCCAAAAGGTGCTTCTGAAGCA
GAATCTGAGCGTGCGGGAAGGGGAGGTGGTGGATCTAACCTGCAGCTTCTACTCGGTGCC
TCGAATGAACATCTCCTGGAGTACAAGTAACGGCACGGTGCACACATCCAGACGGAAATA
CCACCACAATAGCACTCTCTCCGTGTTGGTCACCAAGGAAATCCTCAAATCAGGCCTCAA
CTGCAGTGGTGAAAATGAGTGGGGGTCAGAGAATCAGCACTTCCCACTCCGGCTGAAAAC
CAAAGACCATCCTGATAAAACGGAGACCATAACGCAGGACAGCAAAGGGGTGATCATCGT
GGCAGTCATTGTCTTCCTGCTGGTCTTCGCCATCCTGGGTGCCGTCCTTTACTTCCTGCA
CAAGAAAGGCAAGCTGGCTTGCGGACGCTCCGGCAAACAAGAAATCACAAGGCCCGAAGC
ACATAAAGACGAGATTGTAGTTGAAGTAAAATCAGATAAACTTCCTGAAGAGGCGGGTCT
TCTGCAGGGTGCCAACGGTGAGAAGAGATCGCCAGGTGACCAGGGTGCAAATGCAGGTTT
GACGTTAGAGCAGGAAACAGGTTGAGCCCATTCCGCAGACGTGCCTCGCTTCAGCATCTC
CCCGG
>comp916_c0_seq1 len=190 path=[284:0-117 618:118-189]
GTGAAAGGGGGGAGGAATGTGCCTGGGACCATCTGTCTTATCTCTACTTCGCTGGAAAGA
CTGGGAAGAAACTGAAATGCCTGAGAACTGTGTCTTATTGCTCCGGTTCCCATAACAATT
TCACACCTGTGGATTGGCTGAAATCAAATTGGACAGTTGGGCACCGGGGAGGGGTTTCGT
GCGAGATCGG
>comp916_c1_seq1 len=133 path=[405:0-132]
CACACCTGTGGATTGGCTGGAAACAAACAGGACAATTGGGCTCTAGGAAGGATTTTGAAA
AGCGATATTTTAATGTAGCATTCTGCGCGGGAATTCTTTAGATCTTGCCTTGCCTTTCTG
TTTTCACTGATTC
>comp917_c0_seq1 len=103 path=[1:0-102]
GGAGGATTCCCCCGGACCGAGTAAGTCTCAGTCAGGGCAAGTTTTTGCACCCAGATCCGC
AGTGGCTACAACTAGCCGTTTGGCATTTGAGCGGCAAAGTTTA
>comp918_c0_seq1 len=161 path=[1:0-160]
AAGATGTTGGGCTCGGAGCAAAGAGAGTGAGATTCCACTTCACCTTCATCACCGATGCTT
CCTGGGTGACTTTGGACCATCACTCTCTCTTAGCCCAACTGGTTTCATGGGGTTGTTGCT
ATAATGGGGGGGGGGGGCAAATAAGGAATGCTCGTGCTAAA
>comp918_c1_seq1 len=223 path=[477:0-222]
CTAAATAAGGTGCGTCCCAGAAGGACTGGGTTTTTTTTTTTAAGTTGCTTTTACTTGCTT
ATTTAATGAATTGCTTTTGTAGCTTTTTCATTCTCCTTTGTTCTTGTTATTCAGTAGTTC
ACGATGGATATAAATTGATGGATGTATAGCACTAGCATTCATTATTTGCCCCCCCCCCCA
ATTATAGAAACACCCCCATAAAACCATTTGGGCTACAAGAGAG
>comp919_c0_seq1 len=182 path=[1:0-181]
GGGACCTTGGAAGTCATCTTACGACTTAACAATTTGACCTGACAATTCTGTTGCTAAGGG
AGATATTTGTTCCGTGAATTTGGCCTCCTTTTGCGACCTTTCTCGCCACAGCGATTAAAT
CACTGCTGTTGTTGAGTTAGGAAAACGGTTGTTCAGTGGAACCGGCTTCCCCCATTGACT
TT
>comp921_c0_seq1 len=309 path=[287:0-308]
GTAGGAACAAATAAATACTTAAAGGTGTTGCTTATTATTGATGAAAGAAAAAAGTAATCA
TGTATAAGGTTGACATCTCAGTGGGTATTTTGAAATACACAGTACCTTTATGAATGTGTT
AGAAACAAATTCCCCAAACAGACTTAACAATAGTGTTTCTTAAGGAAAGGGAAATGGGTT
CCAATAGGGAAAGGAAGCTGAGAGGAAATTACAATCAGAATAAAAAACAAAGACAAAAAT
TGTTTTAAACCTAAGAAAACCAGATATTGAAAGAAGCAAATTCAATATTGAAAGCAAAAT
GACATAAAG
>comp922_c0_seq1 len=128 path=[364:0-46 101:47-127]
TTCTTAAAAACCTCCAGTTATGAAGCACCCATAACTTTTTTTAAAGTTTGTTTTATCATA
GAGAATAAAATACAGAACAGTAAAACAAACAAAATGTAACAAAAGAAAAACAAACTTTCA
ACCCTAAC
>comp922_c0_seq2 len=181 path=[1:0-99 101:100-180]
GTAGTTTACAAGGTTATCAGTATTTCTAATTAAGAGATAAAGGGGAATCAGCTTCACTCT
ACCCAAATCTATCTATTCTATTTATTTTTTATTAGTTTTATTGTTTTATCATAGAGAATA
AAATACAGAACAGTAAAACAAACAAAATGTAACAAAAGAAAAACAAACTTTCAACCCTAA
C
>comp923_c0_seq1 len=108 path=[1:0-42 134:43-107]
GGGATGACCTCTGTATCTTCCACCGGGACCGGGTGGTCCTTCGATTGGATCCCACATTTG
TTCCCAAGGTCAACTCTCCTTTTCATAAAGCCCAGGAGATTGTTTTGC
>comp924_c0_seq1 len=643 path=[621:0-642]
ATAATTTGATGTTCCCCAGTGATGCTTCTTGTGGTTTTTTTTCCTGTGAAATTCACATTG
CCAAGAATGCCTAGACATGTTTGTTTCCAAAATCATAGCCGAAGGATTTTGGCAAACAGC
CAGCTATATAGTGAAGTTTGGCATTGAGAGTAAAACATGGATTGTCAACTTTTCAGTCCA
GGGAGAGGCAGTTTGTGCAGCATAGAAAGGGGAAAATGGTTTTCAGCTGGCCTAGTATTT
TACTGATTTAACGTTACTAGTTTGTCATAAAAATCCACATTGGGTTGACCCTCTCTGTGT
CATTTCATAGACATGTCTATGTAGTTTCTGTGACAAGAGTATAAAAGAGTTTTGTCCTCG
TTTTTCTTCTTTCTGAACTAGCTCTGGGATTTTCCTGGTAGCCTCTTATCCAGATTCACT
CTGGAAATTTGGAAATCAGCAAAACCATTTAAGCATTTGCTCCTTTTTATTTTTATTTTG
CACCATCAAAGTGATTTTGTCAGAAGTGATTTTGCTAATAGTCATTCAACTGCAGTCTAT
ATGAAATATGTTACACAGTGGGAAAATGATCCTTTGAAGTTACCCTTTCTTAATTTTTGA
GAGAAAAAAAATCACAAAGTATACAGCAGTGGTTCTCAACCTG
>comp926_c0_seq1 len=190 path=[4:0-56 61:57-189]
TGTGTGTGTGTGTGTGTGTTTTTTGCTTCAATTGTACATAGTAAAATATTTCCACACCTT
GTTTAATGAATGGACCAAAATGTTTTTGGCACCAATATCTCTCAAGTCCCTTTCGGCATC
GTATTTCAGATCGTTTGAAACACTAAACCATACTGCCCTTTTTCTACCCAAGAGATAGTT
TTCATAAATG
>comp928_c0_seq1 len=101 path=[1:0-100]
GTTGCAGTGTCCCTGGGGATCACATGATACCCTTTTGCGACCTTCCAACATGCAAAATAA
AATGGGGAAGTCAGATTTCCTTAACCACCGTTTTACTAACT
>comp928_c1_seq1 len=101 path=[157:0-100]
CGACCACAACTGAGTCCAAAATGTCTTTGCTAAGCAGACGTTTTGCCCCATTTTACGACA
TTTGTTGCCACAGTTGTTAAGTGATCGCTGCAGTTGTTAAG
>comp929_c1_seq1 len=106 path=[283:0-65 349:66-105]
TAAAAAAAAAAAAAAAATCTTTCTAAATTGCTTTTGACCTGGGGATGCTGCAACTGTTGT
AAATAAATCCTAGTTGCCAAGTGCCTGGACTTTGATCACCTGACCA
>comp930_c0_seq1 len=243 path=[1:0-242]
TGGTAAATGTTCAGGTTTTATAGTGTGTGGTAATGTTGCAAAGAAGAGAAGTTCGTAAAT
TGAAATGATTGATGTTAAAAGGGAACCAAACATGATCTATGACGTTTTTCAGATATACTT
TTAATTATTGCCAAAGATCCTCCTTGATTTTTTTCAACCTATTGTATTTCCACATCTGGC
ACTTTTGTATTTGTGTAATATCAGAGGACTCTAGAAATCTTTATGAGAATAAGATCGGAA
GAG
>comp931_c0_seq1 len=415 path=[1:0-227 229:228-414]
GTTGGTACTTCGTACATATTGTGACATCTGGATGATTCATAATGGAACAGTTATCGAAAG
TGCTATCATTGGCCGCAGTAGAAAAGATTTCAAGAGGTACTTGTTCAACTTCATCGCTAC
CATGCCTGCTATTTCCCTAGTGAATAACTTTTTGAAATACGGACTAAATGAACTTAAATT
GTGTTTCCGTGTCCGACTTACCAAGTATCTTTATGAGCAGTACCTACAGAGTTACACATT
CTACAAAATGGGCAATTTGGACAACAGAATAGGTAATCCTGATCAGCTACTTACACAAGA
TGTTGAAAAATTTTGTAACAGTGTAGTGGACCTATATTCAAACCTCAGCAAGGTAAGTGT
GAAGAAAAAAAGTGATTATGTTGTCATCTGCATGCTTAAATTTTATTTACATAGG
>comp931_c0_seq2 len=237 path=[835:0-49 229:50-236]
ATCATTCAGTAAAACTGCTGTATTATATTACTGATTTCCTGACATTTTAGGAGTTACACA
TTCTACAAAATGGGCAATTTGGACAACAGAATAGGTAATCCTGATCAGCTACTTACACAA
GATGTTGAAAAATTTTGTAACAGTGTAGTGGACCTATATTCAAACCTCAGCAAGGTAAGT
GTGAAGAAAAAAAGTGATTATGTTGTCATCTGCATGCTTAAATTTTATTTACATAGG
>comp932_c0_seq1 len=312 path=[1:0-223 225:224-311]
CTTGGCACCCATGAGATTGGCAGGAATGTTCAAGAATATGTCTAACAATTGTTGGAAATG
TGGACAAGAATCAGGCACGTACTGTCATCTTTGGTGGACATGCCCTAAGGCTAAAAGATT
TTGGTCAAGAATACATATATGGTTAGAGAAAATGACAAAAAAACCACGTAGATTTTAAGC
CAGAATTATTTCTGTTAGGTATAATTGCAGGAAATTATGAGAAAGAATGTGTATATTTAA
TGTTACATGTATTAACTGCAGTGAGAATAGTATTCACTCAACATTAGGAAGATGAAGATT
TACCAACGGAAG
>comp933_c0_seq1 len=877 path=[1:0-487 489:488-511 513:512-876]
GAGAAACTCGCCGAGAAGGGGAAGCCGCGGCTTCGAGTCTGTATGCCCAGCAGCAGCCAG
AAGAATTCACCGCTACCCTCCACCCGGTCAAGCACACAGAGGAGGAAGCGGACCGTCGCC
TGCTCTATGCTGGGCGATTTCTGCTGACTGGGTCCAGCAGCGCGTTGGGAGCGAAGGAAG
AAAGCGAGCGAGAGAGCGTGAGGCTGGAAATGGTAGAGCACATGATGGCCATGAACCACG
GACGCTTCCCTGATGGAACCAGTGGGCTTCACCACCACCCGGCCCATCGCATGGGAATGG
GACCCTTTCCAACCCACCACCACCAGCAGCAGCAGCAATGGGGATGCCTATTTCTGGGAC
AAATCCGGAGAATCAAAGAACTCTGTAGTCACGTCAAGGCCCCCCAAAAGCAAACAGGGA
AGCTTCCGCAAGAGACTCCTCAAGTTTATTCCTGGGTTGAATCGTTCTTTGGAGGAAGAG
GAGAGCCAGTTGTAAAAGGACATTCTTATTGAGAAAGCAAAGTACAGTTCAGCTGTGAGG
CCGGCTGTCTCTGCTTGCTGTGTTCTCTATTTATTTATTTATTTGATTAGCAGAGGACTG
GGCTTCCGAACGCCAACAGACCTGCTCTATGGAATGCAGGTTGCATCCGCCATGGACTTT
TGGAAGAATAATTTGTCAGCTGGGATGGGAGCGGGGTGACAGTGGATCTTTAGGTGGAAG
GGAGAAAGGAGACCTCGAAAGAAAAAAAAAATGTAGCACATTGTGAGGCCAAAGAAGTAC
AAGTGATTTTGTATACTTCATTCATAACGAGGGTAGTTTGGGTTTGGGATGTTTTCCAGG
AATTGGCATAAAGCAGTCTCTTCAAACCATTGGGTGA
>comp937_c0_seq1 len=128 path=[10:0-79 430:80-127]
TGCCCCCTTTTACGAACTTTCCTCCCACCGTTGTTAAGTGAATCGCTTAAGTGGCTAAGT
TGGCAACACGGTTGTTAAGTGAATTTGTCCCCCCCCCCCCGGGGACGCCGCAAACCGTCC
TAAATATG
>comp937_c0_seq2 len=193 path=[10:0-79 90:80-192]
TGCCCCCTTTTACGAACTTTCCTCCCACCGTTGTTAAGTGAATCGCTTAAGTGGCTAAGT
TGGCAACACGGTTGTTAAGTATCTCTGGCTTCTCTGTTGACTTTGCTTGTCAGGAGGTCA
GAAAAGGTGATCACATGGCCCTGGGTCACTACAATCATCGTAAATATGGGTCAGTTGCCA
AGCACTTGAATTT
>comp938_c0_seq1 len=444 path=[422:0-186 609:187-443]
GGTGAGCATAAAGCTTTTGAGCCACCCCCACAAAGAGGAGTTTTGGTGCTAACAGAGACA
GCCTGGGTTTACGCAAAAGAGAAAACTTTTCCACTCTCCTACGCAACCGCAAGGGTGCAG
TGGCCCTGAGTAACTGTGTGTGTTTTTAAGCAGGCACATTCTTTGCCCAACGCATCACAA
TGTGCAATCTTCTTATAATTCTGGCCCAATTAAAAACGTGCCCAATTGCTCTTTAAAGAG
AGAGACAGAACCATGGCCAAATCTTACCAGCTTTTGTTGGCCTTTTGATCAGCATTTTTT
TTTAAAAAAAGTGTAAAAGTTTGATGTTCTGTCTTCTTTTCTTTCAAAAGGACCCCGTTT
GAGGACTTGAGGTTGCAGTCATGTTATGTTTTATAATTCATCTCCAGGTTTTGCTGCTAA
GGAGAAGGGAAGTGAAAGTCAAGC
>comp939_c0_seq1 len=492 path=[1147:0-187 199:188-491]
CCCAGCTGGATGGGAGCAGGACCCTTGCCCCCCCCCTCCCCAGCTGGTATCTTGCCTGCC
TTTCTGACCCGCCACGGTCTCCCTCTGCCAGGTGCTCCGCCAGTGCCGTCCAGCCCCTCT
GCCCCTGCCGTTGACGCCCAGCCATGGTGCTAATCTGGGGCAGTACAGCAAAGGCTACTA
TGCCCCCGGGAATTTGCCCCCACGCCCCCTGCACGGGAAGCTGGAGGCCATCCACGGCTG
CGTCCAGGCTCTGCTGCGGGACCAGGGCCAGCCTCACCTCTGGGAGCAGCTGGGCGCCAT
CTACGAGTCGGAGCAGGACTGCGAGGAAGCCATCCGGTGCTACCAAAACGCCACCCGGTA
CCAGCGCGACTATGGGAGCTACGGGGAAATGCACGCCCGGATCGGGAGGCTGCAGCAGGC
TCAGCTGTGGAATTTCCATTCGGGGGGCTCATCTCATCACCGGCACAAAGTTTTACCCCC
CTTACAGCAAGT
>comp939_c0_seq2 len=502 path=[1:0-197 199:198-501]
GGGGGCCGCCCGTCGCCTGGATCTGGGGGGGTGGAGGGTGGGGAACGAAGACGCGTCCAC
TCCGGGAGAAAGACTGGATGCATCGCACATTGGAACAGCTAGGGGTCCGTGCTGGACGGG
ACCCTTTTTCCATCGGCAACGTGGGCTGCAGTGGAGCCTGGACCTCGTGCCATTCTCGCC
CATGGCTCCTGGGGGGCAGGAATTTGCCCCCACGCCCCCTGCACGGGAAGCTGGAGGCCA
TCCACGGCTGCGTCCAGGCTCTGCTGCGGGACCAGGGCCAGCCTCACCTCTGGGAGCAGC
TGGGCGCCATCTACGAGTCGGAGCAGGACTGCGAGGAAGCCATCCGGTGCTACCAAAACG
CCACCCGGTACCAGCGCGACTATGGGAGCTACGGGGAAATGCACGCCCGGATCGGGAGGC
TGCAGCAGGCTCAGCTGTGGAATTTCCATTCGGGGGGCTCATCTCATCACCGGCACAAAG
TTTTACCCCCCTTACAGCAAGT
>comp940_c0_seq1 len=792 path=[770:0-791]
TGAGTGGCTTGTGAAGTGACTCTCGCCCAGCTGGCACCAACTGGGTGTATGGATGATTCT
TTGATATTTGTTCCGGCCGATTCAGCGTTTCTGGATGTCACTACTCCTGCTTGGTTGCTG
TGCTTGGGACTGCAATAGCCGCTGTCGCTATCAATATCGGCTTCACTGGCCCCCTGCTCA
CTCGAGGACTCGGCAGGGTGGGAGGCGCGCCGTCGCCGGCCCCTCGGCTTCCAGTGCAGA
CCACTCACACTCTCCGAGAGGGACTTGCTGGCAATCTCTGAAGGGAAGTCTGTTTGCTGA
CAAGCATCCACCAATTGGACAATTTTGGGTCTGCTCTCTGGGCCCGAAGAATTTGTTTCC
TTCTGGATAGCAACACTTTTCACTGGAGGCCTTTTGCTCTTTATGTGGGGTTGAGATGGC
TGTTTTTGCACCACCGATCCTCTGCTGGTACTTCTGCTCCTGGGGCTACACAACGAAAAG
GCCTGGCTTGGTTGGGCCGGACGATCCGTGCATTGTGCTGTGACTGTGTTTATGGCACTT
GCAGGCTGAAAGGGCGCAGAGTAAGGTGTTGGGAAGGGATGATAGAATCCCATGACTTGA
GTACAAGGTGCCGGCATCAGTTGGTAATAGGTATACTCGCTGGAAACTGGTGGCTGAGTA
GATATAATGGGATAAGCCAGATACGGCCCGGCGGGGTTTGTGTTTGGCTGCTGCCACCTG
ATGTCATTATTGTACAGTGGAAGTTGTCTGTTGGACTGGTTTTCTTGAACGAAGGGATAG
CATGTAATCAGG
>comp940_c1_seq1 len=161 path=[1539:0-160]
GGGCCAGAACATGAAATTGTCTGCTGAAGTGGAACCGTTCATTCCGCAGAAGAAGGGGCC
CGATTCACTGGTGATGCCAATGGCGCTGCCTAATGATGGCGGAAACATCAGTGGCGTTGA
GGCCACTCCGATTCCCAGCTACCTGATTACATGCTATCCCT
>comp941_c0_seq1 len=311 path=[289:0-310]
GCAGCAGCTGCTCCATTCCTGAGAAACAGTGCTCTGTGAGTCGGGAGGGGCGCTTGCCCC
CCCCAAAGGGGGACCTCCCATGCATGCAGTGCTCAGCCCAGGGAGGGCCAGGTGAAGTGC
TTGAACCAACAGGTGACCCAGGTTAGGCCTGGCCTCAGCCAGGGAGAGTGAAGGCCAGTG
GGCCTAGTGGGCGGTGCGGTGCGTGAGGTCCTGGATGCTGGTGCTCAGGTTCCGGGTGGG
CTTTGGGGCTGCGACAGCTGCACCCTCGTTCACATGCAGCAGGTTGAGGGACGTGGCCCG
TGTCATCCTGG
>comp942_c0_seq1 len=170 path=[148:0-102 251:103-169]
CTGTACTCAAGGCAATGGAGTTCTATGAGAGTTACAGAGCTTTTTTGGAAGGGGAAAGTC
TGGAATGTCATGCAGAGAGAAAAGCAAAAAAACAGGAAGAGATAGCAATAGAAGGAGCAG
CCAAACCAAGGGAAGAGGAAGAAACAGAAAACACAAATACAGAAGAAGGG
>comp942_c0_seq2 len=134 path=[362:0-66 251:67-133]
AAGCATTCTTGGAAGGGGAAAGTTTGGAATTTCGTGCAGAGAGAGAAACAAAGAAACAGG
AAGAGGCAGCAATAGAAGGAGCAGCCAAACCAAGGGAAGAGGAAGAAACAGAAAACACAA
ATACAGAAGAAGGG
>comp945_c0_seq1 len=257 path=[1:0-181 183:182-256]
GAACAAGCAAAAGGAGAAGGTCATTTCTCATTTGGCTAGGCGAACCAACAGGCGTTTCCT
CCCTTACAGTCACTGTCAGTCCTTTCGGACTGGGGCCACGATGGATCCTGGACAACCCTA
CCGACCCCCAGCCCGTAAGACTGAGCGCTCCTTTGACAGGGCAAGCTATAGGGACAGAAC
CCAGTACCAGCCCCAAAATAAACATTCCTTTCGTGGTAGAGGGGGTCGCCCCTTCCTTCG
CGCCAAGTGACTCAGAG
>comp946_c0_seq1 len=262 path=[1:0-261]
GCATTAATGTGGTTTGGAGTAATATTCATAAGACACGGGCTATACCAGGACGGTGTGTTT
AAGTTTACAATCTACATCCCTGACAATTATCCTGATGGAGATTGCCCACGCTTGATTTTT
GATCTTCCCATTTTCCACCCGCTGGTGGATCCTGTCTCAGGTGAACTGGACGTGAAGAGA
GCATTTGCCAAATGGAGGCGCAATCATAACCACATATGGCAAATACTGATGTACGCGCGC
CGAGTTTTCTACAAGATTGACA
>comp947_c0_seq1 len=188 path=[127:0-125 278:126-187]
AGCTACCCTAAAATCTCTGCATCAAAAGAAAATCAGACCCAAGACCTGATCATCTGGATT
GGAAAGATCTTCAACTATTTTGCCAAAGAAAAGGAATTTGGGAATAATGCAATAAAATAG
CTTAGGTGTCTATGGAGATTCTCAGTCTTCCAGCTTATAGTTATCCCAAAGGTGCTTCTT
TCCTGAGG
>comp948_c0_seq1 len=553 path=[531:0-232 764:233-552]
GGTCTTGCGGCGTTTGCCGAAGGGCGACATGTCCTCGATGATCCAGAAGCGCTTCTTGGC
CCCCGCAGCGGTTGGCATCGTGATTGTATTCCCTGCCGAGGTGCTCTCGTTGCCCACCGG
GGTGCTGGAGCAGCTGCGGTCCATGTTGGAGGACTCGGAAGAGAGGGCGCCCGGGCTGCA
TCCCGCGTAATCCAGGTACTCCTCCGTCTCGGGGTCCATCAGGCTGGGGGCTCCCTGAGT
GGGGACGCGGTCGAAGTTCTTCCCCAGCATCCTTCTCATGTGCTTCCTGGCGTGGGACGT
CATCTGATGCTTGAGCAAGAAGGAGAACTGGCAGCCCTCGCGGATGCAGTGGAAGTGGCT
GTTGACCTGGTTGTATTTGCAGCCCAGCCTGCCGCATTCTTCCCGCTTGGTGAAGTACTT
GAAACCGTTGGCGGCCCTTCGCTCGGCCTTCTCGTGCTTCTTCACGTGCCAGGGCAGCTT
GGTGGTGATGTTGGTGACGAAGAAACAGCCGGGGCGGAGGCAGTGGTAATGGCCCCGCAT
GCGGAACTCGCAG
>comp948_c0_seq2 len=646 path=[531:0-232 1079:233-325 764:326-645]
GGTCTTGCGGCGTTTGCCGAAGGGCGACATGTCCTCGATGATCCAGAAGCGCTTCTTGGC
CCCCGCAGCGGTTGGCATCGTGATTGTATTCCCTGCCGAGGTGCTCTCGTTGCCCACCGG
GGTGCTGGAGCAGCTGCGGTCCATGTTGGAGGACTCGGAAGAGAGGGCGCCCGGGCTGCA
TCCCGCGTAATCCAGGTACTCCTCCGTCTCGGGGTCCATCAGGCTGGGGGCTCCCTGAAA
GGAGGCAGGAGTCCCTGATGAAGCTGGGCTGGGGGCCAAGCTGCTCACTTGAGGGAGGCT
GTCATTCCTAGCAGGGTGGCCCATGACCTGAGTGGGGACGCGGTCGAAGTTCTTCCCCAG
CATCCTTCTCATGTGCTTCCTGGCGTGGGACGTCATCTGATGCTTGAGCAAGAAGGAGAA
CTGGCAGCCCTCGCGGATGCAGTGGAAGTGGCTGTTGACCTGGTTGTATTTGCAGCCCAG
CCTGCCGCATTCTTCCCGCTTGGTGAAGTACTTGAAACCGTTGGCGGCCCTTCGCTCGGC
CTTCTCGTGCTTCTTCACGTGCCAGGGCAGCTTGGTGGTGATGTTGGTGACGAAGAAACA
GCCGGGGCGGAGGCAGTGGTAATGGCCCCGCATGCGGAACTCGCAG
>comp949_c0_seq1 len=184 path=[162:0-183]
GGAGAACAGAGATTGCCTGCTCACGCCCCCTCCTCTCCCCGCCTGCCCACCGTGCTTGTG
TGCAGTTATGCGTAGAGGTTAGCGAGGCTGTTTTGAAAGGCTGGCTGTTCAGTGGGCAAA
GGTGCTGGAACTGTGTGTCTTGTCGTCTTGATGGGCCCAAATGACTTCATTTCACTTGGA
TACC
>comp949_c1_seq1 len=107 path=[407:0-106]
CGTGTAGACCTTTCTGGCTTGGCGGACTGGCAGAGGGGGCAGTGGCGGGGGGGGGGGGAG
AGGGGGTGGGTTCACGCATAAGCTCACCCACCAATTCTGCAGCCCGG
>comp950_c0_seq1 len=146 path=[4:0-87 92:88-145]
TCTTTTTCCAATAATTCTTTATCACAAGTCCACCAAACGTGATAATATGTGCCTGACTCA
TGTTTACATTTCCAACATCTACCTGACATATTTTTAAACATTTTCGCTAATCTCACCGGT
GTTAAATGCCATCTATAAAACATTTT
>comp951_c0_seq1 len=206 path=[1:0-49 244:50-205]
GTGCTCATTACTGTATCTTAGCTGAGGGAACCAGCATAGTCCGAAGACATTTCTGTGGTC
ATGTGGCCCACATGATTATACTCCGAGATGCACAGAATTCTGTTACCTTCCTGCCAAAAT
GGTACCTATTTATCTACACTCATTTGCATGCTTTCGAACGGCCAGGTTGGCAGAATTACG
GGAGACCGTAAAAACAGATATCGTTG
>comp952_c0_seq1 len=154 path=[133:0-86 220:87-110 332:111-153]
GACAACATGGCAGTGAAAGCCCATGTAAACCGGCAAGGGGGTAACCGTTCCAGGTCCCTT
ATAGCCGAGGCTCAGTTGTTGGGAACCTGGGCAGAGACCAACCTCTCCTCCTTCAGGGCT
GAGTACATCTCGGGAGTAGCGAATCGGCAGGGGG
>comp952_c0_seq2 len=155 path=[133:0-86 220:87-110 244:111-154]
GACAACATGGCAGTGAAAGCCCATGTAAACCGGCAAGGGGGTAACCGTTCCAGGTCCCTT
ATAGCCGAGGCTCAGTTGTTGGGAACCTGGGCAGAGACCAACCTCTCCTCCCTCAGGGCA
GAGCACATCTCGGCAGAGGCAAATCAGCAGACGGA
>comp952_c0_seq3 len=112 path=[265:0-43 220:44-67 244:68-111]
CCCGGTCTGAGTCCCTCATGACCGAGGCCCAGTTGTTGGGCTCTTGGGCAGAGACCAACC
TCTCCTCCCTCAGGGCAGAGCACATCTCGGCAGAGGCAAATCAGCAGACGGA
>comp953_c0_seq1 len=253 path=[231:0-53 285:54-68 300:69-252]
TTTCGCACTTATGACCGTTGCAGCCTCCTCCAAATTCAGATGCTTGGAAACTGGTACGGA
CATATGACGGTTCGAGTGTCTTGAGGTCACACGACCCGCTTTTGCCACCGAGCAAAGTCG
GTGCGGAAGCCACTTAACAACCGGGTTGCTATCTTAACAACTGCAGTGATCCCGCTACTG
TGGCAAGAAAGGTCGTAATTTGGGGCAAAGCTCACTTAGCGGCAGATATTTTGGGCTCAG
TTGCGGTTGTAAG
>comp954_c0_seq1 len=489 path=[467:0-133 601:134-135 603:136-488]
AATGTTCTTCAGCCCAACTCCTGATGACTTCAGTAAAGAGCCTCTGGAAAATTATTTTGA
TTTTGAAAAGGAATACCTTTATGAGGAGGAATATCTTTCCAATGATTCAAAGTCCTCAGA
AGAAAACAAGGAAAATGGCCAAGTTGGAGAAAGACAGCTCCCAAAACAACAGTGGGCCTT
ACTAGAATTTGAAAAACCAGTTACTTGTCCTAAATTTTGTCTTGTAATTGGTTCAAAATT
AGACACTGATATTCATGCAAATACTTGCAGATTGGCATTTCATGGGATAGTCCTCCATGG
AATGGAAGAGAAGAAGTATACAGAGGAATGTCTACCAAAACTCAAGGTTTACAAGATGAA
ACATAAGGAAGGACAAGTAGAACGGCTGTGTGATGATTATAGCGTGATTGGTCGTTCGTT
ATTTAAAAAAGAAACAAACATTCAAATGTTTGTGGGTTTGAAGGTCAAGCTATCTACAGG
AGAAGAAGG
>comp955_c0_seq1 len=194 path=[172:0-193]
TGGAAAGAAGAGTCCGTACACTGTCTGGAAACCGGGGAATACACCCATATCAGAAATATC
CTTATCGTGCTTACCAAAATTTTGCCGTGGTATCCAAAGGTGGTGAATTTGGGCCAGGCC
TTGGAAAGAAGAGTCCGTAAGATTTACGAGGAAGAGAAAGAAAAGAGACCCGATCTATAT
GCTTTAGCAATGGG
>comp956_c0_seq1 len=342 path=[1:0-150 152:151-153 155:154-341]
GTTGAACGGGGTCGCCGTGGGCGAGCCCTGCCGCGTCCCCGGAGAGGAGTGCAGGGAAAG
CGGGGAGACATGTACAGCCGAGGCTTTATTGTGGAGTCCCGGCGGGGGAGCCTCGGCAGG
GCGCTCCGCTGATTCGGAGGATGTCCTGGGCGAAAGGCGCTGGCCGGTTGCATCGGGGAG
TTACGAGGTTGCGATGCCGTGGTAGAGAAATCGCCGGGCGGGTGCAGATAAAATGAGGGA
TTCGGGGTCTATTTGCCTGGTGGAGGGGTAGCGTGGCCGGCTTTGGAGGCAGAGCTAGAT
GGCCTCATGTGGGATGCTCCCCATTTAGGGAGGGGGGACGAG
>comp958_c0_seq1 len=145 path=[1:0-46 48:47-144]
GAGACAATACATAGCATCAGAAAGAATTGCAAAAAGAACAATTACAACCAGCCTGCCTTC
CACAGAAGACCTGCATATTGCATGGGTCAGAAAGAGGGCTAAGAAAATATTTACACACCC
CTCATATCTTGGACATAAATTGTTT
>comp958_c0_seq2 len=128 path=[245:0-29 48:30-127]
CTTTATTATTATTAGTAGTAGTAACTGCAGCCAGCCTGCCTTCCACAGAAGACCTGCATA
TTGCATGGGTCAGAAAGAGGGCTAAGAAAATATTTACACACCCCTCATATCTTGGACATA
AATTGTTT
>comp959_c0_seq1 len=512 path=[1:0-227 229:228-511]
GATGCATTTGCTGCTGTTGCTCAGTTATTTCAAACAACACAAGGACAGCAGCTCCAACAG
ATTCTCCAGACTTTTCAGCAACCTCCTAAACCTCAGTCTCCAGTAATAGATAATAATGTA
ATGGCTCAGGTTCAAGCTATCACAGCTCAGCTGCAGACCACGACAACACAACCATCAGAA
CAAAAGCATGATTTCCAAATACCAGAACAAAAAACATCTTTTGATAAGCTGTTGGATCGC
TTTGACTATGATGATGAACCAGAAGCAGTAGAAGATACAAAAAAAGAAGAGGCCACACCT
TCTCCTTCACTCTCTCAACCAACATTTGGATTTCCAGGTGAAGGCTTACAACCACCAGTT
TATCCTCAGCTTCCAAATATAGATCAGTTTCAGCAGAGAATGCTGGGAATGCAACAGGAT
GCAATGCTTCACCAGATCCCCCTCCCTCCAAATGGACAGATGCCTAGCTATGGACTTCTG
CCTACACCGCAGTTTACTACTATAACTAAACG
>comp959_c0_seq2 len=428 path=[1:0-227 1176:228-329 1278:330-378 1350:379-427]
GATGCATTTGCTGCTGTTGCTCAGTTATTTCAAACAACACAAGGACAGCAGCTCCAACAG
ATTCTCCAGACTTTTCAGCAACCTCCTAAACCTCAGTCTCCAGTAATAGATAATAATGTA
ATGGCTCAGGTTCAAGCTATCACAGCTCAGCTGCAGACCACGACAACACAACCATCAGAA
CAAAAGCATGATTTCCAAATACCAGAACAAAAAACATCTTTTGATAAGGTAGTATTTTTC
TTCTACTTGAAAAGGAATTACCCAAATACCTTGTTTCAGGAGAAATCCATGTCAAAATGT
AGTTTAGTGCTGTCAGAACAAGCCTGAAGGCATCTCCTTGCATTCCCTCCTTTCATATGC
ATGCAAAAATTCCATTTTCCATCTCCTTGCATTCCCTCCTTTCATATGCATGCAAAAATT
CCATTTTC
>comp960_c0_seq1 len=192 path=[194:0-158 353:159-191]
TTTTTCATACTTGGTAACTTTATAATCTGTGGACTTCAACTCACAGAATTACATGGACGG
CTGAGAAATTCTGGGAGTTGCAGTCCAACAGGTCTAAAAGTTGCCACGGTTGGATACCTC
TGCCCTAAATAGTCTACTGAAAGTGGGTAGGTCAATCCTCATCCTTTCCATGACTTACAT
AATTCTAAGACT
>comp961_c0_seq1 len=157 path=[203:0-52 21:53-58 27:59-156]
CTGTTATGCCATCAATGTCATACCCTCCCTCGTGTATTATTGCTTCTAGTTTGCCCTATT
TGTTCCCCAAGCTTTGAGTCTTTGTGTATAAGCATTTAAGGCTTTTATGCCTGTCCATGG
TTATGTTTCCTGAATCTCCTGATTGTTGTTTGAGTTT
>comp962_c0_seq1 len=329 path=[1:0-144 146:145-328]
CTTCGGCAAAGAGCAGGAGCACACAGTGCCCAACAGGTCCAAGCTGCTGACTCAGGATCA
CAAATATAGTCAAGGAAGCCTTGGAAGTGGTTTCAAATATTTTGCTTTTTTAACACAATA
AGTGTCACATCTTGCAAGCATAGCCCAGCTGCAGCAGTTTGTACAATTCAAATCATAATA
CAGTTCTAAAGATACAATACATAAAAGCATCATCCAATATTTTAAGGATGATAAAAAGTC
ACATAATCACAAAAATTGCAAAAAGCAACCATACAATACCATGATGGTCCGCTAATTTAA
AATGACATTTTTGATATATATAAAAAAAG
>comp963_c0_seq1 len=116 path=[461:0-66 152:67-115]
CATGACCTTGCAGTAGCCCACAAACTAGCCTCTACTCTCAGACAGACCCTATCAAAACCT
AAGGAGTAGACAGAAACAAACCAAAGATCAGTCATCATATACTGAATCCAGTGCAG
>comp963_c0_seq2 len=253 path=[1:0-150 152:151-199 201:200-252]
GTCAGCCTTGTCTAATATGATTGTCATTTGGCCTTTGGTAGGATGATAATATTGTTATCT
GTTTTGAGGGACTTCATTGCTAGTAGTTCCTGTTTTGTAGCCCACAAACCAGCCTCAATT
CTCAGATGGACCCTGTCAAAACCTAAGGAGCAGACAGAAACAAACCAAAGATCAGTCATC
ATATACTGAATCCAGTGCAGCAACTGTGAAAAGGACTATGTAGACCAAACAGGAAGAAAG
CTATTTACCGGAC
>comp965_c0_seq1 len=353 path=[331:0-140 472:141-142 474:143-352]
TGCAGACTTGATCCTGTTGGAAGGTGTGACAGATGCTGTGCCAGACCGTCCTGCATATTG
GCCTAAAGACCTCACTGTAGAGAACAACTCTGATCCAGAACTGGTTTGTTCAAGGTATCC
AGGCAGTATTCACCATAGCCTAACCTAACCTCAGCTTACAACCACTTCCTGCCTGAGAGA
GGTTGCCAAGAGATTACAACCATGCCAATGGGAGTGGGAGCCACTGTGGATTATATATTT
TACTCAGCAATGCCAATCAAGAATGATCAGGAAGAATATCGCAGGATGTTCCAAGATGGA
GCCCTAAAGCTGCTTGGCCGCCTCTCCCTTCTCTCTGAAGACATAGATCGGAA
>comp966_c0_seq1 len=240 path=[1:0-239]
GGAAGAGGTCCTCTCCACTGGACTGGTGGGGCCTTTACTACTAGAACGTTTTGCACCGTC
GGACAAAACAGGGAGTCAGATTCTCCATTGTCCGGACGGGAGGGTTGATTTTTGTACCAC
ACAAGTCGCAAATCTTGGCTGGGCCAAGCTGACGCACAACCCCAGGAGAAAGGGGAAACG
TTTTTTTCCGTCATTGGGCTGTGGGGGGTGACAACGATAAGGGGGTTTCTTTGACAAGAG
>comp967_c0_seq1 len=270 path=[1:0-269]
AATGCATGCTTTTTAATAGCTTTATTGAACAAAGCAGAGTAGTTCTGTTATTATTGTAAC
ACAGAAGCACAGTCACAAAGAGGATACAATTATTGAGAACGTCCAGGTCAGTACTGATCT
GAGAGGGATACATTATTGAGGAGTTACGCCATCACTTTCTGTTAAGGTATCTGTTAATTC
TAATCCTATCATCCATCTACTAATATACCATGCAGAGTCTGAGTCATTCACAGCCAATGT
ATTCCAATAGATTCTTGACTTTAATCATAT
>comp968_c0_seq1 len=396 path=[1:0-72 74:73-395]
CTCCTGCATCAAATCATCTGCATCTCTGAATTTGTCTTCACAATCCATCCTGTCCTTTTC
CACTGCAGTCAGCTTAAGCTTCAGGTTGGAGACCTCAGCCATGAGATCCAACTTCTGAGT
TTCAAGAGATGTTCTGCTTAAGAGCTCCTGCTGTAACATTTCTTCCGTTGCATTCAGCTT
CTCTCTGTTTTCCTCCAGGCACAATTCCAAATCCCTGATCTTCTCTCCCTGAGCATCCAC
[truncated: 75,161,505 more chars]
