# Supplementary material for: Semantic Assembly and Annotation of Draft RNAseq Transcripts without a Reference Genome
Source: PLoS One. 2015 Sep 22;10(9):e0138006. doi: 10.1371/journal.pone.0138006 (PMC4578894; doi:10.1371/journal.pone.0138006)
Supplement: S1 Table — Inside is a table of functional annotation clusters exported from DAVID (Functional Annotation Clustering tool) [23]. Annotation is performed by proxy, i.e. using the nearest annotated homolog in SwissProt database to represent a cluster of transcripts generated by our software. The second tab of the same file contains the table of the clustered transcriptome in three columns: cluster name, nearest annotated homolog and read count. (XLSX) [file pone.0138006.s002.xlsx]

## Sheet: Functional Clusters
Annotation Cluster 1	Enrichment Score: 6.867459393476162
Category	Term	Count	%	PValue	Genes	List Total	Pop Hits	Pop Total	Fold Enrichment	Bonferroni	Benjamini	FDR
SP_PIR_KEYWORDS	golgi apparatus	70	2.61097	1.27809e-08	20138358, 62286892, 13431710, 66774020, 127294, 21541948, 81174999, 51316727, 81875621, 9087203, 13124084, 17369836, 62287604, 67462203, 25090478, 81880083, 90185245, 44888227, 39931127, 48474637, 62901412, 126722, 51701772, 51315979, 190360177, 51316056, 81910390, 81894100, 49035535, 81894258, 61211862, 61221088, 77416393, 41017503, 22653700, 166979751, 32469790, 81910965, 48474741, 21541960, 61…	1095	553	17854	2.06393	5.09956e-06	1.27489e-06	1.78204e-05
GOTERM_CC_FAT	GO:0005794~Golgi apparatus	76	2.83476	1.60909e-08	20138358, 62286892, 13431710, 66774020, 21541948, 81174999, 17380315, 51316727, 81875621, 9087203, 13124084, 17369836, 62287604, 67462203, 25090478, 81880083, 90185245, 44888227, 39931127, 48474637, 62901412, 81902528, 126722, 51701772, 51315979, 190360177, 51316056, 2498244, 81910390, 49035535, 81894100, 81894258, 61211862, 61221088, 77416393, 41017503, 22653700, 166979751, 32469790, 81910965, 4…	708	682	12504	1.96809	7.17652e-06	1.79413e-06	2.2799e-05
GOTERM_CC_FAT	GO:0044431~Golgi apparatus part	31	1.15628	1.21473e-05	62286892, 81894100, 21541948, 61211862, 61221088, 41017503, 81174999, 51316727, 9087203, 32469790, 48474741, 73921719, 13124084, 21541960, 61213845, 17369836, 25453060, 67462203, 52000830, 13431281, 13431285, 62901412, 60391912, 81902528, 37999666, 126722, 51704236, 85687567, 2498244, 68052854, 23396785	708	227	12504	2.41186	0.00540309	0.00060179	0.01721
Annotation Cluster 2	Enrichment Score: 6.657546820561245
Category	Term	Count	%	PValue	Genes	List Total	Pop Hits	Pop Total	Fold Enrichment	Bonferroni	Benjamini	FDR
GOTERM_BP_FAT	GO:0015031~protein transport	82	3.05856	5.26161e-11	62286892, 30580371, 6014947, 13431710, 78103352, 66774020, 127294, 21541948, 81904647, 62286632, 81879179, 17380315, 51316727, 81883430, 56748778, 29427843, 31076858, 13124084, 62287604, 6225017, 23396925, 1708161, 81880083, 90185245, 48429259, 2829434, 14285434, 78099815, 71658799, 77416563, 50401677, 51316056, 12230198, 18203570, 78103404, 166215063, 54035927, 83301500, 49035535, 62901100, 1237…	794	651	13588	2.1556	1.24437e-07	1.24437e-07	9.22343e-08
GOTERM_BP_FAT	GO:0045184~establishment of protein localization	82	3.05856	7.69746e-11	62286892, 30580371, 6014947, 13431710, 78103352, 66774020, 127294, 21541948, 81904647, 62286632, 81879179, 17380315, 51316727, 81883430, 56748778, 29427843, 31076858, 13124084, 62287604, 6225017, 23396925, 1708161, 81880083, 90185245, 48429259, 2829434, 14285434, 78099815, 71658799, 77416563, 50401677, 51316056, 12230198, 18203570, 78103404, 166215063, 54035927, 83301500, 49035535, 62901100, 1237…	794	656	13588	2.13917	1.82045e-07	9.10224e-08	1.34934e-07
SP_PIR_KEYWORDS	protein transport	67	2.49907	9.06378e-11	62286892, 30580371, 6014947, 13431710, 78103352, 66774020, 21541948, 81904647, 62286632, 17380315, 51316727, 81883430, 29427843, 31076858, 13124084, 62287604, 23396925, 81880083, 48429259, 2829434, 71658799, 78099815, 77416563, 50401677, 51316056, 12230198, 18203570, 78103404, 54035927, 49035535, 62901100, 123797402, 22653700, 81877999, 148887383, 73919324, 61211806, 48474741, 17368866, 21541960,…	1095	461	17854	2.36971	3.61645e-08	1.20548e-08	1.26376e-07
GOTERM_BP_FAT	GO:0008104~protein localization	87	3.24506	1.03511e-09	62286892, 30580371, 6014947, 13431710, 66774020, 78103352, 127294, 21541948, 81904647, 62286632, 81879179, 17380315, 51316727, 81883430, 56748778, 29427843, 31076858, 13124084, 62287604, 6225017, 23396925, 1708161, 81880083, 90185245, 48429259, 2829434, 14285434, 78099815, 71658799, 38258826, 77416563, 118574242, 50401677, 51316056, 12230198, 18203570, 78103404, 37537790, 166215063, 54035927, 833…	794	753	13588	1.97724	2.44804e-06	6.12011e-07	1.81452e-06
GOTERM_BP_FAT	GO:0046907~intracellular transport	54	2.01417	1.91463e-07	62286892, 2493276, 78103352, 66774020, 13431710, 21541948, 127294, 81904647, 17380315, 81879179, 56748778, 29427843, 13124084, 6225017, 1708161, 2829434, 78099815, 62901412, 20139106, 50401677, 46397828, 12230198, 18203570, 215274125, 54035927, 49035535, 61221088, 148887383, 32469790, 61211806, 48474741, 17368866, 21541960, 41688588, 81903633, 81907645, 41688584, 52000830, 229598021, 123786271, 2…	794	431	13588	2.14413	0.000452708	6.46851e-05	0.000335628
GOTERM_BP_FAT	GO:0006886~intracellular protein transport	33	1.23088	0.000159572	62286892, 13431710, 66774020, 21541948, 127294, 81904647, 17380315, 81879179, 148887383, 56748778, 61211806, 13124084, 21541960, 17368866, 41688588, 81907645, 6225017, 1708161, 52000830, 13431281, 229598021, 2493363, 2829434, 13431285, 81892481, 13124607, 12230198, 18203570, 113334, 51704236, 93141319, 49065654, 85687567	794	276	13588	2.04616	0.314371	0.0248473	0.279356
GOTERM_BP_FAT	GO:0034613~cellular protein localization	34	1.26818	0.000316847	62286892, 13431710, 66774020, 127294, 21541948, 81904647, 17380315, 81879179, 148887383, 56748778, 61211806, 13124084, 21541960, 17368866, 41688588, 81907645, 6225017, 1708161, 52000830, 13431281, 229598021, 2493363, 2829434, 13431285, 81892481, 13124607, 12230198, 18203570, 37537790, 113334, 51704236, 93141319, 49065654, 85687567	794	299	13588	1.946	0.527379	0.0320601	0.553969
GOTERM_BP_FAT	GO:0070727~cellular macromolecule localization	34	1.26818	0.000359275	62286892, 13431710, 66774020, 127294, 21541948, 81904647, 17380315, 81879179, 148887383, 56748778, 61211806, 13124084, 21541960, 17368866, 41688588, 81907645, 6225017, 1708161, 52000830, 13431281, 229598021, 2493363, 2829434, 13431285, 81892481, 13124607, 12230198, 18203570, 37537790, 113334, 51704236, 93141319, 49065654, 85687567	794	301	13588	1.93307	0.572515	0.0347903	0.627929
SP_PIR_KEYWORDS	transport	127	4.73704	0.000914107	62286892, 30580371, 122065304, 6014947, 78103352, 12643287, 81896039, 17380315, 81883430, 9087203, 81889220, 13124084, 62287604, 20139160, 81880083, 12585193, 158563976, 78099815, 17366874, 81917905, 20139106, 77416563, 81912010, 50401677, 190360177, 47606204, 18203570, 48428635, 20139156, 21263432, 146345417, 49035535, 123797402, 148887383, 73919324, 81896010, 61211806, 48474741, 52000730, 46396…	1095	1571	17854	1.3181	0.305731	0.0139364	1.26702
Annotation Cluster 3	Enrichment Score: 6.583510148673262
Category	Term	Count	%	PValue	Genes	List Total	Pop Hits	Pop Total	Fold Enrichment	Bonferroni	Benjamini	FDR
GOTERM_CC_FAT	GO:0031974~membrane-enclosed lumen	119	4.43864	2.16891e-10	33301387, 59799151, 38258645, 73621844, 46396509, 59797866, 76363266, 20532163, 73919270, 13431755, 21362905, 26396585, 18202124, 81878475, 52783086, 81916121, 14285434, 81879892, 71153788, 548710, 50400637, 20139106, 49066038, 81862437, 13431549, 47117240, 6831679, 18203570, 18203388, 81906751, 81914660, 81917559, 146345417, 400733, 77416696, 52783211, 81879228, 123779802, 62901048, 3913563, 739…	708	1174	12504	1.79017	9.67333e-08	9.67333e-08	3.0731e-07
GOTERM_CC_FAT	GO:0070013~intracellular organelle lumen	115	4.28944	4.40271e-10	33301387, 59799151, 38258645, 46396509, 73621844, 59797866, 76363266, 20532163, 73919270, 13431755, 21362905, 26396585, 18202124, 81878475, 52783086, 81916121, 14285434, 81879892, 71153788, 548710, 50400637, 20139106, 81862437, 13431549, 47117240, 6831679, 18203388, 81906751, 81914660, 81917559, 146345417, 400733, 77416696, 52783211, 81879228, 123779802, 62901048, 3913563, 73919324, 73921760, 126…	708	1133	12504	1.7926	1.96361e-07	9.81805e-08	6.23814e-07
GOTERM_CC_FAT	GO:0043233~organelle lumen	115	4.28944	5.10256e-10	33301387, 59799151, 38258645, 46396509, 73621844, 59797866, 76363266, 20532163, 73919270, 13431755, 21362905, 26396585, 18202124, 81878475, 52783086, 81916121, 14285434, 81879892, 71153788, 548710, 50400637, 20139106, 81862437, 13431549, 47117240, 6831679, 18203388, 81906751, 81914660, 81917559, 146345417, 400733, 77416696, 52783211, 81879228, 123779802, 62901048, 3913563, 73919324, 73921760, 126…	708	1136	12504	1.78787	2.27574e-07	7.5858e-08	7.22974e-07
GOTERM_CC_FAT	GO:0031981~nuclear lumen	85	3.17046	1.23361e-06	59799151, 33301387, 38258645, 2829844, 73621844, 34222656, 28380043, 59797866, 76363266, 73919270, 20532163, 76363529, 10720029, 21362905, 26396585, 81878475, 18202124, 52783086, 81916121, 81879892, 81911357, 71153788, 24636788, 190359872, 50400637, 20139106, 10720045, 18203404, 34582336, 81862437, 13431549, 47117240, 81885062, 46397863, 59798423, 6831679, 18203388, 32699548, 81914660, 68565655, …	708	883	12504	1.7001	0.000550037	0.000110032	0.00174787
GOTERM_CC_FAT	GO:0044451~nucleoplasm part	54	2.01417	1.40564e-05	59799151, 33301387, 38258645, 2829844, 34222656, 59797866, 76363266, 73919270, 10720029, 26396585, 18202124, 81916121, 190359872, 24636788, 50400637, 20139106, 10720045, 18203404, 81862437, 47117240, 81885062, 13431549, 46397863, 59798423, 6831679, 18203388, 32699548, 68565655, 81917559, 28201786, 400733, 77416696, 81879228, 123779802, 83305883, 3913563, 73919324, 73921760, 12643930, 56404800, 81…	708	513	12504	1.85905	0.00624959	0.000626724	0.0199145
GOTERM_CC_FAT	GO:0005654~nucleoplasm	56	2.08877	0.000243925	59799151, 33301387, 38258645, 2829844, 34222656, 59797866, 76363266, 73919270, 10720029, 26396585, 18202124, 81916121, 24636788, 190359872, 50400637, 20139106, 10720045, 18203404, 81862437, 47117240, 81885062, 13431549, 46397863, 59798423, 6831679, 18203388, 32699548, 68565655, 81917559, 28201786, 400733, 77416696, 81879228, 123779802, 83305883, 3913563, 73919324, 73921760, 12643930, 20137436, 56…	708	599	12504	1.65111	0.103094	0.00637979	0.34506
GOTERM_CC_FAT	GO:0016604~nuclear body	20	0.74599	0.000399368	33301387, 77416696, 34222656, 20139106, 81915016, 76363266, 73919270, 3913563, 55976616, 18203404, 73921760, 81862437, 12643930, 10720029, 56404800, 3915099, 38258211, 81917559, 24636788, 190359872	708	142	12504	2.48747	0.163186	0.00771588	0.564373
Annotation Cluster 4	Enrichment Score: 5.969588516059697
Category	Term	Count	%	PValue	Genes	List Total	Pop Hits	Pop Total	Fold Enrichment	Bonferroni	Benjamini	FDR
SP_PIR_KEYWORDS	DNA damage	34	1.26818	8.47114e-08	78100390, 229463019, 73619701, 17367197, 50401208, 73746802, 18202124, 1709984, 34222846, 3915099, 81906080, 73917808, 22654149, 13878583, 1171033, 67462007, 3913496, 81918252, 61217034, 21362877, 51338724, 51338725, 44888848, 81894566, 2506881, 37999670, 25091102, 62901438, 1709686, 48428077, 50401169, 17380486, 81914660, 81900929	1095	194	17854	2.85758	3.37993e-05	5.63329e-06	0.000118113
SP_PIR_KEYWORDS	dna repair	31	1.15628	2.10582e-07	78100390, 229463019, 73619701, 17367197, 73746802, 50401208, 18202124, 1709984, 3915099, 81906080, 73917808, 22654149, 13878583, 1171033, 67462007, 3913496, 21362877, 51338724, 51338725, 44888848, 81894566, 2506881, 37999670, 62901438, 1709686, 25091102, 48428077, 50401169, 17380486, 81914660, 81900929	1095	173	17854	2.92171	8.40187e-05	1.05027e-05	0.000293613
GOTERM_BP_FAT	GO:0006259~DNA metabolic process	52	1.93957	5.2812e-07	78100390, 81878206, 73619701, 20137695, 50400256, 76363529, 17367197, 50401208, 1709984, 18202124, 134048658, 56405380, 1171033, 1706505, 81901067, 67462007, 190359872, 21362877, 51338724, 51338725, 130897, 60390942, 81897711, 81894566, 50401169, 17380486, 81914660, 81900929, 229463019, 73746802, 73917808, 81906080, 3915099, 22654149, 1703022, 30913281, 13878583, 3913496, 47605587, 44888848, 2506…	794	421	13588	2.11376	0.00124823	0.000156113	0.000925773
GOTERM_BP_FAT	GO:0006974~response to DNA damage stimulus	39	1.45468	1.81043e-06	78100390, 229463019, 73619701, 17367197, 50401208, 73746802, 55735518, 1709984, 18202124, 34222846, 81906080, 73917808, 3915099, 1703022, 22654149, 13878583, 1171033, 1706505, 67462007, 3913496, 81918252, 61217034, 21362877, 51338724, 51338725, 44888848, 81894566, 2506881, 37999670, 25091102, 62901438, 1709686, 48428077, 50401169, 464969, 17380486, 81914660, 81900929, 71152945	794	287	13588	2.32551	0.00427252	0.000475628	0.00317357
GOTERM_BP_FAT	GO:0006281~DNA repair	33	1.23088	1.90192e-06	78100390, 229463019, 73619701, 17367197, 73746802, 50401208, 18202124, 1709984, 3915099, 81906080, 73917808, 22654149, 1703022, 13878583, 1171033, 1706505, 67462007, 3913496, 21362877, 51338724, 51338725, 44888848, 81894566, 2506881, 37999670, 25091102, 62901438, 1709686, 48428077, 50401169, 17380486, 81914660, 81900929	794	222	13588	2.54388	0.00448794	0.000449702	0.00333394
GOTERM_BP_FAT	GO:0033554~cellular response to stress	45	1.67848	4.69245e-05	78100390, 229463019, 73619701, 172045562, 17367197, 50401208, 73746802, 55735518, 1709984, 18202124, 34222846, 81906080, 73917808, 3915099, 25453060, 1703022, 22654149, 13878583, 1171033, 1706505, 67462007, 3913496, 20141515, 81918252, 61217034, 47117019, 21362877, 51316123, 51338724, 51338725, 44888848, 81894566, 2506881, 37999670, 25091102, 1709686, 62901438, 48428077, 50401169, 464969, 2498244…	794	404	13588	1.90619	0.105043	0.00850052	0.0822252
Annotation Cluster 5	Enrichment Score: 4.576124555615926
Category	Term	Count	%	PValue	Genes	List Total	Pop Hits	Pop Total	Fold Enrichment	Bonferroni	Benjamini	FDR
GOTERM_CC_FAT	GO:0005783~endoplasmic reticulum	79	2.94666	7.48057e-06	46397631, 2493276, 78103352, 81917939, 3183025, 17380315, 25008935, 81889220, 29336631, 17369836, 2498741, 81895983, 20139164, 90108453, 45477158, 78099098, 14285434, 548710, 117195, 62901412, 13878771, 51316123, 543921, 81879997, 123796367, 10719906, 190360177, 50403746, 48474876, 2498244, 81906751, 22256978, 81908500, 28201789, 81904651, 32171680, 47117601, 137047, 49035535, 2506252, 6685592, 1…	708	838	12504	1.66494	0.00333079	0.000476507	0.0105986
SP_PIR_KEYWORDS	endoplasmic reticulum	70	2.61097	2.24169e-05	46397631, 78103352, 81917939, 81889220, 25008935, 29336631, 17369836, 2498741, 81895983, 20139164, 90108453, 45477158, 78099098, 14285434, 548710, 62901412, 117195, 13878771, 51316123, 543921, 81879997, 123796367, 10719906, 190360177, 50403746, 81906751, 22256978, 81908500, 28201789, 81904651, 32171680, 47117601, 137047, 49035535, 2506252, 6685592, 129900, 62900608, 166979751, 81910965, 81913588,…	1095	678	17854	1.68341	0.00890455	0.0008128	0.0312513
GOTERM_CC_FAT	GO:0044432~endoplasmic reticulum part	29	1.08169	0.000111459	81910965, 81913588, 48474741, 29336631, 2498741, 38605693, 90108453, 45476979, 78099098, 14285434, 548710, 31077036, 37999666, 2494160, 81879008, 123796367, 81913867, 81878053, 29611880, 13878823, 38257724, 44888278, 51704236, 85687567, 2498244, 81906751, 76363478, 22256978, 32171680	708	231	12504	2.21718	0.0484982	0.00330876	0.15781
Annotation Cluster 6	Enrichment Score: 4.2678230564553825
Category	Term	Count	%	PValue	Genes	List Total	Pop Hits	Pop Total	Fold Enrichment	Bonferroni	Benjamini	FDR
GOTERM_BP_FAT	GO:0034470~ncRNA processing	32	1.19358	1.9558e-09	77416696, 73621844, 34925411, 81898593, 28380043, 3183025, 62901046, 50403798, 62901048, 20532163, 81905037, 84029593, 32171935, 21362905, 20137436, 81904889, 52783242, 52783086, 81911357, 81879892, 97052548, 60390201, 47117019, 34582336, 81873163, 73621396, 50428912, 57014080, 81900516, 46577373, 1709587, 52001246	794	158	13588	3.46599	4.62547e-06	9.25095e-07	3.42846e-06
GOTERM_BP_FAT	GO:0034660~ncRNA metabolic process	35	1.30548	2.00046e-08	47117020, 77416696, 73621844, 34925411, 81898593, 28380043, 3183025, 62901046, 62901048, 20532163, 81905037, 84029593, 32171935, 21362905, 81904889, 52783242, 52783086, 81911357, 81879892, 97052548, 60390201, 47117019, 47117033, 81897711, 34582336, 81873163, 73621396, 50428912, 57014080, 81900516, 229558709, 20178137, 46577373, 1709587, 52001246	794	202	13588	2.96518	4.73097e-05	7.88511e-06	3.50674e-05
GOTERM_BP_FAT	GO:0008033~tRNA processing	14	0.522193	0.000177155	81898593, 62901046, 3183025, 62901048, 81905037, 81873163, 84029593, 32171935, 50428912, 57014080, 81904889, 52783242, 47117019, 52001246	794	70	13588	3.42267	0.342301	0.025848	0.310092
SP_PIR_KEYWORDS	trna processing	13	0.484894	0.000384148	81898593, 62901046, 3183025, 62901048, 81905037, 81873163, 84029593, 32171935, 50428912, 57014080, 81904889, 52783242, 52001246	1095	63	17854	3.36453	0.142131	0.00763592	0.534287
GOTERM_BP_FAT	GO:0006399~tRNA metabolic process	17	0.634092	0.000845283	47117020, 47117033, 81898593, 3183025, 62901046, 62901048, 81905037, 81873163, 84029593, 32171935, 50428912, 57014080, 81904889, 52783242, 20178137, 47117019, 52001246	794	113	13588	2.57457	0.864657	0.0605852	1.47145
GOTERM_MF_FAT	GO:0004549~tRNA-specific ribonuclease activity	5	0.186498	0.0034941	50428912, 62901046, 62901048, 81873163, 52001246	753	12	13288	7.35281	0.954689	0.402917	5.29781
GOTERM_MF_FAT	GO:0004521~endoribonuclease activity	6	0.223797	0.169666	50428912, 51316123, 62901046, 62901048, 81873163, 52001246	753	52	13288	2.03616	1	0.878419	94.4502
Annotation Cluster 7	Enrichment Score: 4.100411599269603
Category	Term	Count	%	PValue	Genes	List Total	Pop Hits	Pop Total	Fold Enrichment	Bonferroni	Benjamini	FDR
GOTERM_BP_FAT	GO:0034470~ncRNA processing	32	1.19358	1.9558e-09	77416696, 73621844, 34925411, 81898593, 28380043, 3183025, 62901046, 50403798, 62901048, 20532163, 81905037, 84029593, 32171935, 21362905, 20137436, 81904889, 52783242, 52783086, 81911357, 81879892, 97052548, 60390201, 47117019, 34582336, 81873163, 73621396, 50428912, 57014080, 81900516, 46577373, 1709587, 52001246	794	158	13588	3.46599	4.62547e-06	9.25095e-07	3.42846e-06
GOTERM_BP_FAT	GO:0034660~ncRNA metabolic process	35	1.30548	2.00046e-08	47117020, 77416696, 73621844, 34925411, 81898593, 28380043, 3183025, 62901046, 62901048, 20532163, 81905037, 84029593, 32171935, 21362905, 81904889, 52783242, 52783086, 81911357, 81879892, 97052548, 60390201, 47117019, 47117033, 81897711, 34582336, 81873163, 73621396, 50428912, 57014080, 81900516, 229558709, 20178137, 46577373, 1709587, 52001246	794	202	13588	2.96518	4.73097e-05	7.88511e-06	3.50674e-05
GOTERM_BP_FAT	GO:0042254~ribosome biogenesis	18	0.671391	0.000256525	77416696, 146286145, 52783211, 34925411, 73621844, 28380043, 20532163, 62901048, 34582336, 21362905, 41688588, 52783086, 46577373, 51316521, 81879892, 81911357, 1709587, 60390201	794	112	13588	2.75036	0.454886	0.0298824	0.448728
GOTERM_BP_FAT	GO:0006364~rRNA processing	14	0.522193	0.000314872	77416696, 34925411, 73621844, 28380043, 20532163, 62901048, 34582336, 21362905, 52783086, 46577373, 81879892, 81911357, 1709587, 60390201	794	74	13588	3.23766	0.525166	0.0332874	0.550525
GOTERM_BP_FAT	GO:0016072~rRNA metabolic process	14	0.522193	0.000360932	77416696, 34925411, 73621844, 28380043, 20532163, 62901048, 34582336, 21362905, 52783086, 46577373, 81879892, 81911357, 1709587, 60390201	794	75	13588	3.19449	0.574188	0.0335738	0.630817
SP_PIR_KEYWORDS	rrna processing	12	0.447594	0.000803796	21362905, 77416696, 73621844, 34925411, 28380043, 52783086, 46577373, 20532163, 81911357, 34582336, 60390201, 1709587	1095	59	17854	3.31628	0.274463	0.0127517	1.11492
GOTERM_BP_FAT	GO:0022613~ribonucleoprotein complex biogenesis	18	0.671391	0.00257952	77416696, 146286145, 52783211, 34925411, 73621844, 28380043, 20532163, 62901048, 34582336, 21362905, 41688588, 52783086, 46577373, 51316521, 81879892, 81911357, 1709587, 60390201	794	137	13588	2.24847	0.997776	0.135358	4.42668
GOTERM_CC_FAT	GO:0005730~nucleolus	31	1.15628	0.00281718	77416696, 52783211, 73621844, 123779802, 34925411, 28380043, 76363266, 62901048, 20532163, 76363529, 21362905, 20139149, 81878475, 52783086, 51316521, 81911357, 81879892, 71153788, 60390201, 47605587, 73621449, 71153763, 81915016, 18203123, 62899888, 34582336, 81873163, 50428912, 46577373, 1709587, 52001246	708	310	12504	1.7661	0.715845	0.0334347	3.91843
SP_PIR_KEYWORDS	ribosome biogenesis	8	0.298396	0.0187349	52783211, 34925411, 52783086, 20532163, 51316521, 81911357, 34582336, 60390201	1095	45	17854	2.89867	0.999472	0.14833	23.1795
Annotation Cluster 8	Enrichment Score: 4.060898916809192
Category	Term	Count	%	PValue	Genes	List Total	Pop Hits	Pop Total	Fold Enrichment	Bonferroni	Benjamini	FDR
GOTERM_CC_FAT	GO:0012505~endomembrane system	57	2.12607	5.45244e-06	46397631, 6014947, 13431710, 59797866, 41017043, 81879179, 51316727, 9087203, 29427843, 13124084, 29336631, 90108453, 67462203, 78099098, 2829434, 20139106, 50401677, 126722, 123796367, 85681927, 2498244, 22256978, 32171680, 81894100, 148887383, 32469790, 81910965, 81913588, 48474741, 73921719, 17368866, 21541960, 41688588, 38605693, 25453060, 13431281, 45476979, 158563956, 13124660, 17865719, 31…	708	535	12504	1.88164	0.00242884	0.000405217	0.00772522
GOTERM_CC_FAT	GO:0044432~endoplasmic reticulum part	29	1.08169	0.000111459	81910965, 81913588, 48474741, 29336631, 2498741, 38605693, 90108453, 45476979, 78099098, 14285434, 548710, 31077036, 37999666, 2494160, 81879008, 123796367, 81913867, 81878053, 29611880, 13878823, 38257724, 44888278, 51704236, 85687567, 2498244, 81906751, 76363478, 22256978, 32171680	708	231	12504	2.21718	0.0484982	0.00330876	0.15781
GOTERM_CC_FAT	GO:0042175~nuclear envelope-endoplasmic reticulum network	22	0.820589	0.000264397	46397631, 31077036, 37999666, 81879008, 81913867, 123796367, 81910965, 81913588, 48474741, 29611880, 29336631, 38257724, 38605693, 44888278, 51704236, 85687567, 90108453, 2498244, 45476979, 78099098, 22256978, 32171680	708	160	12504	2.42839	0.111248	0.00653063	0.37397
GOTERM_CC_FAT	GO:0005789~endoplasmic reticulum membrane	21	0.78329	0.000355172	31077036, 37999666, 81879008, 81913867, 123796367, 81910965, 81913588, 48474741, 29611880, 29336631, 38257724, 38605693, 44888278, 51704236, 85687567, 90108453, 2498244, 45476979, 78099098, 22256978, 32171680	708	152	12504	2.44001	0.146522	0.00751614	0.502064
Annotation Cluster 9	Enrichment Score: 3.764031532374032
Category	Term	Count	%	PValue	Genes	List Total	Pop Hits	Pop Total	Fold Enrichment	Bonferroni	Benjamini	FDR
SP_PIR_KEYWORDS	transit peptide	57	2.12607	5.56929e-07	68053492, 46396509, 24212186, 13431755, 118542, 52783324, 67461048, 55735518, 162416262, 8928560, 78100388, 23821830, 90111995, 1706885, 81879244, 146345428, 68565932, 5921833, 81886008, 23396616, 49066038, 81904758, 166897986, 38258240, 146325018, 57014080, 48428058, 3122065, 91208274, 21263432, 81879716, 146345417, 81875970, 46395955, 81878695, 21431780, 62510940, 52000730, 205830867, 47117304,…	1095	457	17854	2.03367	0.00022219	2.22212e-05	0.000776522
UP_SEQ_FEATURE	transit peptide:Mitochondrion	55	2.05147	6.21247e-05	68053492, 46396509, 24212186, 13431755, 118542, 52783324, 67461048, 162416262, 8928560, 78100388, 23821830, 90111995, 1706885, 81879244, 146345428, 68565932, 5921833, 81886008, 23396616, 49066038, 81904758, 166897986, 38258240, 146325018, 57014080, 48428058, 3122065, 91208274, 21263432, 81879716, 146345417, 46395955, 81878695, 21431780, 62510940, 52000730, 205830867, 47117304, 42558900, 133284, 1…	1120	449	16021	1.75222	0.145344	0.145344	0.109677
GOTERM_CC_FAT	GO:0005739~mitochondrion	105	3.91645	0.000278191	2493276, 81896039, 46396509, 13431755, 160331886, 172045562, 52783324, 8928560, 1706885, 146345428, 68565932, 39931127, 49066038, 81878684, 166897986, 585216, 38258240, 18203570, 57014080, 3122065, 91208274, 21263432, 146345417, 81913858, 46395955, 126738, 81884292, 124028616, 160013230, 81896010, 81878695, 30172874, 21431780, 62510940, 52000730, 42558900, 150382601, 81912937, 52783421, 30316354,…	708	1322	12504	1.40273	0.1167	0.00650981	0.393445
SP_PIR_KEYWORDS	mitochondrion	72	2.68557	0.000731603	68053492, 81896039, 46396509, 24212186, 3183025, 13431755, 52783324, 118542, 67461048, 162416262, 8928560, 45477158, 78100388, 23821830, 1706885, 90111995, 81879244, 146345428, 68565932, 5921833, 1705695, 81886008, 23396616, 23396819, 49066038, 81904758, 81916755, 166897986, 38258240, 146325018, 12230198, 81877469, 18203570, 57014080, 48428058, 91208274, 3122065, 21263432, 81879716, 146345417, 46…	1095	790	17854	1.48603	0.253244	0.0120936	1.01526
GOTERM_CC_FAT	GO:0044429~mitochondrial part	42	1.56658	0.0214862	2493276, 68053492, 81896039, 46396509, 3183025, 13431755, 81896010, 2493662, 21431780, 62510940, 118542, 52000730, 162416262, 47117304, 8928560, 42558900, 45477158, 78100388, 123786271, 81879244, 146345428, 81912937, 52000836, 30316354, 20138697, 1705695, 57012693, 21542284, 49066038, 85701163, 166897986, 152031697, 146325018, 12230198, 18203570, 2492632, 49065654, 17380130, 81903595, 21263432, 6…	708	524	12504	1.41558	0.999938	0.16997	26.4903
Annotation Cluster 10	Enrichment Score: 3.539134136270794
Category	Term	Count	%	PValue	Genes	List Total	Pop Hits	Pop Total	Fold Enrichment	Bonferroni	Benjamini	FDR
GOTERM_BP_FAT	GO:0022402~cell cycle process	46	1.71578	1.11367e-05	81878710, 8134346, 85540706, 77416393, 50400256, 30172873, 78100043, 82592513, 81891447, 6093638, 37537784, 18202834, 134048658, 62286986, 46577118, 81906080, 81886139, 13878583, 1171033, 37537821, 81901067, 61217034, 190359872, 24636788, 90111979, 81917905, 51316123, 120945, 51702007, 1717793, 81897711, 10720183, 47117240, 37537789, 81881089, 109892841, 60392891, 46397828, 25091102, 1709686, 629…	794	393	13588	2.00309	0.0259946	0.00239154	0.0195205
SP_PIR_KEYWORDS	cell division	34	1.26818	4.22058e-05	81878710, 8134346, 85540706, 77416393, 50400256, 91208268, 30172873, 81891447, 82592513, 37537784, 31076858, 18202834, 62286986, 81880087, 46577118, 81906080, 147744591, 37537821, 3913496, 61217034, 28380034, 90111979, 81917905, 12643964, 56748600, 1717793, 37537789, 81881089, 60392891, 109892841, 25091102, 33301080, 50400506, 30172806	1095	256	17854	2.16551	0.0166995	0.00129458	0.0588314
GOTERM_BP_FAT	GO:0051301~cell division	35	1.30548	4.30254e-05	81878710, 8134346, 85540706, 77416393, 50400256, 91208268, 30172873, 81891447, 82592513, 31076858, 37537784, 18202834, 62286986, 81880087, 46577118, 81906080, 147744591, 37537821, 3913496, 61217034, 24636788, 28380034, 90111979, 81917905, 12643964, 56748600, 1717793, 37537789, 81881089, 60392891, 109892841, 25091102, 33301080, 50400506, 30172806	794	281	13588	2.13156	0.0967511	0.00844391	0.0753951
GOTERM_BP_FAT	GO:0007049~cell cycle	61	2.27527	4.81155e-05	81878710, 85540706, 20139259, 50400256, 91208268, 6093638, 31076858, 37537784, 62286986, 134048658, 81880087, 46577118, 81886139, 37537821, 1171033, 81901067, 24636788, 190359872, 61217034, 90111979, 28380034, 51316123, 81917905, 56748600, 81897711, 10720183, 37537789, 47117240, 46397828, 109892841, 33301080, 50400506, 62901503, 30172806, 51316519, 8134346, 77416393, 30172873, 78100043, 81891447,…	794	611	13588	1.70853	0.10756	0.00809534	0.0843114
SP_PIR_KEYWORDS	cell cycle	49	1.82768	0.000108582	81878710, 85540706, 20139259, 91208268, 50400256, 6093638, 31076858, 37537784, 62286986, 46577118, 81880087, 1171033, 37537821, 190359872, 61217034, 28380034, 90111979, 81917905, 56748600, 10720183, 37537789, 109892841, 33301080, 50400506, 30172806, 51316519, 8134346, 77416393, 30172873, 78100043, 82592513, 81891447, 73746802, 18202834, 34222846, 73917808, 81906080, 147744591, 13878583, 3913496, …	1095	447	17854	1.78735	0.0424015	0.00270426	0.15129
GOTERM_BP_FAT	GO:0022403~cell cycle phase	37	1.38008	0.000193167	81878710, 8134346, 77416393, 50400256, 30172873, 78100043, 81891447, 82592513, 37537784, 18202834, 62286986, 134048658, 46577118, 81906080, 81886139, 13878583, 37537821, 81901067, 61217034, 90111979, 51702007, 1717793, 81897711, 10720183, 37537789, 47117240, 81881089, 109892841, 46397828, 60392891, 25091102, 1709686, 62901438, 33301080, 229558709, 50400506, 30172806	794	328	13588	1.93047	0.366746	0.025063	0.338074
GOTERM_BP_FAT	GO:0000279~M phase	33	1.23088	0.000252634	81878710, 8134346, 77416393, 50400256, 30172873, 78100043, 81891447, 82592513, 37537784, 18202834, 62286986, 46577118, 81906080, 81886139, 13878583, 37537821, 81901067, 61217034, 51702007, 1717793, 81897711, 37537789, 81881089, 46397828, 60392891, 109892841, 25091102, 62901438, 1709686, 33301080, 229558709, 50400506, 30172806	794	283	13588	1.99555	0.449845	0.0309608	0.441935
GOTERM_BP_FAT	GO:0000087~M phase of mitotic cell cycle	25	0.932488	0.000397919	81878710, 8134346, 77416393, 50400256, 30172873, 78100043, 81891447, 82592513, 37537784, 18202834, 62286986, 46577118, 81906080, 37537821, 61217034, 1717793, 51702007, 81881089, 37537789, 60392891, 109892841, 25091102, 33301080, 50400506, 30172806	794	194	13588	2.20533	0.609866	0.035555	0.695249
GOTERM_BP_FAT	GO:0000278~mitotic cell cycle	29	1.08169	0.000475014	81878710, 8134346, 77416393, 50400256, 30172873, 78100043, 81891447, 82592513, 37537784, 18202834, 62286986, 134048658, 46577118, 81906080, 37537821, 61217034, 90111979, 51702007, 1717793, 10720183, 81881089, 37537789, 47117240, 60392891, 109892841, 25091102, 33301080, 50400506, 30172806	794	244	13588	2.03396	0.674917	0.0407635	0.829422
GOTERM_BP_FAT	GO:0048285~organelle fission	25	0.932488	0.000498875	81878710, 62901086, 8134346, 77416393, 50400256, 30172873, 81891447, 82592513, 37537784, 18202834, 62286986, 46577118, 81906080, 37537821, 61217034, 1717793, 51702007, 81881089, 37537789, 60392891, 109892841, 25091102, 33301080, 50400506, 30172806	794	197	13588	2.17174	0.692763	0.0412718	0.870915
SP_PIR_KEYWORDS	mitosis	24	0.895188	0.000610343	81878710, 8134346, 1717793, 77416393, 20139259, 50400256, 30172873, 81881089, 37537789, 81891447, 82592513, 37537784, 109892841, 60392891, 18202834, 25091102, 62286986, 46577118, 81906080, 33301080, 50400506, 37537821, 30172806, 61217034	1095	179	17854	2.18615	0.2162	0.0105355	0.847646
GOTERM_BP_FAT	GO:0000280~nuclear division	24	0.895188	0.000708137	81878710, 8134346, 1717793, 51702007, 77416393, 50400256, 30172873, 81881089, 37537789, 81891447, 82592513, 37537784, 109892841, 60392891, 18202834, 25091102, 62286986, 46577118, 81906080, 33301080, 50400506, 37537821, 30172806, 61217034	794	190	13588	2.16169	0.812755	0.0543139	1.2341
GOTERM_BP_FAT	GO:0007067~mitosis	24	0.895188	0.000708137	81878710, 8134346, 1717793, 51702007, 77416393, 50400256, 30172873, 81881089, 37537789, 81891447, 82592513, 37537784, 109892841, 60392891, 18202834, 25091102, 62286986, 46577118, 81906080, 33301080, 50400506, 37537821, 30172806, 61217034	794	190	13588	2.16169	0.812755	0.0543139	1.2341
KEGG_PATHWAY	mmu04110:Cell cycle	11	0.410295	0.190326	37537784, 18202834, 25091102, 46577118, 12643964, 8134346, 56748600, 1717793, 37537821, 50400256, 37537789	327	128	5738	1.50798	1	0.82479	92.2903
Annotation Cluster 11	Enrichment Score: 3.4689852763623663
Category	Term	Count	%	PValue	Genes	List Total	Pop Hits	Pop Total	Fold Enrichment	Bonferroni	Benjamini	FDR
KEGG_PATHWAY	mmu04142:Lysosome	20	0.74599	3.41075e-05	62286892, 81896075, 12643287, 259016289, 66774020, 121284, 21541948, 127294, 13124056, 20138875, 1703210, 21541960, 8134596, 2498244, 13431281, 90185245, 123791153, 2498163, 13431285, 730357	327	119	5738	2.94914	0.00561202	0.00187419	0.0413929
GOTERM_CC_FAT	GO:0005764~lysosome	23	0.857889	0.000448655	81896075, 259016289, 78103352, 121284, 77416512, 127294, 13124056, 146324958, 20138875, 1703210, 13124256, 47606204, 8134596, 23396925, 2498244, 81904358, 48429259, 67460414, 123791153, 81881952, 2498163, 730357, 25453319	708	178	12504	2.28204	0.181388	0.00797384	0.633819
GOTERM_CC_FAT	GO:0000323~lytic vacuole	23	0.857889	0.000485013	81896075, 259016289, 78103352, 121284, 77416512, 127294, 13124056, 146324958, 20138875, 1703210, 13124256, 47606204, 8134596, 23396925, 2498244, 81904358, 48429259, 67460414, 123791153, 81881952, 2498163, 730357, 25453319	708	179	12504	2.26929	0.194562	0.00828733	0.685019
SP_PIR_KEYWORDS	lysosome	21	0.78329	0.00049955	81896075, 121284, 77416512, 127294, 13124056, 146324958, 20138875, 1703210, 13124256, 47606204, 8134596, 23396925, 2498244, 81904358, 48429259, 67460414, 123791153, 81881952, 2498163, 730357, 25453319	1095	144	17854	2.37782	0.180754	0.00902135	0.694275
GOTERM_CC_FAT	GO:0005773~vacuole	24	0.895188	0.00121893	81896075, 259016289, 78103352, 121284, 77416512, 127294, 13124056, 146324958, 20138875, 1703210, 13124256, 47606204, 8134596, 23396925, 2498244, 81904358, 48429259, 67460414, 123791153, 81881952, 81895258, 2498163, 730357, 25453319	708	204	12504	2.07777	0.419563	0.0163489	1.71329
Annotation Cluster 12	Enrichment Score: 3.454149694980116
Category	Term	Count	%	PValue	Genes	List Total	Pop Hits	Pop Total	Fold Enrichment	Bonferroni	Benjamini	FDR
INTERPRO	IPR000357:HEAT	14	0.522193	2.33821e-06	78100390, 81873195, 81892146, 77416393, 146286039, 61214516, 81862437, 46577497, 41688588, 1708161, 81900516, 81876376, 162416318, 81895258	1035	48	17763	5.00568	0.00384596	0.00384596	0.00392915
UP_SEQ_FEATURE	repeat:HEAT 1	13	0.484894	8.41175e-05	81873195, 78100390, 81892146, 77416393, 61214516, 81862437, 13124084, 41688588, 1708161, 81900516, 81876376, 162416318, 81895258	1120	48	16021	3.87413	0.191567	0.100871	0.148476
UP_SEQ_FEATURE	repeat:HEAT 2	13	0.484894	8.41175e-05	81873195, 78100390, 81892146, 77416393, 61214516, 81862437, 13124084, 41688588, 1708161, 81900516, 81876376, 162416318, 81895258	1120	48	16021	3.87413	0.191567	0.100871	0.148476
UP_SEQ_FEATURE	repeat:HEAT 3	11	0.410295	0.00040432	78100390, 13124084, 41688588, 81900516, 1708161, 77416393, 81892146, 162416318, 61214516, 81895258, 81862437	1120	41	16021	3.83778	0.640243	0.225534	0.711764
UP_SEQ_FEATURE	repeat:HEAT 4	10	0.372995	0.000800005	78100390, 13124084, 41688588, 81900516, 1708161, 77416393, 81892146, 61214516, 81895258, 81862437	1120	37	16021	3.86607	0.867771	0.286236	1.4037
UP_SEQ_FEATURE	repeat:HEAT 5	8	0.298396	0.00390394	78100390, 13124084, 41688588, 81900516, 1708161, 77416393, 81895258, 81862437	1120	30	16021	3.81452	0.999949	0.709473	6.67589
UP_SEQ_FEATURE	repeat:HEAT 6	6	0.223797	0.031694	78100390, 13124084, 41688588, 81900516, 81895258, 81862437	1120	26	16021	3.30103	1	0.975298	43.3844
Annotation Cluster 13	Enrichment Score: 3.381586594144737
Category	Term	Count	%	PValue	Genes	List Total	Pop Hits	Pop Total	Fold Enrichment	Bonferroni	Benjamini	FDR
GOTERM_BP_FAT	GO:0006396~RNA processing	62	2.31257	1.55101e-10	34222656, 73621844, 28380043, 3183025, 18202027, 20532163, 81905037, 84029593, 51316456, 21362905, 91208261, 81904889, 52783086, 52783242, 55977170, 81879892, 81911357, 152031718, 51316123, 25090856, 34582336, 57014080, 18203388, 81914660, 81917559, 77416696, 34925411, 81898593, 50403798, 62901046, 34925312, 62901048, 73921760, 32171935, 20137436, 31077178, 13878583, 97052548, 60390201, 47117019,…	794	437	13588	2.42798	3.66814e-07	1.22271e-07	2.71887e-07
GOTERM_BP_FAT	GO:0016071~mRNA metabolic process	35	1.30548	0.000178133	33301387, 77416696, 34222656, 81902012, 34925312, 62901048, 18202027, 73921760, 91208261, 31077178, 13878583, 55977170, 152031718, 47605587, 50401558, 81900912, 71153763, 51316123, 25090856, 20140644, 44888326, 51702007, 116242999, 62899888, 61217666, 68684375, 24212090, 50428912, 160357825, 18203388, 38258211, 19924252, 81870173, 81914660, 158563798	794	302	13588	1.98334	0.343821	0.0244791	0.311802
GOTERM_BP_FAT	GO:0006397~mRNA processing	31	1.15628	0.00031425	77416696, 34222656, 34925312, 62901048, 18202027, 73921760, 91208261, 31077178, 13878583, 55977170, 152031718, 50401558, 81900912, 71153763, 51316123, 20140644, 25090856, 44888326, 51702007, 116242999, 62899888, 68684375, 24212090, 50428912, 160357825, 18203388, 38258211, 19924252, 81870173, 81914660, 158563798	794	262	13588	2.02486	0.524467	0.034777	0.549442
GOTERM_CC_FAT	GO:0005681~spliceosome	17	0.634092	0.00164797	71153763, 20140644, 44888326, 51702007, 34925312, 116242999, 62899888, 73921760, 27734465, 24212090, 91208261, 38258211, 19924252, 31077178, 81870173, 55977170, 152031718	708	124	12504	2.42127	0.520783	0.0207979	2.30982
SP_PIR_KEYWORDS	mrna processing	27	1.00709	0.0034294	77416696, 34222656, 34925312, 18202027, 73921760, 91208261, 31077178, 55977170, 152031718, 81900912, 71153763, 20140644, 25090856, 44888326, 51702007, 116242999, 62899888, 68684375, 24212090, 50428912, 160357825, 18203388, 38258211, 19924252, 81870173, 81914660, 158563798	1095	240	17854	1.83432	0.746067	0.0446614	4.67692
GOTERM_BP_FAT	GO:0008380~RNA splicing	22	0.820589	0.0069333	77416696, 81900912, 71153763, 34222656, 20140644, 44888326, 51702007, 34925312, 116242999, 62899888, 73921760, 24212090, 50428912, 91208261, 160357825, 38258211, 19924252, 31077178, 81870173, 55977170, 152031718, 158563798	794	201	13588	1.8731	1	0.26689	11.4818
SP_PIR_KEYWORDS	Spliceosome	15	0.559493	0.00785418	71153763, 20140644, 44888326, 34925312, 62899888, 116242999, 73921760, 24212090, 91208261, 38258211, 19924252, 31077178, 81870173, 55977170, 152031718	1095	111	17854	2.20338	0.956984	0.0794597	10.4115
KEGG_PATHWAY	mmu03040:Spliceosome	15	0.559493	0.0102141	77416696, 81900912, 34222656, 20140644, 47606347, 34925312, 116242999, 62899888, 24212090, 38258211, 19924252, 31077178, 81870173, 55977170, 158563798	327	124	5738	2.12267	0.816215	0.287374	11.7167
SP_PIR_KEYWORDS	mrna splicing	21	0.78329	0.0134796	77416696, 81900912, 71153763, 34222656, 20140644, 44888326, 51702007, 34925312, 116242999, 62899888, 73921760, 24212090, 91208261, 160357825, 38258211, 19924252, 31077178, 81870173, 55977170, 152031718, 158563798	1095	191	17854	1.7927	0.99555	0.118322	17.2399
Annotation Cluster 14	Enrichment Score: 2.8062504073870573
Category	Term	Count	%	PValue	Genes	List Total	Pop Hits	Pop Total	Fold Enrichment	Bonferroni	Benjamini	FDR
GOTERM_MF_FAT	GO:0004518~nuclease activity	22	0.820589	0.000157128	229463019, 37999725, 73619701, 51316123, 51338724, 28380043, 20137695, 62901046, 62901048, 81914299, 81873163, 37999670, 21362905, 50428912, 1709686, 18203388, 190485853, 46577373, 1706505, 81900929, 47605587, 52001246	753	154	13288	2.52096	0.129695	0.0452483	0.244075
SP_PIR_KEYWORDS	nuclease	15	0.559493	0.00368963	229463019, 37999725, 51338724, 28380043, 20137695, 81914299, 37999670, 21362905, 1709686, 50428912, 18203388, 190485853, 46577373, 1706505, 47605587	1095	102	17854	2.3978	0.771195	0.0450441	5.02339
GOTERM_MF_FAT	GO:0004527~exonuclease activity	9	0.335696	0.00657678	37999670, 21362905, 73619701, 37999725, 28380043, 46577373, 1706505, 81900929, 81914299	753	50	13288	3.17641	0.997071	0.340747	9.7526
Annotation Cluster 15	Enrichment Score: 2.7898907262834793
Category	Term	Count	%	PValue	Genes	List Total	Pop Hits	Pop Total	Fold Enrichment	Bonferroni	Benjamini	FDR
INTERPRO	IPR011990:Tetratricopeptide-like helical	25	0.932488	5.95476e-06	41018461, 17380315, 81913588, 37537784, 2498741, 6225017, 81873754, 78099174, 81913085, 42559828, 67462007, 71153789, 90101757, 13878771, 57012950, 81873906, 81912800, 23396888, 146325019, 24212090, 46396512, 215274125, 33112466, 39932528, 81914408	1035	150	17763	2.86039	0.00976549	0.00489472	0.0100062
SMART	SM00028:TPR	19	0.708691	6.10816e-06	57012950, 81912800, 81913588, 23396888, 37537784, 146325019, 2498741, 81873754, 215274125, 33112466, 6225017, 37537790, 39932528, 78099174, 81913085, 42559828, 67462007, 81914408, 71153789	442	112	9131	3.50455	0.00169054	0.00169054	0.0080627
INTERPRO	IPR013026:Tetratricopeptide region	21	0.78329	8.58371e-06	41018461, 57012950, 81873906, 81912800, 81913588, 23396888, 37537784, 24212090, 146325019, 2498741, 215274125, 33112466, 6225017, 37537790, 78099174, 39932528, 81913085, 42559828, 67462007, 81914408, 71153789	1035	114	17763	3.16148	0.0140464	0.00470424	0.0144235
SP_PIR_KEYWORDS	tpr repeat	23	0.857889	4.6858e-05	41018461, 68053302, 57012950, 81873906, 81912800, 23396888, 81913588, 37537784, 60390099, 146325019, 46396512, 2498741, 215274125, 33112466, 6225017, 37537790, 78099174, 39932528, 81913085, 42559828, 67462007, 81914408, 71153789	1095	141	17854	2.65968	0.0185231	0.00133459	0.0653142
INTERPRO	IPR019734:Tetratricopeptide repeat	19	0.708691	7.94705e-05	57012950, 81912800, 81913588, 23396888, 37537784, 146325019, 2498741, 81873754, 215274125, 33112466, 6225017, 37537790, 39932528, 78099174, 81913085, 42559828, 67462007, 81914408, 71153789	1035	112	17763	2.91146	0.122758	0.0322129	0.133462
UP_SEQ_FEATURE	repeat:TPR 1	21	0.78329	0.000678889	41018461, 68053302, 57012950, 81873906, 81912800, 81913588, 23396888, 37537784, 146325019, 46396512, 215274125, 33112466, 6225017, 37537790, 78099174, 39932528, 81913085, 42559828, 67462007, 81914408, 71153789	1120	130	16021	2.31072	0.820362	0.290619	1.19239
UP_SEQ_FEATURE	repeat:TPR 2	21	0.78329	0.000678889	41018461, 68053302, 57012950, 81873906, 81912800, 81913588, 23396888, 37537784, 146325019, 46396512, 215274125, 33112466, 6225017, 37537790, 78099174, 39932528, 81913085, 42559828, 67462007, 81914408, 71153789	1120	130	16021	2.31072	0.820362	0.290619	1.19239
INTERPRO	IPR001440:Tetratricopeptide TPR-1	14	0.522193	0.00336034	81912800, 37537784, 146325019, 33112466, 215274125, 81873754, 37537790, 39932528, 78099174, 81913085, 42559828, 81914408, 67462007, 71153789	1035	95	17763	2.52918	0.996102	0.500125	5.49938
UP_SEQ_FEATURE	repeat:TPR 3	17	0.634092	0.00792051	57012950, 81912800, 81913588, 23396888, 37537784, 146325019, 46396512, 215274125, 33112466, 37537790, 39932528, 78099174, 81913085, 42559828, 67462007, 81914408, 71153789	1120	118	16021	2.06081	1	0.812735	13.1042
UP_SEQ_FEATURE	repeat:TPR 5	11	0.410295	0.00916464	37537784, 146325019, 46396512, 215274125, 33112466, 37537790, 57012950, 81913085, 81912800, 81913588, 71153789	1120	61	16021	2.57949	1	0.833104	15.009
UP_SEQ_FEATURE	repeat:TPR 4	13	0.484894	0.0112353	57012950, 81912800, 81913588, 37537784, 146325019, 46396512, 33112466, 215274125, 37537790, 81913085, 42559828, 67462007, 71153789	1120	82	16021	2.26778	1	0.832241	18.0923
UP_SEQ_FEATURE	repeat:TPR 6	9	0.335696	0.0360878	37537784, 146325019, 46396512, 215274125, 33112466, 37537790, 57012950, 81913085, 71153789	1120	55	16021	2.34073	1	0.979174	47.7546
UP_SEQ_FEATURE	repeat:TPR 8	7	0.261097	0.0463929	37537784, 146325019, 33112466, 37537790, 57012950, 81913085, 71153789	1120	38	16021	2.63503	1	0.990135	56.7889
UP_SEQ_FEATURE	repeat:TPR 7	8	0.298396	0.0524392	37537784, 146325019, 46396512, 33112466, 37537790, 57012950, 81913085, 71153789	1120	49	16021	2.33542	1	0.992274	61.3809
UP_SEQ_FEATURE	repeat:TPR 9	5	0.186498	0.0632043	37537784, 146325019, 37537790, 57012950, 71153789	1120	22	16021	3.25101	1	0.99592	68.4388
UP_SEQ_FEATURE	repeat:TPR 10	3	0.111899	0.282267	146325019, 37537790, 71153789	1120	15	16021	2.86089	1	0.999998	99.7144
Annotation Cluster 16	Enrichment Score: 2.7172527046901367
Category	Term	Count	%	PValue	Genes	List Total	Pop Hits	Pop Total	Fold Enrichment	Bonferroni	Benjamini	FDR
GOTERM_BP_FAT	GO:0048193~Golgi vesicle transport	11	0.410295	0.000731341	48474741, 62901412, 78103352, 49035535, 81903633, 1708161, 52000830, 85687567, 61221088, 50401677, 32469790	794	52	13588	3.62013	0.822761	0.0542856	1.2743
GOTERM_BP_FAT	GO:0006888~ER to Golgi vesicle-mediated transport	8	0.298396	0.00113047	48474741, 62901412, 78103352, 49035535, 81903633, 1708161, 85687567, 50401677	794	29	13588	4.72092	0.931098	0.0735827	1.96326
SP_PIR_KEYWORDS	er-golgi transport	12	0.447594	0.00852833	48474741, 13124084, 62901412, 78103352, 49035535, 81903633, 45477333, 93141319, 85687567, 81880083, 17380315, 71152945	1095	79	17854	2.47671	0.967202	0.0838961	11.2565
Annotation Cluster 17	Enrichment Score: 2.5891713150213644
Category	Term	Count	%	PValue	Genes	List Total	Pop Hits	Pop Total	Fold Enrichment	Bonferroni	Benjamini	FDR
KEGG_PATHWAY	mmu04120:Ubiquitin mediated proteolysis	20	0.74599	0.000216551	88909661, 55976588, 29337237, 1717793, 2497237, 44888848, 55976616, 37537789, 81904387, 122066571, 37537784, 46577471, 54036247, 18202834, 81899232, 88911266, 37537821, 78099174, 52000879, 21363060	327	136	5738	2.5805	0.0351039	0.00889392	0.26254
GOTERM_BP_FAT	GO:0043632~modification-dependent macromolecule catabolic process	48	1.79038	0.00114655	46397631, 18203118, 88909661, 55976588, 62286632, 17380334, 62286939, 45476915, 61211806, 37537784, 71153543, 18202834, 38257758, 1709984, 81899232, 81906080, 88911266, 81875867, 78099174, 37537821, 52000879, 21363060, 109892197, 55583935, 3024764, 21362877, 71153488, 1717793, 44888848, 67460569, 81894566, 55976616, 10719906, 37537789, 125951933, 81904387, 122066571, 60390099, 54036247, 46577471,…	794	508	13588	1.61701	0.933672	0.0725951	1.99092
GOTERM_BP_FAT	GO:0019941~modification-dependent protein catabolic process	48	1.79038	0.00114655	46397631, 18203118, 88909661, 55976588, 62286632, 17380334, 62286939, 45476915, 61211806, 37537784, 71153543, 18202834, 38257758, 1709984, 81899232, 81906080, 88911266, 81875867, 78099174, 37537821, 52000879, 21363060, 109892197, 55583935, 3024764, 21362877, 71153488, 1717793, 44888848, 67460569, 81894566, 55976616, 10719906, 37537789, 125951933, 81904387, 122066571, 60390099, 54036247, 46577471,…	794	508	13588	1.61701	0.933672	0.0725951	1.99092
GOTERM_BP_FAT	GO:0051603~proteolysis involved in cellular protein catabolic process	49	1.82768	0.00185975	46397631, 18203118, 88909661, 62286632, 45476915, 37537784, 71153543, 1709984, 38257758, 81875867, 78099174, 37537821, 21363060, 109892197, 3024764, 21362877, 81894566, 10719906, 37537789, 60390099, 122066571, 81912783, 81894374, 13124215, 55976588, 17380334, 62286939, 61211806, 18202834, 81899232, 81906080, 88911266, 52000879, 55583935, 71153488, 1717793, 67460569, 44888848, 55976616, 81904387, …	794	534	13588	1.57033	0.987752	0.109394	3.21045
GOTERM_BP_FAT	GO:0044257~cellular protein catabolic process	49	1.82768	0.00207792	46397631, 18203118, 88909661, 62286632, 45476915, 37537784, 71153543, 1709984, 38257758, 81875867, 78099174, 37537821, 21363060, 109892197, 3024764, 21362877, 81894566, 10719906, 37537789, 60390099, 122066571, 81912783, 81894374, 13124215, 55976588, 17380334, 62286939, 61211806, 18202834, 81899232, 81906080, 88911266, 52000879, 55583935, 71153488, 1717793, 67460569, 44888848, 55976616, 81904387, …	794	537	13588	1.56155	0.992696	0.118507	3.58064
GOTERM_BP_FAT	GO:0009057~macromolecule catabolic process	57	2.12607	0.00242409	46397631, 18203118, 78103352, 88909661, 81902012, 20137695, 62286632, 45476915, 37537784, 71153543, 1709984, 38257758, 81875867, 37537821, 78099174, 67460414, 21363060, 109892197, 3024764, 21362877, 81894566, 37537789, 10719906, 122066571, 60390099, 81912783, 81894374, 2498244, 13124215, 55976588, 37999744, 17380334, 62286939, 61211806, 18202834, 81899232, 81906080, 88911266, 13878583, 52000879, …	794	654	13588	1.49153	0.996785	0.133678	4.16528
GOTERM_BP_FAT	GO:0030163~protein catabolic process	50	1.86498	0.0025545	46397631, 18203118, 78103352, 88909661, 62286632, 45476915, 37537784, 71153543, 1709984, 38257758, 81875867, 78099174, 37537821, 21363060, 109892197, 3024764, 21362877, 81894566, 10719906, 37537789, 122066571, 60390099, 81912783, 81894374, 13124215, 55976588, 17380334, 62286939, 61211806, 18202834, 81899232, 81906080, 88911266, 52000879, 55583935, 71153488, 1717793, 67460569, 44888848, 55976616, …	794	556	13588	1.53897	0.99764	0.137171	4.38464
SP_PIR_KEYWORDS	ligase	31	1.15628	0.00351303	47117020, 18203118, 88909661, 81899232, 81906080, 88911266, 45477158, 78099174, 52000879, 1706885, 3913496, 109892197, 47117019, 20138697, 47117033, 55583935, 21362877, 29337237, 44888848, 81894566, 50403785, 55976616, 81904387, 125951933, 122066571, 54036247, 46577471, 37999674, 81912783, 20178137, 50400622	1095	290	17854	1.74295	0.754429	0.0442852	4.7884
GOTERM_BP_FAT	GO:0044265~cellular macromolecule catabolic process	53	1.97687	0.00365417	46397631, 18203118, 88909661, 81902012, 20137695, 62286632, 45476915, 37537784, 71153543, 1709984, 38257758, 81875867, 78099174, 37537821, 21363060, 109892197, 3024764, 21362877, 81894566, 37537789, 10719906, 122066571, 60390099, 81912783, 81894374, 13124215, 55976588, 17380334, 62286939, 61211806, 18202834, 81899232, 81906080, 88911266, 13878583, 52000879, 47605587, 55583935, 71153488, 1717793, …	794	609	13588	1.48934	0.999826	0.16824	6.21579
SP_PIR_KEYWORDS	ubl conjugation pathway	45	1.67848	0.00577027	18203118, 47606143, 88909661, 55976588, 62286632, 17380334, 62286939, 45476915, 61211806, 37537784, 71153543, 18202834, 38257758, 81899232, 81906080, 88911266, 81875867, 78099174, 37537821, 52000879, 21363060, 81911357, 109892197, 3024764, 55583935, 21362877, 25091739, 29337237, 1717793, 44888848, 81894566, 55976616, 10719906, 37537789, 125951933, 81904387, 122066571, 60390099, 54036247, 46577471…	1095	484	17854	1.51596	0.90064	0.0656573	7.75184
GOTERM_BP_FAT	GO:0006508~proteolysis	73	2.72286	0.0654886	12643799, 46397631, 18203118, 33112238, 18203411, 88909661, 62286632, 45476915, 37537784, 71153543, 17369836, 1709984, 38257758, 81875867, 6093537, 37537821, 78099174, 21363060, 109892197, 117316, 3024764, 21362877, 81894566, 37537789, 10719906, 13633250, 122066571, 60390099, 81912783, 81894374, 2499918, 14194446, 13124215, 81913858, 55976588, 76364090, 17380334, 62286939, 20140020, 124028616, 16…	794	1034	13588	1.2082	1	0.811488	69.4959
Annotation Cluster 18	Enrichment Score: 2.5289381448509687
Category	Term	Count	%	PValue	Genes	List Total	Pop Hits	Pop Total	Fold Enrichment	Bonferroni	Benjamini	FDR
GOTERM_CC_FAT	GO:0005815~microtubule organizing center	28	1.04439	7.83121e-06	21362572, 1729865, 81878710, 22095727, 160017886, 85540706, 77416393, 81875621, 78100043, 82592513, 56748778, 31076858, 81891760, 81886139, 71658799, 172046768, 56748600, 81869623, 81881089, 46397828, 33112466, 37537790, 33301080, 33112296, 81914370, 62901503, 50400506, 27923814	708	189	12504	2.61645	0.00348664	0.000436496	0.0110954
GOTERM_CC_FAT	GO:0043228~non-membrane-bounded organelle	147	5.48303	6.2313e-05	1729865, 73621844, 85540706, 160017886, 76363266, 20532163, 50400256, 81875621, 56748778, 52783324, 68565935, 21362905, 50401208, 62286986, 81878475, 20139163, 81880087, 52783086, 3122833, 81915001, 81879892, 71153788, 158563976, 22001904, 2497446, 81917905, 730549, 2493261, 56748600, 166991454, 81894566, 148877247, 18203390, 81900869, 46397828, 14547906, 33112466, 37537790, 136478, 33301080, 136…	708	1919	12504	1.35288	0.0274098	0.0021356	0.0882543
GOTERM_CC_FAT	GO:0043232~intracellular non-membrane-bounded organelle	147	5.48303	6.2313e-05	1729865, 73621844, 85540706, 160017886, 76363266, 20532163, 50400256, 81875621, 56748778, 52783324, 68565935, 21362905, 50401208, 62286986, 81878475, 20139163, 81880087, 52783086, 3122833, 81915001, 81879892, 71153788, 158563976, 22001904, 2497446, 81917905, 730549, 2493261, 56748600, 166991454, 81894566, 148877247, 18203390, 81900869, 46397828, 14547906, 33112466, 37537790, 136478, 33301080, 136…	708	1919	12504	1.35288	0.0274098	0.0021356	0.0882543
GOTERM_CC_FAT	GO:0005813~centrosome	23	0.857889	9.5624e-05	21362572, 1729865, 81878710, 22095727, 85540706, 56748600, 77416393, 81869623, 81881089, 78100043, 82592513, 56748778, 31076858, 46397828, 81891760, 33112466, 37537790, 33301080, 81886139, 62901503, 50400506, 27923814, 172046768	708	160	12504	2.53877	0.0417536	0.00304182	0.135403
GOTERM_CC_FAT	GO:0015630~microtubule cytoskeleton	44	1.64118	0.000503265	21362572, 1729865, 81878710, 22095727, 85540706, 160017886, 77416393, 6647516, 50400256, 81875621, 78100043, 56748778, 61211806, 82592513, 31076858, 20139149, 62286986, 81891760, 81880087, 41688584, 81886139, 71658799, 172046768, 81898160, 81917905, 56748600, 166991454, 21542029, 81869623, 81881089, 81900869, 109892841, 46397828, 33112466, 215274125, 13878823, 33301080, 48428077, 37537790, 331122…	708	450	12504	1.72685	0.201095	0.00771193	0.710712
SP_PIR_KEYWORDS	cytoskeleton	56	2.08877	0.000954403	81878710, 22095727, 85540706, 160017886, 119370494, 81875621, 56748778, 31076858, 62286986, 20139163, 61217633, 81880087, 81886139, 81907771, 172046768, 71658799, 81917905, 2493261, 56748600, 10719868, 27923734, 81900869, 109892841, 14547906, 33112466, 37537790, 33301080, 13632128, 81914370, 50400506, 62901503, 135290, 21362572, 62899893, 88984467, 77416393, 78100043, 81894114, 82592513, 20139149…	1095	583	17854	1.56618	0.316814	0.0140116	1.32253
GOTERM_BP_FAT	GO:0000226~microtubule cytoskeleton organization	15	0.559493	0.00513301	21362572, 81878710, 22095727, 85540706, 81881089, 82592513, 46397828, 37537790, 33301080, 41688584, 81886139, 50400506, 62901503, 13878583, 172046768	794	111	13588	2.31261	0.999995	0.21994	8.62623
GOTERM_BP_FAT	GO:0007010~cytoskeleton organization	28	1.04439	0.0415953	21362572, 81878710, 81892765, 22095727, 85540706, 147742931, 17366052, 82592513, 41688584, 57013084, 32469710, 81886139, 13878583, 73919358, 158518623, 148886616, 78099815, 172046768, 81917905, 81881089, 46397828, 14547906, 37537790, 33301080, 62901503, 50400506, 42560525, 135290	794	326	13588	1.46986	1	0.719692	52.5147
GOTERM_CC_FAT	GO:0005874~microtubule	21	0.78329	0.0531084	21362572, 81898160, 81878710, 22095727, 166991454, 77416393, 6647516, 21542029, 81881089, 81900869, 56748778, 62286986, 81880087, 13878823, 215274125, 48428077, 33301080, 41688584, 33112296, 50400506, 172046768	708	240	12504	1.54534	1	0.329004	53.8468
GOTERM_BP_FAT	GO:0007017~microtubule-based process	19	0.708691	0.0681769	21362572, 81878710, 22095727, 81904647, 85540706, 21542029, 81881089, 82592513, 46397828, 215274125, 1708161, 37537790, 33301080, 41688584, 81886139, 62901503, 50400506, 13878583, 172046768	794	211	13588	1.54101	1	0.821225	70.9981
GOTERM_CC_FAT	GO:0044430~cytoskeletal part	54	2.01417	0.080733	1729865, 13431710, 81878710, 22095727, 160017886, 85540706, 50400256, 81875621, 56748778, 31076858, 62286986, 81880087, 81886139, 48429259, 172046768, 71658799, 158563976, 81917905, 166991454, 56748600, 21542029, 81885062, 81900869, 109892841, 46397828, 33112466, 215274125, 37537790, 33301080, 50400506, 62901503, 81914370, 21362572, 62899893, 77416393, 6647516, 78100043, 82592513, 61211806, 20139…	708	774	12504	1.23216	1	0.402079	69.6604
GOTERM_CC_FAT	GO:0005856~cytoskeleton	74	2.76016	0.114421	1729865, 13431710, 81878710, 22095727, 85540706, 160017886, 50400256, 119370494, 81875621, 56748778, 31076858, 62286986, 81880087, 20139163, 61217633, 81886139, 48429259, 158563976, 172046768, 71658799, 81917905, 166991454, 2493261, 56748600, 160418966, 21542029, 10719868, 27923734, 81885062, 81900869, 109892841, 46397828, 14547906, 33112466, 215274125, 33301080, 37537790, 13632128, 81914370, 629…	708	1122	12504	1.16481	1	0.492084	82.124
SP_PIR_KEYWORDS	microtubule	19	0.708691	0.133336	21362572, 81898160, 81878710, 22095727, 166991454, 77416393, 6647516, 21542029, 81881089, 81900869, 56748778, 62286986, 81880087, 215274125, 33301080, 41688584, 33112296, 50400506, 172046768	1095	221	17854	1.40179	1	0.552556	86.4027
Annotation Cluster 19	Enrichment Score: 2.257159522883661
Category	Term	Count	%	PValue	Genes	List Total	Pop Hits	Pop Total	Fold Enrichment	Bonferroni	Benjamini	FDR
GOTERM_CC_FAT	GO:0030131~clathrin adaptor complex	8	0.298396	0.00035165	62286892, 73921719, 21541960, 66774020, 21541948, 113334, 13431281, 13431285	708	25	12504	5.65153	0.145179	0.00781249	0.497096
GOTERM_CC_FAT	GO:0030119~AP-type membrane coat adaptor complex	8	0.298396	0.00035165	62286892, 73921719, 21541960, 66774020, 21541948, 113334, 13431281, 13431285	708	25	12504	5.65153	0.145179	0.00781249	0.497096
GOTERM_CC_FAT	GO:0030118~clathrin coat	9	0.335696	0.000490303	62286892, 73921719, 21541960, 66774020, 21541948, 113334, 41017043, 13431281, 13431285	708	34	12504	4.67498	0.19646	0.00806834	0.692466
GOTERM_CC_FAT	GO:0048475~coated membrane	11	0.410295	0.00138454	62286892, 73921719, 13124084, 21541960, 66774020, 21541948, 113334, 85687567, 41017043, 13431281, 13431285	708	58	12504	3.3495	0.460943	0.0180104	1.94395
GOTERM_CC_FAT	GO:0030117~membrane coat	11	0.410295	0.00138454	62286892, 73921719, 13124084, 21541960, 66774020, 21541948, 113334, 85687567, 41017043, 13431281, 13431285	708	58	12504	3.3495	0.460943	0.0180104	1.94395
INTERPRO	IPR002553:Clathrin/coatomer adaptor, adaptin-like, N-terminal	4	0.149198	0.0442198	13124084, 21541948, 113334, 13431285	1035	14	17763	4.90352	1	0.949277	53.2342
SMART	SM00809:Alpha_adaptinC2	3	0.111899	0.0668939	62286892, 21541948, 113334	442	9	9131	6.88612	1	0.745865	59.9061
INTERPRO	IPR008152:Clathrin adaptor, alpha/beta/gamma-adaptin, appendage, Ig-like subdomain	3	0.111899	0.0928263	62286892, 21541948, 113334	1035	9	17763	5.72077	1	0.983701	80.5459
INTERPRO	IPR000804:Clathrin adaptor, sigma subunit/coatomer, zeta subunit	3	0.111899	0.151912	21541960, 66774020, 13431281	1035	12	17763	4.29058	1	0.99608	93.7268
Annotation Cluster 20	Enrichment Score: 2.254863226537699
Category	Term	Count	%	PValue	Genes	List Total	Pop Hits	Pop Total	Fold Enrichment	Bonferroni	Benjamini	FDR
SP_PIR_KEYWORDS	Flavoprotein	19	0.708691	4.9506e-05	81886008, 81878206, 218511916, 81898593, 81901061, 20138190, 52000730, 81878130, 2492632, 42558900, 90108453, 91208274, 71162392, 81879716, 52000836, 146345428, 67460399, 81875970, 146345417	1095	103	17854	3.00772	0.0195596	0.00131602	0.069004
SP_PIR_KEYWORDS	FAD	18	0.671391	0.000330898	81886008, 81878206, 218511916, 81898593, 81901061, 20138190, 52000730, 81878130, 2492632, 42558900, 90108453, 91208274, 71162392, 81879716, 52000836, 146345428, 81875970, 146345417	1095	109	17854	2.69257	0.123703	0.00692592	0.460384
GOTERM_MF_FAT	GO:0048037~cofactor binding	24	0.895188	0.00462417	81886008, 81878206, 6685592, 126738, 81898593, 81901061, 1172801, 13431755, 152031697, 21431780, 146325018, 20138190, 2492632, 20455016, 81895983, 42558900, 91208274, 81873732, 71162392, 20140196, 38258411, 156633547, 81875970, 146345417	753	226	13288	1.87399	0.983382	0.400798	6.95424
GOTERM_MF_FAT	GO:0050660~FAD binding	11	0.410295	0.00638951	20138190, 81886008, 81878206, 2492632, 81898593, 81901061, 42558900, 91208274, 71162392, 146345417, 81875970	753	71	13288	2.734	0.99654	0.376374	9.48767
GOTERM_MF_FAT	GO:0050662~coenzyme binding	18	0.671391	0.00913398	81886008, 81878206, 126738, 81898593, 81901061, 1172801, 152031697, 21431780, 146325018, 20138190, 2492632, 20455016, 42558900, 91208274, 71162392, 38258411, 146345417, 81875970	753	160	13288	1.98526	0.9997	0.397683	13.2984
GOTERM_MF_FAT	GO:0009055~electron carrier activity	16	0.596792	0.171393	117195, 81878206, 46395955, 21542284, 81901061, 123784619, 152031697, 20138190, 52000730, 81878130, 2492632, 8928560, 90108453, 71162392, 81896477, 146345417	753	202	13288	1.39776	1	0.878009	94.6271
UP_SEQ_FEATURE	nucleotide phosphate-binding region:FAD	7	0.261097	0.216995	52000730, 81878206, 2492632, 81901061, 42558900, 146345428, 146345417	1120	58	16021	1.7264	1	0.999987	98.671
Annotation Cluster 21	Enrichment Score: 2.130040123993552
Category	Term	Count	%	PValue	Genes	List Total	Pop Hits	Pop Total	Fold Enrichment	Bonferroni	Benjamini	FDR
GOTERM_MF_FAT	GO:0016410~N-acyltransferase activity	14	0.522193	8.14764e-05	137047, 48428641, 57012950, 81902011, 59797866, 23813733, 6225771, 13431549, 68565935, 146325019, 59798423, 81878475, 78100388, 123791153	753	67	13288	3.68738	0.0694952	0.0694952	0.126631
GOTERM_MF_FAT	GO:0008080~N-acetyltransferase activity	12	0.447594	0.000105222	68565935, 146325019, 59798423, 81878475, 48428641, 81902011, 57012950, 59797866, 78100388, 23813733, 123791153, 13431549	753	51	13288	4.15218	0.0888261	0.0454457	0.16351
GOTERM_MF_FAT	GO:0016407~acetyltransferase activity	13	0.484894	0.000182833	48428641, 57012950, 81902011, 59797866, 23813733, 13431549, 146325018, 68565935, 146325019, 59798423, 81878475, 78100388, 123791153	753	63	13288	3.64139	0.149252	0.0396042	0.283951
GOTERM_MF_FAT	GO:0004402~histone acetyltransferase activity	5	0.186498	0.0238605	68565935, 59798423, 48428641, 59797866, 13431549	753	20	13288	4.41169	1	0.456624	31.3096
GOTERM_MF_FAT	GO:0004468~lysine N-acetyltransferase activity	5	0.186498	0.0238605	68565935, 59798423, 48428641, 59797866, 13431549	753	20	13288	4.41169	1	0.456624	31.3096
SP_PIR_KEYWORDS	Acyltransferase	16	0.596792	0.0532276	81905062, 6685592, 48428641, 81902011, 23813733, 81913867, 6225771, 146325018, 68565935, 81878475, 81895983, 78100388, 23821830, 123791153, 78099098, 32469594	1095	155	17854	1.6831	1	0.304922	53.3563
INTERPRO	IPR000182:GCN5-related N-acetyltransferase	5	0.186498	0.0853293	81878475, 81902011, 78100388, 23813733, 13431549	1035	29	17763	2.95902	1	0.979102	77.6603
UP_SEQ_FEATURE	domain:N-acetyltransferase	5	0.186498	0.115696	81878475, 81902011, 78100388, 23813733, 13431549	1120	27	16021	2.64897	1	0.999654	88.6026
INTERPRO	IPR016181:Acyl-CoA N-acyltransferase	5	0.186498	0.144057	68565935, 81902011, 23813733, 6225771, 13431549	1035	35	17763	2.45176	1	0.995722	92.6756
Annotation Cluster 22	Enrichment Score: 2.1113737984884136
Category	Term	Count	%	PValue	Genes	List Total	Pop Hits	Pop Total	Fold Enrichment	Bonferroni	Benjamini	FDR
SMART	SM00320:WD40	26	0.969787	0.000717019	41018461, 47606143, 81904645, 108935869, 81914471, 81916932, 6647516, 3122073, 12230717, 81910965, 82592513, 81911500, 61217633, 81914087, 46397855, 81916121, 81911357, 27151508, 81911988, 20137586, 50401677, 55976616, 46577497, 38258211, 13124215, 76363477, 28380207	442	259	9131	2.07381	0.180192	0.0945676	0.942363
INTERPRO	IPR019775:WD40 repeat, conserved site	28	1.04439	0.00230122	41018461, 47606143, 81904645, 108935869, 81914471, 81916932, 6647516, 3122073, 12230717, 81910965, 82592513, 81911500, 61217633, 81914087, 46397855, 81916121, 81911357, 27151508, 146286145, 81911988, 20137586, 50401677, 81914516, 55976616, 46577497, 38258211, 13124215, 76363477, 28380207	1035	258	17763	1.86258	0.977557	0.418647	3.79754
INTERPRO	IPR019781:WD40 repeat, subgroup	25	0.932488	0.00534439	41018461, 47606143, 81904645, 108935869, 81914471, 81916932, 6647516, 3122073, 12230717, 81910965, 82592513, 81911500, 61217633, 46397855, 81916121, 81911357, 27151508, 81911988, 20137586, 50401677, 55976616, 46577497, 38258211, 13124215, 76363477, 28380207	1035	235	17763	1.82578	0.999854	0.625155	8.61148
UP_SEQ_FEATURE	repeat:WD 3	28	1.04439	0.00589004	41018461, 47606143, 81904645, 108935869, 81914471, 81916932, 6647516, 3122073, 12230717, 81910965, 82592513, 81911500, 61217633, 81914087, 46397855, 81916121, 81911357, 27151508, 146286145, 81911988, 20137586, 50401677, 81914516, 55976616, 46577497, 38258211, 13124215, 76363477, 28380207	1120	231	16021	1.73387	1	0.775393	9.90862
SP_PIR_KEYWORDS	wd repeat	28	1.04439	0.00601163	41018461, 47606143, 81904645, 108935869, 81914471, 81916932, 6647516, 3122073, 12230717, 81910965, 82592513, 81911500, 61217633, 81914087, 46397855, 81916121, 81911357, 27151508, 146286145, 81911988, 20137586, 50401677, 81914516, 55976616, 46577497, 38258211, 13124215, 76363477, 28380207	1095	263	17854	1.7359	0.909814	0.0646458	8.06359
INTERPRO	IPR015943:WD40/YVTN repeat-like	30	1.11899	0.00650071	41018461, 47606143, 81904645, 108935869, 81914471, 81916932, 6647516, 12230717, 3122073, 81910965, 82592513, 29427843, 81911500, 61217633, 81914087, 46397855, 81916121, 37537821, 81911357, 27151508, 146286145, 81911988, 20137586, 50401677, 81914516, 55976616, 46577497, 38258211, 13124215, 76363477, 28380207	1035	305	17763	1.6881	0.999979	0.658639	10.3805
INTERPRO	IPR017986:WD40 repeat, region	24	0.895188	0.00728898	41018461, 81904645, 47606143, 108935869, 81916932, 6647516, 3122073, 12230717, 81910965, 82592513, 81911500, 61217633, 46397855, 81916121, 81911357, 27151508, 81911988, 20137586, 50401677, 55976616, 46577497, 38258211, 13124215, 76363477, 28380207	1035	228	17763	1.80656	0.999994	0.665802	11.568
UP_SEQ_FEATURE	repeat:WD 2	28	1.04439	0.00737792	41018461, 47606143, 81904645, 108935869, 81914471, 81916932, 6647516, 3122073, 12230717, 81910965, 82592513, 81911500, 61217633, 81914087, 46397855, 81916121, 81911357, 27151508, 146286145, 81911988, 20137586, 50401677, 81914516, 55976616, 46577497, 38258211, 13124215, 76363477, 28380207	1120	235	16021	1.70436	1	0.817657	12.2609
UP_SEQ_FEATURE	repeat:WD 1	28	1.04439	0.00737792	41018461, 47606143, 81904645, 108935869, 81914471, 81916932, 6647516, 3122073, 12230717, 81910965, 82592513, 81911500, 61217633, 81914087, 46397855, 81916121, 81911357, 27151508, 146286145, 81911988, 20137586, 50401677, 81914516, 55976616, 46577497, 38258211, 13124215, 76363477, 28380207	1120	235	16021	1.70436	1	0.817657	12.2609
INTERPRO	IPR001680:WD40 repeat	26	0.969787	0.00906026	41018461, 47606143, 81904645, 108935869, 81914471, 81916932, 6647516, 3122073, 12230717, 81910965, 82592513, 81911500, 61217633, 81914087, 46397855, 81916121, 81911357, 27151508, 81911988, 20137586, 50401677, 55976616, 46577497, 38258211, 13124215, 76363477, 28380207	1035	259	17763	1.72286	1	0.71348	14.1824
UP_SEQ_FEATURE	repeat:WD 4	26	0.969787	0.00989389	41018461, 47606143, 81904645, 108935869, 81916932, 6647516, 3122073, 12230717, 81910965, 82592513, 81911500, 61217633, 81914087, 46397855, 81916121, 81911357, 27151508, 81911988, 20137586, 50401677, 81914516, 55976616, 46577497, 38258211, 13124215, 76363477, 28380207	1120	218	16021	1.70604	1	0.812833	16.1071
INTERPRO	IPR019782:WD40 repeat 2	22	0.820589	0.0134428	41018461, 81911988, 47606143, 81904645, 108935869, 81916932, 20137586, 3122073, 50401677, 12230717, 55976616, 81910965, 82592513, 81911500, 61217633, 38258211, 46397855, 81916121, 13124215, 81911357, 76363477, 28380207, 27151508	1035	214	17763	1.76435	1	0.773934	20.3422
UP_SEQ_FEATURE	repeat:WD 6	20	0.74599	0.0171055	41018461, 81911988, 47606143, 81904645, 108935869, 81916932, 6647516, 3122073, 50401677, 12230717, 55976616, 81910965, 82592513, 81911500, 46577497, 61217633, 38258211, 46397855, 81916121, 81911357, 27151508	1120	161	16021	1.77695	1	0.911359	26.2696
UP_SEQ_FEATURE	repeat:WD 5	23	0.857889	0.0253598	41018461, 81911988, 47606143, 81904645, 108935869, 81916932, 6647516, 20137586, 3122073, 50401677, 12230717, 81914516, 55976616, 81910965, 82592513, 81911500, 46577497, 61217633, 38258211, 46397855, 81916121, 81911357, 28380207, 27151508	1120	202	16021	1.62873	1	0.961102	36.4738
UP_SEQ_FEATURE	repeat:WD 7	15	0.559493	0.0507135	41018461, 81911988, 81904645, 108935869, 6647516, 12230717, 55976616, 81910965, 82592513, 81911500, 46577497, 61217633, 38258211, 81916121, 81911357	1120	124	16021	1.73038	1	0.992349	60.1195
Annotation Cluster 23	Enrichment Score: 2.097067306864846
Category	Term	Count	%	PValue	Genes	List Total	Pop Hits	Pop Total	Fold Enrichment	Bonferroni	Benjamini	FDR
GOTERM_BP_FAT	GO:0006457~protein folding	17	0.634092	0.00291756	1729865, 31077036, 81898706, 543921, 22261812, 20137941, 20139259, 2494160, 2493662, 1174621, 20139149, 18203395, 6225017, 13878823, 78099174, 158563976, 47117019	794	127	13588	2.29076	0.999002	0.148453	4.99289
SP_PIR_KEYWORDS	Chaperone	18	0.671391	0.0104833	46397631, 1729865, 31077036, 543921, 22261812, 20137941, 2494160, 2493662, 1174621, 18203395, 134048658, 13878823, 52782788, 49065654, 81906751, 81903595, 81879244, 81914408	1095	150	17854	1.9566	0.985078	0.0974747	13.6654
GOTERM_MF_FAT	GO:0051082~unfolded protein binding	10	0.372995	0.0167218	1729865, 81898706, 18203395, 13878823, 6225017, 22261812, 543921, 20137941, 2494160, 1174621	753	70	13288	2.52096	1	0.436364	23.0677
Annotation Cluster 24	Enrichment Score: 2.05661829907782
Category	Term	Count	%	PValue	Genes	List Total	Pop Hits	Pop Total	Fold Enrichment	Bonferroni	Benjamini	FDR
GOTERM_CC_FAT	GO:0005777~peroxisome	16	0.596792	0.00072148	160332329, 81904647, 62901086, 205829285, 50401035, 81900941, 20455016, 3122065, 45477158, 229598021, 94730372, 13626101, 133284, 32363399, 6831486, 81875970	708	104	12504	2.71708	0.275226	0.01033	1.01741
GOTERM_CC_FAT	GO:0042579~microbody	16	0.596792	0.00072148	160332329, 81904647, 62901086, 205829285, 50401035, 81900941, 20455016, 3122065, 45477158, 229598021, 94730372, 13626101, 133284, 32363399, 6831486, 81875970	708	104	12504	2.71708	0.275226	0.01033	1.01741
SP_PIR_KEYWORDS	peroxisome	14	0.522193	0.00565834	81904647, 62901086, 205829285, 50401035, 20455016, 3122065, 45477158, 229598021, 94730372, 13626101, 133284, 32363399, 6831486, 81875970	1095	96	17854	2.37782	0.896075	0.0663081	7.60692
GOTERM_CC_FAT	GO:0044438~microbody part	6	0.223797	0.0285147	160332329, 81900941, 81904647, 62901086, 229598021, 205829285	708	31	12504	3.41826	0.999998	0.216075	33.6279
GOTERM_CC_FAT	GO:0044439~peroxisomal part	6	0.223797	0.0285147	160332329, 81900941, 81904647, 62901086, 229598021, 205829285	708	31	12504	3.41826	0.999998	0.216075	33.6279
UP_SEQ_FEATURE	short sequence motif:Microbody targeting signal	6	0.223797	0.190992	20455016, 3122065, 133284, 13626101, 32363399, 50401035	1120	44	16021	1.95061	1	0.999973	97.6333
Annotation Cluster 25	Enrichment Score: 2.0111481044793167
Category	Term	Count	%	PValue	Genes	List Total	Pop Hits	Pop Total	Fold Enrichment	Bonferroni	Benjamini	FDR
GOTERM_BP_FAT	GO:0009100~glycoprotein metabolic process	20	0.74599	0.000910668	31077036, 60391912, 81892481, 61211862, 126722, 123796367, 81868592, 1730138, 146325019, 38605693, 67462203, 2498244, 25090478, 68052854, 45476979, 78099098, 61214350, 32171680, 23396785, 68052853	794	147	13588	2.32835	0.884063	0.0632083	1.58441
GOTERM_BP_FAT	GO:0009101~glycoprotein biosynthetic process	17	0.634092	0.00123546	60391912, 81892481, 61211862, 126722, 123796367, 81868592, 1730138, 146325019, 38605693, 67462203, 25090478, 68052854, 45476979, 61214350, 32171680, 68052853, 23396785	794	117	13588	2.48656	0.946263	0.0759765	2.14374
GOTERM_BP_FAT	GO:0070085~glycosylation	13	0.484894	0.00647974	81892481, 61211862, 126722, 123796367, 81868592, 1730138, 146325019, 38605693, 68052854, 45476979, 32171680, 68052853, 23396785	794	91	13588	2.44476	1	0.260262	10.7704
GOTERM_BP_FAT	GO:0043413~biopolymer glycosylation	13	0.484894	0.00647974	81892481, 61211862, 126722, 123796367, 81868592, 1730138, 146325019, 38605693, 68052854, 45476979, 32171680, 68052853, 23396785	794	91	13588	2.44476	1	0.260262	10.7704
GOTERM_BP_FAT	GO:0006486~protein amino acid glycosylation	13	0.484894	0.00647974	81892481, 61211862, 126722, 123796367, 81868592, 1730138, 146325019, 38605693, 68052854, 45476979, 32171680, 68052853, 23396785	794	91	13588	2.44476	1	0.260262	10.7704
GOTERM_BP_FAT	GO:0006493~protein amino acid O-linked glycosylation	5	0.186498	0.0119214	146325019, 81892481, 32171680, 81868592, 23396785	794	16	13588	5.34792	1	0.386776	18.9605
GOTERM_BP_FAT	GO:0006487~protein amino acid N-linked glycosylation	6	0.223797	0.0133833	38605693, 68052854, 45476979, 126722, 123796367, 68052853	794	25	13588	4.1072	1	0.412035	21.0369
KEGG_PATHWAY	mmu00510:N-Glycan biosynthesis	8	0.298396	0.0141267	38605693, 46395975, 68052854, 45476979, 126722, 123796367, 27734214, 68052853	327	46	5738	3.05172	0.904395	0.28492	15.8608
SP_PIR_KEYWORDS	glycosyltransferase	18	0.671391	0.103948	218512063, 81910390, 116248566, 30173129, 61211862, 46395975, 123796367, 51315979, 81868592, 1730138, 146325019, 29336631, 38605693, 68052854, 32171680, 27734214, 23396785, 68052853	1095	199	17854	1.47483	1	0.479843	78.3536
GOTERM_BP_FAT	GO:0009311~oligosaccharide metabolic process	4	0.149198	0.107873	1703210, 38605693, 68052854, 126722	794	20	13588	3.42267	1	0.908278	86.4793
Annotation Cluster 26	Enrichment Score: 1.984002817868763
Category	Term	Count	%	PValue	Genes	List Total	Pop Hits	Pop Total	Fold Enrichment	Bonferroni	Benjamini	FDR
GOTERM_BP_FAT	GO:0031023~microtubule organizing center organization	7	0.261097	0.000986642	81878710, 33301080, 37537790, 85540706, 50400506, 62901503, 81881089	794	21	13588	5.70445	0.903147	0.0663593	1.71552
GOTERM_BP_FAT	GO:0051297~centrosome organization	6	0.223797	0.00302707	81878710, 33301080, 37537790, 85540706, 50400506, 81881089	794	18	13588	5.70445	0.999231	0.150368	5.17565
GOTERM_BP_FAT	GO:0000226~microtubule cytoskeleton organization	15	0.559493	0.00513301	21362572, 81878710, 22095727, 85540706, 81881089, 82592513, 46397828, 37537790, 33301080, 41688584, 81886139, 50400506, 62901503, 13878583, 172046768	794	111	13588	2.31261	0.999995	0.21994	8.62623
GOTERM_BP_FAT	GO:0007051~spindle organization	6	0.223797	0.0214426	46397828, 81878710, 33301080, 81886139, 13878583, 50400506	794	28	13588	3.66715	1	0.534724	31.6118
GOTERM_BP_FAT	GO:0051225~spindle assembly	4	0.149198	0.0532651	81878710, 33301080, 13878583, 50400506	794	15	13588	4.56356	1	0.770312	61.6918
GOTERM_CC_FAT	GO:0070652~HAUS complex	3	0.111899	0.0712375	81878710, 33301080, 50400506	708	8	12504	6.62288	1	0.393105	64.905
Annotation Cluster 27	Enrichment Score: 1.8974799830387004
Category	Term	Count	%	PValue	Genes	List Total	Pop Hits	Pop Total	Fold Enrichment	Bonferroni	Benjamini	FDR
INTERPRO	IPR006094:FAD linked oxidase, N-terminal	4	0.149198	0.00179978	20138190, 81886008, 91208274, 81875970	1035	5	17763	13.7299	0.94863	0.390298	2.98179
UP_SEQ_FEATURE	domain:FAD-binding PCMH-type	4	0.149198	0.00960946	20138190, 81886008, 91208274, 81875970	1120	7	16021	8.17398	1	0.825108	15.6804
INTERPRO	IPR004113:FAD-linked oxidase, C-terminal	3	0.111899	0.00976284	81886008, 91208274, 81875970	1035	3	17763	17.1623	1	0.711687	15.1992
INTERPRO	IPR016166:FAD-binding, type 2	4	0.149198	0.0173356	20138190, 81886008, 91208274, 81875970	1035	10	17763	6.86493	1	0.834904	25.4627
INTERPRO	IPR016168:FAD-linked oxidase, FAD-binding, subdomain 2	3	0.111899	0.0187731	20138190, 81886008, 81875970	1035	4	17763	12.8717	1	0.840735	27.2739
INTERPRO	IPR016167:FAD-binding, type 2, subdomain 1	3	0.111899	0.0750153	81886008, 91208274, 81875970	1035	8	17763	6.43587	1	0.977169	73.0282
Annotation Cluster 28	Enrichment Score: 1.8676679624401398
Category	Term	Count	%	PValue	Genes	List Total	Pop Hits	Pop Total	Fold Enrichment	Bonferroni	Benjamini	FDR
GOTERM_CC_FAT	GO:0031980~mitochondrial lumen	18	0.671391	0.010775	20138697, 57012693, 21542284, 46396509, 13431755, 85701163, 2493662, 21431780, 146325018, 118542, 52000730, 2492632, 162416262, 78100388, 52000836, 81912937, 68566012, 146345417	708	163	12504	1.9503	0.992027	0.0997096	14.2298
GOTERM_CC_FAT	GO:0005759~mitochondrial matrix	18	0.671391	0.010775	20138697, 57012693, 21542284, 46396509, 13431755, 85701163, 2493662, 21431780, 146325018, 118542, 52000730, 2492632, 162416262, 78100388, 52000836, 81912937, 68566012, 146345417	708	163	12504	1.9503	0.992027	0.0997096	14.2298
GOTERM_CC_FAT	GO:0044429~mitochondrial part	42	1.56658	0.0214862	2493276, 68053492, 81896039, 46396509, 3183025, 13431755, 81896010, 2493662, 21431780, 62510940, 118542, 52000730, 162416262, 47117304, 8928560, 42558900, 45477158, 78100388, 123786271, 81879244, 146345428, 81912937, 52000836, 30316354, 20138697, 1705695, 57012693, 21542284, 49066038, 85701163, 166897986, 152031697, 146325018, 12230198, 18203570, 2492632, 49065654, 17380130, 81903595, 21263432, 6…	708	524	12504	1.41558	0.999938	0.16997	26.4903
Annotation Cluster 29	Enrichment Score: 1.839024573020322
Category	Term	Count	%	PValue	Genes	List Total	Pop Hits	Pop Total	Fold Enrichment	Bonferroni	Benjamini	FDR
GOTERM_CC_FAT	GO:0031090~organelle membrane	75	2.79746	2.2613e-05	2493276, 68053492, 13431710, 81896039, 81904647, 3183025, 59797866, 41017043, 81879179, 51316727, 9087203, 13124084, 118542, 29336631, 162416262, 8928560, 90108453, 67462203, 45477158, 78099098, 81879244, 146345428, 1705695, 126722, 166897986, 123796367, 47606204, 12230198, 18203570, 85681927, 2498244, 21263432, 22256978, 32171680, 81894100, 62901086, 32469790, 81910965, 81896010, 205829285, 2143…	708	809	12504	1.6373	0.0100348	0.000916446	0.0320353
GOTERM_CC_FAT	GO:0031967~organelle envelope	47	1.75308	0.00344886	2493276, 6014947, 68053492, 81896039, 3183025, 59797866, 148887383, 81896010, 21431780, 29427843, 62510940, 118542, 17368866, 52000730, 41688588, 162416262, 47117304, 8928560, 42558900, 90108453, 45477158, 123786271, 2829434, 81879244, 146345428, 158563956, 30316354, 13124660, 20138697, 17865719, 1705695, 20139106, 49066038, 44888848, 50401677, 166897986, 152031697, 44888844, 81901844, 12230198, …	708	540	12504	1.53716	0.785801	0.0397376	4.77721
GOTERM_CC_FAT	GO:0031975~envelope	47	1.75308	0.00370666	2493276, 6014947, 68053492, 81896039, 3183025, 59797866, 148887383, 81896010, 21431780, 29427843, 62510940, 118542, 17368866, 52000730, 41688588, 162416262, 47117304, 8928560, 42558900, 90108453, 45477158, 123786271, 2829434, 81879244, 146345428, 158563956, 30316354, 13124660, 20138697, 17865719, 1705695, 20139106, 49066038, 44888848, 50401677, 166897986, 152031697, 44888844, 81901844, 12230198, …	708	542	12504	1.53149	0.809145	0.0405606	5.12565
GOTERM_CC_FAT	GO:0044429~mitochondrial part	42	1.56658	0.0214862	2493276, 68053492, 81896039, 46396509, 3183025, 13431755, 81896010, 2493662, 21431780, 62510940, 118542, 52000730, 162416262, 47117304, 8928560, 42558900, 45477158, 78100388, 123786271, 81879244, 146345428, 81912937, 52000836, 30316354, 20138697, 1705695, 57012693, 21542284, 49066038, 85701163, 166897986, 152031697, 146325018, 12230198, 18203570, 2492632, 49065654, 17380130, 81903595, 21263432, 6…	708	524	12504	1.41558	0.999938	0.16997	26.4903
GOTERM_CC_FAT	GO:0005743~mitochondrial inner membrane	24	0.895188	0.0756393	20138697, 1705695, 68053492, 81896039, 3183025, 166897986, 81896010, 21431780, 62510940, 118542, 52000730, 12230198, 18203570, 2492632, 47117304, 162416262, 8928560, 42558900, 17380130, 49065654, 81903595, 21263432, 81879244, 146345428	708	296	12504	1.43197	1	0.40302	67.1896
GOTERM_CC_FAT	GO:0019866~organelle inner membrane	25	0.932488	0.0773845	68053492, 81896039, 3183025, 81896010, 21431780, 118542, 62510940, 52000730, 47117304, 162416262, 8928560, 42558900, 146345428, 81879244, 1705695, 17865719, 20138697, 166897986, 12230198, 18203570, 2492632, 49065654, 17380130, 81903595, 21263432	708	312	12504	1.41515	1	0.405842	68.0564
GOTERM_CC_FAT	GO:0005740~mitochondrial envelope	30	1.11899	0.0808799	2493276, 68053492, 81896039, 3183025, 81896010, 21431780, 118542, 62510940, 52000730, 162416262, 47117304, 8928560, 42558900, 45477158, 123786271, 81879244, 146345428, 30316354, 20138697, 1705695, 49066038, 166897986, 152031697, 12230198, 18203570, 2492632, 49065654, 17380130, 81903595, 21263432	708	391	12504	1.35507	1	0.398489	69.729
SP_PIR_KEYWORDS	mitochondrion inner membrane	17	0.634092	0.0964227	1705695, 68053492, 81896039, 166897986, 81896010, 62510940, 52000730, 12230198, 18203570, 47117304, 8928560, 49065654, 81903595, 21263432, 90111995, 146345428, 5921833	1095	183	17854	1.51467	1	0.458261	75.6766
GOTERM_CC_FAT	GO:0031966~mitochondrial membrane	28	1.04439	0.0991245	2493276, 68053492, 81896039, 3183025, 81896010, 21431780, 118542, 62510940, 52000730, 47117304, 162416262, 8928560, 42558900, 45477158, 123786271, 146345428, 81879244, 30316354, 1705695, 20138697, 166897986, 12230198, 18203570, 2492632, 49065654, 17380130, 81903595, 21263432	708	368	12504	1.34377	1	0.453728	77.2149
Annotation Cluster 30	Enrichment Score: 1.7445090494029576
Category	Term	Count	%	PValue	Genes	List Total	Pop Hits	Pop Total	Fold Enrichment	Bonferroni	Benjamini	FDR
GOTERM_BP_FAT	GO:0032259~methylation	14	0.522193	0.000606813	33301387, 81878206, 73621844, 81897711, 115502260, 81875546, 50401208, 417489, 229558709, 81906080, 464969, 68565655, 190359872, 48429260	794	79	13588	3.03275	0.762015	0.0482964	1.0584
GOTERM_BP_FAT	GO:0043414~biopolymer methylation	11	0.410295	0.00788273	33301387, 50401208, 417489, 81878206, 73621844, 229558709, 464969, 81897711, 68565655, 48429260, 190359872	794	71	13588	2.65136	1	0.292913	12.9536
GOTERM_BP_FAT	GO:0040029~regulation of gene expression, epigenetic	10	0.372995	0.0200317	50401208, 20137436, 81878206, 229558709, 59797866, 50403798, 81897711, 18203390, 38258411, 190359872	794	70	13588	2.44476	1	0.526568	29.8625
GOTERM_BP_FAT	GO:0006306~DNA methylation	5	0.186498	0.0420259	50401208, 81878206, 229558709, 81897711, 190359872	794	23	13588	3.72029	1	0.71452	52.8873
GOTERM_BP_FAT	GO:0006305~DNA alkylation	5	0.186498	0.0420259	50401208, 81878206, 229558709, 81897711, 190359872	794	23	13588	3.72029	1	0.71452	52.8873
GOTERM_BP_FAT	GO:0006304~DNA modification	5	0.186498	0.0481843	50401208, 81878206, 229558709, 81897711, 190359872	794	24	13588	3.56528	1	0.746916	57.9236
GOTERM_BP_FAT	GO:0043046~DNA methylation during gametogenesis	3	0.111899	0.0753438	81878206, 229558709, 81897711	794	8	13588	6.41751	1	0.840265	74.6694
Annotation Cluster 31	Enrichment Score: 1.6885019431778479
Category	Term	Count	%	PValue	Genes	List Total	Pop Hits	Pop Total	Fold Enrichment	Bonferroni	Benjamini	FDR
KEGG_PATHWAY	mmu00230:Purine metabolism	17	0.634092	0.0160163	51703312, 2829844, 37537899, 81881767, 130897, 30173121, 50403785, 25008509, 17367197, 6647713, 67461048, 20139517, 13431280, 17375622, 1706505, 46396510, 5921807	327	157	5738	1.90004	0.930337	0.283238	17.7976
KEGG_PATHWAY	mmu00240:Pyrimidine metabolism	12	0.447594	0.0194971	17367197, 51703312, 81878130, 2829844, 20139517, 20455353, 130897, 13431280, 17375622, 30173121, 1706505, 62296704	327	96	5738	2.19343	0.961179	0.303006	21.2585
GOTERM_MF_FAT	GO:0016779~nucleotidyltransferase activity	14	0.522193	0.0275397	51703312, 2829844, 25090856, 130897, 81873906, 17367197, 6647713, 60392891, 81875204, 20139517, 48428077, 17380486, 17375622, 1706505	753	127	13288	1.94531	1	0.477771	35.2274
Annotation Cluster 32	Enrichment Score: 1.6732750524809783
Category	Term	Count	%	PValue	Genes	List Total	Pop Hits	Pop Total	Fold Enrichment	Bonferroni	Benjamini	FDR
GOTERM_CC_FAT	GO:0005795~Golgi stack	10	0.372995	4.85189e-05	17369836, 81894100, 60391912, 61211862, 67462203, 2498244, 68052854, 41017503, 81174999, 37999666	708	32	12504	5.51907	0.0214075	0.0018017	0.0687238
GOTERM_CC_FAT	GO:0031984~organelle subcompartment	5	0.186498	0.00838322	81894100, 60391912, 61211862, 67462203, 37999666	708	15	12504	5.88701	0.976592	0.0855176	11.2442
GOTERM_CC_FAT	GO:0031985~Golgi cisterna	5	0.186498	0.00838322	81894100, 60391912, 61211862, 67462203, 37999666	708	15	12504	5.88701	0.976592	0.0855176	11.2442
INTERPRO	IPR008428:Chondroitin N-acetylgalactosaminyltransferase	3	0.111899	0.0750153	81894100, 60391912, 67462203	1035	8	17763	6.43587	1	0.977169	73.0282
GOTERM_CC_FAT	GO:0032580~Golgi cisterna membrane	3	0.111899	0.0882494	81894100, 60391912, 67462203	708	9	12504	5.88701	1	0.418518	72.9922
GOTERM_MF_FAT	GO:0008376~acetylgalactosaminyltransferase activity	4	0.149198	0.239634	81894100, 60391912, 67462203, 51315979	753	30	13288	2.3529	1	0.9362	98.5883
KEGG_PATHWAY	mmu00532:Chondroitin sulfate biosynthesis	3	0.111899	0.358041	60391912, 61211862, 67462203	327	22	5738	2.39283	1	0.912644	99.5393
Annotation Cluster 33	Enrichment Score: 1.6649591180340415
Category	Term	Count	%	PValue	Genes	List Total	Pop Hits	Pop Total	Fold Enrichment	Bonferroni	Benjamini	FDR
GOTERM_CC_FAT	GO:0005643~nuclear pore	12	0.447594	0.000405023	29427843, 81901844, 17368866, 6014947, 41688588, 20139106, 2829434, 50401677, 158563956, 148887383, 44888844, 13124660	708	59	12504	3.59207	0.165295	0.00749994	0.572344
GOTERM_CC_FAT	GO:0046930~pore complex	13	0.484894	0.00074232	2493276, 6014947, 20139106, 50401677, 148887383, 44888844, 81901844, 29427843, 17368866, 41688588, 2829434, 158563956, 13124660	708	73	12504	3.14511	0.281937	0.0102965	1.04666
SP_PIR_KEYWORDS	translocation	11	0.410295	0.00590771	29427843, 81901844, 17368866, 12230198, 6014947, 18203570, 49065654, 81903595, 158563956, 44888844, 13124660	1095	65	17854	2.75931	0.905972	0.0653168	7.92948
SP_PIR_KEYWORDS	nuclear pore complex	7	0.261097	0.0102579	29427843, 81901844, 17368866, 6014947, 158563956, 44888844, 13124660	1095	31	17854	3.68178	0.983658	0.0977383	13.3908
GOTERM_BP_FAT	GO:0015931~nucleobase, nucleoside, nucleotide and nucleic acid transport	11	0.410295	0.010492	29427843, 81901844, 81868299, 17368866, 47606204, 6014947, 20139106, 123797402, 158563956, 44888844, 13124660	794	74	13588	2.54388	1	0.359458	16.8807
GOTERM_CC_FAT	GO:0005635~nuclear envelope	17	0.634092	0.0128089	17865719, 6014947, 20139106, 59797866, 44888848, 50401677, 148887383, 44888844, 29427843, 81901844, 17368866, 41688588, 8134596, 90108453, 2829434, 158563956, 13124660	708	153	12504	1.96234	0.996816	0.112888	16.6948
GOTERM_BP_FAT	GO:0051028~mRNA transport	9	0.335696	0.0269754	29427843, 81901844, 17368866, 6014947, 20139106, 123797402, 158563956, 44888844, 13124660	794	62	13588	2.4842	1	0.603032	38.0823
SP_PIR_KEYWORDS	mRNA transport	9	0.335696	0.0292371	29427843, 81901844, 17368866, 6014947, 20139106, 123797402, 158563956, 44888844, 13124660	1095	60	17854	2.44575	0.999993	0.200195	33.8821
GOTERM_BP_FAT	GO:0051236~establishment of RNA localization	9	0.335696	0.0374682	29427843, 81901844, 17368866, 6014947, 20139106, 123797402, 158563956, 44888844, 13124660	794	66	13588	2.33364	1	0.695278	48.7997
GOTERM_BP_FAT	GO:0050658~RNA transport	9	0.335696	0.0374682	29427843, 81901844, 17368866, 6014947, 20139106, 123797402, 158563956, 44888844, 13124660	794	66	13588	2.33364	1	0.695278	48.7997
GOTERM_BP_FAT	GO:0050657~nucleic acid transport	9	0.335696	0.0374682	29427843, 81901844, 17368866, 6014947, 20139106, 123797402, 158563956, 44888844, 13124660	794	66	13588	2.33364	1	0.695278	48.7997
GOTERM_BP_FAT	GO:0006403~RNA localization	9	0.335696	0.0404659	29427843, 81901844, 17368866, 6014947, 20139106, 123797402, 158563956, 44888844, 13124660	794	67	13588	2.29881	1	0.7142	51.5242
GOTERM_MF_FAT	GO:0005487~nucleocytoplasmic transporter activity	3	0.111899	0.0412021	29427843, 20139106, 13124660	753	6	13288	8.82337	1	0.596338	48.0205
GOTERM_BP_FAT	GO:0006406~mRNA export from nucleus	3	0.111899	0.131994	29427843, 20139106, 13124660	794	11	13588	4.66728	1	0.928359	91.6378
GOTERM_BP_FAT	GO:0006405~RNA export from nucleus	3	0.111899	0.21698	29427843, 20139106, 13124660	794	15	13588	3.42267	1	0.972484	98.6263
GOTERM_BP_FAT	GO:0051168~nuclear export	3	0.111899	0.473004	29427843, 20139106, 13124660	794	27	13588	1.90148	1	0.997937	99.9987
Annotation Cluster 34	Enrichment Score: 1.5506397827519125
Category	Term	Count	%	PValue	Genes	List Total	Pop Hits	Pop Total	Fold Enrichment	Bonferroni	Benjamini	FDR
SP_PIR_KEYWORDS	dna-directed dna polymerase	6	0.223797	0.00763813	17367197, 60392891, 48428077, 17380486, 17375622, 1706505	1095	21	17854	4.65858	0.95308	0.0793581	10.1391
SP_PIR_KEYWORDS	nucleotidyltransferase	11	0.410295	0.0120529	17367197, 60392891, 6647713, 51703312, 81875204, 48428077, 130897, 17380486, 17375622, 1706505, 81873906	1095	72	17854	2.49105	0.99208	0.10881	15.5554
SP_PIR_KEYWORDS	dna replication	12	0.447594	0.0144609	17367197, 81916548, 1703056, 48428077, 30913281, 130897, 17380486, 17375622, 81914660, 1706505, 50400256, 3913496	1095	85	17854	2.30189	0.997009	0.121164	18.3804
INTERPRO	IPR006133:DNA-directed DNA polymerase, family B, exonuclease	3	0.111899	0.0187731	17367197, 17380486, 1706505	1035	4	17763	12.8717	1	0.840735	27.2739
INTERPRO	IPR006134:DNA-directed DNA polymerase, family B, conserved region	3	0.111899	0.0187731	17367197, 17380486, 1706505	1035	4	17763	12.8717	1	0.840735	27.2739
SMART	SM00486:POLBc	3	0.111899	0.0211166	17367197, 17380486, 1706505	442	5	9131	12.395	0.997293	0.626682	24.5525
KEGG_PATHWAY	mmu03410:Base excision repair	7	0.261097	0.0240057	17367197, 50401208, 3915099, 48428077, 17375622, 1706505, 3913496	327	40	5738	3.0708	0.981853	0.3303	25.5426
GOTERM_MF_FAT	GO:0003887~DNA-directed DNA polymerase activity	6	0.223797	0.0251385	17367197, 60392891, 48428077, 17380486, 17375622, 1706505	753	30	13288	3.52935	1	0.464835	32.6949
GOTERM_MF_FAT	GO:0016779~nucleotidyltransferase activity	14	0.522193	0.0275397	51703312, 2829844, 25090856, 130897, 81873906, 17367197, 6647713, 60392891, 81875204, 20139517, 48428077, 17380486, 17375622, 1706505	753	127	13288	1.94531	1	0.477771	35.2274
INTERPRO	IPR006172:DNA-directed DNA polymerase, family B	3	0.111899	0.0300887	17367197, 17380486, 1706505	1035	5	17763	10.2974	1	0.919329	40.1534
GOTERM_BP_FAT	GO:0006260~DNA replication	15	0.559493	0.0606134	130897, 50400256, 81916548, 17367197, 60392891, 6686042, 1703056, 134048658, 48428077, 30913281, 17380486, 17375622, 81914660, 1706505, 3913496	794	152	13588	1.68882	1	0.792616	66.5827
GOTERM_MF_FAT	GO:0034061~DNA polymerase activity	6	0.223797	0.13347	17367197, 60392891, 48428077, 17380486, 17375622, 1706505	753	48	13288	2.20584	1	0.823566	89.2242
UP_SEQ_FEATURE	zinc finger region:C4-type	7	0.261097	0.173278	17367197, 22654149, 17380486, 81880083, 48428680, 50401695, 1706505	1120	54	16021	1.85428	1	0.999971	96.5303
Annotation Cluster 35	Enrichment Score: 1.5338133007779824
Category	Term	Count	%	PValue	Genes	List Total	Pop Hits	Pop Total	Fold Enrichment	Bonferroni	Benjamini	FDR
GOTERM_BP_FAT	GO:0032259~methylation	14	0.522193	0.000606813	33301387, 81878206, 73621844, 81897711, 115502260, 81875546, 50401208, 417489, 229558709, 81906080, 464969, 68565655, 190359872, 48429260	794	79	13588	3.03275	0.762015	0.0482964	1.0584
GOTERM_BP_FAT	GO:0006730~one-carbon metabolic process	16	0.596792	0.00328531	33301387, 81878206, 73621844, 81897711, 115502260, 81875546, 50401208, 417489, 229558709, 81906080, 464969, 1706885, 68565655, 146345383, 48429260, 190359872	794	117	13588	2.34029	0.999583	0.158816	5.60528
GOTERM_BP_FAT	GO:0043414~biopolymer methylation	11	0.410295	0.00788273	33301387, 50401208, 417489, 81878206, 73621844, 229558709, 464969, 81897711, 68565655, 48429260, 190359872	794	71	13588	2.65136	1	0.292913	12.9536
SP_PIR_KEYWORDS	s-adenosyl-l-methionine	11	0.410295	0.0425365	33301387, 32171935, 417489, 57012693, 81904889, 81906080, 68565655, 81879892, 84029593, 48429260, 190359872	1095	88	17854	2.03813	1	0.258461	45.4509
GOTERM_BP_FAT	GO:0008213~protein amino acid alkylation	5	0.186498	0.240982	417489, 464969, 68565655, 48429260, 190359872	794	43	13588	1.98992	1	0.978902	99.2041
GOTERM_BP_FAT	GO:0006479~protein amino acid methylation	5	0.186498	0.240982	417489, 464969, 68565655, 48429260, 190359872	794	43	13588	1.98992	1	0.978902	99.2041
GOTERM_MF_FAT	GO:0008276~protein methyltransferase activity	4	0.149198	0.472354	417489, 48474287, 68565655, 190359872	753	45	13288	1.5686	1	0.988323	99.9952
Annotation Cluster 36	Enrichment Score: 1.4801744343774366
Category	Term	Count	%	PValue	Genes	List Total	Pop Hits	Pop Total	Fold Enrichment	Bonferroni	Benjamini	FDR
GOTERM_CC_FAT	GO:0043189~H4/H2A histone acetyltransferase complex	5	0.186498	0.00348153	59799151, 59798423, 123779802, 59797866, 28201786	708	12	12504	7.35876	0.78891	0.0390989	4.82143
GOTERM_BP_FAT	GO:0043967~histone H4 acetylation	6	0.223797	0.00621591	59799151, 59798423, 2497446, 123779802, 59797866, 13431549	794	21	13588	4.88953	1	0.255416	10.3541
GOTERM_CC_FAT	GO:0035267~NuA4 histone acetyltransferase complex	4	0.149198	0.0160153	59799151, 59798423, 123779802, 59797866	708	10	12504	7.06441	0.999254	0.136665	20.4477
GOTERM_CC_FAT	GO:0000123~histone acetyltransferase complex	6	0.223797	0.0162983	59799151, 59798423, 123779802, 59797866, 13431549, 28201786	708	27	12504	3.92467	0.999344	0.136342	20.7713
GOTERM_MF_FAT	GO:0004402~histone acetyltransferase activity	5	0.186498	0.0238605	68565935, 59798423, 48428641, 59797866, 13431549	753	20	13288	4.41169	1	0.456624	31.3096
GOTERM_MF_FAT	GO:0004468~lysine N-acetyltransferase activity	5	0.186498	0.0238605	68565935, 59798423, 48428641, 59797866, 13431549	753	20	13288	4.41169	1	0.456624	31.3096
GOTERM_BP_FAT	GO:0043968~histone H2A acetylation	4	0.149198	0.0293158	59799151, 59798423, 123779802, 59797866	794	12	13588	5.70445	1	0.618617	40.6417
GOTERM_BP_FAT	GO:0016570~histone modification	11	0.410295	0.0415959	59799151, 59798423, 81878206, 2497446, 81906080, 123779802, 59797866, 68565655, 18203390, 13431549, 190359872	794	92	13588	2.04616	1	0.715205	52.5152
GOTERM_BP_FAT	GO:0016573~histone acetylation	6	0.223797	0.0508088	59799151, 59798423, 2497446, 123779802, 59797866, 13431549	794	35	13588	2.93372	1	0.761644	59.9117
GOTERM_BP_FAT	GO:0016569~covalent chromatin modification	11	0.410295	0.0530362	59799151, 59798423, 81878206, 2497446, 81906080, 123779802, 59797866, 68565655, 18203390, 13431549, 190359872	794	96	13588	1.9609	1	0.772675	61.5291
GOTERM_BP_FAT	GO:0006473~protein amino acid acetylation	6	0.223797	0.0562902	59799151, 59798423, 2497446, 123779802, 59797866, 13431549	794	36	13588	2.85223	1	0.778141	63.7818
GOTERM_BP_FAT	GO:0043543~protein amino acid acylation	7	0.261097	0.059118	59799151, 59798423, 2497446, 123779802, 59797866, 6225771, 13431549	794	48	13588	2.4957	1	0.791224	65.6378
GOTERM_BP_FAT	GO:0043966~histone H3 acetylation	3	0.111899	0.15253	2497446, 123779802, 13431549	794	12	13588	4.27834	1	0.942558	94.504
SP_PIR_KEYWORDS	growth regulation	5	0.186498	0.353245	59799151, 59798423, 59797866, 81904651, 28201786	1095	49	17854	1.66378	1	0.830394	99.7703
Annotation Cluster 37	Enrichment Score: 1.4407598781212019
Category	Term	Count	%	PValue	Genes	List Total	Pop Hits	Pop Total	Fold Enrichment	Bonferroni	Benjamini	FDR
GOTERM_MF_FAT	GO:0004549~tRNA-specific ribonuclease activity	5	0.186498	0.0034941	50428912, 62901046, 62901048, 81873163, 52001246	753	12	13288	7.35281	0.954689	0.402917	5.29781
GOTERM_MF_FAT	GO:0004519~endonuclease activity	14	0.522193	0.0052988	229463019, 73619701, 51316123, 51338724, 62901046, 62901048, 81873163, 1709686, 50428912, 18203388, 190485853, 81900929, 47605587, 52001246	753	103	13288	2.39859	0.990874	0.374785	7.93013
GOTERM_MF_FAT	GO:0004526~ribonuclease P activity	4	0.149198	0.0160567	62901046, 62901048, 81873163, 52001246	753	10	13288	7.0587	0.999999	0.435814	22.2544
GOTERM_MF_FAT	GO:0016891~endoribonuclease activity, producing 5'-phosphomonoesters	5	0.186498	0.0708216	51316123, 62901046, 62901048, 81873163, 52001246	753	28	13288	3.1512	1	0.734245	68.0921
GOTERM_MF_FAT	GO:0016893~endonuclease activity, active with either ribo- or deoxyribonucleic acids and producing 5'-phosphomonoesters	5	0.186498	0.12365	51316123, 62901046, 62901048, 81873163, 52001246	753	34	13288	2.59511	1	0.815663	87.16
GOTERM_MF_FAT	GO:0004521~endoribonuclease activity	6	0.223797	0.169666	50428912, 51316123, 62901046, 62901048, 81873163, 52001246	753	52	13288	2.03616	1	0.878419	94.4502
GOTERM_MF_FAT	GO:0004540~ribonuclease activity	7	0.261097	0.18602	21362905, 50428912, 51316123, 62901046, 62901048, 81873163, 52001246	753	68	13288	1.81658	1	0.897131	95.9269
Annotation Cluster 38	Enrichment Score: 1.4225181857077334
Category	Term	Count	%	PValue	Genes	List Total	Pop Hits	Pop Total	Fold Enrichment	Bonferroni	Benjamini	FDR
GOTERM_CC_FAT	GO:0000151~ubiquitin ligase complex	11	0.410295	0.00180712	37537784, 81904645, 38257758, 81906080, 78099174, 67460569, 18203390, 21363060, 50400622, 37537789, 109892197	708	60	12504	3.23785	0.553673	0.0221592	2.53023
GOTERM_MF_FAT	GO:0016881~acid-amino acid ligase activity	19	0.708691	0.00604861	18203118, 88909661, 81904645, 62286939, 18203390, 81904387, 46577471, 54036247, 81912783, 37999674, 81906080, 81894374, 54035927, 78099174, 52000879, 1706885, 50400622, 21363060, 109892197	753	166	13288	2.01981	0.995314	0.38588	9.00353
GOTERM_MF_FAT	GO:0016879~ligase activity, forming carbon-nitrogen bonds	21	0.78329	0.00652389	18203118, 88909661, 81904645, 62286939, 50403785, 18203390, 81904387, 46577471, 54036247, 81895939, 81912783, 37999674, 81906080, 81894374, 54035927, 78099174, 52000879, 1706885, 50400622, 21363060, 109892197	753	193	13288	1.92011	0.99693	0.359226	9.67785
GOTERM_MF_FAT	GO:0019787~small conjugating protein ligase activity	15	0.559493	0.0110562	18203118, 88909661, 81904645, 18203390, 81904387, 46577471, 37999674, 81912783, 81906080, 81894374, 78099174, 54035927, 52000879, 50400622, 21363060	753	125	13288	2.11761	0.999946	0.403855	15.8776
GOTERM_MF_FAT	GO:0004842~ubiquitin-protein ligase activity	12	0.447594	0.0330158	46577471, 81904645, 88909661, 37999674, 81912783, 81906080, 81894374, 78099174, 52000879, 18203390, 21363060, 50400622	753	104	13288	2.03616	1	0.523823	40.673
UP_SEQ_FEATURE	domain:U-box	3	0.111899	0.0605468	81904645, 78099174, 21363060	1120	6	16021	7.15223	1	0.99568	66.8195
SMART	SM00504:Ubox	3	0.111899	0.0810144	81904645, 78099174, 21363060	442	10	9131	6.19751	1	0.789896	67.2161
INTERPRO	IPR003613:U box domain	3	0.111899	0.111699	81904645, 78099174, 21363060	1035	10	17763	5.1487	1	0.991442	86.3359
GOTERM_BP_FAT	GO:0032446~protein modification by small protein conjugation	8	0.298396	0.17714	81904645, 81912783, 81906080, 62286632, 78099174, 18203390, 21363060, 81904387	794	79	13588	1.733	1	0.958415	96.7214
GOTERM_BP_FAT	GO:0070647~protein modification by small protein conjugation or removal	9	0.335696	0.261101	81904645, 81912783, 81906080, 62286632, 17380334, 78099174, 18203390, 21363060, 81904387	794	104	13588	1.48096	1	0.983639	99.503
GOTERM_BP_FAT	GO:0016567~protein ubiquitination	6	0.223797	0.341189	81904645, 81912783, 81906080, 78099174, 18203390, 21363060	794	66	13588	1.55576	1	0.992077	99.9335
Annotation Cluster 39	Enrichment Score: 1.3913869994702557
Category	Term	Count	%	PValue	Genes	List Total	Pop Hits	Pop Total	Fold Enrichment	Bonferroni	Benjamini	FDR
COG_ONTOLOGY	Chromatin structure and dynamics	6	0.223797	0.012148	68565935, 59798423, 152031593, 41017415, 57013054, 68565655	158	19	2040	4.07728	0.355967	0.13642	10.3283
UP_SEQ_FEATURE	zinc finger region:PHD-type	8	0.298396	0.0221341	59798423, 73621396, 34098569, 152031593, 41017415, 81894566, 50400862, 190359872	1120	41	16021	2.79111	1	0.949109	32.6559
SMART	SM00249:PHD	10	0.372995	0.0311335	59798423, 73621396, 37999674, 34098569, 152031593, 41017415, 81894566, 68565655, 50400862, 190359872	442	91	9131	2.27015	0.999843	0.5836	34.1314
INTERPRO	IPR019786:Zinc finger, PHD-type, conserved site	10	0.372995	0.0659463	59798423, 73621396, 37999674, 34098569, 152031593, 41017415, 81894566, 68565655, 50400862, 190359872	1035	87	17763	1.97268	1	0.976426	68.2228
INTERPRO	IPR001965:Zinc finger, PHD-type	10	0.372995	0.08245	59798423, 73621396, 37999674, 34098569, 152031593, 41017415, 81894566, 68565655, 50400862, 190359872	1035	91	17763	1.88597	1	0.978347	76.4488
INTERPRO	IPR019787:Zinc finger, PHD-finger	9	0.335696	0.0985153	59798423, 73621396, 37999674, 34098569, 152031593, 41017415, 81894566, 68565655, 190359872	1035	81	17763	1.90692	1	0.986059	82.4975
Annotation Cluster 40	Enrichment Score: 1.3893480935717466
Category	Term	Count	%	PValue	Genes	List Total	Pop Hits	Pop Total	Fold Enrichment	Bonferroni	Benjamini	FDR
INTERPRO	IPR015941:Transketolase C-terminal-like	3	0.111899	0.0300887	162416262, 46396509, 730956	1035	5	17763	10.2974	1	0.919329	40.1534
INTERPRO	IPR005476:Transketolase, C-terminal	3	0.111899	0.0300887	162416262, 46396509, 730956	1035	5	17763	10.2974	1	0.919329	40.1534
INTERPRO	IPR005475:Transketolase, central region	3	0.111899	0.0750153	162416262, 46396509, 730956	1035	8	17763	6.43587	1	0.977169	73.0282
Annotation Cluster 41	Enrichment Score: 1.3847381193220636
Category	Term	Count	%	PValue	Genes	List Total	Pop Hits	Pop Total	Fold Enrichment	Bonferroni	Benjamini	FDR
GOTERM_MF_FAT	GO:0004527~exonuclease activity	9	0.335696	0.00657678	37999670, 21362905, 73619701, 37999725, 28380043, 46577373, 1706505, 81900929, 81914299	753	50	13288	3.17641	0.997071	0.340747	9.7526
GOTERM_MF_FAT	GO:0008408~3'-5' exonuclease activity	5	0.186498	0.0199599	21362905, 73619701, 37999725, 1706505, 81914299	753	19	13288	4.64388	1	0.447941	26.9146
SP_PIR_KEYWORDS	exonuclease	7	0.261097	0.0300679	37999670, 21362905, 37999725, 28380043, 46577373, 1706505, 81914299	1095	39	17854	2.92654	0.999995	0.201944	34.6667
KEGG_PATHWAY	mmu03018:RNA degradation	8	0.298396	0.0521032	46395889, 21362905, 71153763, 81873754, 25090856, 28380043, 46577373, 55977170	327	60	5738	2.33965	0.999854	0.551858	47.7702
GOTERM_CC_FAT	GO:0000178~exosome (RNase complex)	3	0.111899	0.144892	21362905, 28380043, 46577373	708	12	12504	4.41525	1	0.539608	89.1153
SP_PIR_KEYWORDS	exosome	3	0.111899	0.164964	21362905, 28380043, 46577373	1095	12	17854	4.07626	1	0.61676	91.9028
Annotation Cluster 42	Enrichment Score: 1.3014953423991904
Category	Term	Count	%	PValue	Genes	List Total	Pop Hits	Pop Total	Fold Enrichment	Bonferroni	Benjamini	FDR
GOTERM_CC_FAT	GO:0044438~microbody part	6	0.223797	0.0285147	160332329, 81900941, 81904647, 62901086, 229598021, 205829285	708	31	12504	3.41826	0.999998	0.216075	33.6279
GOTERM_CC_FAT	GO:0044439~peroxisomal part	6	0.223797	0.0285147	160332329, 81900941, 81904647, 62901086, 229598021, 205829285	708	31	12504	3.41826	0.999998	0.216075	33.6279
GOTERM_CC_FAT	GO:0031903~microbody membrane	5	0.186498	0.0562865	81900941, 81904647, 62901086, 229598021, 205829285	708	26	12504	3.39635	1	0.340808	55.9938
GOTERM_CC_FAT	GO:0005778~peroxisomal membrane	5	0.186498	0.0562865	81900941, 81904647, 62901086, 229598021, 205829285	708	26	12504	3.39635	1	0.340808	55.9938
GOTERM_BP_FAT	GO:0007031~peroxisome organization	4	0.149198	0.120664	81904647, 62901086, 229598021, 205829285	794	21	13588	3.25969	1	0.917315	89.5033
Annotation Cluster 43	Enrichment Score: 1.2871791696049488
Category	Term	Count	%	PValue	Genes	List Total	Pop Hits	Pop Total	Fold Enrichment	Bonferroni	Benjamini	FDR
GOTERM_BP_FAT	GO:0016568~chromatin modification	23	0.857889	0.020246	59799151, 81878206, 2497446, 123779802, 76364209, 59797866, 60390942, 18203390, 148877247, 81885062, 13431549, 68565935, 109892841, 10720029, 59798423, 6831679, 55977468, 34222846, 81906080, 57013054, 68565655, 28201786, 190359872	794	236	13588	1.66783	1	0.524886	30.1309
SP_PIR_KEYWORDS	chromatin regulator	20	0.74599	0.0267362	59799151, 81878206, 123779802, 76364209, 59797866, 81875472, 18203390, 148877247, 81885062, 68565935, 10720029, 59798423, 55977468, 34222846, 81906080, 14916554, 57013054, 68565655, 28201786, 190359872	1095	192	17854	1.69844	0.99998	0.19105	31.4671
GOTERM_BP_FAT	GO:0016570~histone modification	11	0.410295	0.0415959	59799151, 59798423, 81878206, 2497446, 81906080, 123779802, 59797866, 68565655, 18203390, 13431549, 190359872	794	92	13588	2.04616	1	0.715205	52.5152
GOTERM_BP_FAT	GO:0016569~covalent chromatin modification	11	0.410295	0.0530362	59799151, 59798423, 81878206, 2497446, 81906080, 123779802, 59797866, 68565655, 18203390, 13431549, 190359872	794	96	13588	1.9609	1	0.772675	61.5291
GOTERM_BP_FAT	GO:0006325~chromatin organization	25	0.932488	0.10928	59799151, 81878206, 123779802, 76364209, 59797866, 68565935, 10720029, 34222846, 55977468, 81906080, 190359872, 2497446, 143955277, 60390942, 81894566, 18203390, 148877247, 13431549, 81885062, 109892841, 59798423, 6831679, 57013054, 68565655, 28201786	794	315	13588	1.3582	1	0.90744	86.8482
GOTERM_BP_FAT	GO:0051276~chromosome organization	30	1.11899	0.144985	59799151, 81878206, 123779802, 76364209, 59797866, 30172873, 81891447, 68565935, 10720029, 55977468, 34222846, 81906080, 47605587, 190359872, 2497446, 143955277, 81897711, 60390942, 81894566, 18203390, 148877247, 81885062, 13431549, 109892841, 59798423, 6831679, 30172806, 57013054, 68565655, 28201786	794	404	13588	1.27079	1	0.936994	93.5802
Annotation Cluster 44	Enrichment Score: 1.2672735760205402
Category	Term	Count	%	PValue	Genes	List Total	Pop Hits	Pop Total	Fold Enrichment	Bonferroni	Benjamini	FDR
GOTERM_BP_FAT	GO:0006605~protein targeting	16	0.596792	0.0107078	13431710, 81892481, 81904647, 148887383, 56748778, 61211806, 17368866, 41688588, 81907645, 6225017, 1708161, 52000830, 49065654, 2493363, 229598021, 2829434	794	133	13588	2.05875	1	0.360248	17.1978
GOTERM_BP_FAT	GO:0017038~protein import	11	0.410295	0.020641	17368866, 41688588, 6225017, 81904647, 1708161, 49065654, 229598021, 2493363, 2829434, 148887383, 56748778	794	82	13588	2.29569	1	0.526392	30.6231
GOTERM_BP_FAT	GO:0006913~nucleocytoplasmic transport	11	0.410295	0.0530362	29427843, 17368866, 41688588, 20139106, 1708161, 2493363, 123786271, 2829434, 148887383, 13124660, 56748778	794	96	13588	1.9609	1	0.772675	61.5291
GOTERM_BP_FAT	GO:0033365~protein localization in organelle	11	0.410295	0.0561919	17368866, 41688588, 6225017, 37537790, 1708161, 52000830, 49065654, 2493363, 2829434, 148887383, 56748778	794	97	13588	1.94069	1	0.781224	63.7156
GOTERM_BP_FAT	GO:0051169~nuclear transport	11	0.410295	0.0594685	29427843, 17368866, 41688588, 20139106, 1708161, 2493363, 123786271, 2829434, 148887383, 13124660, 56748778	794	98	13588	1.92089	1	0.78968	65.8615
GOTERM_BP_FAT	GO:0006606~protein import into nucleus	7	0.261097	0.10666	17368866, 41688588, 1708161, 2493363, 2829434, 148887383, 56748778	794	56	13588	2.13917	1	0.9076	86.1534
GOTERM_BP_FAT	GO:0051170~nuclear import	7	0.261097	0.120929	17368866, 41688588, 1708161, 2493363, 2829434, 148887383, 56748778	794	58	13588	2.0654	1	0.916109	89.5585
GOTERM_BP_FAT	GO:0034504~protein localization in nucleus	7	0.261097	0.143985	17368866, 41688588, 1708161, 2493363, 2829434, 148887383, 56748778	794	61	13588	1.96383	1	0.9383	93.4473
Annotation Cluster 45	Enrichment Score: 1.2652962768523357
Category	Term	Count	%	PValue	Genes	List Total	Pop Hits	Pop Total	Fold Enrichment	Bonferroni	Benjamini	FDR
SMART	SM00292:BRCT	6	0.223797	0.00509249	73746802, 62901438, 1703056, 6015052, 81897907, 3913496	442	24	9131	5.16459	0.756886	0.375877	6.51738
INTERPRO	IPR001357:BRCT	6	0.223797	0.0111353	73746802, 62901438, 1703056, 6015052, 81897907, 3913496	1035	24	17763	4.29058	1	0.732366	17.1528
UP_SEQ_FEATURE	domain:BRCT 1	3	0.111899	0.202595	73746802, 62901438, 6015052	1120	12	16021	3.57612	1	0.99998	98.1663
UP_SEQ_FEATURE	domain:BRCT 2	3	0.111899	0.202595	73746802, 62901438, 6015052	1120	12	16021	3.57612	1	0.99998	98.1663
UP_SEQ_FEATURE	domain:BRCT	3	0.111899	0.202595	1703056, 81897907, 3913496	1120	12	16021	3.57612	1	0.99998	98.1663
Annotation Cluster 46	Enrichment Score: 1.259205723344576
Category	Term	Count	%	PValue	Genes	List Total	Pop Hits	Pop Total	Fold Enrichment	Bonferroni	Benjamini	FDR
GOTERM_MF_FAT	GO:0019208~phosphatase regulator activity	7	0.261097	0.0238532	77416696, 71153487, 34222615, 71153488, 97180283, 73921760, 20455200	753	40	13288	3.08818	1	0.466181	31.3016
GOTERM_MF_FAT	GO:0019888~protein phosphatase regulator activity	6	0.223797	0.0557742	77416696, 71153487, 71153488, 97180283, 73921760, 20455200	753	37	13288	2.86163	1	0.676124	59.0365
GOTERM_MF_FAT	GO:0008601~protein phosphatase type 2A regulator activity	3	0.111899	0.125431	71153487, 71153488, 20455200	753	11	13288	4.81275	1	0.815946	87.5599
Annotation Cluster 47	Enrichment Score: 1.2502240458346325
Category	Term	Count	%	PValue	Genes	List Total	Pop Hits	Pop Total	Fold Enrichment	Bonferroni	Benjamini	FDR
GOTERM_BP_FAT	GO:0006366~transcription from RNA polymerase II promoter	10	0.372995	0.0277505	18202124, 2829844, 81880362, 32699548, 22654149, 83305883, 10720045, 81916121, 62511223, 3913563	794	74	13588	2.31261	1	0.608369	38.9413
GOTERM_BP_FAT	GO:0032774~RNA biosynthetic process	13	0.484894	0.0641121	2829844, 83305883, 130897, 10720045, 62511223, 3913563, 47117240, 18202124, 81880362, 32699548, 22654149, 81916121, 152031718	794	126	13588	1.76566	1	0.807857	68.6986
GOTERM_BP_FAT	GO:0006351~transcription, DNA-dependent	12	0.447594	0.0997968	18202124, 2829844, 81880362, 32699548, 22654149, 83305883, 10720045, 81916121, 62511223, 3913563, 152031718, 47117240	794	122	13588	1.68328	1	0.897832	84.1655
Annotation Cluster 48	Enrichment Score: 1.2294086219925902
Category	Term	Count	%	PValue	Genes	List Total	Pop Hits	Pop Total	Fold Enrichment	Bonferroni	Benjamini	FDR
SMART	SM00717:SANT	7	0.261097	0.0295789	26396585, 134048658, 81910304, 81898351, 2494160, 148877247, 12643930	442	49	9131	2.9512	0.999756	0.646411	32.7224
INTERPRO	IPR017884:SANT, eukarya	5	0.186498	0.0417248	26396585, 134048658, 81910304, 2494160, 12643930	1035	23	17763	3.73094	1	0.952822	51.1399
INTERPRO	IPR014778:Myb, DNA-binding	6	0.223797	0.0504015	26396585, 134048658, 81910304, 81898351, 2494160, 12643930	1035	35	17763	2.94211	1	0.962296	58.0654
INTERPRO	IPR001005:SANT, DNA-binding	7	0.261097	0.0636449	26396585, 134048658, 81910304, 81898351, 2494160, 148877247, 12643930	1035	49	17763	2.45176	1	0.976175	66.8812
UP_SEQ_FEATURE	domain:SANT 2	3	0.111899	0.103034	134048658, 2494160, 12643930	1120	8	16021	5.36417	1	0.999406	85.3492
UP_SEQ_FEATURE	domain:SANT 1	3	0.111899	0.103034	134048658, 2494160, 12643930	1120	8	16021	5.36417	1	0.999406	85.3492
Annotation Cluster 49	Enrichment Score: 1.2204538905503015
Category	Term	Count	%	PValue	Genes	List Total	Pop Hits	Pop Total	Fold Enrichment	Bonferroni	Benjamini	FDR
SP_PIR_KEYWORDS	Initiation factor	9	0.335696	0.0181552	146286145, 23396616, 15214055, 23396615, 215275645, 23396621, 81914516, 46576633, 55976513	1095	55	17854	2.66809	0.999332	0.146938	22.5443
GOTERM_MF_FAT	GO:0008135~translation factor activity, nucleic acid binding	12	0.447594	0.0224225	146286145, 23396616, 15214055, 23396615, 32699548, 81895172, 215275645, 23396621, 3913563, 81914516, 46576633, 55976513	753	98	13288	2.16083	1	0.476219	29.719
GOTERM_MF_FAT	GO:0003743~translation initiation factor activity	9	0.335696	0.0229392	146286145, 23396616, 15214055, 23396615, 215275645, 23396621, 81914516, 46576633, 55976513	753	62	13288	2.56162	1	0.462943	30.2945
GOTERM_BP_FAT	GO:0006412~translation	26	0.969787	0.0813914	47117020, 24212186, 81916932, 23396621, 81895172, 46397855, 2829434, 3122833, 52783421, 47117019, 47117033, 22001904, 146286145, 23396616, 23396615, 730549, 81904758, 81914516, 55976513, 15214055, 136478, 24212195, 20178137, 48428680, 215275645, 68566012, 46576633	794	319	13588	1.39482	1	0.86032	77.4217
GOTERM_CC_FAT	GO:0005852~eukaryotic translation initiation factor 3 complex	3	0.111899	0.144892	23396615, 23396621, 81914516	708	12	12504	4.41525	1	0.539608	89.1153
SP_PIR_KEYWORDS	protein biosynthesis	13	0.484894	0.145152	47117033, 47117020, 146286145, 23396616, 23396615, 23396621, 81914516, 55976513, 15214055, 20178137, 215275645, 46576633, 47117019	1095	139	17854	1.52493	1	0.575653	88.7714
GOTERM_BP_FAT	GO:0006413~translational initiation	5	0.186498	0.179107	23396616, 23396615, 23396621, 81914516, 46576633	794	38	13588	2.25176	1	0.958217	96.8561
Annotation Cluster 50	Enrichment Score: 1.2073330322594191
Category	Term	Count	%	PValue	Genes	List Total	Pop Hits	Pop Total	Fold Enrichment	Bonferroni	Benjamini	FDR
GOTERM_BP_FAT	GO:0006071~glycerol metabolic process	5	0.186498	0.0420259	81881949, 172046763, 81903698, 81882079, 146345428	794	23	13588	3.72029	1	0.71452	52.8873
GOTERM_BP_FAT	GO:0019400~alditol metabolic process	5	0.186498	0.0548131	81881949, 172046763, 81903698, 81882079, 146345428	794	25	13588	3.42267	1	0.776421	62.7751
GOTERM_BP_FAT	GO:0019751~polyol metabolic process	6	0.223797	0.103657	81881949, 172046763, 81175183, 81903698, 81882079, 146345428	794	43	13588	2.38791	1	0.904897	85.3145
Annotation Cluster 51	Enrichment Score: 1.1991612011501893
Category	Term	Count	%	PValue	Genes	List Total	Pop Hits	Pop Total	Fold Enrichment	Bonferroni	Benjamini	FDR
GOTERM_BP_FAT	GO:0034655~nucleobase, nucleoside, nucleotide and nucleic acid catabolic process	7	0.261097	0.0168246	67461048, 81878130, 1703022, 13431280, 123796433, 24636805, 62296704	794	36	13588	3.3276	1	0.471104	25.7282
GOTERM_BP_FAT	GO:0034656~nucleobase, nucleoside and nucleotide catabolic process	7	0.261097	0.0168246	67461048, 81878130, 1703022, 13431280, 123796433, 24636805, 62296704	794	36	13588	3.3276	1	0.471104	25.7282
GOTERM_BP_FAT	GO:0044270~nitrogen compound catabolic process	7	0.261097	0.033793	67461048, 81878130, 1703022, 13431280, 123796433, 24636805, 62296704	794	42	13588	2.85223	1	0.661769	45.2624
GOTERM_BP_FAT	GO:0009166~nucleotide catabolic process	5	0.186498	0.104054	67461048, 1703022, 13431280, 123796433, 24636805	794	31	13588	2.76022	1	0.903771	85.428
GOTERM_BP_FAT	GO:0046700~heterocycle catabolic process	6	0.223797	0.12851	67461048, 81878130, 81878680, 1703022, 13431280, 62296704	794	46	13588	2.23218	1	0.925909	91.0294
GOTERM_BP_FAT	GO:0009261~ribonucleotide catabolic process	3	0.111899	0.131994	67461048, 13431280, 123796433	794	11	13588	4.66728	1	0.928359	91.6378
GOTERM_BP_FAT	GO:0006195~purine nucleotide catabolic process	3	0.111899	0.239004	67461048, 1703022, 13431280	794	16	13588	3.20875	1	0.978612	99.167
Annotation Cluster 52	Enrichment Score: 1.174498487692821
Category	Term	Count	%	PValue	Genes	List Total	Pop Hits	Pop Total	Fold Enrichment	Bonferroni	Benjamini	FDR
GOTERM_BP_FAT	GO:0006368~RNA elongation from RNA polymerase II promoter	3	0.111899	0.0302276	32699548, 81916121, 3913563	794	5	13588	10.268	1	0.625049	41.6117
GOTERM_BP_FAT	GO:0006354~RNA elongation	3	0.111899	0.0932255	32699548, 81916121, 3913563	794	9	13588	5.70445	1	0.885022	82.0122
GOTERM_CC_FAT	GO:0008023~transcription elongation factor complex	3	0.111899	0.106308	32699548, 81916121, 3913563	708	10	12504	5.29831	1	0.469814	79.6583
Annotation Cluster 53	Enrichment Score: 1.14341277073709
Category	Term	Count	%	PValue	Genes	List Total	Pop Hits	Pop Total	Fold Enrichment	Bonferroni	Benjamini	FDR
GOTERM_CC_FAT	GO:0030176~integral to endoplasmic reticulum membrane	7	0.261097	0.00955832	38257724, 44888278, 2498244, 78099098, 45476979, 81879008, 81913588	708	33	12504	3.74628	0.986206	0.0927639	12.7229
GOTERM_CC_FAT	GO:0031227~intrinsic to endoplasmic reticulum membrane	7	0.261097	0.0717692	38257724, 44888278, 2498244, 78099098, 45476979, 81879008, 81913588	708	52	12504	2.37744	1	0.390891	65.1886
GOTERM_CC_FAT	GO:0031301~integral to organelle membrane	9	0.335696	0.129869	38257724, 44888278, 2498244, 229598021, 78099098, 45476979, 81879008, 81913588, 23396785	708	89	12504	1.78595	1	0.522225	86.0689
GOTERM_CC_FAT	GO:0031300~intrinsic to organelle membrane	9	0.335696	0.299588	38257724, 44888278, 2498244, 229598021, 78099098, 45476979, 81879008, 81913588, 23396785	708	112	12504	1.41919	1	0.773328	99.3561
Annotation Cluster 54	Enrichment Score: 1.139942191162288
Category	Term	Count	%	PValue	Genes	List Total	Pop Hits	Pop Total	Fold Enrichment	Bonferroni	Benjamini	FDR
SP_PIR_KEYWORDS	cell projection	24	0.895188	0.00209164	13431710, 62899893, 81879274, 160017886, 37999666, 17366052, 20140020, 81875621, 61214516, 81900869, 54036247, 61217633, 33112466, 88941981, 37537790, 20454885, 57013084, 25453060, 33112296, 81914370, 27923814, 158563976, 135290, 71658799	1095	196	17854	1.99653	0.566316	0.0293964	2.87722
GOTERM_CC_FAT	GO:0005932~microtubule basal body	7	0.261097	0.0110655	33112296, 160017886, 81914370, 27923814, 81875621, 82592513, 71658799	708	34	12504	3.63609	0.993006	0.100206	14.5859
SP_PIR_KEYWORDS	cilium biogenesis/degradation	5	0.186498	0.0259503	37537899, 33112466, 160017886, 81914370, 81900869	1095	19	17854	4.2908	0.999972	0.189268	30.6914
SP_PIR_KEYWORDS	cilium	9	0.335696	0.0553593	33112466, 37537790, 33112296, 160017886, 81914370, 27923814, 81875621, 81900869, 71658799	1095	68	17854	2.15802	1	0.311	54.7995
GOTERM_CC_FAT	GO:0044441~cilium part	6	0.223797	0.0797114	215274125, 33112466, 37537790, 160017886, 81900869, 71658799	708	41	12504	2.58454	1	0.406553	69.1792
GOTERM_CC_FAT	GO:0005929~cilium	12	0.447594	0.142029	78099247, 215274125, 33112466, 37537790, 81877818, 33112296, 160017886, 81914370, 27923814, 81875621, 81900869, 71658799	708	135	12504	1.56987	1	0.539928	88.5875
GOTERM_CC_FAT	GO:0044463~cell projection part	14	0.522193	0.165602	78099247, 160017886, 17366052, 81875621, 82592513, 81900869, 33112466, 215274125, 37537790, 25453060, 33112296, 81914370, 27923814, 71658799	708	170	12504	1.45444	1	0.58031	92.3097
GOTERM_CC_FAT	GO:0005930~axoneme	4	0.149198	0.348897	78099247, 160017886, 81900869, 71658799	708	37	12504	1.9093	1	0.810642	99.7711
GOTERM_CC_FAT	GO:0035085~cilium axoneme	3	0.111899	0.376483	160017886, 81900869, 71658799	708	23	12504	2.30361	1	0.834816	99.8761
GOTERM_CC_FAT	GO:0042995~cell projection	34	1.26818	0.486831	78099247, 13431710, 62899893, 160017886, 115424, 17366052, 81875621, 82592513, 147641152, 61217633, 1708161, 88941981, 57013084, 25453060, 3334269, 71658799, 158563976, 259016289, 81879274, 81877818, 61214516, 81900869, 54036247, 33112466, 215274125, 13878823, 37537790, 158706516, 2498244, 33112296, 27923814, 81914370, 81906100, 135290	708	575	12504	1.0443	1	0.902178	99.9922
Annotation Cluster 55	Enrichment Score: 1.138805215797663
Category	Term	Count	%	PValue	Genes	List Total	Pop Hits	Pop Total	Fold Enrichment	Bonferroni	Benjamini	FDR
GOTERM_BP_FAT	GO:0010498~proteasomal protein catabolic process	6	0.223797	0.0282637	46397631, 1709984, 71153488, 38257724, 78099174, 76363478	794	30	13588	3.42267	1	0.610057	39.5038
GOTERM_BP_FAT	GO:0043161~proteasomal ubiquitin-dependent protein catabolic process	6	0.223797	0.0282637	46397631, 1709984, 71153488, 38257724, 78099174, 76363478	794	30	13588	3.42267	1	0.610057	39.5038
GOTERM_BP_FAT	GO:0030433~ER-associated protein catabolic process	3	0.111899	0.173627	46397631, 38257724, 76363478	794	13	13588	3.94923	1	0.957321	96.4672
GOTERM_BP_FAT	GO:0006511~ubiquitin-dependent protein catabolic process	12	0.447594	0.200772	3024764, 46397631, 1709984, 71153488, 38257758, 3914438, 38257724, 17380334, 78099174, 76363478, 67460569, 37537789	794	141	13588	1.45646	1	0.969406	98.0328
Annotation Cluster 56	Enrichment Score: 1.122168555434246
Category	Term	Count	%	PValue	Genes	List Total	Pop Hits	Pop Total	Fold Enrichment	Bonferroni	Benjamini	FDR
GOTERM_BP_FAT	GO:0008340~determination of adult life span	4	0.149198	0.00888698	51338724, 1708161, 1171033, 2506881	794	8	13588	8.55668	1	0.318765	14.4853
GOTERM_BP_FAT	GO:0009411~response to UV	7	0.261097	0.0147267	229463019, 21362877, 81878382, 51338724, 51338725, 1171033, 2506881	794	35	13588	3.42267	1	0.437412	22.9005
GOTERM_BP_FAT	GO:0010259~multicellular organismal aging	4	0.149198	0.0532651	51338724, 1708161, 1171033, 2506881	794	15	13588	4.56356	1	0.770312	61.6918
GOTERM_BP_FAT	GO:0009314~response to radiation	13	0.484894	0.130753	229463019, 2493276, 21362877, 81878382, 51338724, 51338725, 2506881, 1717822, 172045562, 50401208, 1708161, 81906080, 1171033	794	143	13588	1.55576	1	0.927934	91.4256
GOTERM_BP_FAT	GO:0007568~aging	7	0.261097	0.143985	56404800, 51338724, 1708161, 161784289, 1171033, 20138875, 2506881	794	61	13588	1.96383	1	0.9383	93.4473
GOTERM_BP_FAT	GO:0009416~response to light stimulus	9	0.335696	0.212594	229463019, 21362877, 81878382, 51338724, 1708161, 51338725, 1171033, 1717822, 2506881	794	98	13588	1.57163	1	0.972687	98.4851
GOTERM_BP_FAT	GO:0009628~response to abiotic stimulus	16	0.596792	0.500261	229463019, 2493276, 21362877, 81878382, 51338724, 51338725, 1717822, 2506881, 172045562, 50401208, 1708161, 81906080, 1171033, 81895258, 46576633, 83301500	794	251	13588	1.09089	1	0.998433	99.9995
Annotation Cluster 57	Enrichment Score: 1.1147826184760412
Category	Term	Count	%	PValue	Genes	List Total	Pop Hits	Pop Total	Fold Enrichment	Bonferroni	Benjamini	FDR
SMART	SM00049:DEP	5	0.186498	0.0196472	3914633, 81873767, 47605594, 123780662, 6919873	442	22	9131	4.69508	0.995899	0.666892	23.0437
INTERPRO	IPR000591:Pleckstrin/G-protein, interacting region	5	0.186498	0.036077	3914633, 81873767, 47605594, 123780662, 6919873	1035	22	17763	3.90053	1	0.936228	46.0687
UP_SEQ_FEATURE	domain:DEP	4	0.149198	0.111126	3914633, 81873767, 47605594, 6919873	1120	17	16021	3.36576	1	0.999605	87.5163
INTERPRO	IPR011991:Winged helix repressor DNA-binding	12	0.447594	0.441086	68565935, 400733, 3914633, 81912034, 81873767, 2497446, 47605594, 123780662, 81894566, 3041683, 37537789, 6919873	1035	175	17763	1.17684	1	0.999984	99.9943
Annotation Cluster 58	Enrichment Score: 1.1142991585692341
Category	Term	Count	%	PValue	Genes	List Total	Pop Hits	Pop Total	Fold Enrichment	Bonferroni	Benjamini	FDR
GOTERM_BP_FAT	GO:0016054~organic acid catabolic process	10	0.372995	0.0458932	46395955, 81878680, 162416262, 81904647, 20455016, 81875980, 81896096, 94730372, 52000836, 81878695	794	81	13588	2.11276	1	0.733586	56.1124
GOTERM_BP_FAT	GO:0046395~carboxylic acid catabolic process	10	0.372995	0.0458932	46395955, 81878680, 162416262, 81904647, 20455016, 81875980, 81896096, 94730372, 52000836, 81878695	794	81	13588	2.11276	1	0.733586	56.1124
GOTERM_BP_FAT	GO:0009063~cellular amino acid catabolic process	7	0.261097	0.0933183	46395955, 81878680, 162416262, 81875980, 81896096, 52000836, 81878695	794	54	13588	2.2184	1	0.882958	82.0445
GOTERM_BP_FAT	GO:0009310~amine catabolic process	7	0.261097	0.177558	46395955, 81878680, 162416262, 81875980, 81896096, 52000836, 81878695	794	65	13588	1.84298	1	0.957847	96.7504
Annotation Cluster 59	Enrichment Score: 1.1126643922867214
Category	Term	Count	%	PValue	Genes	List Total	Pop Hits	Pop Total	Fold Enrichment	Bonferroni	Benjamini	FDR
SMART	SM00233:PH	21	0.78329	0.0269176	20138358, 81898160, 48474351, 88984467, 81875493, 48474951, 160418966, 52782747, 123780662, 81895170, 116247769, 3024044, 13124083, 109895137, 20139160, 110279025, 189040174, 160419246, 20139156, 81894680, 81908500	442	261	9131	1.66217	0.999478	0.660325	30.2458
INTERPRO	IPR011993:Pleckstrin homology-type	26	0.969787	0.0309237	20138358, 48474351, 88984467, 48474951, 147742931, 73921719, 13124083, 20139160, 189040174, 57012722, 160419246, 55583935, 81898160, 2493261, 160418966, 52782747, 116247769, 123780662, 3024044, 46397828, 193806382, 85681927, 20139156, 81894680, 81908500, 135290	1035	289	17763	1.54401	1	0.914999	41.0134
INTERPRO	IPR001849:Pleckstrin homology	21	0.78329	0.126107	20138358, 81898160, 48474351, 88984467, 81875493, 48474951, 160418966, 52782747, 123780662, 81895170, 116247769, 3024044, 13124083, 109895137, 20139160, 110279025, 189040174, 160419246, 20139156, 81894680, 81908500	1035	261	17763	1.38088	1	0.994294	89.6191
UP_SEQ_FEATURE	domain:PH	17	0.634092	0.337501	20138358, 81898160, 48474351, 6015052, 81875493, 48474951, 52782747, 123780662, 81895170, 116247769, 3024044, 13124083, 20139160, 110279025, 189040174, 160419246, 20139156	1120	202	16021	1.20384	1	1	99.9306
Annotation Cluster 60	Enrichment Score: 1.1013046667807984
Category	Term	Count	%	PValue	Genes	List Total	Pop Hits	Pop Total	Fold Enrichment	Bonferroni	Benjamini	FDR
GOTERM_MF_FAT	GO:0016701~oxidoreductase activity, acting on single donors with incorporation of molecular oxygen	11	0.410295	0.00520597	81878487, 2498741, 21542284, 27923807, 81175183, 129900, 81904699, 81900929, 158563956, 25008935, 81913588	753	69	13288	2.81325	0.990089	0.40111	7.79642
GOTERM_MF_FAT	GO:0016702~oxidoreductase activity, acting on single donors with incorporation of molecular oxygen, incorporation of two atoms of oxygen	10	0.372995	0.0139957	81878487, 2498741, 21542284, 27923807, 129900, 81904699, 81900929, 158563956, 25008935, 81913588	753	68	13288	2.59511	0.999996	0.432405	19.6831
GOTERM_MF_FAT	GO:0016706~oxidoreductase activity, acting on paired donors, with incorporation or reduction of molecular oxygen, 2-oxoglutarate as one donor, and incorporation of one atom each of oxygen into both donors	6	0.223797	0.0251385	2498741, 21542284, 81905645, 81900929, 25008935, 81913588	753	30	13288	3.52935	1	0.464835	32.6949
SP_PIR_KEYWORDS	dioxygenase	10	0.372995	0.0288302	81878487, 2498741, 21542284, 27923807, 129900, 81904699, 81900929, 158563956, 25008935, 81913588	1095	71	17854	2.29648	0.999991	0.201059	33.4946
GOTERM_MF_FAT	GO:0031418~L-ascorbic acid binding	4	0.149198	0.100567	2498741, 21542284, 81904699, 25008935	753	20	13288	3.52935	1	0.774004	80.7623
UP_SEQ_FEATURE	domain:Fe2OG dioxygenase	4	0.149198	0.177737	2498741, 81904699, 81900929, 25008935	1120	21	16021	2.72466	1	0.999959	96.8465
SMART	SM00702:P4Hc	3	0.111899	0.179233	2498741, 81904699, 25008935	442	16	9131	3.87344	1	0.897682	92.6266
UP_SEQ_FEATURE	metal ion-binding site:Iron	6	0.223797	0.229167	48474921, 2498741, 51316519, 81904699, 158563956, 25008935	1120	47	16021	1.8261	1	0.99999	98.9923
INTERPRO	IPR006620:Prolyl 4-hydroxylase, alpha subunit	3	0.111899	0.238109	2498741, 81904699, 25008935	1035	16	17763	3.21793	1	0.999186	98.9642
INTERPRO	IPR005123:Oxoglutarate and iron-dependent oxygenase	3	0.111899	0.238109	2498741, 81900929, 25008935	1035	16	17763	3.21793	1	0.999186	98.9642
GOTERM_MF_FAT	GO:0031406~carboxylic acid binding	7	0.261097	0.349629	81873195, 20138697, 146325018, 2498741, 21542284, 81904699, 25008935	753	85	13288	1.45326	1	0.96648	99.8757
Annotation Cluster 61	Enrichment Score: 1.0960747353803628
Category	Term	Count	%	PValue	Genes	List Total	Pop Hits	Pop Total	Fold Enrichment	Bonferroni	Benjamini	FDR
KEGG_PATHWAY	mmu03030:DNA replication	7	0.261097	0.0128646	17367197, 81916548, 1703056, 30913281, 130897, 17375622, 1706505	327	35	5738	3.50948	0.881924	0.299577	14.5439
GOTERM_CC_FAT	GO:0005663~DNA replication factor C complex	3	0.111899	0.0177464	81916548, 1703056, 30913281	708	4	12504	13.2458	0.99966	0.144943	22.4079
GOTERM_MF_FAT	GO:0033170~protein-DNA loading ATPase activity	3	0.111899	0.0177781	81916548, 1703056, 30913281	753	4	13288	13.2351	1	0.444177	24.343
GOTERM_MF_FAT	GO:0003689~DNA clamp loader activity	3	0.111899	0.0177781	81916548, 1703056, 30913281	753	4	13288	13.2351	1	0.444177	24.343
GOTERM_MF_FAT	GO:0008094~DNA-dependent ATPase activity	6	0.223797	0.0613668	81916548, 1703056, 18202124, 22654149, 30913281, 60390942	753	38	13288	2.78633	1	0.688494	62.6513
GOTERM_CC_FAT	GO:0005657~replication fork	4	0.149198	0.15146	81916548, 1703056, 30913281, 130897	708	24	12504	2.9435	1	0.54896	90.2419
INTERPRO	IPR003959:ATPase, AAA-type, core	5	0.186498	0.278655	81916548, 1703056, 30913281, 50400256, 81918252	1035	46	17763	1.86547	1	0.999591	99.5868
SMART	SM00382:AAA	6	0.223797	0.803182	81916548, 1703056, 30913281, 50400256, 6831486, 81918252	442	138	9131	0.89819	1	0.999877	100
INTERPRO	IPR003593:ATPase, AAA+ type, core	6	0.223797	0.909782	81916548, 1703056, 30913281, 50400256, 6831486, 81918252	1035	138	17763	0.746188	1	1	100
Annotation Cluster 62	Enrichment Score: 1.095286665768675
Category	Term	Count	%	PValue	Genes	List Total	Pop Hits	Pop Total	Fold Enrichment	Bonferroni	Benjamini	FDR
GOTERM_CC_FAT	GO:0016591~DNA-directed RNA polymerase II, holoenzyme	8	0.298396	0.0374441	73621396, 18202124, 2829844, 81900516, 22654149, 62511223, 97052548, 47117240	708	56	12504	2.523	1	0.258151	41.7677
GOTERM_CC_FAT	GO:0032039~integrator complex	3	0.111899	0.0882494	73621396, 81900516, 97052548	708	9	12504	5.88701	1	0.418518	72.9922
GOTERM_BP_FAT	GO:0016073~snRNA metabolic process	3	0.111899	0.112171	73621396, 81900516, 97052548	794	10	13588	5.13401	1	0.90787	87.5768
GOTERM_BP_FAT	GO:0016180~snRNA processing	3	0.111899	0.112171	73621396, 81900516, 97052548	794	10	13588	5.13401	1	0.90787	87.5768
Annotation Cluster 63	Enrichment Score: 1.0612944946471348
Category	Term	Count	%	PValue	Genes	List Total	Pop Hits	Pop Total	Fold Enrichment	Bonferroni	Benjamini	FDR
SMART	SM00667:LisH	5	0.186498	0.0438722	62287487, 28201785, 27734582, 23821858, 81916904	442	28	9131	3.68899	0.999996	0.644988	44.6901
INTERPRO	IPR006594:LisH dimerisation motif	5	0.186498	0.0769382	62287487, 28201785, 27734582, 23821858, 81916904	1035	28	17763	3.0647	1	0.97694	73.9551
SMART	SM00668:CTLH	3	0.111899	0.0810144	62287487, 28201785, 23821858	442	10	9131	6.19751	1	0.789896	67.2161
UP_SEQ_FEATURE	domain:LisH	5	0.186498	0.0928739	62287487, 28201785, 27734582, 23821858, 81916904	1120	25	16021	2.86089	1	0.999124	82.1241
INTERPRO	IPR006595:CTLH, C-terminal to LisH motif	3	0.111899	0.111699	62287487, 28201785, 23821858	1035	10	17763	5.1487	1	0.991442	86.3359
UP_SEQ_FEATURE	domain:CTLH	3	0.111899	0.151146	62287487, 28201785, 23821858	1120	10	16021	4.29134	1	0.9999	94.4671
Annotation Cluster 64	Enrichment Score: 1.0559618220340345
Category	Term	Count	%	PValue	Genes	List Total	Pop Hits	Pop Total	Fold Enrichment	Bonferroni	Benjamini	FDR
SMART	SM00184:RING	22	0.820589	0.0355926	47117558, 55583935, 18203118, 21362877, 29337237, 81914471, 2497237, 44888848, 81894566, 33516959, 37077384, 55976616, 205829285, 18202834, 30580622, 81906080, 88911266, 21363044, 123794666, 68565655, 50400622, 21363060	442	286	9131	1.58911	0.999956	0.598531	38.0226
INTERPRO	IPR017907:Zinc finger, RING-type, conserved site	22	0.820589	0.0662337	47117558, 55583935, 18203118, 21362877, 29337237, 81914471, 2497237, 44888848, 81894566, 33516959, 37077384, 55976616, 205829285, 54036247, 30580622, 81906080, 88911266, 21363044, 123794666, 48429259, 50400622, 21363060	1035	254	17763	1.4865	1	0.973829	68.3867
UP_SEQ_FEATURE	zinc finger region:RING-type	19	0.708691	0.0665295	55583935, 21362877, 29337237, 2497237, 44888848, 81894566, 33516959, 37077384, 55976616, 205829285, 18202834, 30580622, 81906080, 21363044, 88911266, 123794666, 48429259, 50400622, 21363060	1120	176	16021	1.54423	1	0.996355	70.3602
INTERPRO	IPR001841:Zinc finger, RING-type	22	0.820589	0.161325	47117558, 55583935, 18203118, 21362877, 29337237, 81914471, 2497237, 44888848, 81894566, 33516959, 37077384, 55976616, 205829285, 18202834, 30580622, 81906080, 88911266, 21363044, 123794666, 68565655, 50400622, 21363060	1035	286	17763	1.32018	1	0.996969	94.7997
INTERPRO	IPR018957:Zinc finger, C3HC4 RING-type	17	0.634092	0.207508	18203118, 21362877, 29337237, 81914471, 2497237, 33516959, 37077384, 55976616, 205829285, 125951933, 81906080, 30580622, 21363044, 88911266, 123794666, 50400622, 21363060	1035	219	17763	1.33223	1	0.998651	97.9925
Annotation Cluster 65	Enrichment Score: 1.0390366909395268
Category	Term	Count	%	PValue	Genes	List Total	Pop Hits	Pop Total	Fold Enrichment	Bonferroni	Benjamini	FDR
UP_SEQ_FEATURE	domain:EH	3	0.111899	0.0605468	62287604, 34098428, 18202868	1120	6	16021	7.15223	1	0.99568	66.8195
SMART	SM00027:EH	3	0.111899	0.0959487	62287604, 34098428, 18202868	442	11	9131	5.6341	1	0.806712	73.5922
INTERPRO	IPR000261:EPS15 homology (EH)	3	0.111899	0.13145	62287604, 34098428, 18202868	1035	11	17763	4.68063	1	0.9949	90.6355
Annotation Cluster 66	Enrichment Score: 1.0293942577371624
Category	Term	Count	%	PValue	Genes	List Total	Pop Hits	Pop Total	Fold Enrichment	Bonferroni	Benjamini	FDR
SMART	SM00557:IG_FLMN	3	0.111899	0.0668939	21363044, 62286939, 119370494	442	9	9131	6.88612	1	0.745865	59.9061
INTERPRO	IPR001298:Filamin/ABP280 repeat	3	0.111899	0.0928263	21363044, 62286939, 119370494	1035	9	17763	5.72077	1	0.983701	80.5459
INTERPRO	IPR017868:Filamin/ABP280 repeat-like	3	0.111899	0.13145	21363044, 62286939, 119370494	1035	11	17763	4.68063	1	0.9949	90.6355
Annotation Cluster 67	Enrichment Score: 1.021999507963911
Category	Term	Count	%	PValue	Genes	List Total	Pop Hits	Pop Total	Fold Enrichment	Bonferroni	Benjamini	FDR
GOTERM_MF_FAT	GO:0019787~small conjugating protein ligase activity	15	0.559493	0.0110562	18203118, 88909661, 81904645, 18203390, 81904387, 46577471, 37999674, 81912783, 81906080, 81894374, 78099174, 54035927, 52000879, 50400622, 21363060	753	125	13288	2.11761	0.999946	0.403855	15.8776
UP_SEQ_FEATURE	active site:Glycyl thioester intermediate	8	0.298396	0.13164	122066571, 46577471, 88909661, 81899232, 62286632, 52000879, 109892197, 81904387	1120	61	16021	1.876	1	0.999796	91.7352
SMART	SM00212:UBCc	5	0.186498	0.143127	46577471, 88909661, 54035927, 52000879, 81904387	442	42	9131	2.45933	1	0.882268	86.9841
INTERPRO	IPR016135:Ubiquitin-conjugating enzyme/RWD-like	6	0.223797	0.164228	18203118, 46577471, 88909661, 54035927, 52000879, 81904387	1035	50	17763	2.05948	1	0.996964	95.094
INTERPRO	IPR000608:Ubiquitin-conjugating enzyme, E2	5	0.186498	0.226902	46577471, 88909661, 54035927, 52000879, 81904387	1035	42	17763	2.04313	1	0.999044	98.6761
Annotation Cluster 68	Enrichment Score: 1.0138055793720884
Category	Term	Count	%	PValue	Genes	List Total	Pop Hits	Pop Total	Fold Enrichment	Bonferroni	Benjamini	FDR
GOTERM_CC_FAT	GO:0030529~ribonucleoprotein complex	46	1.71578	0.00024115	34925411, 81916932, 24212186, 34925312, 62901048, 73921760, 52783324, 254763257, 91208261, 52783086, 31077178, 46397855, 3122833, 2829434, 51316521, 55977170, 81915001, 152031718, 81911357, 52783421, 60390201, 22001904, 71153763, 20140644, 44888326, 730549, 51316506, 81904758, 51702007, 81897711, 116242999, 62899888, 61217666, 27734465, 24212090, 229558709, 136478, 38258211, 24212195, 19924252, 4…	708	462	12504	1.75846	0.101983	0.00670031	0.34114
SP_PIR_KEYWORDS	ribonucleoprotein	26	0.969787	0.0221819	34925411, 24212186, 81916932, 52783324, 31077178, 52783086, 46397855, 3122833, 2829434, 51316521, 55977170, 81915001, 81911357, 60390201, 52783421, 22001904, 730549, 44888326, 81904758, 18203388, 136478, 24212195, 48428680, 68566012, 1709587, 12643534, 158563798	1095	266	17854	1.59372	0.99987	0.170111	26.8577
GOTERM_CC_FAT	GO:0005840~ribosome	16	0.596792	0.127537	22001904, 730549, 24212186, 81916932, 81904758, 52783324, 136478, 24212195, 46397855, 48428680, 3122833, 2829434, 51316521, 81915001, 68566012, 52783421, 48429260	708	192	12504	1.47175	1	0.519598	85.5305
SP_PIR_KEYWORDS	ribosomal protein	15	0.559493	0.197393	22001904, 730549, 24212186, 81916932, 81904758, 52783324, 136478, 24212195, 46397855, 48428680, 3122833, 2829434, 51316521, 81915001, 68566012, 52783421	1095	177	17854	1.38178	1	0.67529	95.3389
GOTERM_MF_FAT	GO:0003735~structural constituent of ribosome	12	0.447594	0.235889	22001904, 730549, 81904758, 24212186, 81916932, 136478, 24212195, 48428680, 46397855, 3122833, 2829434, 68566012, 52783421	753	151	13288	1.40239	1	0.935023	98.4762
KEGG_PATHWAY	mmu03010:Ribosome	7	0.261097	0.394187	22001904, 136478, 730549, 81916932, 46397855, 48428680, 2829434, 3122833	327	89	5738	1.38013	1	0.918399	99.772
GOTERM_CC_FAT	GO:0033279~ribosomal subunit	4	0.149198	0.72904	22001904, 136478, 3122833, 68566012	708	66	12504	1.07036	1	0.980971	100
GOTERM_MF_FAT	GO:0005198~structural molecule activity	22	0.820589	0.849455	17865719, 22001904, 123796763, 730549, 81915016, 24212186, 81904758, 81916932, 10719868, 13124084, 71152740, 136478, 25453060, 24212195, 48428680, 46397855, 549138, 3122833, 2829434, 68566012, 52783421, 83301500, 135290	753	450	13288	0.86273	1	0.999904	100
Annotation Cluster 69	Enrichment Score: 1.009052212631929
Category	Term	Count	%	PValue	Genes	List Total	Pop Hits	Pop Total	Fold Enrichment	Bonferroni	Benjamini	FDR
GOTERM_CC_FAT	GO:0005694~chromosome	34	1.26818	0.00848433	1729865, 8134346, 77416393, 81875472, 76363529, 30172873, 29427843, 68565935, 50401208, 81906080, 73917808, 30913281, 13878583, 47605587, 24636788, 13124660, 21362877, 2497446, 143955277, 130897, 81897711, 81894566, 2506881, 18203390, 148877247, 81881089, 81916548, 109892841, 25091102, 62901438, 6686042, 1703056, 48428077, 38258411	708	378	12504	1.58856	0.977633	0.0845831	11.3723
GOTERM_CC_FAT	GO:0044427~chromosomal part	27	1.00709	0.0374093	1729865, 8134346, 77416393, 81875472, 29427843, 68565935, 50401208, 30913281, 13878583, 47605587, 24636788, 13124660, 21362877, 2497446, 143955277, 130897, 81897711, 81894566, 2506881, 18203390, 148877247, 81881089, 81916548, 109892841, 1703056, 48428077, 38258411	708	318	12504	1.49952	1	0.261884	41.7378
GOTERM_CC_FAT	GO:0000228~nuclear chromosome	13	0.484894	0.0408296	1729865, 21362877, 2497446, 8134346, 130897, 81897711, 81875472, 2506881, 62901438, 25091102, 48428077, 13878583, 38258411	708	121	12504	1.89746	1	0.274254	44.6034
GOTERM_CC_FAT	GO:0044454~nuclear chromosome part	11	0.410295	0.0657434	1729865, 21362877, 2497446, 48428077, 8134346, 130897, 13878583, 81897711, 81875472, 2506881, 38258411	708	103	12504	1.88613	1	0.377433	61.8461
GOTERM_CC_FAT	GO:0000790~nuclear chromatin	6	0.223797	0.198522	1729865, 21362877, 2497446, 81897711, 2506881, 38258411	708	55	12504	1.92666	1	0.64617	95.6524
GOTERM_CC_FAT	GO:0000794~condensed nuclear chromosome	5	0.186498	0.211872	62901438, 48428077, 8134346, 13878583, 81875472	708	42	12504	2.1025	1	0.665375	96.5732
GOTERM_CC_FAT	GO:0000785~chromatin	13	0.484894	0.223729	1729865, 21362877, 2497446, 143955277, 81897711, 81894566, 18203390, 148877247, 2506881, 68565935, 50401208, 38258411, 24636788	708	165	12504	1.39147	1	0.684174	97.2355
GOTERM_CC_FAT	GO:0005720~nuclear heterochromatin	4	0.149198	0.317355	1729865, 21362877, 81897711, 38258411	708	35	12504	2.0184	1	0.787315	99.5526
GOTERM_CC_FAT	GO:0000792~heterochromatin	5	0.186498	0.325803	1729865, 21362877, 81897711, 38258411, 24636788	708	51	12504	1.73147	1	0.794854	99.6249
Annotation Cluster 70	Enrichment Score: 0.9956568119594311
Category	Term	Count	%	PValue	Genes	List Total	Pop Hits	Pop Total	Fold Enrichment	Bonferroni	Benjamini	FDR
KEGG_PATHWAY	mmu03430:Mismatch repair	9	0.335696	1.5794e-05	81916548, 1709686, 1703056, 30913281, 13878583, 1171033, 17375622, 1706505, 2506881	327	22	5738	7.17848	0.00260265	0.00260265	0.0191696
GOTERM_CC_FAT	GO:0032300~mismatch repair complex	4	0.149198	0.000689745	1709686, 13878583, 1171033, 2506881	708	4	12504	17.661	0.264888	0.0102053	0.972865
GOTERM_MF_FAT	GO:0030983~mismatched DNA binding	5	0.186498	0.0024377	1709686, 3915099, 13878583, 1171033, 2506881	753	11	13288	8.02125	0.884393	0.350474	3.72445
GOTERM_BP_FAT	GO:0006298~mismatch repair	5	0.186498	0.00390712	1709686, 3915099, 13878583, 1171033, 2506881	794	12	13588	7.13056	0.999905	0.175423	6.6323
GOTERM_MF_FAT	GO:0032137~guanine/thymine mispair binding	3	0.111899	0.00923492	13878583, 1171033, 2506881	753	3	13288	17.6467	0.999726	0.382729	13.4357
GOTERM_MF_FAT	GO:0032134~mispaired DNA binding	3	0.111899	0.00923492	13878583, 1171033, 2506881	753	3	13288	17.6467	0.999726	0.382729	13.4357
GOTERM_MF_FAT	GO:0043566~structure-specific DNA binding	11	0.410295	0.0102648	1709686, 50403746, 37999864, 3915099, 51338724, 73917808, 13878583, 1171033, 27734582, 81914660, 2506881	753	76	13288	2.55413	0.999891	0.397533	14.8245
GOTERM_BP_FAT	GO:0002566~somatic diversification of immune receptors via somatic mutation	4	0.149198	0.0127579	1709686, 13878583, 1171033, 2506881	794	9	13588	7.60593	1	0.402313	20.1548
GOTERM_BP_FAT	GO:0045910~negative regulation of DNA recombination	4	0.149198	0.0127579	21362877, 13878583, 1171033, 2506881	794	9	13588	7.60593	1	0.402313	20.1548
GOTERM_BP_FAT	GO:0016446~somatic hypermutation of immunoglobulin genes	4	0.149198	0.0127579	1709686, 13878583, 1171033, 2506881	794	9	13588	7.60593	1	0.402313	20.1548
GOTERM_BP_FAT	GO:0051053~negative regulation of DNA metabolic process	5	0.186498	0.0263815	21362877, 73917808, 13878583, 1171033, 2506881	794	20	13588	4.27834	1	0.600035	37.4165
GOTERM_MF_FAT	GO:0003690~double-stranded DNA binding	6	0.223797	0.0455089	1709686, 3915099, 13878583, 1171033, 81914660, 2506881	753	35	13288	3.02516	1	0.624814	51.5352
GOTERM_BP_FAT	GO:0000018~regulation of DNA recombination	5	0.186498	0.0481843	21362877, 13878583, 1171033, 1711555, 2506881	794	24	13588	3.56528	1	0.746916	57.9236
GOTERM_BP_FAT	GO:0016447~somatic recombination of immunoglobulin gene segments	4	0.149198	0.084036	1709686, 13878583, 1171033, 2506881	794	18	13588	3.80297	1	0.866745	78.5345
GOTERM_BP_FAT	GO:0016445~somatic diversification of immunoglobulins	4	0.149198	0.107873	1709686, 13878583, 1171033, 2506881	794	20	13588	3.42267	1	0.908278	86.4793
GOTERM_BP_FAT	GO:0051052~regulation of DNA metabolic process	7	0.261097	0.120929	21362877, 81906080, 73917808, 13878583, 1171033, 1711555, 2506881	794	58	13588	2.0654	1	0.916109	89.5585
GOTERM_BP_FAT	GO:0002562~somatic diversification of immune receptors via germline recombination within a single locus	4	0.149198	0.133978	1709686, 13878583, 1171033, 2506881	794	22	13588	3.11152	1	0.928436	91.9666
GOTERM_BP_FAT	GO:0016444~somatic cell DNA recombination	4	0.149198	0.133978	1709686, 13878583, 1171033, 2506881	794	22	13588	3.11152	1	0.928436	91.9666
GOTERM_BP_FAT	GO:0006310~DNA recombination	8	0.298396	0.146869	1709686, 62901438, 13878583, 1171033, 81914660, 81901067, 2506881, 3913496	794	75	13588	1.82542	1	0.938127	93.8236
GOTERM_BP_FAT	GO:0002208~somatic diversification of immunoglobulins during immune response	3	0.111899	0.15253	13878583, 1171033, 2506881	794	12	13588	4.27834	1	0.942558	94.504
GOTERM_BP_FAT	GO:0002204~somatic recombination of immunoglobulin genes during immune response	3	0.111899	0.15253	13878583, 1171033, 2506881	794	12	13588	4.27834	1	0.942558	94.504
GOTERM_BP_FAT	GO:0045190~isotype switching	3	0.111899	0.15253	13878583, 1171033, 2506881	794	12	13588	4.27834	1	0.942558	94.504
GOTERM_BP_FAT	GO:0002200~somatic diversification of immune receptors	4	0.149198	0.161998	1709686, 13878583, 1171033, 2506881	794	24	13588	2.85223	1	0.950562	95.4865
GOTERM_BP_FAT	GO:0002381~immunoglobulin production during immune response	3	0.111899	0.21698	13878583, 1171033, 2506881	794	15	13588	3.42267	1	0.972484	98.6263
GOTERM_BP_FAT	GO:0042770~DNA damage response, signal transduction	6	0.223797	0.238142	50401208, 51338725, 13878583, 1171033, 2506881, 71152945	794	57	13588	1.80141	1	0.978761	99.1502
GOTERM_BP_FAT	GO:0002377~immunoglobulin production	4	0.149198	0.254036	1709686, 13878583, 1171033, 2506881	794	30	13588	2.28178	1	0.982637	99.4128
GOTERM_BP_FAT	GO:0002440~production of molecular mediator of immune response	4	0.149198	0.286283	1709686, 13878583, 1171033, 2506881	794	32	13588	2.13917	1	0.987508	99.7294
COG_ONTOLOGY	DNA replication, recombination, and repair	8	0.298396	0.303045	1709686, 6686042, 71153763, 130897, 1171033, 116242999, 81895951, 2506881	158	71	2040	1.4548	0.999998	0.661456	96.0052
GOTERM_BP_FAT	GO:0042113~B cell activation	6	0.223797	0.481158	10720029, 2493276, 13878583, 1171033, 2506881, 117316	794	78	13588	1.31641	1	0.998084	99.999
GOTERM_BP_FAT	GO:0016064~immunoglobulin mediated immune response	5	0.186498	0.50555	13878583, 1171033, 2506881, 117316, 20141515	794	63	13588	1.3582	1	0.998506	99.9996
GOTERM_BP_FAT	GO:0019724~B cell mediated immunity	5	0.186498	0.530436	13878583, 1171033, 2506881, 117316, 20141515	794	65	13588	1.31641	1	0.998884	99.9998
GOTERM_BP_FAT	GO:0002443~leukocyte mediated immunity	6	0.223797	0.599583	13878583, 1171033, 2506881, 117316, 20141515, 190359872	794	89	13588	1.15371	1	0.999497	100
GOTERM_BP_FAT	GO:0002449~lymphocyte mediated immunity	5	0.186498	0.654818	13878583, 1171033, 2506881, 117316, 20141515	794	76	13588	1.12588	1	0.999731	100
KEGG_PATHWAY	mmu05210:Colorectal cancer	5	0.186498	0.728763	13878583, 1171033, 17433029, 2506881, 6919873	327	86	5738	1.0202	1	0.987644	100
GOTERM_BP_FAT	GO:0002250~adaptive immune response	5	0.186498	0.730169	13878583, 1171033, 2506881, 117316, 20141515	794	84	13588	1.01865	1	0.999893	100
GOTERM_BP_FAT	GO:0002460~adaptive immune response based on somatic recombination of immune receptors built from immunoglobulin superfamily domains	5	0.186498	0.730169	13878583, 1171033, 2506881, 117316, 20141515	794	84	13588	1.01865	1	0.999893	100
GOTERM_BP_FAT	GO:0002252~immune effector process	7	0.261097	0.751495	1709686, 13878583, 1171033, 2506881, 117316, 20141515, 190359872	794	126	13588	0.950742	1	0.999928	100
GOTERM_BP_FAT	GO:0030183~B cell differentiation	3	0.111899	0.758262	10720029, 2493276, 1171033	794	46	13588	1.11609	1	0.99993	100
GOTERM_BP_FAT	GO:0045321~leukocyte activation	11	0.410295	0.829344	10720029, 2493276, 2497446, 88911266, 32469710, 13878583, 1171033, 81885992, 2506881, 117316, 190359872	794	219	13588	0.859575	1	0.999981	100
GOTERM_BP_FAT	GO:0001775~cell activation	11	0.410295	0.914971	10720029, 2493276, 2497446, 88911266, 32469710, 13878583, 1171033, 81885992, 2506881, 117316, 190359872	794	246	13588	0.765231	1	0.999998	100
GOTERM_BP_FAT	GO:0046649~lymphocyte activation	8	0.298396	0.93436	10720029, 2493276, 88911266, 32469710, 13878583, 1171033, 2506881, 117316	794	191	13588	0.71679	1	0.999999	100
GOTERM_BP_FAT	GO:0030098~lymphocyte differentiation	4	0.149198	0.965944	10720029, 2493276, 32469710, 1171033	794	114	13588	0.600468	1	1	100
GOTERM_BP_FAT	GO:0002521~leukocyte differentiation	5	0.186498	0.969405	10720029, 2493276, 2497446, 32469710, 1171033	794	142	13588	0.602583	1	1	100
Annotation Cluster 71	Enrichment Score: 0.9892331234060943
Category	Term	Count	%	PValue	Genes	List Total	Pop Hits	Pop Total	Fold Enrichment	Bonferroni	Benjamini	FDR
GOTERM_CC_FAT	GO:0016591~DNA-directed RNA polymerase II, holoenzyme	8	0.298396	0.0374441	73621396, 18202124, 2829844, 81900516, 22654149, 62511223, 97052548, 47117240	708	56	12504	2.523	1	0.258151	41.7677
GOTERM_BP_FAT	GO:0006351~transcription, DNA-dependent	12	0.447594	0.0997968	18202124, 2829844, 81880362, 32699548, 22654149, 83305883, 10720045, 81916121, 62511223, 3913563, 152031718, 47117240	794	122	13588	1.68328	1	0.897832	84.1655
KEGG_PATHWAY	mmu03022:Basal transcription factors	4	0.149198	0.28827	18202124, 22654149, 62511223, 47117240	327	33	5738	2.12696	1	0.88445	98.388
Annotation Cluster 72	Enrichment Score: 0.9684698432695952
Category	Term	Count	%	PValue	Genes	List Total	Pop Hits	Pop Total	Fold Enrichment	Bonferroni	Benjamini	FDR
GOTERM_MF_FAT	GO:0005096~GTPase activator activity	20	0.74599	0.0125906	81878370, 81917905, 84028271, 81875493, 85681895, 123780662, 116247769, 51315849, 59798960, 21759130, 3914633, 46397828, 81896793, 81873767, 20454885, 81913387, 45477128, 32469710, 81880083, 62511115	753	192	13288	1.8382	0.999986	0.413374	17.8845
GOTERM_MF_FAT	GO:0008047~enzyme activator activity	24	0.895188	0.0142256	81878370, 81917905, 108935869, 84028271, 81875493, 85681895, 123780662, 116247769, 59798960, 51315849, 21759130, 20455200, 46397828, 3914633, 2494462, 81896793, 81873767, 20454885, 81913387, 45477128, 32469710, 81880083, 62511115, 81895258	753	249	13288	1.70089	0.999997	0.423444	19.9737
GOTERM_MF_FAT	GO:0030695~GTPase regulator activity	31	1.15628	0.0224953	81878370, 81892765, 6015052, 81875493, 147742931, 51315849, 13124083, 81896793, 32469710, 189040174, 81880083, 62511115, 81917905, 84028271, 52782747, 85681895, 116247769, 123780662, 59798960, 21759130, 158937440, 46397828, 3914633, 110279025, 81873767, 20454885, 45477128, 81913387, 81908500, 46576633, 25453319	753	361	13288	1.51537	1	0.466624	29.8003
GOTERM_MF_FAT	GO:0060589~nucleoside-triphosphatase regulator activity	31	1.15628	0.0274192	81878370, 81892765, 6015052, 81875493, 147742931, 51315849, 13124083, 81896793, 32469710, 189040174, 81880083, 62511115, 81917905, 84028271, 52782747, 85681895, 116247769, 123780662, 59798960, 21759130, 158937440, 46397828, 3914633, 110279025, 81873767, 20454885, 45477128, 81913387, 81908500, 46576633, 25453319	753	367	13288	1.4906	1	0.485338	35.1024
SP_PIR_KEYWORDS	GTPase activation	15	0.559493	0.0392942	81878370, 81917905, 84028271, 81875493, 85681895, 116247769, 51315849, 59798960, 21759130, 46397828, 81873767, 81896793, 45477128, 81880083, 62511115	1095	136	17854	1.79835	1	0.244677	42.8181
GOTERM_BP_FAT	GO:0051056~regulation of small GTPase mediated signal transduction	20	0.74599	0.0747493	34222664, 81892765, 84028271, 6015052, 81875493, 147742931, 85681895, 52782747, 123780662, 116247769, 51315849, 59798960, 13124083, 110279025, 81913387, 45477128, 20454885, 32469710, 81880083, 81908500	794	228	13588	1.50117	1	0.840766	74.3824
GOTERM_BP_FAT	GO:0046578~regulation of Ras protein signal transduction	16	0.596792	0.108013	34222664, 81892765, 84028271, 6015052, 81875493, 147742931, 52782747, 123780662, 59798960, 13124083, 110279025, 81913387, 20454885, 32469710, 81880083, 81908500	794	181	13588	1.51278	1	0.906641	86.5165
GOTERM_MF_FAT	GO:0005085~guanyl-nucleotide exchange factor activity	13	0.484894	0.128749	81892765, 6015052, 81875493, 147742931, 52782747, 123780662, 158937440, 13124083, 110279025, 32469710, 189040174, 81908500, 46576633	753	147	13288	1.5606	1	0.820221	88.2741
GOTERM_MF_FAT	GO:0005083~small GTPase regulator activity	18	0.671391	0.130051	84028271, 6015052, 81875493, 147742931, 52782747, 123780662, 51315849, 59798960, 21759130, 13124083, 110279025, 81913387, 20454885, 32469710, 81880083, 62511115, 81908500, 25453319	753	223	13288	1.4244	1	0.819232	88.5435
SP_PIR_KEYWORDS	guanine-nucleotide releasing factor	10	0.372995	0.172768	158937440, 13124083, 6015052, 81875493, 32469710, 189040174, 52782747, 147742931, 123780662, 81908500	1095	102	17854	1.59853	1	0.63056	92.8964
INTERPRO	IPR001331:Guanine-nucleotide dissociation stimulator, CDC24, conserved site	6	0.223797	0.194131	6015052, 81875493, 52782747, 147742931, 123780662, 81908500	1035	53	17763	1.9429	1	0.998256	97.3403
SMART	SM00325:RhoGEF	6	0.223797	0.204265	6015052, 81875493, 52782747, 147742931, 123780662, 81908500	442	65	9131	1.90693	1	0.90407	95.1011
INTERPRO	IPR000219:Dbl homology (DH) domain	6	0.223797	0.32755	6015052, 81875493, 52782747, 147742931, 123780662, 81908500	1035	65	17763	1.58421	1	0.999817	99.873
UP_SEQ_FEATURE	domain:DH	6	0.223797	0.353071	6015052, 81875493, 52782747, 147742931, 123780662, 81908500	1120	56	16021	1.53262	1	1	99.9544
GOTERM_MF_FAT	GO:0005089~Rho guanyl-nucleotide exchange factor activity	6	0.223797	0.37472	6015052, 81875493, 52782747, 147742931, 123780662, 81908500	753	71	13288	1.49127	1	0.972933	99.9326
GOTERM_BP_FAT	GO:0035023~regulation of Rho protein signal transduction	7	0.261097	0.387397	81892765, 6015052, 81875493, 52782747, 147742931, 123780662, 81908500	794	86	13588	1.39295	1	0.995553	99.9814
GOTERM_MF_FAT	GO:0005088~Ras guanyl-nucleotide exchange factor activity	6	0.223797	0.50901	6015052, 81875493, 52782747, 147742931, 123780662, 81908500	753	83	13288	1.27567	1	0.991467	99.9984
Annotation Cluster 73	Enrichment Score: 0.964265899580131
Category	Term	Count	%	PValue	Genes	List Total	Pop Hits	Pop Total	Fold Enrichment	Bonferroni	Benjamini	FDR
INTERPRO	IPR014768:GTPase-binding/formin homology 3	4	0.149198	0.0228211	42560525, 73919358, 158518623, 148886616	1035	11	17763	6.24084	1	0.879198	32.1546
UP_SEQ_FEATURE	domain:GBD/FH3	4	0.149198	0.0367154	42560525, 73919358, 158518623, 148886616	1120	11	16021	5.20162	1	0.977235	48.3522
INTERPRO	IPR015425:Actin-binding FH2	4	0.149198	0.0529513	42560525, 73919358, 158518623, 148886616	1035	15	17763	4.57662	1	0.963873	59.918
GOTERM_MF_FAT	GO:0051020~GTPase binding	8	0.298396	0.0599028	62287487, 158937440, 17368866, 6015052, 81174999, 42560525, 158518623, 148886616	753	62	13288	2.277	1	0.68709	61.735
INTERPRO	IPR014767:Diaphanous autoregulatory	3	0.111899	0.0750153	42560525, 158518623, 148886616	1035	8	17763	6.43587	1	0.977169	73.0282
UP_SEQ_FEATURE	domain:FH2	4	0.149198	0.0823407	42560525, 73919358, 158518623, 148886616	1120	15	16021	3.81452	1	0.99832	78.0806
INTERPRO	IPR010472:Diaphanous FH3	3	0.111899	0.0928263	42560525, 158518623, 148886616	1035	9	17763	5.72077	1	0.983701	80.5459
INTERPRO	IPR010473:Diaphanous GTPase-binding	3	0.111899	0.0928263	42560525, 158518623, 148886616	1035	9	17763	5.72077	1	0.983701	80.5459
GOTERM_MF_FAT	GO:0017016~Ras GTPase binding	7	0.261097	0.101877	62287487, 17368866, 6015052, 81174999, 42560525, 158518623, 148886616	753	57	13288	2.16714	1	0.773299	81.1933
UP_SEQ_FEATURE	domain:DAD	3	0.111899	0.103034	42560525, 158518623, 148886616	1120	8	16021	5.36417	1	0.999406	85.3492
GOTERM_MF_FAT	GO:0031267~small GTPase binding	7	0.261097	0.115376	62287487, 17368866, 6015052, 81174999, 42560525, 158518623, 148886616	753	59	13288	2.09368	1	0.796828	85.1397
SMART	SM00498:FH2	3	0.111899	0.144566	42560525, 73919358, 148886616	442	14	9131	4.42679	1	0.872502	87.2699
UP_SEQ_FEATURE	domain:FH1	3	0.111899	0.151146	42560525, 73919358, 158518623	1120	10	16021	4.29134	1	0.9999	94.4671
GOTERM_MF_FAT	GO:0017048~Rho GTPase binding	4	0.149198	0.151759	6015052, 42560525, 158518623, 148886616	753	24	13288	2.94112	1	0.852576	92.2664
INTERPRO	IPR003104:Actin-binding FH2 and DRF autoregulatory	3	0.111899	0.19439	42560525, 73919358, 148886616	1035	14	17763	3.67764	1	0.998069	97.3547
GOTERM_BP_FAT	GO:0030029~actin filament-based process	11	0.410295	0.581187	14547906, 81917905, 81892765, 147742931, 119370494, 42560525, 17366052, 73919358, 158518623, 148886616, 135290	794	176	13588	1.06958	1	0.999407	100
GOTERM_BP_FAT	GO:0030036~actin cytoskeleton organization	10	0.372995	0.631081	14547906, 81917905, 81892765, 147742931, 42560525, 17366052, 73919358, 158518623, 148886616, 135290	794	165	13588	1.03717	1	0.999653	100
Annotation Cluster 74	Enrichment Score: 0.9596322140965917
Category	Term	Count	%	PValue	Genes	List Total	Pop Hits	Pop Total	Fold Enrichment	Bonferroni	Benjamini	FDR
GOTERM_MF_FAT	GO:0050681~androgen receptor binding	3	0.111899	0.00923492	24212090, 68565655, 24636788	753	3	13288	17.6467	0.999726	0.382729	13.4357
GOTERM_MF_FAT	GO:0035258~steroid hormone receptor binding	3	0.111899	0.0412021	24212090, 68565655, 24636788	753	6	13288	8.82337	1	0.596338	48.0205
GOTERM_MF_FAT	GO:0035257~nuclear hormone receptor binding	3	0.111899	0.580959	24212090, 68565655, 24636788	753	34	13288	1.55707	1	0.99604	99.9999
GOTERM_MF_FAT	GO:0051427~hormone receptor binding	3	0.111899	0.656105	24212090, 68565655, 24636788	753	39	13288	1.35744	1	0.998298	100
Annotation Cluster 75	Enrichment Score: 0.9498803378154721
Category	Term	Count	%	PValue	Genes	List Total	Pop Hits	Pop Total	Fold Enrichment	Bonferroni	Benjamini	FDR
SP_PIR_KEYWORDS	Chaperone	18	0.671391	0.0104833	46397631, 1729865, 31077036, 543921, 22261812, 20137941, 2494160, 2493662, 1174621, 18203395, 134048658, 13878823, 52782788, 49065654, 81906751, 81903595, 81879244, 81914408	1095	150	17854	1.9566	0.985078	0.0974747	13.6654
GOTERM_MF_FAT	GO:0031072~heat shock protein binding	8	0.298396	0.0479392	81898706, 134048658, 18203395, 52782788, 20137941, 81903595, 78099174, 2494160	753	59	13288	2.39278	1	0.635762	53.4191
SMART	SM00271:DnaJ	6	0.223797	0.104755	134048658, 18203395, 52782788, 20137941, 81903595, 2494160	442	52	9131	2.38366	1	0.817845	76.7932
INTERPRO	IPR018253:Heat shock protein DnaJ, conserved site	6	0.223797	0.136365	134048658, 18203395, 52782788, 20137941, 81903595, 2494160	1035	47	17763	2.19093	1	0.994765	91.4874
INTERPRO	IPR001623:Heat shock protein DnaJ, N-terminal	6	0.223797	0.183956	134048658, 18203395, 52782788, 20137941, 81903595, 2494160	1035	52	17763	1.98027	1	0.997737	96.7161
INTERPRO	IPR015609:Molecular chaperone, heat shock protein, Hsp40, DnaJ	5	0.186498	0.214362	134048658, 18203395, 52782788, 20137941, 2494160	1035	41	17763	2.09297	1	0.998816	98.2651
UP_SEQ_FEATURE	domain:J	6	0.223797	0.216194	134048658, 18203395, 52782788, 20137941, 81903595, 2494160	1120	46	16021	1.8658	1	0.999989	98.6468
INTERPRO	IPR003095:Heat shock protein DnaJ	3	0.111899	0.411324	18203395, 20137941, 2494160	1035	24	17763	2.14529	1	0.999969	99.9864
Annotation Cluster 76	Enrichment Score: 0.9384837227857566
Category	Term	Count	%	PValue	Genes	List Total	Pop Hits	Pop Total	Fold Enrichment	Bonferroni	Benjamini	FDR
GOTERM_MF_FAT	GO:0008641~small protein activating enzyme activity	3	0.111899	0.0883897	122066571, 81899232, 62286632	753	9	13288	5.88225	1	0.744226	76.2874
INTERPRO	IPR000594:UBA/THIF-type NAD/FAD binding fold	3	0.111899	0.13145	122066571, 81899232, 62286632	1035	11	17763	4.68063	1	0.9949	90.6355
UP_SEQ_FEATURE	active site:Glycyl thioester intermediate	8	0.298396	0.13164	122066571, 46577471, 88909661, 81899232, 62286632, 52000879, 109892197, 81904387	1120	61	16021	1.876	1	0.999796	91.7352
Annotation Cluster 77	Enrichment Score: 0.9340728134510944
Category	Term	Count	%	PValue	Genes	List Total	Pop Hits	Pop Total	Fold Enrichment	Bonferroni	Benjamini	FDR
GOTERM_BP_FAT	GO:0031329~regulation of cellular catabolic process	5	0.186498	0.0420259	8134596, 81896337, 2498244, 78099174, 81885062	794	23	13588	3.72029	1	0.71452	52.8873
GOTERM_BP_FAT	GO:0031330~negative regulation of cellular catabolic process	3	0.111899	0.0932255	8134596, 2498244, 81885062	794	9	13588	5.70445	1	0.885022	82.0122
GOTERM_BP_FAT	GO:0009894~regulation of catabolic process	6	0.223797	0.165373	8134596, 81896337, 88911266, 2498244, 78099174, 81885062	794	50	13588	2.0536	1	0.952817	95.7947
GOTERM_BP_FAT	GO:0009895~negative regulation of catabolic process	3	0.111899	0.283265	8134596, 2498244, 81885062	794	18	13588	2.85223	1	0.987115	99.7086
Annotation Cluster 78	Enrichment Score: 0.9042956098734932
Category	Term	Count	%	PValue	Genes	List Total	Pop Hits	Pop Total	Fold Enrichment	Bonferroni	Benjamini	FDR
GOTERM_MF_FAT	GO:0016811~hydrolase activity, acting on carbon-nitrogen (but not peptide) bonds, in linear amides	9	0.335696	0.0158234	2498797, 10720029, 121284, 81878680, 81875980, 2498163, 38258411, 143018443, 81885062	753	58	13288	2.73829	0.999999	0.444279	21.9673
GOTERM_MF_FAT	GO:0033558~protein deacetylase activity	3	0.111899	0.228351	10720029, 38258411, 81885062	753	16	13288	3.30876	1	0.930372	98.2249
GOTERM_MF_FAT	GO:0004407~histone deacetylase activity	3	0.111899	0.228351	10720029, 38258411, 81885062	753	16	13288	3.30876	1	0.930372	98.2249
GOTERM_MF_FAT	GO:0019213~deacetylase activity	3	0.111899	0.292625	10720029, 38258411, 81885062	753	19	13288	2.78633	1	0.950231	99.541
Annotation Cluster 79	Enrichment Score: 0.901130621977688
Category	Term	Count	%	PValue	Genes	List Total	Pop Hits	Pop Total	Fold Enrichment	Bonferroni	Benjamini	FDR
GOTERM_BP_FAT	GO:0040029~regulation of gene expression, epigenetic	10	0.372995	0.0200317	50401208, 20137436, 81878206, 229558709, 59797866, 50403798, 81897711, 18203390, 38258411, 190359872	794	70	13588	2.44476	1	0.526568	29.8625
GOTERM_BP_FAT	GO:0016458~gene silencing	7	0.261097	0.11368	20137436, 229558709, 76364209, 50403798, 81897711, 18203390, 38258411	794	57	13588	2.10164	1	0.907297	87.942
GOTERM_BP_FAT	GO:0031047~gene silencing by RNA	4	0.149198	0.23811	20137436, 229558709, 50403798, 81897711	794	29	13588	2.36046	1	0.979236	99.1496
SP_PIR_KEYWORDS	rna-mediated gene silencing	3	0.111899	0.458455	20137436, 229558709, 81897711	1095	25	17854	1.9566	1	0.898438	99.9807
Annotation Cluster 80	Enrichment Score: 0.8948315261933216
Category	Term	Count	%	PValue	Genes	List Total	Pop Hits	Pop Total	Fold Enrichment	Bonferroni	Benjamini	FDR
SMART	SM00513:SAP	4	0.149198	0.087301	21362877, 73620776, 32363201, 38372440	442	22	9131	3.75607	1	0.79433	70.0561
INTERPRO	IPR003034:DNA-binding SAP	4	0.149198	0.133262	21362877, 73620776, 32363201, 38372440	1035	22	17763	3.12042	1	0.994687	90.9586
UP_SEQ_FEATURE	domain:SAP	4	0.149198	0.177737	21362877, 73620776, 32363201, 38372440	1120	21	16021	2.72466	1	0.999959	96.8465
Annotation Cluster 81	Enrichment Score: 0.825456885655165
Category	Term	Count	%	PValue	Genes	List Total	Pop Hits	Pop Total	Fold Enrichment	Bonferroni	Benjamini	FDR
PIR_SUPERFAMILY	PIRSF017635:L-type lectin, animal type	3	0.111899	0.0158533	29611880, 49035535, 21264125	435	4	8136	14.0276	0.99983	0.99983	20.7681
INTERPRO	IPR005052:Legume-like lectin	3	0.111899	0.0187731	29611880, 49035535, 21264125	1035	4	17763	12.8717	1	0.840735	27.2739
UP_SEQ_FEATURE	domain:L-type lectin-like	3	0.111899	0.0265982	29611880, 49035535, 21264125	1120	4	16021	10.7283	1	0.961042	37.8846
INTERPRO	IPR013320:Concanavalin A-like lectin/glucanase, subgroup	6	0.223797	0.46744	29611880, 49035535, 18202121, 543921, 549138, 21264125	1035	77	17763	1.33732	1	0.999989	99.9975
GOTERM_MF_FAT	GO:0005529~sugar binding	10	0.372995	0.702543	29611880, 49035535, 2498905, 81898510, 127294, 18202121, 543921, 81901538, 21264125, 51315979	753	181	13288	0.974958	1	0.998916	100
GOTERM_MF_FAT	GO:0030246~carbohydrate binding	17	0.634092	0.718237	49035535, 81909658, 2498905, 127294, 543921, 81901538, 37999744, 21264125, 126722, 62900608, 51315979, 29611880, 81898510, 1722806, 18202121, 22261803, 18201958	753	317	13288	0.946355	1	0.999087	100
SP_PIR_KEYWORDS	Lectin	8	0.298396	0.892536	29611880, 49035535, 2498905, 81898510, 18202121, 543921, 21264125, 51315979	1095	167	17854	0.781079	1	0.997024	100
Annotation Cluster 82	Enrichment Score: 0.8204686570094346
Category	Term	Count	%	PValue	Genes	List Total	Pop Hits	Pop Total	Fold Enrichment	Bonferroni	Benjamini	FDR
GOTERM_CC_FAT	GO:0048475~coated membrane	11	0.410295	0.00138454	62286892, 73921719, 13124084, 21541960, 66774020, 21541948, 113334, 85687567, 41017043, 13431281, 13431285	708	58	12504	3.3495	0.460943	0.0180104	1.94395
GOTERM_CC_FAT	GO:0030117~membrane coat	11	0.410295	0.00138454	62286892, 73921719, 13124084, 21541960, 66774020, 21541948, 113334, 85687567, 41017043, 13431281, 13431285	708	58	12504	3.3495	0.460943	0.0180104	1.94395
GOTERM_CC_FAT	GO:0005905~coated pit	6	0.223797	0.0322761	73921719, 21541960, 13431710, 113334, 85681927, 13431281	708	32	12504	3.31144	1	0.237363	37.1776
GOTERM_CC_FAT	GO:0030120~vesicle coat	5	0.186498	0.0706239	73921719, 13124084, 21541960, 85687567, 41017043	708	28	12504	3.15375	1	0.395015	64.575
GOTERM_CC_FAT	GO:0030125~clathrin vesicle coat	3	0.111899	0.125241	73921719, 21541960, 41017043	708	11	12504	4.81664	1	0.517018	84.9815
GOTERM_CC_FAT	GO:0005798~Golgi-associated vesicle	5	0.186498	0.143787	73921719, 13124084, 21541960, 52000830, 61221088	708	36	12504	2.45292	1	0.540642	88.9144
GOTERM_CC_FAT	GO:0030662~coated vesicle membrane	6	0.223797	0.178785	73921719, 13124084, 21541960, 85681927, 85687567, 41017043	708	53	12504	1.99936	1	0.607242	93.8631
SP_PIR_KEYWORDS	Endocytosis	9	0.335696	0.209738	73921719, 21541960, 13431710, 81898160, 62287604, 21541948, 113334, 41017043, 158563976	1095	93	17854	1.57791	1	0.681895	96.2448
GOTERM_CC_FAT	GO:0030658~transport vesicle membrane	3	0.111899	0.228045	73921719, 21541960, 85687567	708	16	12504	3.31144	1	0.688401	97.4455
GOTERM_CC_FAT	GO:0030135~coated vesicle	10	0.372995	0.267823	73921719, 13124084, 21541960, 81902528, 52000830, 2498244, 85681927, 85687567, 41017043, 48428685	708	124	12504	1.42428	1	0.733964	98.7928
GOTERM_CC_FAT	GO:0012506~vesicle membrane	8	0.298396	0.308745	73921719, 13124084, 21541960, 13431710, 85681927, 85687567, 41017043, 81879179	708	97	12504	1.45658	1	0.782347	99.4656
GOTERM_BP_FAT	GO:0016044~membrane organization	19	0.708691	0.324072	46397631, 2493276, 13431710, 81898160, 97203080, 21541948, 62286632, 41017043, 73921719, 21541960, 62287604, 8134596, 1708161, 113334, 85681927, 32469710, 49065654, 2498244, 158563976	794	272	13588	1.19542	1	0.990705	99.8957
GOTERM_CC_FAT	GO:0030665~clathrin coated vesicle membrane	4	0.149198	0.333134	73921719, 21541960, 85681927, 41017043	708	36	12504	1.96234	1	0.800796	99.6788
GOTERM_CC_FAT	GO:0030660~Golgi-associated vesicle membrane	3	0.111899	0.334764	73921719, 13124084, 21541960	708	21	12504	2.523	1	0.799874	99.6897
GOTERM_CC_FAT	GO:0044433~cytoplasmic vesicle part	7	0.261097	0.451001	73921719, 13124084, 21541960, 2498244, 85681927, 85687567, 41017043	708	95	12504	1.30134	1	0.886321	99.9796
GOTERM_CC_FAT	GO:0030133~transport vesicle	3	0.111899	0.493947	73921719, 21541960, 85687567	708	29	12504	1.827	1	0.905093	99.9936
GOTERM_CC_FAT	GO:0030136~clathrin-coated vesicle	7	0.261097	0.539702	73921719, 21541960, 81902528, 2498244, 85681927, 41017043, 48428685	708	104	12504	1.18872	1	0.927309	99.9983
GOTERM_BP_FAT	GO:0010324~membrane invagination	12	0.447594	0.54103	73921719, 21541960, 13431710, 81898160, 62287604, 8134596, 21541948, 113334, 2498244, 85681927, 41017043, 158563976	794	188	13588	1.09234	1	0.99899	99.9999
GOTERM_BP_FAT	GO:0006897~endocytosis	12	0.447594	0.54103	73921719, 21541960, 13431710, 81898160, 62287604, 8134596, 21541948, 113334, 2498244, 85681927, 41017043, 158563976	794	188	13588	1.09234	1	0.99899	99.9999
GOTERM_CC_FAT	GO:0030659~cytoplasmic vesicle membrane	6	0.223797	0.55054	73921719, 13124084, 21541960, 85681927, 85687567, 41017043	708	87	12504	1.218	1	0.931555	99.9988
Annotation Cluster 83	Enrichment Score: 0.8188574690010829
Category	Term	Count	%	PValue	Genes	List Total	Pop Hits	Pop Total	Fold Enrichment	Bonferroni	Benjamini	FDR
BIOCARTA	m_s1pPathway:SREBP control of lipid synthesis	3	0.111899	0.0352065	17369836, 166979751, 81910965	53	7	1171	9.469	0.929507	0.929507	31.2806
SP_PIR_KEYWORDS	lipid metabolism	14	0.522193	0.0739223	23821836, 121284, 166979751, 81910965, 21431780, 73921719, 46396970, 17369836, 81896337, 3122065, 45477158, 94730372, 32469594, 143018443	1095	136	17854	1.67846	1	0.380463	65.7259
SP_PIR_KEYWORDS	cholesterol metabolism	5	0.186498	0.10858	73921719, 46396970, 17369836, 166979751, 81910965	1095	30	17854	2.7175	1	0.490549	79.8626
SP_PIR_KEYWORDS	steroid metabolism	5	0.186498	0.214805	73921719, 46396970, 17369836, 166979751, 81910965	1095	39	17854	2.09039	1	0.674355	96.567
GOTERM_BP_FAT	GO:0008203~cholesterol metabolic process	7	0.261097	0.223416	160332329, 73921719, 46396970, 17369836, 32363399, 166979751, 81910965	794	70	13588	1.71134	1	0.973912	98.8114
GOTERM_BP_FAT	GO:0016125~sterol metabolic process	7	0.261097	0.293025	160332329, 73921719, 46396970, 17369836, 32363399, 166979751, 81910965	794	77	13588	1.55576	1	0.988403	99.7709
GOTERM_BP_FAT	GO:0008202~steroid metabolic process	11	0.410295	0.466432	160332329, 73921719, 46396970, 17369836, 20139160, 8134596, 13626101, 20139156, 32363399, 166979751, 81910965	794	161	13588	1.16924	1	0.997731	99.9983
Annotation Cluster 84	Enrichment Score: 0.8075145993486439
Category	Term	Count	%	PValue	Genes	List Total	Pop Hits	Pop Total	Fold Enrichment	Bonferroni	Benjamini	FDR
INTERPRO	IPR000086:NUDIX hydrolase, core	4	0.149198	0.12001	67461048, 1703022, 133284, 68565932	1035	21	17763	3.26901	1	0.993371	88.3324
UP_SEQ_FEATURE	short sequence motif:Nudix box	4	0.149198	0.143132	67461048, 1703022, 133284, 68565932	1120	19	16021	3.01147	1	0.99986	93.4682
INTERPRO	IPR000086:NUDIX hydrolase domain	4	0.149198	0.146993	67461048, 1703022, 133284, 68565932	1035	23	17763	2.98475	1	0.99574	93.0865
UP_SEQ_FEATURE	domain:Nudix hydrolase	4	0.149198	0.23318	67461048, 1703022, 133284, 68565932	1120	24	16021	2.38408	1	0.999991	99.081
Annotation Cluster 85	Enrichment Score: 0.8028577659154549
Category	Term	Count	%	PValue	Genes	List Total	Pop Hits	Pop Total	Fold Enrichment	Bonferroni	Benjamini	FDR
SMART	SM00232:JAB_MPN	3	0.111899	0.127823	71153543, 23396615, 23396621	442	13	9131	4.76732	1	0.863831	83.5578
INTERPRO	IPR000555:Mov34/MPN/PAD-1	3	0.111899	0.172938	71153543, 23396615, 23396621	1035	13	17763	3.96054	1	0.997272	95.8859
UP_SEQ_FEATURE	domain:MPN	3	0.111899	0.176575	71153543, 23396615, 23396621	1120	11	16021	3.90122	1	0.999964	96.7668
Annotation Cluster 86	Enrichment Score: 0.7995515453840087
Category	Term	Count	%	PValue	Genes	List Total	Pop Hits	Pop Total	Fold Enrichment	Bonferroni	Benjamini	FDR
GOTERM_BP_FAT	GO:0051188~cofactor biosynthetic process	11	0.410295	0.0390238	146325018, 259016289, 57012693, 205830867, 49066038, 13431755, 1706885, 5921833, 67460399, 148887155, 38258240	794	91	13588	2.06865	1	0.705536	50.231
GOTERM_BP_FAT	GO:0051186~cofactor metabolic process	16	0.596792	0.111746	145559451, 259016289, 57012693, 81905062, 49066038, 123780024, 13431755, 38258240, 50401035, 146325018, 81878053, 205830867, 1706885, 67460399, 5921833, 148887155	794	182	13588	1.50447	1	0.908851	87.4721
GOTERM_BP_FAT	GO:0009108~coenzyme biosynthetic process	6	0.223797	0.317778	146325018, 57012693, 13431755, 1706885, 5921833, 67460399	794	64	13588	1.60438	1	0.990776	99.8773
GOTERM_BP_FAT	GO:0006732~coenzyme metabolic process	10	0.372995	0.457204	81878053, 146325018, 57012693, 81905062, 123780024, 13431755, 1706885, 5921833, 67460399, 50401035	794	143	13588	1.19674	1	0.997573	99.9978
Annotation Cluster 87	Enrichment Score: 0.7663582048644149
Category	Term	Count	%	PValue	Genes	List Total	Pop Hits	Pop Total	Fold Enrichment	Bonferroni	Benjamini	FDR
SP_PIR_KEYWORDS	rna-binding	42	1.56658	0.0230043	33301387, 6014947, 37999864, 28380043, 50403798, 34925312, 18202027, 81914521, 73921760, 51316456, 32171935, 21362905, 46396970, 52783086, 31077178, 38372440, 55977170, 47117019, 25090383, 50401558, 73621449, 25090856, 20139106, 44888326, 51316506, 81915016, 116242999, 81914516, 61217666, 55976513, 68684375, 81913100, 15214055, 18203388, 48428680, 81914660, 46577373, 81917559, 81886983, 1709587, …	1095	485	17854	1.41198	0.999907	0.172634	27.7108
SMART	SM00360:RRM	17	0.634092	0.0509066	50401558, 81910927, 37999864, 73621449, 44888326, 81915016, 51316506, 34925312, 81914521, 81914516, 51316456, 55976513, 81913100, 15214055, 38372440, 81917559, 158563798	442	212	9131	1.65657	0.999999	0.671522	49.8271
INTERPRO	IPR012677:Nucleotide-binding, alpha-beta plait	19	0.708691	0.0721834	50401558, 81910927, 37999864, 73621449, 20139106, 44888326, 81915016, 51316506, 34925312, 81914521, 81914516, 51316456, 55976513, 81913100, 15214055, 38372440, 81917559, 68566012, 158563798	1035	213	17763	1.53091	1	0.978899	71.6064
UP_SEQ_FEATURE	domain:RRM 4	3	0.111899	0.151146	50401558, 37999864, 73621449	1120	10	16021	4.29134	1	0.9999	94.4671
INTERPRO	IPR000504:RNA recognition motif, RNP-1	17	0.634092	0.173666	50401558, 81910927, 37999864, 73621449, 44888326, 81915016, 51316506, 34925312, 81914521, 81914516, 51316456, 55976513, 81913100, 15214055, 38372440, 81917559, 158563798	1035	212	17763	1.37622	1	0.997037	95.9464
UP_SEQ_FEATURE	domain:RRM 1	8	0.298396	0.418036	81913100, 50401558, 37999864, 73621449, 44888326, 51316506, 81915016, 158563798	1120	88	16021	1.30041	1	1	99.993
UP_SEQ_FEATURE	domain:RRM 2	8	0.298396	0.418036	81913100, 50401558, 37999864, 73621449, 44888326, 51316506, 81915016, 158563798	1120	88	16021	1.30041	1	1	99.993
UP_SEQ_FEATURE	domain:RRM	8	0.298396	0.54293	15214055, 20139106, 38372440, 34925312, 81914521, 81914516, 51316456, 55976513	1120	99	16021	1.15592	1	1	99.9999
UP_SEQ_FEATURE	domain:RRM 3	4	0.149198	0.60183	50401558, 37999864, 73621449, 44888326	1120	44	16021	1.30041	1	1	100
Annotation Cluster 88	Enrichment Score: 0.7574494665697193
Category	Term	Count	%	PValue	Genes	List Total	Pop Hits	Pop Total	Fold Enrichment	Bonferroni	Benjamini	FDR
GOTERM_BP_FAT	GO:0006677~glycosylceramide metabolic process	3	0.111899	0.0436081	1703210, 2498244, 143018443	794	6	13588	8.55668	1	0.723618	54.2329
GOTERM_BP_FAT	GO:0006665~sphingolipid metabolic process	7	0.261097	0.152089	1703210, 137047, 121284, 2498244, 143018443, 81889220, 30172874	794	62	13588	1.93215	1	0.943241	94.4536
GOTERM_BP_FAT	GO:0006672~ceramide metabolic process	5	0.186498	0.156048	1703210, 137047, 2498244, 143018443, 30172874	794	36	13588	2.37685	1	0.945392	94.8906
GOTERM_BP_FAT	GO:0006643~membrane lipid metabolic process	7	0.261097	0.168882	1703210, 137047, 121284, 2498244, 143018443, 81889220, 30172874	794	64	13588	1.87177	1	0.954081	96.0941
GOTERM_BP_FAT	GO:0046519~sphingoid metabolic process	5	0.186498	0.179107	1703210, 137047, 2498244, 143018443, 30172874	794	38	13588	2.25176	1	0.958217	96.8561
GOTERM_BP_FAT	GO:0006664~glycolipid metabolic process	3	0.111899	0.370531	1703210, 2498244, 143018443	794	22	13588	2.33364	1	0.994554	99.9701
KEGG_PATHWAY	mmu00600:Sphingolipid metabolism	4	0.149198	0.429942	1703210, 121284, 6685592, 30172874	327	42	5738	1.67118	1	0.923915	99.891
Annotation Cluster 89	Enrichment Score: 0.7417141495404017
Category	Term	Count	%	PValue	Genes	List Total	Pop Hits	Pop Total	Fold Enrichment	Bonferroni	Benjamini	FDR
INTERPRO	IPR014721:Ribosomal protein S5 domain 2-type fold	4	0.149198	0.0726561	1709686, 13878583, 76363529, 52783421	1035	17	17763	4.03819	1	0.976878	71.8486
SMART	SM00387:HATPase_c	3	0.111899	0.251288	1709686, 13878583, 76363529	442	20	9131	3.09876	1	0.924674	97.8077
INTERPRO	IPR003594:ATP-binding region, ATPase-like	3	0.111899	0.326147	1709686, 13878583, 76363529	1035	20	17763	2.57435	1	0.999829	99.8684
Annotation Cluster 90	Enrichment Score: 0.7326187835653349
Category	Term	Count	%	PValue	Genes	List Total	Pop Hits	Pop Total	Fold Enrichment	Bonferroni	Benjamini	FDR
GOTERM_BP_FAT	GO:0007368~determination of left/right symmetry	6	0.223797	0.103657	160177562, 81862850, 160380682, 81890402, 27734214, 81900869	794	43	13588	2.38791	1	0.904897	85.3145
GOTERM_BP_FAT	GO:0009855~determination of bilateral symmetry	6	0.223797	0.111656	160177562, 81862850, 160380682, 81890402, 27734214, 81900869	794	44	13588	2.33364	1	0.910531	87.45
GOTERM_BP_FAT	GO:0009799~determination of symmetry	6	0.223797	0.111656	160177562, 81862850, 160380682, 81890402, 27734214, 81900869	794	44	13588	2.33364	1	0.910531	87.45
GOTERM_BP_FAT	GO:0007389~pattern specification process	13	0.484894	0.908154	160380682, 13431549, 81913588, 81900869, 46397863, 3023954, 160177562, 1708161, 464969, 81862850, 81890402, 27734214, 23396785	794	284	13588	0.783358	1	0.999998	100
Annotation Cluster 91	Enrichment Score: 0.7137402924979257
Category	Term	Count	%	PValue	Genes	List Total	Pop Hits	Pop Total	Fold Enrichment	Bonferroni	Benjamini	FDR
GOTERM_MF_FAT	GO:0003712~transcription cofactor activity	16	0.596792	0.0858935	37999864, 32363201, 81879228, 50400637, 2506886, 81885062, 12643930, 24212090, 10720029, 6225017, 81880362, 81894374, 2493363, 68565655, 24636788, 190359872	753	180	13288	1.5686	1	0.739617	75.2572
GOTERM_MF_FAT	GO:0003714~transcription corepressor activity	8	0.298396	0.111898	10720029, 37999864, 81894374, 2493363, 68565655, 81885062, 12643930, 24636788	753	72	13288	1.96075	1	0.791061	84.2046
GOTERM_MF_FAT	GO:0008134~transcription factor binding	20	0.74599	0.279043	37999864, 50400637, 32363201, 81879228, 2506886, 73919324, 81885062, 12643930, 24212090, 3023954, 10720029, 32699546, 6225017, 81880362, 81894374, 90185245, 2493363, 68565655, 24636788, 190359872	753	288	13288	1.22547	1	0.944548	99.383
GOTERM_MF_FAT	GO:0016563~transcription activator activity	18	0.671391	0.298467	400733, 78099081, 37999864, 2497446, 32363201, 81879228, 50400637, 41017415, 10720045, 2506886, 2501154, 73919270, 81885062, 3023954, 24212090, 81880362, 24636788, 190359872	753	259	13288	1.22641	1	0.952279	99.5965
GOTERM_MF_FAT	GO:0003713~transcription coactivator activity	8	0.298396	0.337249	24212090, 81879228, 32363201, 50400637, 81880362, 2506886, 24636788, 190359872	753	100	13288	1.41174	1	0.96333	99.8334
Annotation Cluster 92	Enrichment Score: 0.7137092035343413
Category	Term	Count	%	PValue	Genes	List Total	Pop Hits	Pop Total	Fold Enrichment	Bonferroni	Benjamini	FDR
GOTERM_MF_FAT	GO:0008092~cytoskeletal protein binding	31	1.15628	0.0978872	13431710, 62899893, 88984467, 77416393, 97180283, 17366052, 119370494, 83288430, 81894114, 61211806, 56748778, 20139163, 41688584, 57013084, 25453060, 48429259, 73919358, 158518623, 148886616, 158563976, 55583935, 81917905, 32363201, 81879274, 10719868, 78103426, 81881089, 14547906, 48428077, 42560525, 135290	753	414	13288	1.32137	1	0.775276	79.8513
GOTERM_MF_FAT	GO:0003779~actin binding	22	0.820589	0.141191	13431710, 62899893, 32363201, 88984467, 81879274, 97180283, 10719868, 17366052, 119370494, 78103426, 83288430, 81894114, 14547906, 20139163, 57013084, 48429259, 42560525, 73919358, 158518623, 148886616, 158563976, 135290	753	288	13288	1.34802	1	0.833713	90.6243
SP_PIR_KEYWORDS	actin-binding	15	0.559493	0.522804	13431710, 62899893, 81879274, 88984467, 97180283, 10719868, 119370494, 78103426, 83288430, 81894114, 14547906, 20139163, 57013084, 73919358, 158563976	1095	226	17854	1.08219	1	0.926635	99.9967
Annotation Cluster 93	Enrichment Score: 0.7121472148654823
Category	Term	Count	%	PValue	Genes	List Total	Pop Hits	Pop Total	Fold Enrichment	Bonferroni	Benjamini	FDR
GOTERM_MF_FAT	GO:0043169~cation binding	239	8.91458	0.0735032	46397631, 2493276, 81914471, 81915183, 37077384, 84029593, 81889220, 17369836, 62287604, 152031718, 548710, 81917905, 81912010, 81903522, 81904699, 166897986, 27734465, 14547906, 57014080, 46397226, 13632128, 81900008, 14194446, 81914660, 18202868, 5921807, 146345383, 76364090, 126738, 129900, 17366052, 124028616, 51338732, 81875274, 81898261, 81906080, 57013084, 123794666, 158563956, 55583935, 2…	753	3885	13288	1.0856	1	0.740701	69.4944
GOTERM_MF_FAT	GO:0046914~transition metal ion binding	164	6.11712	0.0820202	46397631, 2493276, 18203118, 81878206, 81914471, 13626371, 209574316, 37077384, 25008935, 81889220, 84029593, 68565935, 26396585, 81880083, 190485853, 1706505, 152031718, 68565932, 47117033, 81917905, 77416563, 81904699, 81894566, 166897986, 33516959, 124007120, 50403746, 57014080, 18203388, 46397226, 13632128, 81914660, 14194446, 5921807, 146345383, 47117020, 34098569, 76364090, 126738, 129900, …	753	2608	13288	1.10969	1	0.734791	73.5755
GOTERM_MF_FAT	GO:0046872~metal ion binding	235	8.76539	0.0997369	46397631, 2493276, 81914471, 81915183, 37077384, 84029593, 81889220, 17369836, 62287604, 152031718, 548710, 81917905, 81912010, 81903522, 81904699, 166897986, 27734465, 14547906, 57014080, 46397226, 13632128, 81900008, 14194446, 81914660, 18202868, 5921807, 146345383, 76364090, 126738, 129900, 17366052, 124028616, 51338732, 81875274, 81898261, 81906080, 57013084, 123794666, 158563956, 55583935, 2…	753	3850	13288	1.07714	1	0.776439	80.4843
GOTERM_MF_FAT	GO:0043167~ion binding	239	8.91458	0.107869	46397631, 2493276, 81914471, 81915183, 37077384, 84029593, 81889220, 17369836, 62287604, 152031718, 548710, 81917905, 81912010, 81903522, 81904699, 166897986, 27734465, 14547906, 57014080, 46397226, 13632128, 81900008, 14194446, 81914660, 18202868, 5921807, 146345383, 76364090, 126738, 129900, 17366052, 124028616, 51338732, 81875274, 81898261, 81906080, 57013084, 123794666, 158563956, 55583935, 2…	753	3934	13288	1.07208	1	0.783207	83.0527
SP_PIR_KEYWORDS	zinc-finger	82	3.05856	0.201078	46397631, 18203118, 73619701, 81878206, 152031593, 81914471, 13626371, 209574316, 37077384, 45476915, 84029593, 68565935, 17367197, 26396585, 30580622, 81880083, 190485853, 48429259, 1706505, 21363060, 190359872, 3024764, 21362877, 34222664, 6166581, 81917905, 10720045, 77416563, 81894566, 33516959, 50403746, 59798423, 57014080, 81912783, 81894374, 46397226, 17380486, 48428680, 81914660, 68565655…	1095	1204	17854	1.11047	1	0.673608	95.6286
SP_PIR_KEYWORDS	metal-binding	173	6.45282	0.258948	46397631, 2493276, 18203118, 81878206, 81914471, 13626371, 209574316, 37077384, 25008935, 81889220, 84029593, 68565935, 26396585, 18202121, 81880083, 90185245, 190485853, 1706505, 68565932, 47117033, 81917905, 77416563, 81904699, 81894566, 166897986, 33516959, 27734465, 124007120, 50403746, 57014080, 18203388, 46397226, 13632128, 81914660, 5921807, 146345383, 34098569, 76364090, 126738, 129900, 2…	1095	2682	17854	1.05174	1	0.735153	98.4678
GOTERM_MF_FAT	GO:0008270~zinc ion binding	114	4.25214	0.75042	46397631, 2493276, 18203118, 81878206, 81914471, 13626371, 209574316, 37077384, 84029593, 68565935, 26396585, 81880083, 190485853, 1706505, 152031718, 47117033, 81917905, 77416563, 81894566, 33516959, 124007120, 50403746, 57014080, 18203388, 46397226, 81914660, 14194446, 146345383, 47117020, 34098569, 76364090, 2497237, 124028616, 51338732, 160013230, 205829285, 81875274, 56404800, 81906080, 2136…	753	2105	13288	0.955691	1	0.999383	100
SP_PIR_KEYWORDS	zinc	109	4.06565	0.792429	46397631, 2493276, 18203118, 81878206, 81914471, 13626371, 209574316, 37077384, 84029593, 68565935, 26396585, 81880083, 190485853, 1706505, 47117033, 81917905, 77416563, 81894566, 33516959, 124007120, 50403746, 57014080, 18203388, 46397226, 81914660, 146345383, 34098569, 76364090, 2497237, 124028616, 51338732, 160013230, 205829285, 81875274, 56404800, 81906080, 21363044, 123794666, 81899988, 1237…	1095	1886	17854	0.942337	1	0.98939	100
Annotation Cluster 94	Enrichment Score: 0.7052074966421849
Category	Term	Count	%	PValue	Genes	List Total	Pop Hits	Pop Total	Fold Enrichment	Bonferroni	Benjamini	FDR
KEGG_PATHWAY	mmu00240:Pyrimidine metabolism	12	0.447594	0.0194971	17367197, 51703312, 81878130, 2829844, 20139517, 20455353, 130897, 13431280, 17375622, 30173121, 1706505, 62296704	327	96	5738	2.19343	0.961179	0.303006	21.2585
GOTERM_MF_FAT	GO:0003899~DNA-directed RNA polymerase activity	4	0.149198	0.31785	51703312, 2829844, 20139517, 130897	753	35	13288	2.01677	1	0.95758	99.739
GOTERM_MF_FAT	GO:0034062~RNA polymerase activity	4	0.149198	0.31785	51703312, 2829844, 20139517, 130897	753	35	13288	2.01677	1	0.95758	99.739
SP_PIR_KEYWORDS	dna-directed rna polymerase	4	0.149198	0.329389	51703312, 2829844, 20139517, 130897	1095	33	17854	1.97637	1	0.81659	99.6194
KEGG_PATHWAY	mmu03020:RNA polymerase	3	0.111899	0.459028	51703312, 2829844, 20139517	327	27	5738	1.94971	1	0.935419	99.9423
Annotation Cluster 95	Enrichment Score: 0.7044223392680933
Category	Term	Count	%	PValue	Genes	List Total	Pop Hits	Pop Total	Fold Enrichment	Bonferroni	Benjamini	FDR
GOTERM_BP_FAT	GO:0044242~cellular lipid catabolic process	9	0.335696	0.0153535	1703210, 81896337, 81904647, 20455016, 13626101, 94730372, 32469594, 205783954, 143018443	794	56	13588	2.75036	1	0.445785	23.7558
GOTERM_BP_FAT	GO:0030258~lipid modification	5	0.186498	0.29346	81904647, 20455016, 81874235, 94730372, 81885714	794	47	13588	1.82057	1	0.988213	99.7733
GOTERM_BP_FAT	GO:0009062~fatty acid catabolic process	3	0.111899	0.391747	81904647, 20455016, 94730372	794	23	13588	2.23218	1	0.995454	99.9836
GOTERM_BP_FAT	GO:0019395~fatty acid oxidation	3	0.111899	0.412633	81904647, 20455016, 94730372	794	24	13588	2.13917	1	0.996368	99.9911
GOTERM_BP_FAT	GO:0034440~lipid oxidation	3	0.111899	0.412633	81904647, 20455016, 94730372	794	24	13588	2.13917	1	0.996368	99.9911
Annotation Cluster 96	Enrichment Score: 0.6991564351023426
Category	Term	Count	%	PValue	Genes	List Total	Pop Hits	Pop Total	Fold Enrichment	Bonferroni	Benjamini	FDR
SP_PIR_KEYWORDS	bait region	3	0.111899	0.0477027	81879137, 112914, 134035924	1095	6	17854	8.15251	1	0.28147	49.4145
SP_PIR_KEYWORDS	thioester bond	3	0.111899	0.0641185	81879137, 112914, 134035924	1095	7	17854	6.98787	1	0.342747	60.3052
INTERPRO	IPR019565:Alpha-2-macroglobulin, thiol-ester bond-forming	3	0.111899	0.0750153	81879137, 112914, 134035924	1035	8	17763	6.43587	1	0.977169	73.0282
PIR_SUPERFAMILY	PIRSF001635:alpha-2-macroglobulin	3	0.111899	0.0796975	81879137, 112914, 134035924	435	9	8136	6.23448	1	1	70.1762
UP_SEQ_FEATURE	cross-link:Isoglutamyl cysteine thioester (Cys-Gln)	3	0.111899	0.0809218	81879137, 112914, 134035924	1120	7	16021	6.13048	1	0.998442	77.4742
INTERPRO	IPR009048:Alpha-macroglobulin, receptor-binding	3	0.111899	0.0928263	81879137, 112914, 134035924	1035	9	17763	5.72077	1	0.983701	80.5459
INTERPRO	IPR001599:Alpha-2-macroglobulin	3	0.111899	0.0928263	81879137, 112914, 134035924	1035	9	17763	5.72077	1	0.983701	80.5459
INTERPRO	IPR011626:A-macroglobulin complement component	3	0.111899	0.0928263	81879137, 112914, 134035924	1035	9	17763	5.72077	1	0.983701	80.5459
INTERPRO	IPR011625:Alpha-2-macroglobulin, N-terminal 2	3	0.111899	0.0928263	81879137, 112914, 134035924	1035	9	17763	5.72077	1	0.983701	80.5459
INTERPRO	IPR002890:Alpha-2-macroglobulin, N-terminal	3	0.111899	0.111699	81879137, 112914, 134035924	1035	10	17763	5.1487	1	0.991442	86.3359
INTERPRO	IPR019742:Alpha-2-macroglobulin, conserved site	3	0.111899	0.13145	81879137, 112914, 134035924	1035	11	17763	4.68063	1	0.9949	90.6355
SP_PIR_KEYWORDS	Serine protease inhibitor	4	0.149198	0.885756	20178064, 81879137, 112914, 134035924	1095	82	17854	0.795367	1	0.996636	100
GOTERM_MF_FAT	GO:0004867~serine-type endopeptidase inhibitor activity	4	0.149198	0.961807	20178064, 81879137, 112914, 134035924	753	115	13288	0.6138	1	0.999999	100
SP_PIR_KEYWORDS	protease inhibitor	4	0.149198	0.966666	20178064, 81879137, 112914, 134035924	1095	109	17854	0.598349	1	0.999732	100
GOTERM_MF_FAT	GO:0004857~enzyme inhibitor activity	8	0.298396	0.986242	34222664, 41018461, 20178064, 81879137, 112914, 97180283, 73921760, 134035924	753	243	13288	0.580963	1	1	100
GOTERM_MF_FAT	GO:0004866~endopeptidase inhibitor activity	4	0.149198	0.995359	20178064, 81879137, 112914, 134035924	753	161	13288	0.438428	1	1	100
GOTERM_MF_FAT	GO:0030414~peptidase inhibitor activity	4	0.149198	0.997745	20178064, 81879137, 112914, 134035924	753	176	13288	0.401062	1	1	100
Annotation Cluster 97	Enrichment Score: 0.6990530285789299
Category	Term	Count	%	PValue	Genes	List Total	Pop Hits	Pop Total	Fold Enrichment	Bonferroni	Benjamini	FDR
GOTERM_CC_FAT	GO:0031982~vesicle	38	1.41738	0.0836998	66774020, 13431710, 21541948, 61221088, 41017043, 123796433, 81879179, 20455282, 205783954, 166979751, 81910965, 13633993, 48474741, 13124084, 73921719, 31076858, 21541960, 1708161, 25453060, 52000830, 20139164, 55583895, 62901085, 14285434, 23396572, 81917905, 81902528, 68053302, 543921, 62900337, 13124256, 215274125, 113334, 44888278, 85681927, 2498244, 85687567, 48428685	708	519	12504	1.2931	1	0.405364	71.0187
GOTERM_CC_FAT	GO:0031410~cytoplasmic vesicle	36	1.34278	0.130553	66774020, 13431710, 21541948, 61221088, 41017043, 123796433, 20455282, 205783954, 166979751, 81910965, 13633993, 48474741, 13124084, 73921719, 31076858, 21541960, 1708161, 25453060, 52000830, 20139164, 55583895, 14285434, 23396572, 81917905, 81902528, 68053302, 543921, 62900337, 13124256, 215274125, 113334, 44888278, 85681927, 85687567, 2498244, 48428685	708	508	12504	1.25157	1	0.520039	86.2233
GOTERM_CC_FAT	GO:0031988~membrane-bounded vesicle	28	1.04439	0.26567	13431710, 61221088, 41017043, 81879179, 20455282, 13633993, 48474741, 73921719, 31076858, 13124084, 21541960, 1708161, 25453060, 52000830, 14285434, 23396572, 81902528, 81917905, 68053302, 543921, 62900337, 13124256, 113334, 44888278, 85681927, 85687567, 2498244, 48428685	708	420	12504	1.1774	1	0.734001	98.7416
GOTERM_CC_FAT	GO:0016023~cytoplasmic membrane-bounded vesicle	27	1.00709	0.31554	13431710, 61221088, 41017043, 20455282, 13633993, 73921719, 31076858, 13124084, 48474741, 21541960, 1708161, 25453060, 52000830, 14285434, 23396572, 81902528, 81917905, 68053302, 543921, 62900337, 13124256, 113334, 44888278, 85681927, 85687567, 2498244, 48428685	708	414	12504	1.15181	1	0.788024	99.5354
SP_PIR_KEYWORDS	cytoplasmic vesicle	17	0.634092	0.349001	13431710, 66774020, 81917905, 21541948, 68053302, 123796433, 205783954, 166979751, 81910965, 13633993, 13124084, 62900337, 21541960, 25453060, 85681927, 20139164, 55583895	1095	232	17854	1.19476	1	0.832045	99.7484
Annotation Cluster 98	Enrichment Score: 0.6962274666721234
Category	Term	Count	%	PValue	Genes	List Total	Pop Hits	Pop Total	Fold Enrichment	Bonferroni	Benjamini	FDR
GOTERM_MF_FAT	GO:0019842~vitamin binding	12	0.447594	0.0810279	20138697, 2498741, 21542284, 20455016, 6685592, 81895983, 81904699, 81873732, 13431755, 20140196, 156633547, 25008935	753	121	13288	1.75009	1	0.742861	73.1278
GOTERM_MF_FAT	GO:0030170~pyridoxal phosphate binding	6	0.223797	0.189055	6685592, 81895983, 81873732, 13431755, 20140196, 156633547	753	54	13288	1.96075	1	0.898428	96.1567
GOTERM_MF_FAT	GO:0070279~vitamin B6 binding	6	0.223797	0.189055	6685592, 81895983, 81873732, 13431755, 20140196, 156633547	753	54	13288	1.96075	1	0.898428	96.1567
INTERPRO	IPR015421:Pyridoxal phosphate-dependent transferase, major region, subdomain 1	5	0.186498	0.214362	6685592, 81895983, 81873732, 13431755, 20140196	1035	41	17763	2.09297	1	0.998816	98.2651
INTERPRO	IPR004839:Aminotransferase, class I and II	3	0.111899	0.260169	6685592, 81895983, 81873732	1035	17	17763	3.02864	1	0.999519	99.3678
GOTERM_MF_FAT	GO:0016769~transferase activity, transferring nitrogenous groups	4	0.149198	0.270651	6685592, 81895983, 81873732, 20140196	753	32	13288	2.20584	1	0.945316	99.2613
SP_PIR_KEYWORDS	pyridoxal phosphate	6	0.223797	0.306045	6685592, 81895983, 81873732, 13431755, 20140196, 156633547	1095	60	17854	1.6305	1	0.794949	99.3867
Annotation Cluster 99	Enrichment Score: 0.6680595686494515
Category	Term	Count	%	PValue	Genes	List Total	Pop Hits	Pop Total	Fold Enrichment	Bonferroni	Benjamini	FDR
GOTERM_BP_FAT	GO:0021537~telencephalon development	8	0.298396	0.12593	37537790, 81904647, 1708161, 81886139, 62286632, 81881089, 12643930, 13431549	794	72	13588	1.90148	1	0.92324	90.5523
GOTERM_BP_FAT	GO:0021987~cerebral cortex development	5	0.186498	0.167436	37537790, 81904647, 81886139, 62286632, 81881089	794	37	13588	2.31261	1	0.953745	95.9733
GOTERM_BP_FAT	GO:0030900~forebrain development	13	0.484894	0.269574	81904647, 166220481, 62286632, 76363529, 13431549, 12643930, 81881089, 81912034, 1708161, 37537790, 25453060, 81886139, 81862850	794	167	13588	1.33218	1	0.985317	99.594
GOTERM_BP_FAT	GO:0021543~pallium development	5	0.186498	0.374202	37537790, 81904647, 81886139, 62286632, 81881089	794	53	13588	1.61447	1	0.994772	99.973
Annotation Cluster 100	Enrichment Score: 0.6647995924209507
Category	Term	Count	%	PValue	Genes	List Total	Pop Hits	Pop Total	Fold Enrichment	Bonferroni	Benjamini	FDR
UP_SEQ_FEATURE	domain:WW	4	0.149198	0.126765	81907645, 81906080, 50403798, 20139259	1120	18	16021	3.17877	1	0.999765	90.8762
SMART	SM00456:WW	5	0.186498	0.231317	81907645, 81906080, 34222656, 50403798, 20139259	442	51	9131	2.02533	1	0.918961	96.8967
INTERPRO	IPR001202:WW/Rsp5/WWP	5	0.186498	0.345458	81907645, 81906080, 34222656, 50403798, 20139259	1035	51	17763	1.68258	1	0.999871	99.9193
Annotation Cluster 101	Enrichment Score: 0.6603966363372907
Category	Term	Count	%	PValue	Genes	List Total	Pop Hits	Pop Total	Fold Enrichment	Bonferroni	Benjamini	FDR
GOTERM_BP_FAT	GO:0009119~ribonucleoside metabolic process	6	0.223797	0.0746875	417489, 81878130, 13431280, 62296704, 68566186, 67460399	794	39	13588	2.63282	1	0.843445	74.3523
GOTERM_BP_FAT	GO:0009116~nucleoside metabolic process	7	0.261097	0.10666	417489, 81878130, 13431280, 46396510, 62296704, 68566186, 67460399	794	56	13588	2.13917	1	0.9076	86.1534
GOTERM_BP_FAT	GO:0046131~pyrimidine ribonucleoside metabolic process	3	0.111899	0.21698	81878130, 62296704, 68566186	794	15	13588	3.42267	1	0.972484	98.6263
GOTERM_BP_FAT	GO:0006213~pyrimidine nucleoside metabolic process	3	0.111899	0.370531	81878130, 62296704, 68566186	794	22	13588	2.33364	1	0.994554	99.9701
GOTERM_BP_FAT	GO:0046128~purine ribonucleoside metabolic process	3	0.111899	0.412633	417489, 13431280, 67460399	794	24	13588	2.13917	1	0.996368	99.9911
GOTERM_BP_FAT	GO:0042278~purine nucleoside metabolic process	3	0.111899	0.412633	417489, 13431280, 67460399	794	24	13588	2.13917	1	0.996368	99.9911
Annotation Cluster 102	Enrichment Score: 0.6445234468605395
Category	Term	Count	%	PValue	Genes	List Total	Pop Hits	Pop Total	Fold Enrichment	Bonferroni	Benjamini	FDR
GOTERM_CC_FAT	GO:0000793~condensed chromosome	11	0.410295	0.0804634	29427843, 109892841, 62901438, 6686042, 48428077, 8134346, 13878583, 77416393, 81875472, 30172873, 81881089	708	107	12504	1.81562	1	0.405256	69.5341
GOTERM_CC_FAT	GO:0000776~kinetochore	7	0.261097	0.136761	29427843, 68565935, 109892841, 8134346, 77416393, 81881089, 13124660	708	62	12504	1.99399	1	0.533585	87.5535
GOTERM_CC_FAT	GO:0000779~condensed chromosome, centromeric region	6	0.223797	0.250737	29427843, 109892841, 8134346, 77416393, 81875472, 81881089	708	60	12504	1.7661	1	0.716969	98.3262
SP_PIR_KEYWORDS	kinetochore	6	0.223797	0.318271	29427843, 109892841, 8134346, 77416393, 81875472, 81881089	1095	61	17854	1.60377	1	0.806741	99.5213
GOTERM_CC_FAT	GO:0000777~condensed chromosome kinetochore	5	0.186498	0.351919	29427843, 109892841, 8134346, 77416393, 81881089	708	53	12504	1.66613	1	0.811311	99.7857
GOTERM_CC_FAT	GO:0000775~chromosome, centromeric region	8	0.298396	0.439381	29427843, 68565935, 109892841, 8134346, 77416393, 81875472, 81881089, 13124660	708	111	12504	1.27287	1	0.881531	99.9725
Annotation Cluster 103	Enrichment Score: 0.6430252986777814
Category	Term	Count	%	PValue	Genes	List Total	Pop Hits	Pop Total	Fold Enrichment	Bonferroni	Benjamini	FDR
INTERPRO	IPR002641:Patatin	3	0.111899	0.0750153	81900941, 81896337, 32469594	1035	8	17763	6.43587	1	0.977169	73.0282
UP_SEQ_FEATURE	short sequence motif:GXSXG	3	0.111899	0.0809218	81900941, 81896337, 32469594	1120	7	16021	6.13048	1	0.998442	77.4742
UP_SEQ_FEATURE	domain:Patatin	3	0.111899	0.0809218	81900941, 81896337, 32469594	1120	7	16021	6.13048	1	0.998442	77.4742
GOTERM_BP_FAT	GO:0016042~lipid catabolic process	13	0.484894	0.0918907	37999520, 81904647, 146324958, 205783954, 81906062, 1703210, 81900941, 81896337, 20455016, 94730372, 13626101, 32469594, 143018443	794	134	13588	1.66025	1	0.885946	81.5424
SP_PIR_KEYWORDS	lipid degradation	7	0.261097	0.355068	37999520, 81900941, 81896337, 146324958, 32469594, 205783954, 81906062	1095	79	17854	1.44475	1	0.829281	99.7792
GOTERM_MF_FAT	GO:0004623~phospholipase A2 activity	3	0.111899	0.397372	81900941, 32469594, 205783954	753	24	13288	2.20584	1	0.977497	99.962
GOTERM_MF_FAT	GO:0004091~carboxylesterase activity	8	0.298396	0.412201	81878053, 62900337, 81900941, 81896337, 123780024, 32469594, 205783954, 50401035	753	108	13288	1.30717	1	0.980694	99.9742
GOTERM_MF_FAT	GO:0016298~lipase activity	5	0.186498	0.707425	81900941, 81896337, 32469594, 205783954, 81906062	753	84	13288	1.0504	1	0.998968	100
GOTERM_MF_FAT	GO:0004620~phospholipase activity	3	0.111899	0.878863	81900941, 32469594, 205783954	753	63	13288	0.840321	1	0.999956	100
Annotation Cluster 104	Enrichment Score: 0.6388464833784495
Category	Term	Count	%	PValue	Genes	List Total	Pop Hits	Pop Total	Fold Enrichment	Bonferroni	Benjamini	FDR
INTERPRO	IPR001199:Cytochrome b5	4	0.149198	0.0529513	81917939, 81889262, 152031697, 81889220	1035	15	17763	4.57662	1	0.963873	59.918
INTERPRO	IPR018506:Cytochrome b5, heme-binding site	4	0.149198	0.0726561	81917939, 81889262, 152031697, 81889220	1035	17	17763	4.03819	1	0.976878	71.8486
UP_SEQ_FEATURE	domain:Cytochrome b5 heme-binding	4	0.149198	0.0823407	81917939, 81889262, 152031697, 81889220	1120	15	16021	3.81452	1	0.99832	78.0806
UP_SEQ_FEATURE	metal ion-binding site:Iron (heme axial ligand)	9	0.335696	0.387975	117195, 81889262, 50403798, 129900, 20137336, 71162392, 81896477, 152031697, 81889220	1120	99	16021	1.30041	1	1	99.9829
SP_PIR_KEYWORDS	heme	10	0.372995	0.507719	1705695, 117195, 81889262, 50403798, 129900, 20137336, 81896477, 166897986, 152031697, 81889220	1095	142	17854	1.14824	1	0.921724	99.9949
GOTERM_MF_FAT	GO:0020037~heme binding	8	0.298396	0.713258	117195, 81917939, 81889262, 129900, 20137336, 81896477, 152031697, 81889220	753	144	13288	0.980375	1	0.999037	100
GOTERM_MF_FAT	GO:0046906~tetrapyrrole binding	8	0.298396	0.757944	117195, 81917939, 81889262, 129900, 20137336, 81896477, 152031697, 81889220	753	151	13288	0.934927	1	0.999427	100
Annotation Cluster 105	Enrichment Score: 0.6215515750601363
Category	Term	Count	%	PValue	Genes	List Total	Pop Hits	Pop Total	Fold Enrichment	Bonferroni	Benjamini	FDR
SMART	SM00240:FHA	4	0.149198	0.186988	24638037, 73746802, 81906080, 73921760	442	31	9131	2.6656	1	0.899104	93.495
INTERPRO	IPR000253:Forkhead-associated	4	0.149198	0.26885	24638037, 73746802, 81906080, 73921760	1035	31	17763	2.21449	1	0.999494	99.4815
UP_SEQ_FEATURE	domain:FHA	4	0.149198	0.271658	24638037, 73746802, 81906080, 73921760	1120	26	16021	2.20069	1	0.999998	99.6299
Annotation Cluster 106	Enrichment Score: 0.6189763763897657
Category	Term	Count	%	PValue	Genes	List Total	Pop Hits	Pop Total	Fold Enrichment	Bonferroni	Benjamini	FDR
GOTERM_MF_FAT	GO:0016289~CoA hydrolase activity	4	0.149198	0.165647	23396819, 123780024, 81878695, 50401035	753	25	13288	2.82348	1	0.874958	94.0174
GOTERM_MF_FAT	GO:0016790~thiolester hydrolase activity	9	0.335696	0.267304	3024764, 62900337, 71153543, 23396819, 17380334, 123780024, 20138875, 81878695, 50401035	753	108	13288	1.47056	1	0.944655	99.2068
GOTERM_MF_FAT	GO:0016291~acyl-CoA thioesterase activity	3	0.111899	0.313965	23396819, 123780024, 50401035	753	20	13288	2.64701	1	0.956829	99.7149
Annotation Cluster 107	Enrichment Score: 0.6049704837367212
Category	Term	Count	%	PValue	Genes	List Total	Pop Hits	Pop Total	Fold Enrichment	Bonferroni	Benjamini	FDR
GOTERM_CC_FAT	GO:0008287~protein serine/threonine phosphatase complex	5	0.186498	0.123338	71153487, 71153488, 10720183, 85701163, 6093638	708	34	12504	2.59721	1	0.515578	84.512
INTERPRO	IPR000222:Protein phosphatase 2C, manganese/magnesium aspartate binding site	3	0.111899	0.238109	10720183, 85701163, 6093638	1035	16	17763	3.21793	1	0.999186	98.9642
SMART	SM00332:PP2Cc	3	0.111899	0.251288	10720183, 85701163, 6093638	442	20	9131	3.09876	1	0.924674	97.8077
SMART	SM00331:PP2C_SIG	3	0.111899	0.251288	10720183, 85701163, 6093638	442	20	9131	3.09876	1	0.924674	97.8077
INTERPRO	IPR015655:Protein phosphatase 2C	3	0.111899	0.260169	10720183, 85701163, 6093638	1035	17	17763	3.02864	1	0.999519	99.3678
GOTERM_MF_FAT	GO:0004722~protein serine/threonine phosphatase activity	4	0.149198	0.302068	51316519, 10720183, 85701163, 6093638	753	34	13288	2.07609	1	0.952966	99.6275
INTERPRO	IPR014045:Protein phosphatase 2C, N-terminal	3	0.111899	0.304261	10720183, 85701163, 6093638	1035	19	17763	2.70984	1	0.999752	99.7749
INTERPRO	IPR001932:Protein phosphatase 2C-related	3	0.111899	0.326147	10720183, 85701163, 6093638	1035	20	17763	2.57435	1	0.999829	99.8684
Annotation Cluster 108	Enrichment Score: 0.6020506057408054
Category	Term	Count	%	PValue	Genes	List Total	Pop Hits	Pop Total	Fold Enrichment	Bonferroni	Benjamini	FDR
GOTERM_CC_FAT	GO:0000118~histone deacetylase complex	5	0.186498	0.104247	10720029, 26396585, 6831679, 81885062, 12643930	708	32	12504	2.75953	1	0.467138	78.9835
GOTERM_CC_FAT	GO:0016585~chromatin remodeling complex	6	0.223797	0.150688	10720029, 26396585, 6831679, 81897711, 81885062, 12643930	708	50	12504	2.11932	1	0.550892	90.1154
GOTERM_BP_FAT	GO:0045596~negative regulation of cell differentiation	5	0.186498	0.994728	10720029, 6093537, 2493363, 81885062, 12643930	794	182	13588	0.470147	1	1	100
Annotation Cluster 109	Enrichment Score: 0.6016864499378052
Category	Term	Count	%	PValue	Genes	List Total	Pop Hits	Pop Total	Fold Enrichment	Bonferroni	Benjamini	FDR
GOTERM_CC_FAT	GO:0016592~Srb-mediator complex	4	0.149198	0.208905	38258645, 81879228, 81880362, 83305883	708	28	12504	2.523	1	0.663343	96.3858
GOTERM_MF_FAT	GO:0003702~RNA polymerase II transcription factor activity	9	0.335696	0.219847	38258645, 81912034, 18202124, 81879228, 22654149, 83305883, 150382601, 62511223, 47117240	753	102	13288	1.55707	1	0.926664	97.895
GOTERM_MF_FAT	GO:0016251~general RNA polymerase II transcription factor activity	4	0.149198	0.239634	38258645, 81879228, 22654149, 83305883	753	30	13288	2.3529	1	0.9362	98.5883
GOTERM_MF_FAT	GO:0016455~RNA polymerase II transcription mediator activity	3	0.111899	0.356153	38258645, 81879228, 83305883	753	22	13288	2.40637	1	0.968077	99.8938
Annotation Cluster 110	Enrichment Score: 0.590349497726159
Category	Term	Count	%	PValue	Genes	List Total	Pop Hits	Pop Total	Fold Enrichment	Bonferroni	Benjamini	FDR
GOTERM_BP_FAT	GO:0030166~proteoglycan biosynthetic process	4	0.149198	0.107873	60391912, 67462203, 25090478, 61214350	794	20	13588	3.42267	1	0.908278	86.4793
GOTERM_BP_FAT	GO:0006029~proteoglycan metabolic process	4	0.149198	0.302533	60391912, 67462203, 25090478, 61214350	794	33	13588	2.07435	1	0.989504	99.8193
GOTERM_BP_FAT	GO:0006790~sulfur metabolic process	8	0.298396	0.308911	124007120, 6647713, 417489, 81873275, 67462203, 25090478, 13431755, 61214350	794	94	13588	1.45646	1	0.989446	99.8462
GOTERM_BP_FAT	GO:0044272~sulfur compound biosynthetic process	4	0.149198	0.431603	124007120, 67462203, 25090478, 61214350	794	41	13588	1.6696	1	0.997075	99.995
Annotation Cluster 111	Enrichment Score: 0.587204317502149
Category	Term	Count	%	PValue	Genes	List Total	Pop Hits	Pop Total	Fold Enrichment	Bonferroni	Benjamini	FDR
GOTERM_BP_FAT	GO:0010038~response to metal ion	6	0.223797	0.19544	259016289, 8134596, 1708161, 2506252, 49066038, 91208274	794	53	13588	1.93736	1	0.966823	97.7896
GOTERM_BP_FAT	GO:0010035~response to inorganic substance	8	0.298396	0.290131	259016289, 8134596, 1708161, 2506252, 49066038, 91208274, 172045562, 83301500	794	92	13588	1.48812	1	0.988068	99.7538
GOTERM_BP_FAT	GO:0051592~response to calcium ion	3	0.111899	0.305337	1708161, 2506252, 91208274	794	19	13588	2.70211	1	0.989527	99.8316
Annotation Cluster 112	Enrichment Score: 0.581459234136662
Category	Term	Count	%	PValue	Genes	List Total	Pop Hits	Pop Total	Fold Enrichment	Bonferroni	Benjamini	FDR
GOTERM_MF_FAT	GO:0051539~4 iron, 4 sulfur cluster binding	4	0.149198	0.138266	52000730, 81878130, 13632128, 148887155	753	23	13288	3.069	1	0.830967	90.1152
SP_PIR_KEYWORDS	4fe-4s	4	0.149198	0.163945	52000730, 81878130, 13632128, 148887155	1095	23	17854	2.83566	1	0.619199	91.7639
GOTERM_MF_FAT	GO:0051536~iron-sulfur cluster binding	5	0.186498	0.313371	52000730, 81878130, 205830867, 13632128, 148887155	753	50	13288	1.76467	1	0.957796	99.7111
GOTERM_MF_FAT	GO:0051540~metal cluster binding	5	0.186498	0.313371	52000730, 81878130, 205830867, 13632128, 148887155	753	50	13288	1.76467	1	0.957796	99.7111
SP_PIR_KEYWORDS	iron-sulfur	4	0.149198	0.556123	52000730, 81878130, 13632128, 148887155	1095	47	17854	1.38766	1	0.940275	99.9988
Annotation Cluster 113	Enrichment Score: 0.5727475830505987
Category	Term	Count	%	PValue	Genes	List Total	Pop Hits	Pop Total	Fold Enrichment	Bonferroni	Benjamini	FDR
INTERPRO	IPR017447:CS	3	0.111899	0.238109	62286986, 78100747, 67461072	1035	16	17763	3.21793	1	0.999186	98.9642
INTERPRO	IPR007052:CS domain	3	0.111899	0.260169	62286986, 78100747, 67461072	1035	17	17763	3.02864	1	0.999519	99.3678
UP_SEQ_FEATURE	domain:CS	3	0.111899	0.308834	62286986, 78100747, 67461072	1120	16	16021	2.68209	1	0.999999	99.8533
Annotation Cluster 114	Enrichment Score: 0.5719568564457816
Category	Term	Count	%	PValue	Genes	List Total	Pop Hits	Pop Total	Fold Enrichment	Bonferroni	Benjamini	FDR
GOTERM_MF_FAT	GO:0008094~DNA-dependent ATPase activity	6	0.223797	0.0613668	81916548, 1703056, 18202124, 22654149, 30913281, 60390942	753	38	13288	2.78633	1	0.688494	62.6513
GOTERM_MF_FAT	GO:0042623~ATPase activity, coupled	14	0.522193	0.497173	12643287, 6014947, 71153763, 60390942, 148877247, 81916548, 18202124, 1703056, 22654149, 30913281, 21263432, 152031718, 6831486, 29336760	753	223	13288	1.10787	1	0.990675	99.9977
GOTERM_MF_FAT	GO:0016887~ATPase activity	16	0.596792	0.630505	12643287, 6014947, 71153763, 60390942, 148877247, 20455200, 81916548, 18202124, 1703056, 22654149, 30913281, 1171033, 21263432, 6831486, 152031718, 29336760	753	281	13288	1.0048	1	0.99759	100
Annotation Cluster 115	Enrichment Score: 0.5586162489568214
Category	Term	Count	%	PValue	Genes	List Total	Pop Hits	Pop Total	Fold Enrichment	Bonferroni	Benjamini	FDR
GOTERM_BP_FAT	GO:0006024~glycosaminoglycan biosynthetic process	3	0.111899	0.112171	61211862, 67462203, 25090478	794	10	13588	5.13401	1	0.90787	87.5768
GOTERM_BP_FAT	GO:0006023~aminoglycan biosynthetic process	3	0.111899	0.131994	61211862, 67462203, 25090478	794	11	13588	4.66728	1	0.928359	91.6378
GOTERM_BP_FAT	GO:0016051~carbohydrate biosynthetic process	8	0.298396	0.209809	218512063, 38605693, 61211862, 67462203, 25090478, 68052854, 21362250, 146345428	794	83	13588	1.64948	1	0.971842	98.3883
GOTERM_BP_FAT	GO:0000271~polysaccharide biosynthetic process	4	0.149198	0.254036	218512063, 61211862, 67462203, 25090478	794	30	13588	2.28178	1	0.982637	99.4128
GOTERM_BP_FAT	GO:0006022~aminoglycan metabolic process	5	0.186498	0.36071	61211862, 67462203, 25090478, 37999744, 67460414	794	52	13588	1.64551	1	0.993823	99.9607
GOTERM_BP_FAT	GO:0005976~polysaccharide metabolic process	6	0.223797	0.629131	218512063, 61211862, 67462203, 25090478, 37999744, 67460414	794	92	13588	1.11609	1	0.999657	100
GOTERM_BP_FAT	GO:0030203~glycosaminoglycan metabolic process	3	0.111899	0.686489	61211862, 67462203, 25090478	794	40	13588	1.2835	1	0.999816	100
Annotation Cluster 116	Enrichment Score: 0.5561059333000431
Category	Term	Count	%	PValue	Genes	List Total	Pop Hits	Pop Total	Fold Enrichment	Bonferroni	Benjamini	FDR
GOTERM_CC_FAT	GO:0005788~endoplasmic reticulum lumen	9	0.335696	0.0496594	81878053, 31077036, 2498741, 13878823, 81906751, 76363478, 2494160, 14285434, 548710	708	72	12504	2.20763	1	0.315191	51.4069
UP_SEQ_FEATURE	short sequence motif:Prevents secretion from ER	5	0.186498	0.597873	31077036, 81906751, 14285434, 548710, 23396785	1120	59	16021	1.21224	1	1	100
INTERPRO	IPR000886:Endoplasmic reticulum, targeting sequence	3	0.111899	0.72289	31077036, 14285434, 548710	1035	43	17763	1.19737	1	1	100
Annotation Cluster 117	Enrichment Score: 0.551777594536532
Category	Term	Count	%	PValue	Genes	List Total	Pop Hits	Pop Total	Fold Enrichment	Bonferroni	Benjamini	FDR
KEGG_PATHWAY	mmu04110:Cell cycle	11	0.410295	0.190326	37537784, 18202834, 25091102, 46577118, 12643964, 8134346, 56748600, 1717793, 37537821, 50400256, 37537789	327	128	5738	1.50798	1	0.82479	92.2903
KEGG_PATHWAY	mmu04114:Oocyte meiosis	9	0.335696	0.329288	37537784, 18202834, 71153487, 71153488, 46577118, 8134346, 1717793, 37537821, 37537789	327	115	5738	1.37327	1	0.904983	99.2158
KEGG_PATHWAY	mmu04914:Progesterone-mediated oocyte maturation	7	0.261097	0.352852	37537784, 18202834, 46577118, 8134346, 1717793, 37537821, 37537789	327	85	5738	1.44508	1	0.915924	99.492
Annotation Cluster 118	Enrichment Score: 0.5424449843039224
Category	Term	Count	%	PValue	Genes	List Total	Pop Hits	Pop Total	Fold Enrichment	Bonferroni	Benjamini	FDR
GOTERM_MF_FAT	GO:0001882~nucleoside binding	102	3.80455	0.0741418	1729865, 6014947, 81878206, 88909661, 34222615, 50400256, 83288430, 81878475, 1706885, 81915001, 152031718, 47117033, 81912010, 81894566, 148877247, 38258240, 33112324, 56404956, 57014080, 50401169, 56404954, 13632128, 91208274, 81906751, 18202868, 46576633, 146345417, 47117020, 37537899, 8134346, 81898593, 30172874, 1174621, 125306, 6647713, 81899232, 42558900, 13878583, 52000879, 81917888, 8191…	753	1558	13288	1.15531	1	0.730067	69.8198
GOTERM_MF_FAT	GO:0000166~nucleotide binding	139	5.18463	0.0818662	1729865, 6014947, 34222615, 81878206, 88909661, 50400256, 83288430, 81878475, 1706885, 1706505, 81915001, 152031718, 47117033, 20139106, 51316506, 81912010, 81894566, 81914516, 148877247, 27734465, 38258240, 33112324, 57014080, 15214055, 56404956, 56404954, 50401169, 91208274, 13632128, 81906751, 18202868, 81917559, 46576633, 146345417, 47117020, 81910927, 52783211, 37537899, 8134346, 81898593, 1…	753	2183	13288	1.12364	1	0.740317	73.5065
GOTERM_MF_FAT	GO:0030554~adenyl nucleotide binding	100	3.72995	0.0855152	1729865, 6014947, 81878206, 88909661, 34222615, 50400256, 83288430, 81878475, 1706885, 81915001, 152031718, 47117033, 81912010, 81894566, 148877247, 38258240, 33112324, 56404956, 57014080, 50401169, 56404954, 13632128, 91208274, 81906751, 18202868, 46576633, 146345417, 47117020, 37537899, 8134346, 81898593, 30172874, 1174621, 125306, 6647713, 81899232, 42558900, 13878583, 52000879, 81917888, 8191…	753	1535	13288	1.14963	1	0.743979	75.0975
GOTERM_MF_FAT	GO:0001883~purine nucleoside binding	100	3.72995	0.10283	1729865, 6014947, 81878206, 88909661, 34222615, 50400256, 83288430, 81878475, 1706885, 81915001, 152031718, 47117033, 81912010, 81894566, 148877247, 38258240, 33112324, 56404956, 57014080, 50401169, 56404954, 13632128, 91208274, 81906751, 18202868, 46576633, 146345417, 47117020, 37537899, 8134346, 81898593, 30172874, 1174621, 125306, 6647713, 81899232, 42558900, 13878583, 52000879, 81917888, 8191…	753	1548	13288	1.13997	1	0.771389	81.5014
GOTERM_MF_FAT	GO:0005524~ATP binding	89	3.31966	0.242953	1729865, 6014947, 13431710, 172046763, 88909661, 34222615, 97203080, 50400256, 83288430, 76363529, 118542, 94717654, 81878475, 45477158, 1171033, 1706885, 81915001, 152031718, 81885714, 81918252, 81902054, 47117033, 34222664, 51316123, 25090856, 81912010, 166220481, 60390942, 81894566, 50403785, 148877247, 38258240, 122066571, 30315972, 33112324, 57014080, 56404956, 50401169, 56404954, 81913387, …	753	1443	13288	1.0884	1	0.935029	98.6811
GOTERM_MF_FAT	GO:0032559~adenyl ribonucleotide binding	89	3.31966	0.275132	1729865, 6014947, 13431710, 172046763, 88909661, 34222615, 97203080, 50400256, 83288430, 76363529, 118542, 94717654, 81878475, 45477158, 1171033, 1706885, 81915001, 152031718, 81885714, 81918252, 81902054, 47117033, 34222664, 51316123, 25090856, 81912010, 166220481, 60390942, 81894566, 50403785, 148877247, 38258240, 122066571, 30315972, 33112324, 57014080, 56404956, 50401169, 56404954, 81913387, …	753	1460	13288	1.07573	1	0.943479	99.3288
GOTERM_MF_FAT	GO:0017076~purine nucleotide binding	110	4.10295	0.377606	1729865, 6014947, 81878206, 88909661, 34222615, 50400256, 83288430, 81878475, 1706885, 81915001, 152031718, 47117033, 81912010, 81894566, 148877247, 27734465, 38258240, 33112324, 56404956, 57014080, 56404954, 50401169, 91208274, 13632128, 81906751, 18202868, 46576633, 146345417, 47117020, 37537899, 52783211, 8134346, 81898593, 30172874, 1174621, 125306, 6647713, 81899232, 42558900, 147744591, 138…	753	1871	13288	1.03749	1	0.9722	99.9373
SP_PIR_KEYWORDS	atp-binding	78	2.90936	0.606742	1729865, 6014947, 13431710, 172046763, 88909661, 34222615, 97203080, 50400256, 76363529, 118542, 94717654, 81878475, 45477158, 1171033, 1706885, 81915001, 152031718, 81885714, 81918252, 81902054, 47117033, 34222664, 51316123, 25090856, 81912010, 166220481, 60390942, 81894566, 50403785, 148877247, 38258240, 122066571, 30315972, 33112324, 57014080, 56404956, 50401169, 56404954, 13632128, 81906751, …	1095	1287	17854	0.988183	1	0.953928	99.9998
GOTERM_MF_FAT	GO:0032555~purine ribonucleotide binding	99	3.69265	0.671887	1729865, 6014947, 88909661, 34222615, 50400256, 83288430, 81878475, 1706885, 81915001, 152031718, 47117033, 81912010, 81894566, 148877247, 27734465, 38258240, 33112324, 56404956, 57014080, 50401169, 56404954, 13632128, 81906751, 18202868, 46576633, 47117020, 37537899, 52783211, 8134346, 30172874, 1174621, 125306, 6647713, 81899232, 147744591, 13878583, 52000879, 81917888, 81912937, 81905373, 3031…	753	1796	13288	0.972733	1	0.998595	100
GOTERM_MF_FAT	GO:0032553~ribonucleotide binding	99	3.69265	0.671887	1729865, 6014947, 88909661, 34222615, 50400256, 83288430, 81878475, 1706885, 81915001, 152031718, 47117033, 81912010, 81894566, 148877247, 27734465, 38258240, 33112324, 56404956, 57014080, 50401169, 56404954, 13632128, 81906751, 18202868, 46576633, 47117020, 37537899, 52783211, 8134346, 30172874, 1174621, 125306, 6647713, 81899232, 147744591, 13878583, 52000879, 81917888, 81912937, 81905373, 3031…	753	1796	13288	0.972733	1	0.998595	100
SP_PIR_KEYWORDS	nucleotide-binding	92	3.43156	0.846897	1729865, 6014947, 13431710, 73619701, 172046763, 88909661, 34222615, 97203080, 50400256, 76363529, 118542, 81907123, 94717654, 81878475, 45477158, 1171033, 1706885, 81915001, 152031718, 81885714, 81918252, 81902054, 47117033, 34222664, 23396616, 51316123, 25090856, 81912010, 166220481, 60390942, 81894566, 50403785, 148877247, 27734465, 38258240, 122066571, 30315972, 33112324, 57014080, 81875204, …	1095	1631	17854	0.919719	1	0.994483	100
UP_SEQ_FEATURE	nucleotide phosphate-binding region:ATP	48	1.79038	0.990376	6014947, 13431710, 97203080, 34222615, 172046763, 37537899, 8134346, 50400256, 76363529, 125306, 6647713, 94717654, 81878475, 34222846, 81899232, 20455353, 30913281, 1171033, 1706885, 32363399, 81915001, 81917888, 152031718, 81912937, 6831486, 81905373, 81918252, 81902054, 71153763, 12643964, 51316123, 166220481, 60390942, 81894566, 50403785, 148877247, 2506881, 38258240, 30315972, 81916548, 1703…	1120	907	16021	0.757017	1	1	100
Annotation Cluster 119	Enrichment Score: 0.5334650103740037
Category	Term	Count	%	PValue	Genes	List Total	Pop Hits	Pop Total	Fold Enrichment	Bonferroni	Benjamini	FDR
GOTERM_BP_FAT	GO:0009309~amine biosynthetic process	8	0.298396	0.132733	124007120, 81895939, 56404887, 21542284, 42558900, 78100388, 20140196, 2498944	794	73	13588	1.87544	1	0.928009	91.7616
GOTERM_BP_FAT	GO:0042401~biogenic amine biosynthetic process	4	0.149198	0.23811	56404887, 21542284, 42558900, 2498944	794	29	13588	2.36046	1	0.979236	99.1496
GOTERM_BP_FAT	GO:0042398~cellular amino acid derivative biosynthetic process	5	0.186498	0.306825	125306, 56404887, 21542284, 42558900, 2498944	794	48	13588	1.78264	1	0.989555	99.8378
GOTERM_BP_FAT	GO:0006575~cellular amino acid derivative metabolic process	10	0.372995	0.440414	125306, 54036247, 417489, 2498741, 56404887, 81878680, 21542284, 1708161, 42558900, 2498944	794	141	13588	1.21371	1	0.99731	99.9962
GOTERM_BP_FAT	GO:0006576~biogenic amine metabolic process	6	0.223797	0.503695	54036247, 56404887, 81878680, 21542284, 42558900, 2498944	794	80	13588	1.2835	1	0.998493	99.9995
Annotation Cluster 120	Enrichment Score: 0.527210918322895
Category	Term	Count	%	PValue	Genes	List Total	Pop Hits	Pop Total	Fold Enrichment	Bonferroni	Benjamini	FDR
SMART	SM00298:CHROMO	4	0.149198	0.162703	68565935, 143955277, 148877247, 18203390	442	29	9131	2.84943	1	0.893098	90.4064
INTERPRO	IPR000953:Chromo domain	4	0.149198	0.236966	68565935, 143955277, 148877247, 18203390	1035	29	17763	2.36722	1	0.999245	98.9378
GOTERM_MF_FAT	GO:0003682~chromatin binding	12	0.447594	0.262222	68565935, 81912034, 81906080, 143955277, 68565655, 50400256, 148877247, 18203390, 2506881, 61217666, 12643930, 13431549	753	155	13288	1.3662	1	0.942728	99.1168
GOTERM_BP_FAT	GO:0006333~chromatin assembly or disassembly	6	0.223797	0.76985	68565935, 109892841, 143955277, 81894566, 148877247, 18203390	794	109	13588	0.942019	1	0.999942	100
Annotation Cluster 121	Enrichment Score: 0.5228840227918078
Category	Term	Count	%	PValue	Genes	List Total	Pop Hits	Pop Total	Fold Enrichment	Bonferroni	Benjamini	FDR
UP_SEQ_FEATURE	domain:PWWP	3	0.111899	0.202595	22261803, 68565655, 2506881	1120	12	16021	3.57612	1	0.99998	98.1663
SMART	SM00293:PWWP	3	0.111899	0.323992	22261803, 68565655, 2506881	442	24	9131	2.5823	1	0.958828	99.4308
INTERPRO	IPR000313:PWWP	3	0.111899	0.411324	22261803, 68565655, 2506881	1035	24	17763	2.14529	1	0.999969	99.9864
Annotation Cluster 122	Enrichment Score: 0.5168403127905729
Category	Term	Count	%	PValue	Genes	List Total	Pop Hits	Pop Total	Fold Enrichment	Bonferroni	Benjamini	FDR
SMART	SM00165:UBA	5	0.186498	0.170932	3024764, 147641152, 1709984, 88911266, 48474876	442	45	9131	2.29537	1	0.895398	91.5792
SMART	SM00213:UBQ	5	0.186498	0.190431	54036247, 147641152, 1709984, 123795714, 48474876	442	47	9131	2.1977	1	0.89467	93.8494
INTERPRO	IPR019954:Ubiquitin conserved site	4	0.149198	0.236966	54036247, 1709984, 123795714, 48474876	1035	29	17763	2.36722	1	0.999245	98.9378
INTERPRO	IPR015940:Ubiquitin-associated/translation elongation factor EF1B, N-terminal, eukaryote	5	0.186498	0.265518	3024764, 147641152, 1709984, 88911266, 48474876	1035	45	17763	1.90692	1	0.999495	99.4404
INTERPRO	IPR000626:Ubiquitin	5	0.186498	0.291891	54036247, 147641152, 1709984, 123795714, 48474876	1035	47	17763	1.82578	1	0.999668	99.6973
INTERPRO	IPR019955:Ubiquitin supergroup	5	0.186498	0.332009	54036247, 147641152, 1709984, 123795714, 48474876	1035	50	17763	1.71623	1	0.999822	99.8864
UP_SEQ_FEATURE	domain:Ubiquitin-like	5	0.186498	0.353432	54036247, 147641152, 1709984, 123795714, 48474876	1120	43	16021	1.66331	1	1	99.9548
INTERPRO	IPR000449:Ubiquitin-associated/translation elongation factor EF1B, N-terminal	4	0.149198	0.382206	3024764, 1709984, 88911266, 48474876	1035	38	17763	1.80656	1	0.999937	99.9694
UP_SEQ_FEATURE	domain:UBA	3	0.111899	0.831993	147641152, 88911266, 48474876	1120	45	16021	0.953631	1	1	100
Annotation Cluster 123	Enrichment Score: 0.5134442878073244
Category	Term	Count	%	PValue	Genes	List Total	Pop Hits	Pop Total	Fold Enrichment	Bonferroni	Benjamini	FDR
UP_SEQ_FEATURE	domain:PID	4	0.149198	0.271658	73921719, 193806382, 85681927, 57012722	1120	26	16021	2.20069	1	0.999998	99.6299
SMART	SM00462:PTB	4	0.149198	0.277553	73921719, 193806382, 85681927, 57012722	442	38	9131	2.17457	1	0.94005	98.6317
INTERPRO	IPR006020:Phosphotyrosine interaction region	4	0.149198	0.382206	73921719, 193806382, 85681927, 57012722	1035	38	17763	1.80656	1	0.999937	99.9694
Annotation Cluster 124	Enrichment Score: 0.5081278510664652
Category	Term	Count	%	PValue	Genes	List Total	Pop Hits	Pop Total	Fold Enrichment	Bonferroni	Benjamini	FDR
GOTERM_MF_FAT	GO:0003714~transcription corepressor activity	8	0.298396	0.111898	10720029, 37999864, 81894374, 2493363, 68565655, 81885062, 12643930, 24636788	753	72	13288	1.96075	1	0.791061	84.2046
GOTERM_BP_FAT	GO:0045668~negative regulation of osteoblast differentiation	3	0.111899	0.15253	10720029, 2493363, 81885062	794	12	13588	4.27834	1	0.942558	94.504
GOTERM_BP_FAT	GO:0030278~regulation of ossification	5	0.186498	0.374202	10720029, 34222615, 17366874, 2493363, 81885062	794	53	13588	1.61447	1	0.994772	99.973
GOTERM_BP_FAT	GO:0045667~regulation of osteoblast differentiation	3	0.111899	0.453288	10720029, 2493363, 81885062	794	26	13588	1.97462	1	0.997584	99.9975
GOTERM_BP_FAT	GO:0045596~negative regulation of cell differentiation	5	0.186498	0.994728	10720029, 6093537, 2493363, 81885062, 12643930	794	182	13588	0.470147	1	1	100
Annotation Cluster 125	Enrichment Score: 0.4957343852429768
Category	Term	Count	%	PValue	Genes	List Total	Pop Hits	Pop Total	Fold Enrichment	Bonferroni	Benjamini	FDR
GOTERM_BP_FAT	GO:0043624~cellular protein complex disassembly	3	0.111899	0.261128	81895172, 152031718, 82592513	794	17	13588	3.02	1	0.983258	99.5033
GOTERM_BP_FAT	GO:0043241~protein complex disassembly	3	0.111899	0.261128	81895172, 152031718, 82592513	794	17	13588	3.02	1	0.983258	99.5033
GOTERM_BP_FAT	GO:0032984~macromolecular complex disassembly	3	0.111899	0.349027	81895172, 152031718, 82592513	794	21	13588	2.44476	1	0.992934	99.9461
GOTERM_BP_FAT	GO:0034623~cellular macromolecular complex disassembly	3	0.111899	0.349027	81895172, 152031718, 82592513	794	21	13588	2.44476	1	0.992934	99.9461
GOTERM_BP_FAT	GO:0022411~cellular component disassembly	4	0.149198	0.399855	81895172, 20137695, 152031718, 82592513	794	39	13588	1.75522	1	0.995763	99.987
Annotation Cluster 126	Enrichment Score: 0.4952201367353232
Category	Term	Count	%	PValue	Genes	List Total	Pop Hits	Pop Total	Fold Enrichment	Bonferroni	Benjamini	FDR
GOTERM_BP_FAT	GO:0045017~glycerolipid biosynthetic process	7	0.261097	0.120929	29336631, 30173129, 44888278, 32469594, 22256978, 49036455, 81913867	794	58	13588	2.0654	1	0.916109	89.5585
GOTERM_BP_FAT	GO:0006497~protein amino acid lipidation	6	0.223797	0.165373	29336631, 30173129, 44888278, 62286632, 22256978, 6225771	794	50	13588	2.0536	1	0.952817	95.7947
KEGG_PATHWAY	mmu00563:Glycosylphosphatidylinositol(GPI)-anchor biosynthesis	4	0.149198	0.166815	29336631, 30173129, 44888278, 22256978	327	25	5738	2.80758	1	0.883619	89.0873
SP_PIR_KEYWORDS	gpi-anchor biosynthesis	4	0.149198	0.179375	29336631, 30173129, 44888278, 22256978	1095	24	17854	2.7175	1	0.640984	93.6478
GOTERM_BP_FAT	GO:0042158~lipoprotein biosynthetic process	6	0.223797	0.21646	29336631, 30173129, 44888278, 62286632, 22256978, 6225771	794	55	13588	1.86691	1	0.97283	98.6103
GOTERM_BP_FAT	GO:0006506~GPI anchor biosynthetic process	4	0.149198	0.254036	29336631, 30173129, 44888278, 22256978	794	30	13588	2.28178	1	0.982637	99.4128
GOTERM_BP_FAT	GO:0046489~phosphoinositide biosynthetic process	4	0.149198	0.270106	29336631, 30173129, 44888278, 22256978	794	31	13588	2.20817	1	0.985109	99.5991
GOTERM_BP_FAT	GO:0046474~glycerophospholipid biosynthetic process	5	0.186498	0.280173	29336631, 30173129, 44888278, 22256978, 49036455	794	46	13588	1.86015	1	0.987009	99.6858
GOTERM_BP_FAT	GO:0006505~GPI anchor metabolic process	4	0.149198	0.286283	29336631, 30173129, 44888278, 22256978	794	32	13588	2.13917	1	0.987508	99.7294
GOTERM_BP_FAT	GO:0046486~glycerolipid metabolic process	10	0.372995	0.339565	29336631, 30173129, 81896337, 44888278, 32469594, 22256978, 49036455, 81913867, 81885714, 172045562	794	129	13588	1.32662	1	0.992227	99.9305
GOTERM_BP_FAT	GO:0042157~lipoprotein metabolic process	6	0.223797	0.458283	29336631, 30173129, 44888278, 62286632, 22256978, 6225771	794	76	13588	1.35105	1	0.99756	99.9978
GOTERM_BP_FAT	GO:0008610~lipid biosynthetic process	18	0.671391	0.498276	160332329, 30173129, 137047, 81905062, 81917939, 129900, 81879008, 81913867, 81889220, 29336631, 44888278, 27923807, 13626101, 32469594, 32363399, 22256978, 49036455, 81875970	794	285	13588	1.08084	1	0.998415	99.9994
GOTERM_BP_FAT	GO:0030384~phosphoinositide metabolic process	5	0.186498	0.50555	29336631, 30173129, 44888278, 22256978, 81885714	794	63	13588	1.3582	1	0.998506	99.9996
GOTERM_BP_FAT	GO:0008654~phospholipid biosynthetic process	6	0.223797	0.536747	29336631, 30173129, 44888278, 22256978, 49036455, 81913867	794	83	13588	1.23711	1	0.998959	99.9999
GOTERM_BP_FAT	GO:0019637~organophosphate metabolic process	11	0.410295	0.581187	29336631, 30173129, 44888278, 2498244, 81882079, 22256978, 205783954, 49036455, 146345428, 81913867, 81885714	794	176	13588	1.06958	1	0.999407	100
GOTERM_BP_FAT	GO:0006650~glycerophospholipid metabolic process	6	0.223797	0.589444	29336631, 30173129, 44888278, 22256978, 49036455, 81885714	794	88	13588	1.16682	1	0.999458	100
GOTERM_BP_FAT	GO:0006644~phospholipid metabolic process	9	0.335696	0.742028	29336631, 30173129, 44888278, 2498244, 22256978, 205783954, 49036455, 81913867, 81885714	794	163	13588	0.944909	1	0.999915	100
Annotation Cluster 127	Enrichment Score: 0.4757931286038748
Category	Term	Count	%	PValue	Genes	List Total	Pop Hits	Pop Total	Fold Enrichment	Bonferroni	Benjamini	FDR
GOTERM_MF_FAT	GO:0005099~Ras GTPase activator activity	8	0.298396	0.073546	84028271, 20454885, 81913387, 32469710, 123780662, 62511115, 51315849, 59798960	753	65	13288	2.17191	1	0.73396	69.5163
GOTERM_MF_FAT	GO:0005097~Rab GTPase activator activity	5	0.186498	0.224486	84028271, 20454885, 81913387, 62511115, 59798960	753	43	13288	2.05195	1	0.928923	98.0815
SMART	SM00164:TBC	4	0.149198	0.277553	84028271, 20454885, 81913387, 59798960	442	38	9131	2.17457	1	0.94005	98.6317
INTERPRO	IPR000195:RabGAP/TBC	4	0.149198	0.382206	84028271, 20454885, 81913387, 59798960	1035	38	17763	1.80656	1	0.999937	99.9694
GOTERM_BP_FAT	GO:0032483~regulation of Rab protein signal transduction	4	0.149198	0.399855	84028271, 20454885, 81913387, 59798960	794	39	13588	1.75522	1	0.995763	99.987
GOTERM_BP_FAT	GO:0032313~regulation of Rab GTPase activity	4	0.149198	0.399855	84028271, 20454885, 81913387, 59798960	794	39	13588	1.75522	1	0.995763	99.987
UP_SEQ_FEATURE	domain:Rab-GAP TBC	4	0.149198	0.408205	84028271, 20454885, 81913387, 59798960	1120	33	16021	1.73387	1	1	99.9905
GOTERM_BP_FAT	GO:0051336~regulation of hydrolase activity	13	0.484894	0.474832	2493276, 81892765, 51316123, 71153790, 2506252, 84028271, 59798960, 81875621, 83288430, 20455200, 81913387, 20454885, 81880083	794	196	13588	1.13507	1	0.997954	99.9987
GOTERM_BP_FAT	GO:0032318~regulation of Ras GTPase activity	6	0.223797	0.503695	81892765, 84028271, 20454885, 81913387, 81880083, 59798960	794	80	13588	1.2835	1	0.998493	99.9995
GOTERM_BP_FAT	GO:0043087~regulation of GTPase activity	6	0.223797	0.638682	81892765, 84028271, 20454885, 81913387, 81880083, 59798960	794	93	13588	1.10409	1	0.99969	100
Annotation Cluster 128	Enrichment Score: 0.47220414046673787
Category	Term	Count	%	PValue	Genes	List Total	Pop Hits	Pop Total	Fold Enrichment	Bonferroni	Benjamini	FDR
GOTERM_BP_FAT	GO:0006766~vitamin metabolic process	7	0.261097	0.213941	145559451, 20138190, 48474921, 37537952, 21542284, 90108453, 38258240	794	69	13588	1.73614	1	0.972764	98.5298
GOTERM_BP_FAT	GO:0006767~water-soluble vitamin metabolic process	4	0.149198	0.318822	20138190, 37537952, 21542284, 38258240	794	34	13588	2.01334	1	0.990499	99.8806
GOTERM_BP_FAT	GO:0042364~water-soluble vitamin biosynthetic process	3	0.111899	0.370531	20138190, 37537952, 38258240	794	22	13588	2.33364	1	0.994554	99.9701
GOTERM_BP_FAT	GO:0009110~vitamin biosynthetic process	3	0.111899	0.511112	20138190, 37537952, 38258240	794	29	13588	1.77035	1	0.998548	99.9996
Annotation Cluster 129	Enrichment Score: 0.45953461722333144
Category	Term	Count	%	PValue	Genes	List Total	Pop Hits	Pop Total	Fold Enrichment	Bonferroni	Benjamini	FDR
GOTERM_BP_FAT	GO:0006904~vesicle docking during exocytosis	3	0.111899	0.239004	23396925, 24418662, 24418668	794	16	13588	3.20875	1	0.978612	99.167
GOTERM_BP_FAT	GO:0048278~vesicle docking	3	0.111899	0.261128	23396925, 24418662, 24418668	794	17	13588	3.02	1	0.983258	99.5033
GOTERM_BP_FAT	GO:0022406~membrane docking	3	0.111899	0.261128	23396925, 24418662, 24418668	794	17	13588	3.02	1	0.983258	99.5033
GOTERM_BP_FAT	GO:0006887~exocytosis	5	0.186498	0.890733	82592842, 23396925, 24418662, 33516959, 24418668	794	110	13588	0.77788	1	0.999995	100
Annotation Cluster 130	Enrichment Score: 0.4490947624316859
Category	Term	Count	%	PValue	Genes	List Total	Pop Hits	Pop Total	Fold Enrichment	Bonferroni	Benjamini	FDR
SP_PIR_KEYWORDS	dna condensation	3	0.111899	0.143017	30172806, 30172873, 81891447	1095	11	17854	4.44682	1	0.574838	88.3739
GOTERM_BP_FAT	GO:0030261~chromosome condensation	3	0.111899	0.370531	30172806, 30172873, 81891447	794	22	13588	2.33364	1	0.994554	99.9701
GOTERM_BP_FAT	GO:0006323~DNA packaging	5	0.186498	0.84821	109892841, 30172806, 81894566, 30172873, 81891447	794	101	13588	0.847196	1	0.999987	100
Annotation Cluster 131	Enrichment Score: 0.44456099629565216
Category	Term	Count	%	PValue	Genes	List Total	Pop Hits	Pop Total	Fold Enrichment	Bonferroni	Benjamini	FDR
GOTERM_BP_FAT	GO:0032102~negative regulation of response to external stimulus	5	0.186498	0.156048	8134596, 2498244, 6093537, 13431280, 172045562	794	36	13588	2.37685	1	0.945392	94.8906
GOTERM_BP_FAT	GO:0048585~negative regulation of response to stimulus	6	0.223797	0.329463	8134596, 2498244, 6093537, 13431280, 1711555, 172045562	794	65	13588	1.57969	1	0.99114	99.9094
GOTERM_BP_FAT	GO:0080135~regulation of cellular response to stress	6	0.223797	0.446737	8134596, 81906080, 25453060, 2498244, 6093537, 20141515	794	75	13588	1.36907	1	0.997477	99.9969
GOTERM_BP_FAT	GO:0032101~regulation of response to external stimulus	6	0.223797	0.725501	8134596, 2498244, 6093537, 13431280, 81885992, 172045562	794	103	13588	0.996894	1	0.999891	100
Annotation Cluster 132	Enrichment Score: 0.44445067969035273
Category	Term	Count	%	PValue	Genes	List Total	Pop Hits	Pop Total	Fold Enrichment	Bonferroni	Benjamini	FDR
SMART	SM00443:G_patch	3	0.111899	0.287743	81906080, 34925312, 48428014	442	22	9131	2.81705	1	0.942051	98.8656
INTERPRO	IPR000467:D111/G-patch	3	0.111899	0.369304	81906080, 34925312, 48428014	1035	22	17763	2.34032	1	0.999915	99.9567
UP_SEQ_FEATURE	domain:G-patch	3	0.111899	0.436776	81906080, 34925312, 48428014	1120	21	16021	2.04349	1	1	99.9961
Annotation Cluster 133	Enrichment Score: 0.4412561779909402
Category	Term	Count	%	PValue	Genes	List Total	Pop Hits	Pop Total	Fold Enrichment	Bonferroni	Benjamini	FDR
GOTERM_MF_FAT	GO:0008238~exopeptidase activity	7	0.261097	0.20363	81875274, 13124256, 48474586, 50403769, 81880350, 81899988, 124028616	753	70	13288	1.76467	1	0.914104	97.1013
GOTERM_MF_FAT	GO:0008235~metalloexopeptidase activity	4	0.149198	0.286325	50403769, 81880350, 81899988, 124028616	753	33	13288	2.139	1	0.947789	99.4731
GOTERM_MF_FAT	GO:0004177~aminopeptidase activity	3	0.111899	0.475791	50403769, 81880350, 124028616	753	28	13288	1.89072	1	0.988444	99.9957
GOTERM_MF_FAT	GO:0008237~metallopeptidase activity	11	0.410295	0.619237	81875274, 71153543, 76364090, 50403769, 81880350, 2499918, 14194446, 81899988, 124028616, 160013230, 51338732	753	187	13288	1.03804	1	0.997224	100
Annotation Cluster 134	Enrichment Score: 0.44004374500054455
Category	Term	Count	%	PValue	Genes	List Total	Pop Hits	Pop Total	Fold Enrichment	Bonferroni	Benjamini	FDR
UP_SEQ_FEATURE	binding site:NADP	4	0.149198	0.23318	81878053, 39931127, 126738, 25008509	1120	24	16021	2.38408	1	0.999991	99.081
SP_PIR_KEYWORDS	nadp	12	0.447594	0.25378	81878053, 118542, 145559451, 39931127, 81878130, 46395955, 126738, 1172801, 90108453, 20137336, 123795786, 25008509	1095	142	17854	1.37789	1	0.730819	98.3119
UP_SEQ_FEATURE	nucleotide phosphate-binding region:NADP	4	0.149198	0.808575	145559451, 39931127, 126738, 25008509	1120	61	16021	0.937998	1	1	100
Annotation Cluster 135	Enrichment Score: 0.437910877230894
Category	Term	Count	%	PValue	Genes	List Total	Pop Hits	Pop Total	Fold Enrichment	Bonferroni	Benjamini	FDR
GOTERM_BP_FAT	GO:0022900~electron transport chain	9	0.335696	0.330117	52000730, 47117304, 81917939, 20137336, 81882079, 71162392, 81889220, 47117601, 146345417	794	112	13588	1.37518	1	0.991032	99.9109
GOTERM_BP_FAT	GO:0006091~generation of precursor metabolites and energy	18	0.671391	0.354619	218512063, 12643287, 46395955, 46396509, 81917939, 81889220, 146325018, 52000730, 81898261, 47117304, 1171033, 71162392, 81882079, 20137336, 21263432, 47117601, 30316354, 146345417	794	261	13588	1.18023	1	0.993284	99.9536
SP_PIR_KEYWORDS	electron transport	8	0.298396	0.414799	52000730, 47117304, 81917939, 20137336, 71162392, 81889220, 47117601, 146345417	1095	100	17854	1.3044	1	0.871986	99.943
Annotation Cluster 136	Enrichment Score: 0.43643097681375903
Category	Term	Count	%	PValue	Genes	List Total	Pop Hits	Pop Total	Fold Enrichment	Bonferroni	Benjamini	FDR
GOTERM_CC_FAT	GO:0000502~proteasome complex	6	0.223797	0.229416	84028244, 3914438, 48474876, 81916121, 81862437, 20978552	708	58	12504	1.827	1	0.687236	97.509
SP_PIR_KEYWORDS	proteasome	5	0.186498	0.42382	84028244, 3914438, 48474876, 81862437, 20978552	1095	54	17854	1.50972	1	0.876939	99.9541
KEGG_PATHWAY	mmu03050:Proteasome	4	0.149198	0.504547	84028244, 3914438, 81862437, 20978552	327	47	5738	1.4934	1	0.948758	99.9801
Annotation Cluster 137	Enrichment Score: 0.42245476794451753
Category	Term	Count	%	PValue	Genes	List Total	Pop Hits	Pop Total	Fold Enrichment	Bonferroni	Benjamini	FDR
SP_PIR_KEYWORDS	protein phosphatase	11	0.410295	0.200487	51316519, 51704302, 68053302, 81911198, 2493261, 56748600, 122065172, 10720183, 85701163, 81894114, 6093638	1095	120	17854	1.49463	1	0.676997	95.5833
GOTERM_BP_FAT	GO:0006470~protein amino acid dephosphorylation	10	0.372995	0.221108	51316519, 68053302, 81911198, 2493261, 56748600, 122065172, 10720183, 85701163, 81894114, 6093638	794	114	13588	1.50117	1	0.973956	98.7479
GOTERM_MF_FAT	GO:0004721~phosphoprotein phosphatase activity	12	0.447594	0.242377	51316519, 51704302, 68053302, 81911198, 2493261, 56748600, 122065172, 10720183, 85701163, 78100043, 81894114, 6093638	753	152	13288	1.39316	1	0.936517	98.6654
GOTERM_MF_FAT	GO:0016791~phosphatase activity	17	0.634092	0.273611	51316519, 51704302, 23821836, 68053302, 81911198, 56748600, 2493261, 122065172, 10720183, 85701163, 78100043, 81894114, 6093638, 50401169, 13431280, 73920060, 730357	753	238	13288	1.26048	1	0.944064	99.3066
GOTERM_BP_FAT	GO:0016311~dephosphorylation	11	0.410295	0.308539	51316519, 68053302, 81911198, 2493261, 56748600, 122065172, 10720183, 85701163, 730357, 81894114, 6093638	794	141	13588	1.33508	1	0.989625	99.8447
INTERPRO	IPR000340:Protein-tyrosine phosphatase, dual specificity	4	0.149198	0.317411	81911198, 56748600, 122065172, 81894114	1035	34	17763	2.0191	1	0.999797	99.8366
GOTERM_MF_FAT	GO:0008138~protein tyrosine/serine/threonine phosphatase activity	4	0.149198	0.365152	81911198, 56748600, 122065172, 81894114	753	38	13288	1.85755	1	0.9705	99.9146
INTERPRO	IPR000340:Dual specificity phosphatase, catalytic domain	4	0.149198	0.366087	81911198, 56748600, 122065172, 81894114	1035	37	17763	1.85539	1	0.999916	99.9529
INTERPRO	IPR000387:Protein-tyrosine phosphatase	6	0.223797	0.478817	68053302, 81911198, 2493261, 56748600, 122065172, 81894114	1035	78	17763	1.32018	1	0.99999	99.9982
INTERPRO	IPR000387:Dual-specific/protein-tyrosine phosphatase, conserved region	6	0.223797	0.523427	68053302, 81911198, 2493261, 56748600, 122065172, 81894114	1035	82	17763	1.25578	1	0.999997	99.9996
UP_SEQ_FEATURE	domain:Tyrosine-protein phosphatase	5	0.186498	0.526715	68053302, 81911198, 2493261, 122065172, 81894114	1120	54	16021	1.32449	1	1	99.9998
INTERPRO	IPR016130:Protein-tyrosine phosphatase, active site	6	0.223797	0.576709	68053302, 81911198, 2493261, 56748600, 122065172, 81894114	1035	87	17763	1.18361	1	0.999999	99.9999
UP_SEQ_FEATURE	active site:Phosphocysteine intermediate	6	0.223797	0.608273	68053302, 81911198, 2493261, 56748600, 122065172, 81894114	1120	75	16021	1.14436	1	1	100
GOTERM_MF_FAT	GO:0004725~protein tyrosine phosphatase activity	6	0.223797	0.683391	68053302, 81911198, 2493261, 56748600, 122065172, 81894114	753	101	13288	1.04832	1	0.998699	100
Annotation Cluster 138	Enrichment Score: 0.42172382180181744
Category	Term	Count	%	PValue	Genes	List Total	Pop Hits	Pop Total	Fold Enrichment	Bonferroni	Benjamini	FDR
GOTERM_BP_FAT	GO:0001701~in utero embryonic development	20	0.74599	0.215643	41018461, 25091739, 266394, 2506886, 2501154, 10719868, 126722, 3913563, 585216, 148877247, 13431549, 12643930, 81891447, 56404800, 81880362, 25453060, 85681927, 81862850, 1171033, 81906100	794	267	13588	1.2819	1	0.973024	98.5847
GOTERM_BP_FAT	GO:0043009~chordate embryonic development	26	0.969787	0.493277	41018461, 3913563, 12643930, 81891447, 3023954, 56404800, 1708161, 81880362, 25453060, 1171033, 25091739, 38258826, 2506886, 266394, 2501154, 10719868, 126722, 585216, 148877247, 13431549, 46397863, 37537790, 85681927, 81862850, 81906100, 23396785	794	421	13588	1.05688	1	0.998305	99.9993
GOTERM_BP_FAT	GO:0009792~embryonic development ending in birth or egg hatching	26	0.969787	0.510507	41018461, 3913563, 12643930, 81891447, 3023954, 56404800, 1708161, 81880362, 25453060, 1171033, 25091739, 38258826, 2506886, 266394, 2501154, 10719868, 126722, 585216, 148877247, 13431549, 46397863, 37537790, 85681927, 81862850, 81906100, 23396785	794	425	13588	1.04693	1	0.998568	99.9996
Annotation Cluster 139	Enrichment Score: 0.4212318348895317
Category	Term	Count	%	PValue	Genes	List Total	Pop Hits	Pop Total	Fold Enrichment	Bonferroni	Benjamini	FDR
GOTERM_BP_FAT	GO:0016053~organic acid biosynthetic process	12	0.447594	0.200772	20138190, 124007120, 81895939, 81905062, 1708161, 27923807, 81917939, 78100388, 129900, 13626101, 20140196, 81889220	794	141	13588	1.45646	1	0.969406	98.0328
GOTERM_BP_FAT	GO:0046394~carboxylic acid biosynthetic process	12	0.447594	0.200772	20138190, 124007120, 81895939, 81905062, 1708161, 27923807, 81917939, 78100388, 129900, 13626101, 20140196, 81889220	794	141	13588	1.45646	1	0.969406	98.0328
SP_PIR_KEYWORDS	lipid synthesis	8	0.298396	0.40462	160332329, 137047, 81905062, 81917939, 129900, 32363399, 81889220, 81875970	1095	99	17854	1.31758	1	0.865847	99.9276
GOTERM_BP_FAT	GO:0008652~cellular amino acid biosynthetic process	4	0.149198	0.477997	124007120, 81895939, 78100388, 20140196	794	44	13588	1.55576	1	0.99802	99.9989
SP_PIR_KEYWORDS	Fatty acid biosynthesis	4	0.149198	0.541363	81905062, 81917939, 129900, 81889220	1095	46	17854	1.41783	1	0.934666	99.9981
GOTERM_BP_FAT	GO:0006633~fatty acid biosynthetic process	5	0.186498	0.703461	81905062, 27923807, 81917939, 129900, 81889220	794	81	13588	1.05638	1	0.999856	100
Annotation Cluster 140	Enrichment Score: 0.42107844525264704
Category	Term	Count	%	PValue	Genes	List Total	Pop Hits	Pop Total	Fold Enrichment	Bonferroni	Benjamini	FDR
GOTERM_MF_FAT	GO:0005381~iron ion transmembrane transporter activity	3	0.111899	0.0555546	259016289, 81894078, 48428685	753	7	13288	7.56289	1	0.682838	58.8881
GOTERM_BP_FAT	GO:0006826~iron ion transport	4	0.149198	0.286283	259016289, 81894078, 71162392, 48428685	794	32	13588	2.13917	1	0.987508	99.7294
SP_PIR_KEYWORDS	iron transport	3	0.111899	0.349107	259016289, 71162392, 48428685	1095	20	17854	2.44575	1	0.829041	99.7489
GOTERM_BP_FAT	GO:0000041~transition metal ion transport	6	0.223797	0.388271	259016289, 161784289, 81894078, 71162392, 81879244, 48428685	794	70	13588	1.46686	1	0.995282	99.9819
GOTERM_MF_FAT	GO:0046915~transition metal ion transmembrane transporter activity	3	0.111899	0.397372	259016289, 81894078, 48428685	753	24	13288	2.20584	1	0.977497	99.962
GOTERM_MF_FAT	GO:0015082~di-, tri-valent inorganic cation transmembrane transporter activity	3	0.111899	0.547691	259016289, 81894078, 48428685	753	32	13288	1.65438	1	0.99402	99.9996
GOTERM_BP_FAT	GO:0015674~di-, tri-valent inorganic cation transport	7	0.261097	0.914176	81875499, 259016289, 81912010, 81894078, 71162392, 62901085, 48428685	794	161	13588	0.744059	1	0.999998	100
GOTERM_MF_FAT	GO:0046873~metal ion transmembrane transporter activity	8	0.298396	0.997702	81875499, 122065304, 259016289, 50401040, 81912010, 81894078, 44888227, 48428685	753	290	13288	0.486807	1	1	100
Annotation Cluster 141	Enrichment Score: 0.41298802317795946
Category	Term	Count	%	PValue	Genes	List Total	Pop Hits	Pop Total	Fold Enrichment	Bonferroni	Benjamini	FDR
INTERPRO	IPR014729:Rossmann-like alpha/beta/alpha sandwich fold	6	0.223797	0.0808395	47117020, 47117033, 6647713, 81895939, 20178137, 146345417	1035	40	17763	2.57435	1	0.978907	75.7444
INTERPRO	IPR001412:Aminoacyl-tRNA synthetase, class I, conserved site	4	0.149198	0.317411	47117020, 47117033, 20178137, 20137586	1035	34	17763	2.0191	1	0.999797	99.8366
UP_SEQ_FEATURE	short sequence motif:"HIGH" region	3	0.111899	0.335196	47117020, 47117033, 20178137	1120	17	16021	2.52432	1	1	99.9262
KEGG_PATHWAY	mmu00970:Aminoacyl-tRNA biosynthesis	4	0.149198	0.429942	47117020, 47117033, 20178137, 47117019	327	42	5738	1.67118	1	0.923915	99.891
SP_PIR_KEYWORDS	Aminoacyl-tRNA synthetase	4	0.149198	0.430897	47117020, 47117033, 20178137, 47117019	1095	39	17854	1.67231	1	0.880188	99.9614
GOTERM_BP_FAT	GO:0043038~amino acid activation	4	0.149198	0.507923	47117020, 47117033, 20178137, 47117019	794	46	13588	1.48812	1	0.998535	99.9996
GOTERM_BP_FAT	GO:0006418~tRNA aminoacylation for protein translation	4	0.149198	0.507923	47117020, 47117033, 20178137, 47117019	794	46	13588	1.48812	1	0.998535	99.9996
GOTERM_BP_FAT	GO:0043039~tRNA aminoacylation	4	0.149198	0.507923	47117020, 47117033, 20178137, 47117019	794	46	13588	1.48812	1	0.998535	99.9996
GOTERM_MF_FAT	GO:0016875~ligase activity, forming carbon-oxygen bonds	4	0.149198	0.515787	47117020, 47117033, 20178137, 47117019	753	48	13288	1.47056	1	0.991936	99.9987
GOTERM_MF_FAT	GO:0016876~ligase activity, forming aminoacyl-tRNA and related compounds	4	0.149198	0.515787	47117020, 47117033, 20178137, 47117019	753	48	13288	1.47056	1	0.991936	99.9987
GOTERM_MF_FAT	GO:0004812~aminoacyl-tRNA ligase activity	4	0.149198	0.515787	47117020, 47117033, 20178137, 47117019	753	48	13288	1.47056	1	0.991936	99.9987
Annotation Cluster 142	Enrichment Score: 0.41157930591242736
Category	Term	Count	%	PValue	Genes	List Total	Pop Hits	Pop Total	Fold Enrichment	Bonferroni	Benjamini	FDR
GOTERM_BP_FAT	GO:0042770~DNA damage response, signal transduction	6	0.223797	0.238142	50401208, 51338725, 13878583, 1171033, 2506881, 71152945	794	57	13588	1.80141	1	0.978761	99.1502
GOTERM_BP_FAT	GO:0031570~DNA integrity checkpoint	4	0.149198	0.302533	73917808, 51338725, 1171033, 71152945	794	33	13588	2.07435	1	0.989504	99.8193
GOTERM_BP_FAT	GO:0000077~DNA damage checkpoint	3	0.111899	0.529474	51338725, 1171033, 71152945	794	30	13588	1.71134	1	0.998892	99.9998
GOTERM_BP_FAT	GO:0000075~cell cycle checkpoint	4	0.149198	0.591875	73917808, 51338725, 1171033, 71152945	794	52	13588	1.31641	1	0.99947	100
Annotation Cluster 143	Enrichment Score: 0.40410672898249583
Category	Term	Count	%	PValue	Genes	List Total	Pop Hits	Pop Total	Fold Enrichment	Bonferroni	Benjamini	FDR
GOTERM_BP_FAT	GO:0006779~porphyrin biosynthetic process	3	0.111899	0.283265	259016289, 49066038, 38258240	794	18	13588	2.85223	1	0.987115	99.7086
GOTERM_BP_FAT	GO:0033014~tetrapyrrole biosynthetic process	3	0.111899	0.283265	259016289, 49066038, 38258240	794	18	13588	2.85223	1	0.987115	99.7086
GOTERM_BP_FAT	GO:0033013~tetrapyrrole metabolic process	3	0.111899	0.453288	259016289, 49066038, 38258240	794	26	13588	1.97462	1	0.997584	99.9975
GOTERM_BP_FAT	GO:0006778~porphyrin metabolic process	3	0.111899	0.453288	259016289, 49066038, 38258240	794	26	13588	1.97462	1	0.997584	99.9975
GOTERM_BP_FAT	GO:0018130~heterocycle biosynthetic process	4	0.149198	0.578538	259016289, 49066038, 13431755, 38258240	794	51	13588	1.34222	1	0.999391	100
Annotation Cluster 144	Enrichment Score: 0.4020134094539236
Category	Term	Count	%	PValue	Genes	List Total	Pop Hits	Pop Total	Fold Enrichment	Bonferroni	Benjamini	FDR
GOTERM_BP_FAT	GO:0006310~DNA recombination	8	0.298396	0.146869	1709686, 62901438, 13878583, 1171033, 81914660, 81901067, 2506881, 3913496	794	75	13588	1.82542	1	0.938127	93.8236
GOTERM_BP_FAT	GO:0051327~M phase of meiotic cell cycle	7	0.261097	0.408556	1709686, 62901438, 229558709, 13878583, 77416393, 81897711, 81901067	794	88	13588	1.36129	1	0.996189	99.99
GOTERM_BP_FAT	GO:0007126~meiosis	7	0.261097	0.408556	1709686, 62901438, 229558709, 13878583, 77416393, 81897711, 81901067	794	88	13588	1.36129	1	0.996189	99.99
GOTERM_BP_FAT	GO:0051321~meiotic cell cycle	7	0.261097	0.429649	1709686, 62901438, 229558709, 13878583, 77416393, 81897711, 81901067	794	90	13588	1.33104	1	0.997045	99.9947
SP_PIR_KEYWORDS	meiosis	4	0.149198	0.598641	229558709, 77416393, 81897711, 81901067	1095	50	17854	1.3044	1	0.951944	99.9997
GOTERM_BP_FAT	GO:0007127~meiosis I	3	0.111899	0.614053	62901438, 13878583, 81897711	794	35	13588	1.46686	1	0.999575	100
Annotation Cluster 145	Enrichment Score: 0.39948890746415755
Category	Term	Count	%	PValue	Genes	List Total	Pop Hits	Pop Total	Fold Enrichment	Bonferroni	Benjamini	FDR
SMART	SM00312:PX	5	0.186498	0.190431	62901100, 81900051, 81877999, 81885417, 83288430	442	47	9131	2.1977	1	0.89467	93.8494
INTERPRO	IPR001683:Phox-like	5	0.186498	0.291891	62901100, 81900051, 81877999, 81885417, 83288430	1035	47	17763	1.82578	1	0.999668	99.6973
UP_SEQ_FEATURE	domain:PX	5	0.186498	0.337188	62901100, 81900051, 81877999, 81885417, 83288430	1120	42	16021	1.70291	1	1	99.93
GOTERM_MF_FAT	GO:0035091~phosphoinositide binding	6	0.223797	0.420257	62901100, 48474951, 81900051, 81877999, 81885417, 83288430	753	75	13288	1.41174	1	0.981368	99.9792
GOTERM_MF_FAT	GO:0005543~phospholipid binding	7	0.261097	0.672122	62901100, 48474951, 81900051, 81910016, 81877999, 81885417, 83288430	753	119	13288	1.03804	1	0.998538	100
GOTERM_MF_FAT	GO:0008289~lipid binding	18	0.671391	0.75731	34222664, 81917905, 62901100, 48474951, 41017503, 81900051, 10720045, 129900, 41017043, 81877999, 61216646, 83288430, 61217666, 81910965, 81910016, 20138645, 81894680, 81885417	753	345	13288	0.9207	1	0.999444	100
Annotation Cluster 146	Enrichment Score: 0.3923415270098549
Category	Term	Count	%	PValue	Genes	List Total	Pop Hits	Pop Total	Fold Enrichment	Bonferroni	Benjamini	FDR
GOTERM_BP_FAT	GO:0032269~negative regulation of cellular protein metabolic process	7	0.261097	0.242762	400733, 2493276, 78103404, 2498244, 34921544, 61217666, 20455200	794	72	13588	1.6638	1	0.979111	99.2362
GOTERM_BP_FAT	GO:0051248~negative regulation of protein metabolic process	7	0.261097	0.303333	400733, 2493276, 78103404, 2498244, 34921544, 61217666, 20455200	794	78	13588	1.53581	1	0.9894	99.8229
GOTERM_BP_FAT	GO:0031400~negative regulation of protein modification process	4	0.149198	0.383793	400733, 2493276, 78103404, 20455200	794	38	13588	1.80141	1	0.995373	99.9794
GOTERM_BP_FAT	GO:0044092~negative regulation of molecular function	5	0.186498	0.953756	1703210, 2498244, 83288430, 61217666, 20455200	794	132	13588	0.648233	1	1	100
Annotation Cluster 147	Enrichment Score: 0.38100339851198506
Category	Term	Count	%	PValue	Genes	List Total	Pop Hits	Pop Total	Fold Enrichment	Bonferroni	Benjamini	FDR
GOTERM_MF_FAT	GO:0008238~exopeptidase activity	7	0.261097	0.20363	81875274, 13124256, 48474586, 50403769, 81880350, 81899988, 124028616	753	70	13288	1.76467	1	0.914104	97.1013
SP_PIR_KEYWORDS	carboxypeptidase	3	0.111899	0.591893	81875274, 48474586, 81899988	1095	32	17854	1.5286	1	0.950461	99.9996
GOTERM_MF_FAT	GO:0004180~carboxypeptidase activity	3	0.111899	0.596905	81875274, 48474586, 81899988	753	35	13288	1.51258	1	0.996642	99.9999
Annotation Cluster 148	Enrichment Score: 0.3751639798423515
Category	Term	Count	%	PValue	Genes	List Total	Pop Hits	Pop Total	Fold Enrichment	Bonferroni	Benjamini	FDR
GOTERM_MF_FAT	GO:0043021~ribonucleoprotein binding	5	0.186498	0.12365	146286145, 23396616, 52783086, 2494160, 61217666	753	34	13288	2.59511	1	0.815663	87.16
GOTERM_BP_FAT	GO:0006417~regulation of translation	7	0.261097	0.532276	30315972, 146286145, 23396616, 34921544, 2494160, 61217666, 1709587	794	100	13588	1.19793	1	0.998894	99.9998
GOTERM_BP_FAT	GO:0010608~posttranscriptional regulation of gene expression	9	0.335696	0.639319	30315972, 20137436, 146286145, 23396616, 50403798, 34921544, 2494160, 61217666, 1709587	794	148	13588	1.04068	1	0.999686	100
SP_PIR_KEYWORDS	translation regulation	4	0.149198	0.750407	30315972, 146286145, 34921544, 1709587	1095	63	17854	1.03524	1	0.985409	100
Annotation Cluster 149	Enrichment Score: 0.36227939371344287
Category	Term	Count	%	PValue	Genes	List Total	Pop Hits	Pop Total	Fold Enrichment	Bonferroni	Benjamini	FDR
UP_SEQ_FEATURE	domain:Thioredoxin	5	0.186498	0.181702	31077036, 50401676, 81879244, 47117601, 68566186	1120	32	16021	2.23507	1	0.99996	97.1045
INTERPRO	IPR012335:Thioredoxin fold	8	0.298396	0.421878	31077036, 51702007, 50401676, 81879244, 14285434, 47117601, 172045562, 68566186	1035	106	17763	1.29527	1	0.999976	99.99
INTERPRO	IPR013766:Thioredoxin domain	3	0.111899	0.451912	31077036, 47117601, 68566186	1035	26	17763	1.98027	1	0.999985	99.9959
INTERPRO	IPR017936:Thioredoxin-like	3	0.111899	0.627992	31077036, 81879244, 47117601	1035	36	17763	1.43019	1	1	100
GOTERM_BP_FAT	GO:0045454~cell redox homeostasis	4	0.149198	0.709658	31077036, 81879244, 47117601, 68566186	794	62	13588	1.10409	1	0.99987	100
Annotation Cluster 150	Enrichment Score: 0.36062257781698165
Category	Term	Count	%	PValue	Genes	List Total	Pop Hits	Pop Total	Fold Enrichment	Bonferroni	Benjamini	FDR
GOTERM_BP_FAT	GO:0006508~proteolysis	73	2.72286	0.0654886	12643799, 46397631, 18203118, 33112238, 18203411, 88909661, 62286632, 45476915, 37537784, 71153543, 17369836, 1709984, 38257758, 81875867, 6093537, 37537821, 78099174, 21363060, 109892197, 117316, 3024764, 21362877, 81894566, 37537789, 10719906, 13633250, 122066571, 60390099, 81912783, 81894374, 2499918, 14194446, 13124215, 81913858, 55976588, 76364090, 17380334, 62286939, 20140020, 124028616, 16…	794	1034	13588	1.2082	1	0.811488	69.4959
GOTERM_MF_FAT	GO:0070011~peptidase activity, acting on L-amino acid peptides	34	1.26818	0.606694	12643799, 81913858, 33112238, 18203411, 76364090, 17380334, 81896101, 124028616, 20140020, 160013230, 51338732, 13633993, 61211806, 81875274, 71153543, 17369836, 147641152, 48474586, 6093537, 81899988, 3024764, 25008986, 68565063, 13633250, 84028244, 13124256, 3914438, 50403769, 81894374, 81880350, 81868758, 2499918, 37077156, 14194446	753	603	13288	0.995007	1	0.996876	100
SP_PIR_KEYWORDS	Protease	30	1.11899	0.686006	12643799, 33112238, 18203411, 76364090, 17380334, 81896101, 124028616, 20140020, 160013230, 51338732, 13633993, 61211806, 81875274, 71153543, 17369836, 48474586, 6093537, 81899988, 3024764, 25008986, 68565063, 13633250, 84028244, 3914438, 50403769, 81894374, 81880350, 81868758, 2499918, 14194446	1095	509	17854	0.961003	1	0.972972	100
GOTERM_MF_FAT	GO:0008233~peptidase activity	34	1.26818	0.70217	12643799, 81913858, 33112238, 18203411, 76364090, 17380334, 81896101, 124028616, 20140020, 160013230, 51338732, 13633993, 61211806, 81875274, 71153543, 17369836, 147641152, 48474586, 6093537, 81899988, 3024764, 25008986, 68565063, 13633250, 84028244, 13124256, 3914438, 50403769, 81894374, 81880350, 81868758, 2499918, 37077156, 14194446	753	629	13288	0.953878	1	0.998955	100
GOTERM_MF_FAT	GO:0004175~endopeptidase activity	21	0.78329	0.822207	12643799, 81913858, 33112238, 18203411, 25008986, 76364090, 68565063, 20140020, 160013230, 51338732, 13633250, 61211806, 84028244, 147641152, 17369836, 3914438, 6093537, 81868758, 2499918, 14194446, 37077156	753	421	13288	0.880242	1	0.999812	100
Annotation Cluster 151	Enrichment Score: 0.3605734532464401
Category	Term	Count	%	PValue	Genes	List Total	Pop Hits	Pop Total	Fold Enrichment	Bonferroni	Benjamini	FDR
GOTERM_BP_FAT	GO:0032268~regulation of cellular protein metabolic process	21	0.78329	0.203901	2493276, 146286145, 400733, 23396616, 81892765, 34921544, 2506886, 62286632, 2494160, 61217666, 81885062, 20455200, 30315972, 78103404, 47117304, 25453060, 48474876, 2498244, 78099174, 54035927, 1709587	794	280	13588	1.2835	1	0.970542	98.1635
GOTERM_BP_FAT	GO:0031399~regulation of protein modification process	13	0.484894	0.256407	400733, 2493276, 81892765, 2506886, 62286632, 81885062, 20455200, 78103404, 47117304, 25453060, 48474876, 78099174, 54035927	794	165	13588	1.34832	1	0.982984	99.4447
GOTERM_BP_FAT	GO:0031401~positive regulation of protein modification process	7	0.261097	0.303333	81892765, 2506886, 62286632, 54035927, 78099174, 81885062, 20455200	794	78	13588	1.53581	1	0.9894	99.8229
GOTERM_BP_FAT	GO:0051247~positive regulation of protein metabolic process	8	0.298396	0.453429	81892765, 88911266, 2506886, 62286632, 54035927, 78099174, 81885062, 20455200	794	109	13588	1.25603	1	0.997528	99.9975
GOTERM_BP_FAT	GO:0032270~positive regulation of cellular protein metabolic process	7	0.261097	0.532276	81892765, 2506886, 62286632, 54035927, 78099174, 81885062, 20455200	794	100	13588	1.19793	1	0.998894	99.9998
GOTERM_BP_FAT	GO:0045937~positive regulation of phosphate metabolic process	3	0.111899	0.88417	81892765, 54035927, 20455200	794	62	13588	0.828065	1	0.999994	100
GOTERM_BP_FAT	GO:0010562~positive regulation of phosphorus metabolic process	3	0.111899	0.88417	81892765, 54035927, 20455200	794	62	13588	0.828065	1	0.999994	100
Annotation Cluster 152	Enrichment Score: 0.3598002695823285
Category	Term	Count	%	PValue	Genes	List Total	Pop Hits	Pop Total	Fold Enrichment	Bonferroni	Benjamini	FDR
GOTERM_BP_FAT	GO:0016052~carbohydrate catabolic process	8	0.298396	0.193196	81878053, 146325018, 81898261, 46396509, 81175183, 37999744, 67460414, 30316354	794	81	13588	1.69021	1	0.966874	97.679
GOTERM_BP_FAT	GO:0044275~cellular carbohydrate catabolic process	6	0.223797	0.271685	81878053, 146325018, 81898261, 46396509, 81175183, 30316354	794	60	13588	1.71134	1	0.985185	99.6141
GOTERM_BP_FAT	GO:0046164~alcohol catabolic process	6	0.223797	0.329463	81878053, 146325018, 81898261, 46396509, 81175183, 30316354	794	65	13588	1.57969	1	0.99114	99.9094
GOTERM_BP_FAT	GO:0019320~hexose catabolic process	5	0.186498	0.36071	81878053, 146325018, 81898261, 46396509, 30316354	794	52	13588	1.64551	1	0.993823	99.9607
GOTERM_BP_FAT	GO:0006007~glucose catabolic process	5	0.186498	0.36071	81878053, 146325018, 81898261, 46396509, 30316354	794	52	13588	1.64551	1	0.993823	99.9607
GOTERM_BP_FAT	GO:0046365~monosaccharide catabolic process	5	0.186498	0.387669	81878053, 146325018, 81898261, 46396509, 30316354	794	54	13588	1.58457	1	0.995462	99.9816
GOTERM_BP_FAT	GO:0006096~glycolysis	4	0.149198	0.477997	146325018, 81898261, 46396509, 30316354	794	44	13588	1.55576	1	0.99802	99.9989
GOTERM_BP_FAT	GO:0019318~hexose metabolic process	11	0.410295	0.52876	81878053, 218512063, 146325018, 41018461, 81898261, 46396509, 126722, 21362250, 146345428, 30316354, 23396785	794	169	13588	1.11389	1	0.998906	99.9998
GOTERM_BP_FAT	GO:0006006~glucose metabolic process	9	0.335696	0.5762	81878053, 218512063, 146325018, 41018461, 81898261, 46396509, 21362250, 146345428, 30316354	794	140	13588	1.10014	1	0.999378	100
GOTERM_BP_FAT	GO:0005996~monosaccharide metabolic process	11	0.410295	0.68365	81878053, 218512063, 146325018, 41018461, 81898261, 46396509, 126722, 21362250, 146345428, 30316354, 23396785	794	191	13588	0.985586	1	0.999818	100
SP_PIR_KEYWORDS	glycolysis	3	0.111899	0.737532	146325018, 46396509, 30316354	1095	42	17854	1.16464	1	0.984034	100
KEGG_PATHWAY	mmu00010:Glycolysis / Gluconeogenesis	4	0.149198	0.751408	146325018, 67460523, 46396509, 30316354	327	68	5738	1.0322	1	0.988928	100
Annotation Cluster 153	Enrichment Score: 0.3570375294503016
Category	Term	Count	%	PValue	Genes	List Total	Pop Hits	Pop Total	Fold Enrichment	Bonferroni	Benjamini	FDR
GOTERM_BP_FAT	GO:0046486~glycerolipid metabolic process	10	0.372995	0.339565	29336631, 30173129, 81896337, 44888278, 32469594, 22256978, 49036455, 81913867, 81885714, 172045562	794	129	13588	1.32662	1	0.992227	99.9305
GOTERM_BP_FAT	GO:0006641~triglyceride metabolic process	4	0.149198	0.351401	81896337, 32469594, 81913867, 172045562	794	36	13588	1.90148	1	0.99306	99.9494
GOTERM_BP_FAT	GO:0006639~acylglycerol metabolic process	4	0.149198	0.462719	81896337, 32469594, 81913867, 172045562	794	43	13588	1.59194	1	0.997633	99.9981
GOTERM_BP_FAT	GO:0006662~glycerol ether metabolic process	4	0.149198	0.49307	81896337, 32469594, 81913867, 172045562	794	45	13588	1.52119	1	0.998341	99.9993
GOTERM_BP_FAT	GO:0006638~neutral lipid metabolic process	4	0.149198	0.49307	81896337, 32469594, 81913867, 172045562	794	45	13588	1.52119	1	0.998341	99.9993
GOTERM_BP_FAT	GO:0018904~organic ether metabolic process	4	0.149198	0.536927	81896337, 32469594, 81913867, 172045562	794	48	13588	1.42611	1	0.998935	99.9999
Annotation Cluster 154	Enrichment Score: 0.35624288300617724
Category	Term	Count	%	PValue	Genes	List Total	Pop Hits	Pop Total	Fold Enrichment	Bonferroni	Benjamini	FDR
GOTERM_BP_FAT	GO:0006839~mitochondrial transport	5	0.186498	0.228208	2493276, 6225017, 1708161, 49065654, 81882079	794	42	13588	2.0373	1	0.975594	98.9336
GOTERM_BP_FAT	GO:0007006~mitochondrial membrane organization	3	0.111899	0.453288	2493276, 1708161, 49065654	794	26	13588	1.97462	1	0.997584	99.9975
GOTERM_BP_FAT	GO:0007005~mitochondrion organization	5	0.186498	0.825214	2493276, 6225017, 1708161, 49065654, 126722	794	97	13588	0.882131	1	0.999979	100
Annotation Cluster 155	Enrichment Score: 0.3282882148651334
Category	Term	Count	%	PValue	Genes	List Total	Pop Hits	Pop Total	Fold Enrichment	Bonferroni	Benjamini	FDR
GOTERM_BP_FAT	GO:0000041~transition metal ion transport	6	0.223797	0.388271	259016289, 161784289, 81894078, 71162392, 81879244, 48428685	794	70	13588	1.46686	1	0.995282	99.9819
GOTERM_MF_FAT	GO:0005507~copper ion binding	5	0.186498	0.456054	259016289, 68053492, 161784289, 71162392, 81879244	753	61	13288	1.44645	1	0.986515	99.9923
SP_PIR_KEYWORDS	copper	4	0.149198	0.584768	68053492, 161784289, 71162392, 81879244	1095	49	17854	1.33102	1	0.948796	99.9995
Annotation Cluster 156	Enrichment Score: 0.31927659621100873
Category	Term	Count	%	PValue	Genes	List Total	Pop Hits	Pop Total	Fold Enrichment	Bonferroni	Benjamini	FDR
GOTERM_BP_FAT	GO:0009161~ribonucleoside monophosphate metabolic process	5	0.186498	0.0220994	81878130, 81881767, 13431280, 50403785, 46396510	794	19	13588	4.50351	1	0.54032	32.412
GOTERM_BP_FAT	GO:0009156~ribonucleoside monophosphate biosynthetic process	4	0.149198	0.0730751	81878130, 81881767, 50403785, 46396510	794	17	13588	4.02667	1	0.839787	73.5575
GOTERM_BP_FAT	GO:0009259~ribonucleotide metabolic process	12	0.447594	0.113235	81886008, 67461048, 12643287, 81878130, 81881767, 13431280, 123796433, 21263432, 50403785, 46396510, 68566186, 29336760	794	125	13588	1.64288	1	0.908219	87.8352
GOTERM_BP_FAT	GO:0044271~nitrogen compound biosynthetic process	24	0.895188	0.115317	81886008, 12643287, 259016289, 56404887, 21542284, 49066038, 81881767, 13431755, 50403785, 68566186, 38258240, 2498944, 124007120, 81895939, 37537952, 81878130, 1708161, 42558900, 13431280, 78100388, 21263432, 46396510, 20140196, 29336760	794	302	13588	1.36	1	0.908812	88.3265
GOTERM_BP_FAT	GO:0009167~purine ribonucleoside monophosphate metabolic process	3	0.111899	0.21698	81881767, 13431280, 50403785	794	15	13588	3.42267	1	0.972484	98.6263
GOTERM_BP_FAT	GO:0009126~purine nucleoside monophosphate metabolic process	3	0.111899	0.21698	81881767, 13431280, 50403785	794	15	13588	3.42267	1	0.972484	98.6263
GOTERM_BP_FAT	GO:0009112~nucleobase metabolic process	3	0.111899	0.305337	81878130, 81881767, 50403785	794	19	13588	2.70211	1	0.989527	99.8316
GOTERM_BP_FAT	GO:0009260~ribonucleotide biosynthetic process	9	0.335696	0.321296	81886008, 12643287, 81878130, 81881767, 21263432, 50403785, 46396510, 68566186, 29336760	794	111	13588	1.38757	1	0.990465	99.8879
GOTERM_BP_FAT	GO:0009150~purine ribonucleotide metabolic process	9	0.335696	0.3927	81886008, 67461048, 12643287, 81881767, 13431280, 21263432, 50403785, 68566186, 29336760	794	119	13588	1.29429	1	0.995419	99.984
GOTERM_BP_FAT	GO:0009123~nucleoside monophosphate metabolic process	5	0.186498	0.454144	81878130, 81881767, 13431280, 50403785, 46396510	794	59	13588	1.45028	1	0.997498	99.9975
GOTERM_BP_FAT	GO:0009124~nucleoside monophosphate biosynthetic process	4	0.149198	0.49307	81878130, 81881767, 50403785, 46396510	794	45	13588	1.52119	1	0.998341	99.9993
GOTERM_BP_FAT	GO:0006163~purine nucleotide metabolic process	10	0.372995	0.594018	81886008, 67461048, 12643287, 1703022, 81881767, 13431280, 21263432, 50403785, 68566186, 29336760	794	160	13588	1.06958	1	0.999479	100
GOTERM_BP_FAT	GO:0009152~purine ribonucleotide biosynthetic process	7	0.261097	0.599271	81886008, 12643287, 81881767, 21263432, 50403785, 68566186, 29336760	794	107	13588	1.11956	1	0.999507	100
GOTERM_BP_FAT	GO:0009141~nucleoside triphosphate metabolic process	7	0.261097	0.669052	81886008, 12643287, 1703022, 123796433, 21263432, 68566186, 29336760	794	115	13588	1.04168	1	0.999777	100
GOTERM_BP_FAT	GO:0009165~nucleotide biosynthetic process	10	0.372995	0.692924	81886008, 12643287, 81878130, 81881767, 13431280, 21263432, 50403785, 46396510, 68566186, 29336760	794	174	13588	0.983526	1	0.999838	100
GOTERM_BP_FAT	GO:0006164~purine nucleotide biosynthetic process	8	0.298396	0.694641	81886008, 12643287, 81881767, 13431280, 21263432, 50403785, 68566186, 29336760	794	137	13588	0.99932	1	0.999831	100
GOTERM_BP_FAT	GO:0009199~ribonucleoside triphosphate metabolic process	6	0.223797	0.717544	81886008, 12643287, 123796433, 21263432, 68566186, 29336760	794	102	13588	1.00667	1	0.999887	100
GOTERM_BP_FAT	GO:0034404~nucleobase, nucleoside and nucleotide biosynthetic process	10	0.372995	0.724336	81886008, 12643287, 81878130, 81881767, 13431280, 21263432, 50403785, 46396510, 68566186, 29336760	794	179	13588	0.956053	1	0.999894	100
GOTERM_BP_FAT	GO:0034654~nucleobase, nucleoside, nucleotide and nucleic acid biosynthetic process	10	0.372995	0.724336	81886008, 12643287, 81878130, 81881767, 13431280, 21263432, 50403785, 46396510, 68566186, 29336760	794	179	13588	0.956053	1	0.999894	100
GOTERM_MF_FAT	GO:0015405~P-P-bond-hydrolysis-driven transmembrane transporter activity	6	0.223797	0.731232	12230198, 12643287, 18203570, 21263432, 6831486, 29336760	753	107	13288	0.989537	1	0.99923	100
GOTERM_MF_FAT	GO:0015399~primary active transmembrane transporter activity	6	0.223797	0.738673	12230198, 12643287, 18203570, 21263432, 6831486, 29336760	753	108	13288	0.980375	1	0.999278	100
GOTERM_BP_FAT	GO:0009144~purine nucleoside triphosphate metabolic process	6	0.223797	0.748399	81886008, 12643287, 1703022, 21263432, 68566186, 29336760	794	106	13588	0.96868	1	0.999924	100
GOTERM_BP_FAT	GO:0009206~purine ribonucleoside triphosphate biosynthetic process	5	0.186498	0.799406	81886008, 12643287, 21263432, 68566186, 29336760	794	93	13588	0.920073	1	0.999964	100
GOTERM_BP_FAT	GO:0009201~ribonucleoside triphosphate biosynthetic process	5	0.186498	0.799406	81886008, 12643287, 21263432, 68566186, 29336760	794	93	13588	0.920073	1	0.999964	100
GOTERM_BP_FAT	GO:0009145~purine nucleoside triphosphate biosynthetic process	5	0.186498	0.806132	81886008, 12643287, 21263432, 68566186, 29336760	794	94	13588	0.910285	1	0.999969	100
GOTERM_BP_FAT	GO:0009142~nucleoside triphosphate biosynthetic process	5	0.186498	0.812673	81886008, 12643287, 21263432, 68566186, 29336760	794	95	13588	0.900703	1	0.999972	100
GOTERM_BP_FAT	GO:0009205~purine ribonucleoside triphosphate metabolic process	5	0.186498	0.84821	81886008, 12643287, 21263432, 68566186, 29336760	794	101	13588	0.847196	1	0.999987	100
GOTERM_BP_FAT	GO:0006754~ATP biosynthetic process	4	0.149198	0.864767	81886008, 12643287, 21263432, 29336760	794	82	13588	0.834798	1	0.999991	100
GOTERM_BP_FAT	GO:0046034~ATP metabolic process	4	0.149198	0.902739	81886008, 12643287, 21263432, 29336760	794	90	13588	0.760593	1	0.999997	100
GOTERM_MF_FAT	GO:0042625~ATPase activity, coupled to transmembrane movement of ions	3	0.111899	0.908287	12643287, 21263432, 29336760	753	69	13288	0.76725	1	0.999987	100
GOTERM_MF_FAT	GO:0043492~ATPase activity, coupled to movement of substances	4	0.149198	0.917923	12643287, 21263432, 6831486, 29336760	753	97	13288	0.727701	1	0.999991	100
GOTERM_MF_FAT	GO:0042626~ATPase activity, coupled to transmembrane movement of substances	4	0.149198	0.917923	12643287, 21263432, 6831486, 29336760	753	97	13288	0.727701	1	0.999991	100
GOTERM_MF_FAT	GO:0016820~hydrolase activity, acting on acid anhydrides, catalyzing transmembrane movement of substances	4	0.149198	0.917923	12643287, 21263432, 6831486, 29336760	753	97	13288	0.727701	1	0.999991	100
Annotation Cluster 157	Enrichment Score: 0.3175862950750531
Category	Term	Count	%	PValue	Genes	List Total	Pop Hits	Pop Total	Fold Enrichment	Bonferroni	Benjamini	FDR
GOTERM_CC_FAT	GO:0044437~vacuolar part	4	0.149198	0.317355	47606204, 259016289, 146324958, 81895258	708	35	12504	2.0184	1	0.787315	99.5526
GOTERM_CC_FAT	GO:0005774~vacuolar membrane	3	0.111899	0.475328	47606204, 259016289, 81895258	708	28	12504	1.89225	1	0.898025	99.9893
GOTERM_CC_FAT	GO:0010008~endosome membrane	3	0.111899	0.596428	47606204, 259016289, 81895258	708	35	12504	1.5138	1	0.94787	99.9997
GOTERM_CC_FAT	GO:0044440~endosomal part	3	0.111899	0.596428	47606204, 259016289, 81895258	708	35	12504	1.5138	1	0.94787	99.9997
Annotation Cluster 158	Enrichment Score: 0.31543205551855846
Category	Term	Count	%	PValue	Genes	List Total	Pop Hits	Pop Total	Fold Enrichment	Bonferroni	Benjamini	FDR
UP_SEQ_FEATURE	repeat:ARM 9	3	0.111899	0.282267	2829434, 146286039, 148887383	1120	15	16021	2.86089	1	0.999998	99.7144
UP_SEQ_FEATURE	repeat:ARM 8	3	0.111899	0.335196	2829434, 146286039, 148887383	1120	17	16021	2.52432	1	1	99.9262
UP_SEQ_FEATURE	repeat:ARM 7	3	0.111899	0.38691	2829434, 146286039, 148887383	1120	19	16021	2.2586	1	1	99.9823
UP_SEQ_FEATURE	repeat:ARM 6	3	0.111899	0.436776	2829434, 146286039, 148887383	1120	21	16021	2.04349	1	1	99.9961
UP_SEQ_FEATURE	repeat:ARM 5	3	0.111899	0.484352	2829434, 146286039, 148887383	1120	23	16021	1.8658	1	1	99.9992
UP_SEQ_FEATURE	repeat:ARM 4	3	0.111899	0.550823	2829434, 146286039, 148887383	1120	26	16021	1.65052	1	1	99.9999
SMART	SM00185:ARM	3	0.111899	0.568359	2829434, 146286039, 148887383	442	39	9131	1.58911	1	0.996078	99.9985
UP_SEQ_FEATURE	repeat:ARM 3	3	0.111899	0.647608	2829434, 146286039, 148887383	1120	31	16021	1.3843	1	1	100
UP_SEQ_FEATURE	repeat:ARM 2	3	0.111899	0.664853	2829434, 146286039, 148887383	1120	32	16021	1.34104	1	1	100
INTERPRO	IPR000225:Armadillo	3	0.111899	0.671456	2829434, 146286039, 148887383	1035	39	17763	1.32018	1	1	100
Annotation Cluster 159	Enrichment Score: 0.31419426918468624
Category	Term	Count	%	PValue	Genes	List Total	Pop Hits	Pop Total	Fold Enrichment	Bonferroni	Benjamini	FDR
GOTERM_CC_FAT	GO:0005875~microtubule associated complex	8	0.298396	0.137256	81878710, 215274125, 33301080, 50400506, 6647516, 21542029, 81900869, 61211806	708	76	12504	1.85905	1	0.53086	87.6542
SP_PIR_KEYWORDS	dynein	3	0.111899	0.479051	6647516, 21542029, 81900869	1095	26	17854	1.88135	1	0.910109	99.9887
GOTERM_CC_FAT	GO:0030286~dynein complex	3	0.111899	0.580481	6647516, 21542029, 81900869	708	34	12504	1.55833	1	0.942078	99.9995
GOTERM_MF_FAT	GO:0003774~motor activity	7	0.261097	0.800139	13431710, 81898160, 215274125, 37537790, 6647516, 21542029, 81900869	753	138	13288	0.895125	1	0.999678	100
SP_PIR_KEYWORDS	motor protein	6	0.223797	0.879348	13431710, 81898160, 215274125, 6647516, 21542029, 81900869	1095	123	17854	0.795367	1	0.996786	100
Annotation Cluster 160	Enrichment Score: 0.3020297322194878
Category	Term	Count	%	PValue	Genes	List Total	Pop Hits	Pop Total	Fold Enrichment	Bonferroni	Benjamini	FDR
SMART	SM00295:B41	4	0.149198	0.424124	55583935, 2493261, 160418966, 135290	442	49	9131	1.6864	1	0.982097	99.9314
INTERPRO	IPR014352:FERM/acyl-CoA-binding protein, 3-helical bundle	4	0.149198	0.460971	55583935, 2493261, 160418966, 135290	1035	43	17763	1.59649	1	0.999988	99.9969
INTERPRO	IPR018979:FERM, N-terminal	3	0.111899	0.4716	55583935, 2493261, 135290	1035	27	17763	1.90692	1	0.999989	99.9978
INTERPRO	IPR019748:FERM central domain	4	0.149198	0.491276	55583935, 2493261, 160418966, 135290	1035	45	17763	1.52554	1	0.999993	99.9988
INTERPRO	IPR019747:FERM conserved site	4	0.149198	0.50611	55583935, 2493261, 160418966, 135290	1035	46	17763	1.49238	1	0.999995	99.9993
INTERPRO	IPR000299:FERM domain	4	0.149198	0.50611	55583935, 2493261, 160418966, 135290	1035	46	17763	1.49238	1	0.999995	99.9993
INTERPRO	IPR019749:Band 4.1 domain	4	0.149198	0.549202	55583935, 2493261, 160418966, 135290	1035	49	17763	1.40101	1	0.999997	99.9998
UP_SEQ_FEATURE	domain:FERM	4	0.149198	0.60183	55583935, 2493261, 160418966, 135290	1120	44	16021	1.30041	1	1	100
Annotation Cluster 161	Enrichment Score: 0.2986345736516109
Category	Term	Count	%	PValue	Genes	List Total	Pop Hits	Pop Total	Fold Enrichment	Bonferroni	Benjamini	FDR
GOTERM_BP_FAT	GO:0008286~insulin receptor signaling pathway	4	0.149198	0.222365	48474921, 81907645, 34921544, 3024044	794	28	13588	2.44476	1	0.973984	98.7829
GOTERM_BP_FAT	GO:0032869~cellular response to insulin stimulus	5	0.186498	0.240982	41018461, 48474921, 81907645, 34921544, 3024044	794	43	13588	1.98992	1	0.978902	99.2041
GOTERM_BP_FAT	GO:0032868~response to insulin stimulus	6	0.223797	0.260385	41018461, 48474921, 81907645, 34921544, 3024044, 81910965	794	59	13588	1.74034	1	0.98381	99.4945
GOTERM_BP_FAT	GO:0043434~response to peptide hormone stimulus	8	0.298396	0.318388	41018461, 48474921, 81907645, 34921544, 3024044, 46576633, 81910965, 83301500	794	95	13588	1.44112	1	0.990653	99.8792
GOTERM_BP_FAT	GO:0032870~cellular response to hormone stimulus	5	0.186498	0.441008	41018461, 48474921, 81907645, 34921544, 3024044	794	58	13588	1.47529	1	0.99727	99.9963
GOTERM_BP_FAT	GO:0009719~response to endogenous stimulus	10	0.372995	0.75355	41018461, 48474921, 81907645, 126738, 34921544, 3024044, 46576633, 81910965, 83301500, 47117019	794	184	13588	0.930073	1	0.99993	100
GOTERM_BP_FAT	GO:0009725~response to hormone stimulus	9	0.335696	0.754053	41018461, 48474921, 81907645, 126738, 34921544, 3024044, 46576633, 81910965, 83301500	794	165	13588	0.933455	1	0.999929	100
GOTERM_BP_FAT	GO:0007167~enzyme linked receptor protein signaling pathway	11	0.410295	0.961102	48474921, 6015150, 25091739, 81907645, 34921544, 2493363, 3024044, 78099174, 150382601, 20141515, 56748778	794	273	13588	0.689549	1	1	100
GOTERM_BP_FAT	GO:0007169~transmembrane receptor protein tyrosine kinase signaling pathway	7	0.261097	0.971236	48474921, 6015150, 25091739, 81907645, 34921544, 3024044, 56748778	794	192	13588	0.623924	1	1	100
GOTERM_BP_FAT	GO:0010033~response to organic substance	19	0.708691	0.993059	31077036, 41018461, 48474921, 51316123, 126738, 50403798, 34921544, 3024044, 81910965, 20137436, 10720029, 73620776, 38257724, 81907645, 46576633, 730357, 20141515, 83301500, 47117019	794	505	13588	0.643869	1	1	100
Annotation Cluster 162	Enrichment Score: 0.2949049809482538
Category	Term	Count	%	PValue	Genes	List Total	Pop Hits	Pop Total	Fold Enrichment	Bonferroni	Benjamini	FDR
GOTERM_MF_FAT	GO:0016859~cis-trans isomerase activity	4	0.149198	0.349418	20139149, 48474921, 20139259, 158563976	753	37	13288	1.90776	1	0.967405	99.8751
GOTERM_MF_FAT	GO:0003755~peptidyl-prolyl cis-trans isomerase activity	3	0.111899	0.596905	20139149, 20139259, 158563976	753	35	13288	1.51258	1	0.996642	99.9999
SP_PIR_KEYWORDS	Rotamase	3	0.111899	0.625223	20139149, 20139259, 158563976	1095	34	17854	1.43868	1	0.958566	99.9999
Annotation Cluster 163	Enrichment Score: 0.27602238383694083
Category	Term	Count	%	PValue	Genes	List Total	Pop Hits	Pop Total	Fold Enrichment	Bonferroni	Benjamini	FDR
GOTERM_BP_FAT	GO:0021695~cerebellar cortex development	3	0.111899	0.391747	81912034, 62286632, 47117019	794	23	13588	2.23218	1	0.995454	99.9836
GOTERM_BP_FAT	GO:0022037~metencephalon development	4	0.149198	0.431603	81912034, 62286632, 13431549, 47117019	794	41	13588	1.6696	1	0.997075	99.995
GOTERM_BP_FAT	GO:0021549~cerebellum development	3	0.111899	0.614053	81912034, 62286632, 47117019	794	35	13588	1.46686	1	0.999575	100
GOTERM_BP_FAT	GO:0030902~hindbrain development	4	0.149198	0.757904	81912034, 62286632, 13431549, 47117019	794	67	13588	1.02169	1	0.999931	100
Annotation Cluster 164	Enrichment Score: 0.2704795467099889
Category	Term	Count	%	PValue	Genes	List Total	Pop Hits	Pop Total	Fold Enrichment	Bonferroni	Benjamini	FDR
GOTERM_BP_FAT	GO:0007276~gamete generation	22	0.820589	0.377607	400733, 21362877, 81868369, 81878206, 172044679, 81917905, 60391890, 81897711, 44888848, 61217666, 81862437, 68566186, 56748778, 56404800, 229558709, 81882085, 1708161, 37537790, 13878583, 1171033, 42560525, 21362250	794	331	13588	1.13744	1	0.994957	99.9755
GOTERM_BP_FAT	GO:0048232~male gamete generation	17	0.634092	0.418609	400733, 21362877, 81868369, 172044679, 81917905, 60391890, 81897711, 61217666, 81862437, 68566186, 56748778, 229558709, 1708161, 37537790, 81882085, 13878583, 21362250	794	255	13588	1.14089	1	0.996656	99.9926
GOTERM_BP_FAT	GO:0007283~spermatogenesis	17	0.634092	0.418609	400733, 21362877, 81868369, 172044679, 81917905, 60391890, 81897711, 61217666, 81862437, 68566186, 56748778, 229558709, 1708161, 37537790, 81882085, 13878583, 21362250	794	255	13588	1.14089	1	0.996656	99.9926
SP_PIR_KEYWORDS	spermatogenesis	9	0.335696	0.483465	400733, 172044679, 81917905, 229558709, 81882085, 60391890, 81897711, 81862437, 68566186	1095	123	17854	1.19305	1	0.910919	99.99
GOTERM_BP_FAT	GO:0019953~sexual reproduction	22	0.820589	0.663308	400733, 21362877, 81868369, 81878206, 172044679, 81917905, 60391890, 81897711, 44888848, 61217666, 81862437, 68566186, 56748778, 56404800, 229558709, 81882085, 1708161, 37537790, 13878583, 1171033, 42560525, 21362250	794	386	13588	0.975372	1	0.999759	100
GOTERM_BP_FAT	GO:0032504~multicellular organism reproduction	23	0.857889	0.686167	400733, 21362877, 81868369, 81878206, 172044679, 81917905, 60391890, 81897711, 44888848, 61217666, 81862437, 68566186, 56748778, 56404800, 229558709, 81882085, 1708161, 37537790, 13878583, 1171033, 42560525, 21362250, 46576633	794	409	13588	0.962364	1	0.999824	100
GOTERM_BP_FAT	GO:0048609~reproductive process in a multicellular organism	23	0.857889	0.686167	400733, 21362877, 81868369, 81878206, 172044679, 81917905, 60391890, 81897711, 44888848, 61217666, 81862437, 68566186, 56748778, 56404800, 229558709, 81882085, 1708161, 37537790, 13878583, 1171033, 42560525, 21362250, 46576633	794	409	13588	0.962364	1	0.999824	100
GOTERM_BP_FAT	GO:0048610~reproductive cellular process	10	0.372995	0.686383	56404800, 81868369, 81878206, 37537790, 229558709, 1171033, 81897711, 94730372, 61217666, 56748778	794	173	13588	0.989211	1	0.99982	100
Annotation Cluster 165	Enrichment Score: 0.2634409038696033
Category	Term	Count	%	PValue	Genes	List Total	Pop Hits	Pop Total	Fold Enrichment	Bonferroni	Benjamini	FDR
GOTERM_BP_FAT	GO:0010970~microtubule-based transport	3	0.111899	0.283265	215274125, 1708161, 81881089	794	18	13588	2.85223	1	0.987115	99.7086
GOTERM_BP_FAT	GO:0030705~cytoskeleton-dependent intracellular transport	3	0.111899	0.581685	215274125, 1708161, 81881089	794	33	13588	1.55576	1	0.999397	100
GOTERM_BP_FAT	GO:0007018~microtubule-based movement	3	0.111899	0.98355	215274125, 1708161, 81881089	794	101	13588	0.508317	1	1	100
Annotation Cluster 166	Enrichment Score: 0.262563396335548
Category	Term	Count	%	PValue	Genes	List Total	Pop Hits	Pop Total	Fold Enrichment	Bonferroni	Benjamini	FDR
GOTERM_BP_FAT	GO:0048871~multicellular organismal homeostasis	6	0.223797	0.400032	259016289, 37537790, 10719868, 730357, 172045562, 78099815	794	71	13588	1.4462	1	0.995671	99.9871
GOTERM_BP_FAT	GO:0001894~tissue homeostasis	4	0.149198	0.564931	37537790, 10719868, 730357, 78099815	794	50	13588	1.36907	1	0.999299	100
GOTERM_BP_FAT	GO:0060249~anatomical structure homeostasis	5	0.186498	0.721472	37537790, 10719868, 47605587, 730357, 78099815	794	83	13588	1.03092	1	0.999889	100
Annotation Cluster 167	Enrichment Score: 0.2544748360404178
Category	Term	Count	%	PValue	Genes	List Total	Pop Hits	Pop Total	Fold Enrichment	Bonferroni	Benjamini	FDR
SMART	SM00046:DAGKc	3	0.111899	0.127823	34222664, 20138645, 30172874	442	13	9131	4.76732	1	0.863831	83.5578
COG_ONTOLOGY	Lipid metabolism / General function prediction only	3	0.111899	0.148331	34222664, 20138645, 30172874	158	9	2040	4.3038	0.996911	0.514466	76.1182
UP_SEQ_FEATURE	domain:DAGKc	3	0.111899	0.151146	34222664, 20138645, 30172874	1120	10	16021	4.29134	1	0.9999	94.4671
INTERPRO	IPR001206:Diacylglycerol kinase, catalytic region	3	0.111899	0.172938	34222664, 20138645, 30172874	1035	13	17763	3.96054	1	0.997272	95.8859
GOTERM_MF_FAT	GO:0004143~diacylglycerol kinase activity	3	0.111899	0.207089	34222664, 20138645, 30172874	753	15	13288	3.52935	1	0.915535	97.291
GOTERM_BP_FAT	GO:0007205~activation of protein kinase C activity by G-protein coupled receptor protein signaling pathway	3	0.111899	0.305337	34222664, 20138645, 30172874	794	19	13588	2.70211	1	0.989527	99.8316
GOTERM_BP_FAT	GO:0032147~activation of protein kinase activity	3	0.111899	0.806775	34222664, 20138645, 30172874	794	51	13588	1.00667	1	0.999969	100
GOTERM_BP_FAT	GO:0001932~regulation of protein amino acid phosphorylation	5	0.186498	0.928263	2493276, 81892765, 47117304, 25453060, 54035927	794	121	13588	0.707163	1	0.999999	100
GOTERM_BP_FAT	GO:0045860~positive regulation of protein kinase activity	5	0.186498	0.93625	34222664, 51316123, 25453060, 20138645, 30172874	794	124	13588	0.690054	1	0.999999	100
GOTERM_BP_FAT	GO:0019220~regulation of phosphate metabolic process	13	0.484894	0.941134	2493276, 34222664, 32129447, 81892765, 51316123, 71153790, 81902012, 30172874, 20455200, 47117304, 25453060, 54035927, 20138645	794	301	13588	0.739115	1	0.999999	100
GOTERM_BP_FAT	GO:0051174~regulation of phosphorus metabolic process	13	0.484894	0.941134	2493276, 34222664, 32129447, 81892765, 51316123, 71153790, 81902012, 30172874, 20455200, 47117304, 25453060, 54035927, 20138645	794	301	13588	0.739115	1	0.999999	100
GOTERM_BP_FAT	GO:0044093~positive regulation of molecular function	13	0.484894	0.948642	2493276, 34222664, 51316123, 2497446, 2506252, 81875621, 30172874, 20455200, 25453060, 54035927, 37077156, 20138645, 20141515	794	306	13588	0.727038	1	1	100
GOTERM_BP_FAT	GO:0033674~positive regulation of kinase activity	5	0.186498	0.949851	34222664, 51316123, 25453060, 20138645, 30172874	794	130	13588	0.658206	1	1	100
GOTERM_BP_FAT	GO:0051347~positive regulation of transferase activity	5	0.186498	0.959092	34222664, 51316123, 25453060, 20138645, 30172874	794	135	13588	0.633828	1	1	100
GOTERM_BP_FAT	GO:0045859~regulation of protein kinase activity	7	0.261097	0.964129	34222664, 32129447, 51316123, 81902012, 25453060, 20138645, 30172874	794	186	13588	0.644051	1	1	100
GOTERM_BP_FAT	GO:0043549~regulation of kinase activity	7	0.261097	0.971236	34222664, 32129447, 51316123, 81902012, 25453060, 20138645, 30172874	794	192	13588	0.623924	1	1	100
GOTERM_BP_FAT	GO:0043085~positive regulation of catalytic activity	10	0.372995	0.971595	2493276, 34222664, 51316123, 2506252, 25453060, 20138645, 37077156, 81875621, 30172874, 20455200	794	261	13588	0.655684	1	1	100
GOTERM_BP_FAT	GO:0042325~regulation of phosphorylation	11	0.410295	0.977122	2493276, 34222664, 32129447, 51316123, 81892765, 47117304, 81902012, 25453060, 54035927, 20138645, 30172874	794	290	13588	0.649127	1	1	100
GOTERM_BP_FAT	GO:0051338~regulation of transferase activity	7	0.261097	0.977879	34222664, 32129447, 51316123, 81902012, 25453060, 20138645, 30172874	794	199	13588	0.601977	1	1	100
Annotation Cluster 168	Enrichment Score: 0.252339661438058
Category	Term	Count	%	PValue	Genes	List Total	Pop Hits	Pop Total	Fold Enrichment	Bonferroni	Benjamini	FDR
GOTERM_CC_FAT	GO:0009925~basal plasma membrane	3	0.111899	0.493947	73921719, 20138875, 48474436	708	29	12504	1.827	1	0.905093	99.9936
GOTERM_CC_FAT	GO:0045178~basal part of cell	3	0.111899	0.512142	73921719, 20138875, 48474436	708	30	12504	1.7661	1	0.914767	99.9962
GOTERM_CC_FAT	GO:0016323~basolateral plasma membrane	8	0.298396	0.691687	73921719, 20139163, 88941981, 81916156, 81907771, 20138875, 48474436, 135290	708	141	12504	1.00204	1	0.973861	100
Annotation Cluster 169	Enrichment Score: 0.24621537587983122
Category	Term	Count	%	PValue	Genes	List Total	Pop Hits	Pop Total	Fold Enrichment	Bonferroni	Benjamini	FDR
GOTERM_MF_FAT	GO:0003714~transcription corepressor activity	8	0.298396	0.111898	10720029, 37999864, 81894374, 2493363, 68565655, 81885062, 12643930, 24636788	753	72	13288	1.96075	1	0.791061	84.2046
GOTERM_BP_FAT	GO:0010605~negative regulation of macromolecule metabolic process	33	1.23088	0.340451	2493276, 400733, 37999864, 41018461, 76364209, 59797866, 50403798, 34921544, 12643930, 20137436, 10720029, 73917808, 13878583, 1171033, 61217034, 24636788, 21362877, 110825746, 81897711, 81885992, 61217666, 2506881, 18203390, 81885062, 20455200, 38372379, 78103404, 229558709, 81894374, 2498244, 68565655, 38258411, 1709587	794	506	13588	1.11609	1	0.992162	99.9322
GOTERM_BP_FAT	GO:0051172~negative regulation of nitrogen compound metabolic process	26	0.969787	0.394743	400733, 37999864, 41018461, 59797866, 12643930, 10720029, 73917808, 13878583, 1171033, 61217034, 24636788, 21362877, 112814, 110825746, 81897711, 81885992, 2506881, 18203390, 81885062, 1703210, 38372379, 81894374, 68565655, 62296704, 38258411, 1709587	794	401	13588	1.10959	1	0.995473	99.985
GOTERM_BP_FAT	GO:0045934~negative regulation of nucleobase, nucleoside, nucleotide and nucleic acid metabolic process	25	0.932488	0.461936	400733, 37999864, 41018461, 59797866, 12643930, 10720029, 73917808, 13878583, 1171033, 61217034, 24636788, 21362877, 112814, 110825746, 81897711, 81885992, 2506881, 18203390, 81885062, 38372379, 81894374, 68565655, 62296704, 1709587, 38258411	794	397	13588	1.07767	1	0.997658	99.9981
GOTERM_MF_FAT	GO:0016564~transcription repressor activity	13	0.484894	0.535639	400733, 37999864, 81885992, 12643930, 81885062, 10720029, 1703056, 81894374, 14548076, 2493363, 68565655, 2498596, 24636788	753	211	13288	1.08724	1	0.993168	99.9993
GOTERM_BP_FAT	GO:0045892~negative regulation of transcription, DNA-dependent	17	0.634092	0.721158	400733, 41018461, 37999864, 110825746, 59797866, 81897711, 81885992, 18203390, 81885062, 12643930, 10720029, 81894374, 68565655, 38258411, 1709587, 24636788, 61217034	794	308	13588	0.944568	1	0.999891	100
GOTERM_BP_FAT	GO:0051253~negative regulation of RNA metabolic process	17	0.634092	0.730478	400733, 41018461, 37999864, 110825746, 59797866, 81897711, 81885992, 18203390, 81885062, 12643930, 10720029, 81894374, 68565655, 38258411, 1709587, 24636788, 61217034	794	310	13588	0.938474	1	0.999891	100
GOTERM_BP_FAT	GO:0010629~negative regulation of gene expression	22	0.820589	0.764101	400733, 37999864, 41018461, 76364209, 50403798, 110825746, 59797866, 81897711, 81885992, 18203390, 81885062, 12643930, 20137436, 10720029, 38372379, 229558709, 81894374, 68565655, 38258411, 1709587, 24636788, 61217034	794	410	13588	0.918277	1	0.999936	100
GOTERM_BP_FAT	GO:0031327~negative regulation of cellular biosynthetic process	23	0.857889	0.770045	400733, 37999864, 112814, 41018461, 34921544, 110825746, 59797866, 81897711, 81885992, 61217666, 18203390, 81885062, 12643930, 38372379, 10720029, 1703210, 73917808, 81894374, 68565655, 38258411, 1709587, 24636788, 61217034	794	430	13588	0.915365	1	0.999941	100
GOTERM_BP_FAT	GO:0009890~negative regulation of biosynthetic process	23	0.857889	0.784197	400733, 37999864, 112814, 41018461, 34921544, 110825746, 59797866, 81897711, 81885992, 61217666, 18203390, 81885062, 12643930, 38372379, 10720029, 1703210, 73917808, 81894374, 68565655, 38258411, 1709587, 24636788, 61217034	794	434	13588	0.906929	1	0.999953	100
GOTERM_BP_FAT	GO:0010558~negative regulation of macromolecule biosynthetic process	21	0.78329	0.851086	400733, 37999864, 41018461, 34921544, 110825746, 59797866, 81897711, 81885992, 61217666, 18203390, 81885062, 12643930, 10720029, 38372379, 73917808, 81894374, 68565655, 38258411, 1709587, 24636788, 61217034	794	418	13588	0.859762	1	0.999987	100
GOTERM_BP_FAT	GO:0016481~negative regulation of transcription	18	0.671391	0.881582	400733, 37999864, 41018461, 110825746, 59797866, 81897711, 81885992, 18203390, 81885062, 12643930, 10720029, 38372379, 81894374, 68565655, 38258411, 1709587, 24636788, 61217034	794	372	13588	0.828065	1	0.999994	100
GOTERM_BP_FAT	GO:0000122~negative regulation of transcription from RNA polymerase II promoter	10	0.372995	0.928093	10720029, 400733, 41018461, 59797866, 110825746, 81897711, 68565655, 81885062, 12643930, 61217034	794	231	13588	0.740838	1	0.999999	100
Annotation Cluster 170	Enrichment Score: 0.23682723978161357
Category	Term	Count	%	PValue	Genes	List Total	Pop Hits	Pop Total	Fold Enrichment	Bonferroni	Benjamini	FDR
GOTERM_BP_FAT	GO:0015807~L-amino acid transport	3	0.111899	0.305337	55976514, 1708161, 13124056	794	19	13588	2.70211	1	0.989527	99.8316
GOTERM_BP_FAT	GO:0015837~amine transport	7	0.261097	0.45062	54036247, 55976514, 56404887, 1708161, 13124056, 2498244, 12585193	794	92	13588	1.3021	1	0.997527	99.9972
GOTERM_MF_FAT	GO:0005275~amine transmembrane transporter activity	5	0.186498	0.481173	55976514, 56404887, 13124056, 81882176, 12585193	753	63	13288	1.40054	1	0.988854	99.9963
GOTERM_BP_FAT	GO:0006865~amino acid transport	5	0.186498	0.601102	55976514, 1708161, 13124056, 2498244, 12585193	794	71	13588	1.20517	1	0.999499	100
GOTERM_MF_FAT	GO:0015171~amino acid transmembrane transporter activity	3	0.111899	0.783316	55976514, 13124056, 12585193	753	50	13288	1.0588	1	0.999558	100
GOTERM_BP_FAT	GO:0046942~carboxylic acid transport	5	0.186498	0.837051	55976514, 1708161, 13124056, 2498244, 12585193	794	99	13588	0.864311	1	0.999983	100
GOTERM_BP_FAT	GO:0015849~organic acid transport	5	0.186498	0.842714	55976514, 1708161, 13124056, 2498244, 12585193	794	100	13588	0.855668	1	0.999985	100
Annotation Cluster 171	Enrichment Score: 0.22961781281331356
Category	Term	Count	%	PValue	Genes	List Total	Pop Hits	Pop Total	Fold Enrichment	Bonferroni	Benjamini	FDR
GOTERM_BP_FAT	GO:0043623~cellular protein complex assembly	9	0.335696	0.295124	17368866, 41688588, 81904647, 13878583, 81916121, 42560525, 81879244, 224471835, 47117240	794	108	13588	1.42611	1	0.988285	99.7825
GOTERM_BP_FAT	GO:0070271~protein complex biogenesis	14	0.522193	0.569033	81904647, 37999666, 62511223, 224471835, 47117240, 56748778, 81907123, 17368866, 41688588, 13878583, 81916121, 42560525, 62296704, 81879244	794	227	13588	1.05545	1	0.999337	100
GOTERM_BP_FAT	GO:0006461~protein complex assembly	14	0.522193	0.569033	81904647, 37999666, 62511223, 224471835, 47117240, 56748778, 81907123, 17368866, 41688588, 13878583, 81916121, 42560525, 62296704, 81879244	794	227	13588	1.05545	1	0.999337	100
GOTERM_BP_FAT	GO:0034621~cellular macromolecular complex subunit organization	15	0.559493	0.572068	146286145, 81904647, 81894566, 224471835, 47117240, 82592513, 17368866, 109892841, 41688588, 81895172, 13878583, 81916121, 42560525, 152031718, 81879244	794	245	13588	1.04776	1	0.999359	100
GOTERM_BP_FAT	GO:0034622~cellular macromolecular complex assembly	12	0.447594	0.727774	109892841, 146286145, 17368866, 41688588, 81904647, 13878583, 81916121, 81894566, 42560525, 81879244, 224471835, 47117240	794	217	13588	0.94636	1	0.999892	100
GOTERM_BP_FAT	GO:0043933~macromolecular complex subunit organization	20	0.74599	0.739142	146286145, 81904647, 37999666, 81894566, 62511223, 224471835, 47117240, 56748778, 82592513, 81907123, 17368866, 109892841, 41688588, 81895172, 13878583, 81916121, 42560525, 81879244, 152031718, 62296704	794	367	13588	0.932608	1	0.99991	100
GOTERM_BP_FAT	GO:0065003~macromolecular complex assembly	17	0.634092	0.839891	146286145, 81904647, 37999666, 81894566, 62511223, 224471835, 47117240, 56748778, 81907123, 17368866, 109892841, 41688588, 13878583, 81916121, 42560525, 81879244, 62296704	794	338	13588	0.860731	1	0.999985	100
Annotation Cluster 172	Enrichment Score: 0.2294244521447963
Category	Term	Count	%	PValue	Genes	List Total	Pop Hits	Pop Total	Fold Enrichment	Bonferroni	Benjamini	FDR
INTERPRO	IPR004088:K Homology, type 1	3	0.111899	0.54588	25090383, 46396970, 50400637	1035	31	17763	1.66087	1	0.999998	99.9998
SMART	SM00322:KH	3	0.111899	0.568359	25090383, 46396970, 50400637	442	39	9131	1.58911	1	0.996078	99.9985
INTERPRO	IPR018111:K Homology, type 1, subgroup	3	0.111899	0.580183	25090383, 46396970, 50400637	1035	33	17763	1.56021	1	0.999999	100
INTERPRO	IPR004087:K Homology	3	0.111899	0.671456	25090383, 46396970, 50400637	1035	39	17763	1.32018	1	1	100
Annotation Cluster 173	Enrichment Score: 0.22760736648432037
Category	Term	Count	%	PValue	Genes	List Total	Pop Hits	Pop Total	Fold Enrichment	Bonferroni	Benjamini	FDR
SP_PIR_KEYWORDS	Apoptosis	22	0.820589	0.500952	2493276, 51316123, 152031593, 8134346, 2506252, 20137695, 120945, 47606347, 2497237, 81875621, 31076858, 25091102, 81877469, 30580622, 54035927, 190485853, 27923812, 81881952, 57012707, 110282994, 24636788, 158563798	1095	337	17854	1.06442	1	0.919633	99.9938
GOTERM_BP_FAT	GO:0008219~cell death	30	1.11899	0.573295	2493276, 152031593, 2506252, 20137695, 47606347, 2497237, 81875621, 172045562, 31076858, 30580622, 1708161, 6093537, 190485853, 1171033, 57012707, 81881952, 24636788, 51316123, 120945, 47117240, 25091102, 81877469, 48428077, 44888278, 48474876, 54035927, 27923812, 110282994, 81895258, 158563798	794	507	13588	1.01262	1	0.999358	100
GOTERM_BP_FAT	GO:0006915~apoptosis	27	1.00709	0.619673	2493276, 152031593, 2506252, 20137695, 47606347, 2497237, 81875621, 172045562, 31076858, 1708161, 30580622, 190485853, 1171033, 57012707, 81881952, 24636788, 51316123, 120945, 47117240, 25091102, 81877469, 44888278, 48474876, 54035927, 27923812, 110282994, 158563798	794	465	13588	0.993678	1	0.999602	100
GOTERM_BP_FAT	GO:0016265~death	30	1.11899	0.624865	2493276, 152031593, 2506252, 20137695, 47606347, 2497237, 81875621, 172045562, 31076858, 30580622, 1708161, 6093537, 190485853, 1171033, 57012707, 81881952, 24636788, 51316123, 120945, 47117240, 25091102, 81877469, 48428077, 44888278, 48474876, 54035927, 27923812, 110282994, 81895258, 158563798	794	519	13588	0.989211	1	0.999634	100
GOTERM_BP_FAT	GO:0012501~programmed cell death	27	1.00709	0.654396	2493276, 152031593, 2506252, 20137695, 47606347, 2497237, 81875621, 172045562, 31076858, 1708161, 30580622, 190485853, 1171033, 57012707, 81881952, 24636788, 51316123, 120945, 47117240, 25091102, 81877469, 44888278, 48474876, 54035927, 27923812, 110282994, 158563798	794	473	13588	0.976872	1	0.999736	100
Annotation Cluster 174	Enrichment Score: 0.21692338527233404
Category	Term	Count	%	PValue	Genes	List Total	Pop Hits	Pop Total	Fold Enrichment	Bonferroni	Benjamini	FDR
UP_SEQ_FEATURE	domain:EF-hand 5	3	0.111899	0.25561	2506252, 81913080, 548710	1120	14	16021	3.06524	1	0.999996	99.456
SMART	SM00054:EFh	9	0.335696	0.342433	2506252, 81913080, 81903522, 81900008, 20138645, 62901085, 81915183, 146345428, 548710	442	137	9131	1.35712	1	0.960267	99.6049
INTERPRO	IPR018247:EF-HAND 1	15	0.559493	0.345704	78099247, 81910304, 2829844, 34098428, 2506252, 81915183, 62510940, 81913080, 81900008, 90185245, 20138645, 62901085, 18202868, 146345428, 548710	1035	211	17763	1.22007	1	0.999856	99.9198
INTERPRO	IPR011992:EF-Hand type	15	0.559493	0.451249	78099247, 34098428, 2506252, 81903522, 13626371, 81915183, 62287604, 88911266, 81913080, 81900008, 1711555, 62901085, 18202868, 146345428, 548710	1035	227	17763	1.13407	1	0.999987	99.9958
INTERPRO	IPR018249:EF-HAND 2	13	0.484894	0.534578	78099247, 34098428, 2506252, 81903522, 81915183, 81913080, 81900008, 90185245, 20138645, 62901085, 18202868, 146345428, 548710	1035	205	17763	1.08834	1	0.999997	99.9997
INTERPRO	IPR002048:Calcium-binding EF-hand	9	0.335696	0.54815	2506252, 81913080, 81903522, 81900008, 20138645, 62901085, 81915183, 146345428, 548710	1035	137	17763	1.12745	1	0.999998	99.9998
UP_SEQ_FEATURE	calcium-binding region:3	3	0.111899	0.681411	2506252, 81915183, 548710	1120	33	16021	1.30041	1	1	100
UP_SEQ_FEATURE	domain:EF-hand 4	4	0.149198	0.748747	2506252, 81913080, 62901085, 548710	1120	55	16021	1.04032	1	1	100
INTERPRO	IPR018248:EF hand	7	0.261097	0.787314	78099247, 2506252, 81913080, 81900008, 62901085, 146345428, 548710	1035	132	17763	0.910123	1	1	100
UP_SEQ_FEATURE	domain:EF-hand 3	5	0.186498	0.833413	2506252, 81913080, 62901085, 81915183, 548710	1120	82	16021	0.872223	1	1	100
UP_SEQ_FEATURE	domain:EF-hand 2	9	0.335696	0.878026	2506252, 81913080, 81903522, 81900008, 20138645, 62901085, 81915183, 146345428, 548710	1120	160	16021	0.804626	1	1	100
UP_SEQ_FEATURE	domain:EF-hand 1	9	0.335696	0.8821	2506252, 81913080, 81903522, 81900008, 20138645, 62901085, 81915183, 146345428, 548710	1120	161	16021	0.799628	1	1	100
UP_SEQ_FEATURE	calcium-binding region:1	6	0.223797	0.928226	2506252, 81913080, 81900008, 20138645, 62901085, 548710	1120	120	16021	0.715223	1	1	100
UP_SEQ_FEATURE	calcium-binding region:2	5	0.186498	0.953797	2506252, 81913080, 81900008, 20138645, 62901085	1120	110	16021	0.650203	1	1	100
Annotation Cluster 175	Enrichment Score: 0.21066955634945156
Category	Term	Count	%	PValue	Genes	List Total	Pop Hits	Pop Total	Fold Enrichment	Bonferroni	Benjamini	FDR
INTERPRO	IPR000330:SNF2-related	4	0.149198	0.26885	60390942, 81894566, 148877247, 152031718	1035	31	17763	2.21449	1	0.999494	99.4815
GOTERM_MF_FAT	GO:0042623~ATPase activity, coupled	14	0.522193	0.497173	12643287, 6014947, 71153763, 60390942, 148877247, 81916548, 18202124, 1703056, 22654149, 30913281, 21263432, 152031718, 6831486, 29336760	753	223	13288	1.10787	1	0.990675	99.9977
SMART	SM00490:HELICc	6	0.223797	0.524636	6014947, 71153763, 60390942, 148877247, 152031718, 81912937	442	99	9131	1.25202	1	0.994918	99.9945
INTERPRO	IPR001650:DNA/RNA helicase, C-terminal	7	0.261097	0.529614	6014947, 71153763, 60390942, 81894566, 148877247, 152031718, 81912937	1035	100	17763	1.20136	1	0.999997	99.9997
SMART	SM00487:DEXDc	6	0.223797	0.560252	6014947, 71153763, 60390942, 81894566, 148877247, 152031718	442	103	9131	1.2034	1	0.996114	99.998
UP_SEQ_FEATURE	domain:Helicase C-terminal	7	0.261097	0.561694	6014947, 71153763, 60390942, 81894566, 148877247, 152031718, 81912937	1120	86	16021	1.16432	1	1	100
GOTERM_MF_FAT	GO:0004386~helicase activity	8	0.298396	0.600315	6014947, 71153763, 60390942, 37999666, 81894566, 148877247, 152031718, 81912937	753	129	13288	1.09437	1	0.996684	99.9999
INTERPRO	IPR014001:DEAD-like helicase, N-terminal	6	0.223797	0.723162	6014947, 71153763, 60390942, 81894566, 148877247, 152031718	1035	103	17763	0.999747	1	1	100
SP_PIR_KEYWORDS	helicase	7	0.261097	0.751519	6014947, 71153763, 60390942, 81894566, 148877247, 152031718, 81912937	1095	120	17854	0.951126	1	0.985136	100
UP_SEQ_FEATURE	domain:Helicase ATP-binding	6	0.223797	0.753555	6014947, 71153763, 60390942, 148877247, 152031718, 81912937	1120	89	16021	0.964346	1	1	100
INTERPRO	IPR014021:Helicase, superfamily 1 and 2, ATP-binding	5	0.186498	0.835336	6014947, 71153763, 60390942, 148877247, 152031718	1035	99	17763	0.866784	1	1	100
GOTERM_MF_FAT	GO:0008026~ATP-dependent helicase activity	4	0.149198	0.872015	6014947, 71153763, 148877247, 152031718	753	86	13288	0.820779	1	0.999946	100
GOTERM_MF_FAT	GO:0070035~purine NTP-dependent helicase activity	4	0.149198	0.872015	6014947, 71153763, 148877247, 152031718	753	86	13288	0.820779	1	0.999946	100
Annotation Cluster 176	Enrichment Score: 0.2018935196249416
Category	Term	Count	%	PValue	Genes	List Total	Pop Hits	Pop Total	Fold Enrichment	Bonferroni	Benjamini	FDR
INTERPRO	IPR000863:Sulfotransferase	3	0.111899	0.54588	61213845, 81873275, 61214350	1035	31	17763	1.66087	1	0.999998	99.9998
UP_SEQ_FEATURE	nucleotide phosphate-binding region:PAPS	3	0.111899	0.571597	61213845, 81873275, 61214350	1120	27	16021	1.58938	1	1	100
GOTERM_MF_FAT	GO:0016782~transferase activity, transferring sulfur-containing groups	4	0.149198	0.645134	61213845, 81873275, 13431755, 61214350	753	58	13288	1.21702	1	0.998031	100
GOTERM_MF_FAT	GO:0008146~sulfotransferase activity	3	0.111899	0.773729	61213845, 81873275, 61214350	753	49	13288	1.08041	1	0.999539	100
Annotation Cluster 177	Enrichment Score: 0.1986532728193613
Category	Term	Count	%	PValue	Genes	List Total	Pop Hits	Pop Total	Fold Enrichment	Bonferroni	Benjamini	FDR
GOTERM_BP_FAT	GO:0007611~learning or memory	7	0.261097	0.419115	118542, 2498797, 54036247, 259016289, 1708161, 2498244, 6093537	794	89	13588	1.34599	1	0.996601	99.9927
GOTERM_BP_FAT	GO:0015837~amine transport	7	0.261097	0.45062	54036247, 55976514, 56404887, 1708161, 13124056, 2498244, 12585193	794	92	13588	1.3021	1	0.997527	99.9972
GOTERM_BP_FAT	GO:0007612~learning	3	0.111899	0.85341	54036247, 1708161, 2498244	794	57	13588	0.900703	1	0.999988	100
GOTERM_BP_FAT	GO:0007267~cell-cell signaling	9	0.335696	0.995601	46397863, 54036247, 13431710, 56404887, 1708161, 2498244, 6093537, 33516959, 78100043	794	290	13588	0.531104	1	1	100
Annotation Cluster 178	Enrichment Score: 0.19586615820632264
Category	Term	Count	%	PValue	Genes	List Total	Pop Hits	Pop Total	Fold Enrichment	Bonferroni	Benjamini	FDR
SMART	SM00256:FBOX	5	0.186498	0.544535	60390099, 38257758, 32699548, 13124215, 45476915	442	80	9131	1.29115	1	0.995687	99.9969
UP_SEQ_FEATURE	domain:F-box	5	0.186498	0.685904	60390099, 38257758, 32699548, 13124215, 45476915	1120	66	16021	1.08367	1	1	100
INTERPRO	IPR001810:Cyclin-like F-box	5	0.186498	0.692011	60390099, 38257758, 32699548, 13124215, 45476915	1035	80	17763	1.07264	1	1	100
Annotation Cluster 179	Enrichment Score: 0.192148668516695
Category	Term	Count	%	PValue	Genes	List Total	Pop Hits	Pop Total	Fold Enrichment	Bonferroni	Benjamini	FDR
UP_SEQ_FEATURE	domain:IQ	5	0.186498	0.511761	81905040, 13431710, 110279025, 81895211, 81908500	1120	53	16021	1.34948	1	1	99.9997
SMART	SM00015:IQ	5	0.186498	0.655441	81905040, 13431710, 110279025, 81895211, 81908500	442	92	9131	1.12274	1	0.998126	99.9999
INTERPRO	IPR000048:IQ calmodulin-binding region	5	0.186498	0.790593	81905040, 13431710, 110279025, 81895211, 81908500	1035	92	17763	0.932735	1	1	100
Annotation Cluster 180	Enrichment Score: 0.19079912182631187
Category	Term	Count	%	PValue	Genes	List Total	Pop Hits	Pop Total	Fold Enrichment	Bonferroni	Benjamini	FDR
GOTERM_BP_FAT	GO:0000377~RNA splicing, via transesterification reactions with bulged adenosine as nucleophile	3	0.111899	0.644467	24212090, 19924252, 55977170	794	37	13588	1.38757	1	0.999696	100
GOTERM_BP_FAT	GO:0000398~nuclear mRNA splicing, via spliceosome	3	0.111899	0.644467	24212090, 19924252, 55977170	794	37	13588	1.38757	1	0.999696	100
GOTERM_BP_FAT	GO:0000375~RNA splicing, via transesterification reactions	3	0.111899	0.644467	24212090, 19924252, 55977170	794	37	13588	1.38757	1	0.999696	100
Annotation Cluster 181	Enrichment Score: 0.1894011655670316
Category	Term	Count	%	PValue	Genes	List Total	Pop Hits	Pop Total	Fold Enrichment	Bonferroni	Benjamini	FDR
GOTERM_BP_FAT	GO:0045926~negative regulation of growth	6	0.223797	0.400032	134048658, 81878382, 73919270, 50400862, 62296704, 20141515	794	71	13588	1.4462	1	0.995671	99.9871
GOTERM_BP_FAT	GO:0030308~negative regulation of cell growth	4	0.149198	0.522545	134048658, 81878382, 73919270, 62296704	794	47	13588	1.45646	1	0.998799	99.9998
GOTERM_BP_FAT	GO:0045792~negative regulation of cell size	4	0.149198	0.604935	134048658, 81878382, 73919270, 62296704	794	53	13588	1.29157	1	0.999513	100
GOTERM_BP_FAT	GO:0040008~regulation of growth	15	0.559493	0.638476	59799151, 81878382, 18203411, 59797866, 81897711, 73919270, 50400862, 730956, 148877247, 59798423, 134048658, 62296704, 81904651, 20141515, 28201786	794	256	13588	1.00274	1	0.999697	100
GOTERM_BP_FAT	GO:0001558~regulation of cell growth	5	0.186498	0.792493	134048658, 81878382, 18203411, 73919270, 62296704	794	92	13588	0.930073	1	0.99996	100
GOTERM_BP_FAT	GO:0032535~regulation of cellular component size	8	0.298396	0.836578	41018461, 62899893, 134048658, 81878382, 14547906, 81892765, 73919270, 62296704	794	161	13588	0.850353	1	0.999984	100
GOTERM_BP_FAT	GO:0008361~regulation of cell size	5	0.186498	0.882302	41018461, 134048658, 81878382, 73919270, 62296704	794	108	13588	0.792285	1	0.999994	100
Annotation Cluster 182	Enrichment Score: 0.1860469595073778
Category	Term	Count	%	PValue	Genes	List Total	Pop Hits	Pop Total	Fold Enrichment	Bonferroni	Benjamini	FDR
GOTERM_CC_FAT	GO:0030426~growth cone	4	0.149198	0.556636	13878823, 81879274, 25453060, 158563976	708	51	12504	1.38518	1	0.933274	99.999
GOTERM_CC_FAT	GO:0030427~site of polarized growth	4	0.149198	0.556636	13878823, 81879274, 25453060, 158563976	708	51	12504	1.38518	1	0.933274	99.999
GOTERM_CC_FAT	GO:0043005~neuron projection	11	0.410295	0.892723	54036247, 13431710, 215274125, 13878823, 81879274, 1708161, 158706516, 25453060, 2498244, 3334269, 158563976	708	245	12504	0.792944	1	0.997938	100
Annotation Cluster 183	Enrichment Score: 0.18432160762335068
Category	Term	Count	%	PValue	Genes	List Total	Pop Hits	Pop Total	Fold Enrichment	Bonferroni	Benjamini	FDR
GOTERM_CC_FAT	GO:0005792~microsome	12	0.447594	0.410564	81878053, 20138190, 117195, 137047, 2506252, 45477158, 129900, 81879179, 37999666, 2494160, 81895258, 81889220	708	176	12504	1.20416	1	0.859786	99.9441
GOTERM_CC_FAT	GO:0042598~vesicular fraction	12	0.447594	0.454524	81878053, 20138190, 117195, 137047, 2506252, 45477158, 129900, 81879179, 37999666, 2494160, 81895258, 81889220	708	182	12504	1.16446	1	0.886958	99.9814
SP_PIR_KEYWORDS	microsome	7	0.261097	0.58068	20138190, 117195, 45477158, 129900, 2494160, 81895258, 81889220	1095	100	17854	1.14135	1	0.948384	99.9995
GOTERM_CC_FAT	GO:0000267~cell fraction	29	1.08169	0.871749	137047, 2506252, 126738, 81917939, 129900, 81879179, 81889220, 30172874, 147641152, 6225017, 1708161, 25453060, 147744591, 13431280, 45477158, 117195, 20178064, 37999666, 81879008, 2494160, 68565063, 33516959, 20138190, 81878053, 81900941, 13878823, 2498244, 81910016, 81895258	708	596	12504	0.859345	1	0.996852	100
GOTERM_CC_FAT	GO:0005624~membrane fraction	24	0.895188	0.895732	117195, 137047, 20178064, 2506252, 81917939, 129900, 81879179, 37999666, 2494160, 81879008, 33516959, 30172874, 81889220, 20138190, 81878053, 147641152, 81900941, 6225017, 147744591, 2498244, 13431280, 45477158, 81910016, 81895258	708	510	12504	0.831107	1	0.997942	100
GOTERM_CC_FAT	GO:0005626~insoluble fraction	24	0.895188	0.926034	117195, 137047, 20178064, 2506252, 81917939, 129900, 81879179, 37999666, 2494160, 81879008, 33516959, 30172874, 81889220, 20138190, 81878053, 147641152, 81900941, 6225017, 147744591, 2498244, 13431280, 45477158, 81910016, 81895258	708	528	12504	0.802773	1	0.999046	100
Annotation Cluster 184	Enrichment Score: 0.1784554895091192
Category	Term	Count	%	PValue	Genes	List Total	Pop Hits	Pop Total	Fold Enrichment	Bonferroni	Benjamini	FDR
GOTERM_MF_FAT	GO:0022890~inorganic cation transmembrane transporter activity	9	0.335696	0.430039	12643287, 259016289, 8928560, 81894078, 21263432, 81868845, 166897986, 44888227, 48428685	753	127	13288	1.25056	1	0.982983	99.984
GOTERM_MF_FAT	GO:0015078~hydrogen ion transmembrane transporter activity	6	0.223797	0.498182	12643287, 259016289, 8928560, 21263432, 166897986, 44888227	753	82	13288	1.29123	1	0.990466	99.9978
GOTERM_MF_FAT	GO:0015077~monovalent inorganic cation transmembrane transporter activity	6	0.223797	0.551316	12643287, 259016289, 8928560, 21263432, 166897986, 44888227	753	87	13288	1.21702	1	0.994106	99.9996
GOTERM_BP_FAT	GO:0034220~ion transmembrane transport	3	0.111899	0.712175	12643287, 259016289, 21263432	794	42	13588	1.22238	1	0.999874	100
GOTERM_BP_FAT	GO:0015992~proton transport	3	0.111899	0.815371	12643287, 259016289, 21263432	794	52	13588	0.987309	1	0.999973	100
GOTERM_BP_FAT	GO:0006818~hydrogen transport	3	0.111899	0.823623	12643287, 259016289, 21263432	794	53	13588	0.96868	1	0.999979	100
GOTERM_BP_FAT	GO:0015672~monovalent inorganic cation transport	9	0.335696	0.997345	122065304, 12643287, 259016289, 56404887, 88941981, 50401040, 21263432, 44888227, 81906100	794	303	13588	0.508317	1	1	100
Annotation Cluster 185	Enrichment Score: 0.1750604793410666
Category	Term	Count	%	PValue	Genes	List Total	Pop Hits	Pop Total	Fold Enrichment	Bonferroni	Benjamini	FDR
GOTERM_BP_FAT	GO:0042108~positive regulation of cytokine biosynthetic process	4	0.149198	0.447249	585812, 2497446, 81917888, 20141515	794	42	13588	1.62984	1	0.997436	99.9969
GOTERM_BP_FAT	GO:0042035~regulation of cytokine biosynthetic process	4	0.149198	0.729788	585812, 2497446, 81917888, 20141515	794	64	13588	1.06958	1	0.999894	100
GOTERM_BP_FAT	GO:0001817~regulation of cytokine production	6	0.223797	0.914265	51703312, 585812, 2497446, 20139517, 81917888, 20141515	794	139	13588	0.738706	1	0.999998	100
Annotation Cluster 186	Enrichment Score: 0.17310371093252605
Category	Term	Count	%	PValue	Genes	List Total	Pop Hits	Pop Total	Fold Enrichment	Bonferroni	Benjamini	FDR
GOTERM_MF_FAT	GO:0042803~protein homodimerization activity	12	0.447594	0.534833	1703210, 2506252, 78099174, 2498596, 32469790, 68565227, 62296704, 117316, 24636788, 61217034, 20455200, 56748778	753	193	13288	1.09721	1	0.99334	99.9993
GOTERM_MF_FAT	GO:0046983~protein dimerization activity	18	0.671391	0.736413	2829844, 2506252, 2506886, 32469790, 68565227, 20455200, 56748778, 81875274, 31076858, 1703210, 78099174, 62511115, 41019519, 2498596, 62296704, 117316, 24636788, 61217034	753	340	13288	0.93424	1	0.999276	100
GOTERM_MF_FAT	GO:0042802~identical protein binding	15	0.559493	0.767979	2506252, 37999666, 32469790, 68565227, 81881089, 56748778, 20455200, 1703210, 62901503, 78099174, 2498596, 62296704, 117316, 24636788, 61217034	753	290	13288	0.912763	1	0.999498	100
Annotation Cluster 187	Enrichment Score: 0.1721692669853915
Category	Term	Count	%	PValue	Genes	List Total	Pop Hits	Pop Total	Fold Enrichment	Bonferroni	Benjamini	FDR
GOTERM_BP_FAT	GO:0042384~cilium assembly	3	0.111899	0.370531	37537790, 38258826, 81900869	794	22	13588	2.33364	1	0.994554	99.9701
GOTERM_BP_FAT	GO:0060271~cilium morphogenesis	3	0.111899	0.453288	37537790, 38258826, 81900869	794	26	13588	1.97462	1	0.997584	99.9975
GOTERM_BP_FAT	GO:0030031~cell projection assembly	3	0.111899	0.921213	37537790, 38258826, 81900869	794	70	13588	0.733429	1	0.999999	100
GOTERM_BP_FAT	GO:0032990~cell part morphogenesis	9	0.335696	0.932932	2493276, 259016289, 37537790, 38258826, 25453060, 6093537, 37999666, 76363529, 81900869	794	212	13588	0.72651	1	0.999999	100
GOTERM_BP_FAT	GO:0048858~cell projection morphogenesis	8	0.298396	0.954429	259016289, 37537790, 38258826, 25453060, 6093537, 37999666, 76363529, 81900869	794	202	13588	0.677756	1	1	100
Annotation Cluster 188	Enrichment Score: 0.1721626856309237
Category	Term	Count	%	PValue	Genes	List Total	Pop Hits	Pop Total	Fold Enrichment	Bonferroni	Benjamini	FDR
GOTERM_BP_FAT	GO:0007628~adult walking behavior	3	0.111899	0.473004	62286632, 17380334, 148877247	794	27	13588	1.90148	1	0.997937	99.9987
GOTERM_BP_FAT	GO:0008344~adult locomotory behavior	5	0.186498	0.49289	2498797, 54036247, 62286632, 17380334, 148877247	794	62	13588	1.38011	1	0.998377	99.9993
GOTERM_BP_FAT	GO:0030534~adult behavior	6	0.223797	0.638682	2498797, 54036247, 37537790, 62286632, 17380334, 148877247	794	93	13588	1.10409	1	0.99969	100
GOTERM_BP_FAT	GO:0007626~locomotory behavior	10	0.372995	0.943325	2498797, 54036247, 13431710, 50401076, 81904647, 1708161, 32469710, 62286632, 17380334, 148877247	794	239	13588	0.71604	1	0.999999	100
GOTERM_BP_FAT	GO:0007610~behavior	16	0.596792	0.980904	2498797, 13431710, 259016289, 50401076, 81904647, 62286632, 17380334, 148877247, 118542, 54036247, 1708161, 37537790, 32469710, 2498244, 6093537, 27151508	794	405	13588	0.676083	1	1	100
Annotation Cluster 189	Enrichment Score: 0.16376325240262235
Category	Term	Count	%	PValue	Genes	List Total	Pop Hits	Pop Total	Fold Enrichment	Bonferroni	Benjamini	FDR
GOTERM_BP_FAT	GO:0000956~nuclear-transcribed mRNA catabolic process	3	0.111899	0.581685	81902012, 13878583, 47605587	794	33	13588	1.55576	1	0.999397	100
GOTERM_BP_FAT	GO:0006402~mRNA catabolic process	3	0.111899	0.712175	81902012, 13878583, 47605587	794	42	13588	1.22238	1	0.999874	100
GOTERM_BP_FAT	GO:0006401~RNA catabolic process	3	0.111899	0.778817	81902012, 13878583, 47605587	794	48	13588	1.06958	1	0.99995	100
Annotation Cluster 190	Enrichment Score: 0.15753613026355168
Category	Term	Count	%	PValue	Genes	List Total	Pop Hits	Pop Total	Fold Enrichment	Bonferroni	Benjamini	FDR
GOTERM_BP_FAT	GO:0001944~vasculature development	15	0.559493	0.602874	2493276, 20178064, 25091739, 57012950, 266394, 115424, 148877247, 172045562, 81868592, 56404800, 6015150, 190485853, 3041683, 83301500, 23396785	794	250	13588	1.0268	1	0.999505	100
GOTERM_BP_FAT	GO:0001568~blood vessel development	14	0.522193	0.673092	2493276, 20178064, 57012950, 266394, 115424, 148877247, 172045562, 81868592, 56404800, 6015150, 190485853, 3041683, 83301500, 23396785	794	244	13588	0.981914	1	0.999786	100
GOTERM_BP_FAT	GO:0048514~blood vessel morphogenesis	11	0.410295	0.725893	2493276, 56404800, 6015150, 57012950, 266394, 115424, 190485853, 3041683, 172045562, 81868592, 23396785	794	198	13588	0.950742	1	0.999889	100
GOTERM_BP_FAT	GO:0001525~angiogenesis	7	0.261097	0.795576	6015150, 57012950, 190485853, 3041683, 172045562, 81868592, 23396785	794	133	13588	0.900703	1	0.999963	100
Annotation Cluster 191	Enrichment Score: 0.15546605509193964
Category	Term	Count	%	PValue	Genes	List Total	Pop Hits	Pop Total	Fold Enrichment	Bonferroni	Benjamini	FDR
GOTERM_BP_FAT	GO:0032648~regulation of interferon-beta production	3	0.111899	0.195151	51703312, 20139517, 81917888	794	14	13588	3.66715	1	0.967384	97.7756
GOTERM_BP_FAT	GO:0032479~regulation of type I interferon production	3	0.111899	0.21698	51703312, 20139517, 81917888	794	15	13588	3.42267	1	0.972484	98.6263
GOTERM_BP_FAT	GO:0045089~positive regulation of innate immune response	4	0.149198	0.351401	51703312, 20139517, 81917888, 20141515	794	36	13588	1.90148	1	0.99306	99.9494
GOTERM_BP_FAT	GO:0045088~regulation of innate immune response	4	0.149198	0.507923	51703312, 20139517, 81917888, 20141515	794	46	13588	1.48812	1	0.998535	99.9996
GOTERM_BP_FAT	GO:0031349~positive regulation of defense response	4	0.149198	0.654349	51703312, 20139517, 81917888, 20141515	794	57	13588	1.20094	1	0.999742	100
SP_PIR_KEYWORDS	innate immunity	5	0.186498	0.682364	51703312, 20139517, 150382601, 81917888, 117316	1095	75	17854	1.087	1	0.972761	100
GOTERM_BP_FAT	GO:0045087~innate immune response	6	0.223797	0.755709	51703312, 20139517, 150382601, 81917888, 117316, 20141515	794	107	13588	0.959627	1	0.999929	100
GOTERM_BP_FAT	GO:0009615~response to virus	4	0.149198	0.828255	14548195, 51703312, 20139517, 20141515	794	76	13588	0.900703	1	0.999981	100
KEGG_PATHWAY	mmu04623:Cytosolic DNA-sensing pathway	3	0.111899	0.82854	51703312, 20139517, 81917888	327	55	5738	0.957131	1	0.993931	100
SP_PIR_KEYWORDS	immune response	9	0.335696	0.882703	51703312, 20139517, 88911266, 81912010, 150382601, 81917888, 81899710, 117316, 20141515	1095	184	17854	0.797528	1	0.996781	100
GOTERM_BP_FAT	GO:0001819~positive regulation of cytokine production	3	0.111899	0.88417	51703312, 20139517, 20141515	794	62	13588	0.828065	1	0.999994	100
GOTERM_BP_FAT	GO:0001817~regulation of cytokine production	6	0.223797	0.914265	51703312, 585812, 2497446, 20139517, 81917888, 20141515	794	139	13588	0.738706	1	0.999998	100
GOTERM_BP_FAT	GO:0050778~positive regulation of immune response	5	0.186498	0.960741	51703312, 20139517, 81917888, 117316, 20141515	794	136	13588	0.629167	1	1	100
GOTERM_BP_FAT	GO:0002253~activation of immune response	3	0.111899	0.964464	81917888, 117316, 20141515	794	86	13588	0.596977	1	1	100
GOTERM_BP_FAT	GO:0002684~positive regulation of immune system process	7	0.261097	0.983076	51703312, 20139517, 88911266, 1711555, 81917888, 117316, 20141515	794	206	13588	0.581522	1	1	100
GOTERM_BP_FAT	GO:0048584~positive regulation of response to stimulus	6	0.223797	0.986004	51703312, 20139517, 81906080, 81917888, 117316, 20141515	794	186	13588	0.552044	1	1	100
GOTERM_BP_FAT	GO:0006955~immune response	17	0.634092	0.994834	51703312, 81912010, 81885992, 2506881, 81899710, 1709686, 20139517, 88911266, 1722806, 13878583, 1171033, 150382601, 81917888, 730357, 20141515, 117316, 190359872	794	471	13588	0.617679	1	1	100
GOTERM_BP_FAT	GO:0051240~positive regulation of multicellular organismal process	4	0.149198	0.996708	51703312, 20139517, 148877247, 20141515	794	163	13588	0.41996	1	1	100
GOTERM_BP_FAT	GO:0006952~defense response	9	0.335696	0.999995	10720029, 51703312, 81898510, 20139517, 108935869, 150382601, 81917888, 117316, 20141515	794	448	13588	0.343795	1	1	100
Annotation Cluster 192	Enrichment Score: 0.15545087077316394
Category	Term	Count	%	PValue	Genes	List Total	Pop Hits	Pop Total	Fold Enrichment	Bonferroni	Benjamini	FDR
INTERPRO	IPR000169:Peptidase, cysteine peptidase active site	4	0.149198	0.535083	33112238, 81901061, 81868758, 68565063	1035	48	17763	1.43019	1	0.999997	99.9997
GOTERM_MF_FAT	GO:0004197~cysteine-type endopeptidase activity	4	0.149198	0.699913	33112238, 81868758, 68565063, 61211806	753	63	13288	1.12043	1	0.998956	100
SP_PIR_KEYWORDS	thiol protease	7	0.261097	0.758541	3024764, 33112238, 81894374, 81868758, 17380334, 68565063, 61211806	1095	121	17854	0.943266	1	0.985922	100
GOTERM_MF_FAT	GO:0008234~cysteine-type peptidase activity	7	0.261097	0.840916	3024764, 33112238, 81894374, 81868758, 17380334, 68565063, 61211806	753	146	13288	0.846077	1	0.999886	100
Annotation Cluster 193	Enrichment Score: 0.1542156229520656
Category	Term	Count	%	PValue	Genes	List Total	Pop Hits	Pop Total	Fold Enrichment	Bonferroni	Benjamini	FDR
GOTERM_BP_FAT	GO:0006919~activation of caspase activity	3	0.111899	0.581685	2493276, 2506252, 81875621	794	33	13588	1.55576	1	0.999397	100
GOTERM_BP_FAT	GO:0010952~positive regulation of peptidase activity	3	0.111899	0.629503	2493276, 2506252, 81875621	794	36	13588	1.42611	1	0.999651	100
GOTERM_BP_FAT	GO:0043280~positive regulation of caspase activity	3	0.111899	0.629503	2493276, 2506252, 81875621	794	36	13588	1.42611	1	0.999651	100
GOTERM_BP_FAT	GO:0051345~positive regulation of hydrolase activity	5	0.186498	0.703461	2493276, 51316123, 2506252, 81875621, 20455200	794	81	13588	1.05638	1	0.999856	100
GOTERM_BP_FAT	GO:0052548~regulation of endopeptidase activity	3	0.111899	0.797824	2493276, 2506252, 81875621	794	50	13588	1.0268	1	0.999964	100
GOTERM_BP_FAT	GO:0043281~regulation of caspase activity	3	0.111899	0.797824	2493276, 2506252, 81875621	794	50	13588	1.0268	1	0.999964	100
GOTERM_BP_FAT	GO:0052547~regulation of peptidase activity	3	0.111899	0.806775	2493276, 2506252, 81875621	794	51	13588	1.00667	1	0.999969	100
Annotation Cluster 194	Enrichment Score: 0.15412046034054258
Category	Term	Count	%	PValue	Genes	List Total	Pop Hits	Pop Total	Fold Enrichment	Bonferroni	Benjamini	FDR
GOTERM_BP_FAT	GO:0060606~tube closure	4	0.149198	0.399855	37537790, 38258826, 81862850, 13431549	794	39	13588	1.75522	1	0.995763	99.987
GOTERM_BP_FAT	GO:0001843~neural tube closure	4	0.149198	0.399855	37537790, 38258826, 81862850, 13431549	794	39	13588	1.75522	1	0.995763	99.987
GOTERM_BP_FAT	GO:0014020~primary neural tube formation	4	0.149198	0.447249	37537790, 38258826, 81862850, 13431549	794	42	13588	1.62984	1	0.997436	99.9969
GOTERM_BP_FAT	GO:0001841~neural tube formation	4	0.149198	0.578538	37537790, 38258826, 81862850, 13431549	794	51	13588	1.34222	1	0.999391	100
GOTERM_BP_FAT	GO:0001838~embryonic epithelial tube formation	4	0.149198	0.617715	37537790, 38258826, 81862850, 13431549	794	54	13588	1.26766	1	0.999596	100
GOTERM_BP_FAT	GO:0016331~morphogenesis of embryonic epithelium	5	0.186498	0.674893	37537790, 38258826, 1708161, 81862850, 13431549	794	78	13588	1.09701	1	0.999789	100
GOTERM_BP_FAT	GO:0035148~tube lumen formation	4	0.149198	0.677334	37537790, 38258826, 81862850, 13431549	794	59	13588	1.16023	1	0.999795	100
GOTERM_BP_FAT	GO:0060562~epithelial tube morphogenesis	6	0.223797	0.78336	46397863, 37537790, 38258826, 81862850, 13431549, 61217034	794	111	13588	0.925046	1	0.999954	100
GOTERM_BP_FAT	GO:0002009~morphogenesis of an epithelium	9	0.335696	0.798169	46397863, 3023954, 37537790, 38258826, 1708161, 81862850, 13431549, 146345383, 61217034	794	173	13588	0.89029	1	0.999964	100
GOTERM_BP_FAT	GO:0021915~neural tube development	4	0.149198	0.870141	37537790, 38258826, 81862850, 13431549	794	83	13588	0.82474	1	0.999992	100
GOTERM_BP_FAT	GO:0060429~epithelium development	12	0.447594	0.924404	46397863, 3023954, 37537790, 38258826, 1708161, 3913130, 81862850, 129900, 13431549, 146345383, 172045562, 61217034	794	271	13588	0.757787	1	0.999999	100
GOTERM_BP_FAT	GO:0035239~tube morphogenesis	7	0.261097	0.938861	46397863, 3023954, 37537790, 38258826, 81862850, 13431549, 61217034	794	171	13588	0.700546	1	0.999999	100
GOTERM_BP_FAT	GO:0048729~tissue morphogenesis	10	0.372995	0.941589	46397863, 3023954, 37537790, 38258826, 1708161, 81862850, 150382601, 13431549, 146345383, 61217034	794	238	13588	0.719048	1	0.999999	100
GOTERM_BP_FAT	GO:0035295~tube development	11	0.410295	0.949076	46397863, 3023954, 6015150, 37537790, 30580622, 38258826, 25453060, 81862850, 126722, 13431549, 61217034	794	264	13588	0.713056	1	1	100
GOTERM_BP_FAT	GO:0048598~embryonic morphogenesis	13	0.484894	0.989481	13431710, 38258826, 266394, 148877247, 68565227, 13431549, 46397863, 1708161, 37537790, 81862850, 150382601, 68565655, 13124215	794	359	13588	0.619703	1	1	100
Annotation Cluster 195	Enrichment Score: 0.1525791648316725
Category	Term	Count	%	PValue	Genes	List Total	Pop Hits	Pop Total	Fold Enrichment	Bonferroni	Benjamini	FDR
GOTERM_BP_FAT	GO:0007584~response to nutrient	5	0.186498	0.654818	161784289, 152031697, 224471835, 83301500, 190359872	794	76	13588	1.12588	1	0.999731	100
GOTERM_BP_FAT	GO:0031667~response to nutrient levels	7	0.261097	0.669052	2498244, 161784289, 62286632, 152031697, 224471835, 83301500, 190359872	794	115	13588	1.04168	1	0.999777	100
GOTERM_BP_FAT	GO:0009991~response to extracellular stimulus	7	0.261097	0.795576	2498244, 161784289, 62286632, 152031697, 224471835, 83301500, 190359872	794	133	13588	0.900703	1	0.999963	100
Annotation Cluster 196	Enrichment Score: 0.15076973749961137
Category	Term	Count	%	PValue	Genes	List Total	Pop Hits	Pop Total	Fold Enrichment	Bonferroni	Benjamini	FDR
SMART	SM00109:C1	4	0.149198	0.624559	34222664, 81917905, 20138645, 81894680	442	66	9131	1.25202	1	0.997903	99.9998
GOTERM_MF_FAT	GO:0019992~diacylglycerol binding	4	0.149198	0.65663	34222664, 81917905, 20138645, 81894680	753	59	13288	1.19639	1	0.998239	100
INTERPRO	IPR002219:Protein kinase C-like, phorbol ester/diacylglycerol binding	4	0.149198	0.747055	34222664, 81917905, 20138645, 81894680	1035	66	17763	1.04014	1	1	100
INTERPRO	IPR002219:Protein kinase C, phorbol ester/diacylglycerol binding	3	0.111899	0.814093	34222664, 20138645, 81894680	1035	52	17763	0.990134	1	1	100
Annotation Cluster 197	Enrichment Score: 0.15065171783623144
Category	Term	Count	%	PValue	Genes	List Total	Pop Hits	Pop Total	Fold Enrichment	Bonferroni	Benjamini	FDR
GOTERM_BP_FAT	GO:0008629~induction of apoptosis by intracellular signals	5	0.186498	0.144964	50401208, 13878583, 73919270, 2506881, 172045562	794	35	13588	2.44476	1	0.938262	93.5774
GOTERM_BP_FAT	GO:0008630~DNA damage response, signal transduction resulting in induction of apoptosis	3	0.111899	0.391747	50401208, 13878583, 2506881	794	23	13588	2.23218	1	0.995454	99.9836
GOTERM_BP_FAT	GO:0043524~negative regulation of neuron apoptosis	4	0.149198	0.564931	1708161, 2498244, 1171033, 47117019	794	50	13588	1.36907	1	0.999299	100
GOTERM_BP_FAT	GO:0043523~regulation of neuron apoptosis	5	0.186498	0.694145	1708161, 2498244, 1171033, 172045562, 47117019	794	80	13588	1.06958	1	0.999834	100
GOTERM_BP_FAT	GO:0043066~negative regulation of apoptosis	12	0.447594	0.831125	32363201, 48428077, 1708161, 464969, 2498244, 62286632, 1171033, 81862850, 81897711, 57012707, 172045562, 47117019	794	239	13588	0.859248	1	0.999981	100
GOTERM_BP_FAT	GO:0043069~negative regulation of programmed cell death	12	0.447594	0.849838	32363201, 48428077, 1708161, 464969, 2498244, 62286632, 1171033, 81862850, 81897711, 57012707, 172045562, 47117019	794	244	13588	0.84164	1	0.999987	100
GOTERM_BP_FAT	GO:0060548~negative regulation of cell death	12	0.447594	0.853379	32363201, 48428077, 1708161, 464969, 2498244, 62286632, 1171033, 81862850, 81897711, 57012707, 172045562, 47117019	794	245	13588	0.838205	1	0.999988	100
GOTERM_BP_FAT	GO:0042981~regulation of apoptosis	28	1.04439	0.858625	78099247, 2493276, 2506252, 62286632, 47606347, 2497237, 73919270, 81875621, 172045562, 50401208, 30580622, 1708161, 13878583, 1171033, 57012707, 47117019, 81878382, 51316123, 32363201, 81897711, 2506881, 13431549, 59798423, 48428077, 464969, 2498244, 81862850, 110282994	794	553	13588	0.866499	1	0.99999	100
GOTERM_BP_FAT	GO:0012502~induction of programmed cell death	8	0.298396	0.862369	50401208, 51316123, 13878583, 47606347, 73919270, 110282994, 2506881, 172045562	794	167	13588	0.819801	1	0.999991	100
GOTERM_BP_FAT	GO:0006917~induction of apoptosis	8	0.298396	0.862369	50401208, 51316123, 13878583, 47606347, 73919270, 110282994, 2506881, 172045562	794	167	13588	0.819801	1	0.999991	100
GOTERM_BP_FAT	GO:0043065~positive regulation of apoptosis	12	0.447594	0.863612	78099247, 50401208, 2493276, 59798423, 81878382, 51316123, 13878583, 47606347, 73919270, 110282994, 2506881, 172045562	794	248	13588	0.828065	1	0.999991	100
GOTERM_BP_FAT	GO:0043068~positive regulation of programmed cell death	12	0.447594	0.870114	78099247, 50401208, 2493276, 59798423, 81878382, 51316123, 13878583, 47606347, 73919270, 110282994, 2506881, 172045562	794	250	13588	0.821441	1	0.999992	100
GOTERM_BP_FAT	GO:0043067~regulation of programmed cell death	28	1.04439	0.874335	78099247, 2493276, 2506252, 62286632, 47606347, 2497237, 73919270, 81875621, 172045562, 50401208, 30580622, 1708161, 13878583, 1171033, 57012707, 47117019, 81878382, 51316123, 32363201, 81897711, 2506881, 13431549, 59798423, 48428077, 464969, 2498244, 81862850, 110282994	794	560	13588	0.855668	1	0.999992	100
GOTERM_BP_FAT	GO:0010942~positive regulation of cell death	12	0.447594	0.876365	78099247, 50401208, 2493276, 59798423, 81878382, 51316123, 13878583, 47606347, 73919270, 110282994, 2506881, 172045562	794	252	13588	0.814921	1	0.999993	100
GOTERM_BP_FAT	GO:0010941~regulation of cell death	28	1.04439	0.880645	78099247, 2493276, 2506252, 62286632, 47606347, 2497237, 73919270, 81875621, 172045562, 50401208, 30580622, 1708161, 13878583, 1171033, 57012707, 47117019, 81878382, 51316123, 32363201, 81897711, 2506881, 13431549, 59798423, 48428077, 464969, 2498244, 81862850, 110282994	794	563	13588	0.851108	1	0.999994	100
GOTERM_BP_FAT	GO:0006916~anti-apoptosis	4	0.149198	0.89427	32363201, 48428077, 1708161, 57012707	794	88	13588	0.77788	1	0.999996	100
Annotation Cluster 198	Enrichment Score: 0.14774188908395203
Category	Term	Count	%	PValue	Genes	List Total	Pop Hits	Pop Total	Fold Enrichment	Bonferroni	Benjamini	FDR
GOTERM_MF_FAT	GO:0015103~inorganic anion transmembrane transporter activity	3	0.111899	0.397372	190360177, 17366874, 81906100	753	24	13288	2.20584	1	0.977497	99.962
GOTERM_BP_FAT	GO:0006820~anion transport	7	0.261097	0.777472	190360177, 27734552, 17366874, 88941981, 1708161, 48474436, 81906100	794	130	13588	0.921488	1	0.99995	100
GOTERM_MF_FAT	GO:0008509~anion transmembrane transporter activity	6	0.223797	0.865944	190360177, 27734552, 17366874, 88941981, 48474436, 81906100	753	130	13288	0.814465	1	0.999936	100
GOTERM_BP_FAT	GO:0015698~inorganic anion transport	3	0.111899	0.958651	190360177, 17366874, 81906100	794	83	13588	0.618555	1	1	100
Annotation Cluster 199	Enrichment Score: 0.14405685153578962
Category	Term	Count	%	PValue	Genes	List Total	Pop Hits	Pop Total	Fold Enrichment	Bonferroni	Benjamini	FDR
SMART	SM00324:RhoGAP	4	0.149198	0.634762	81878370, 81873767, 81896793, 81917905	442	67	9131	1.23334	1	0.99797	99.9998
INTERPRO	IPR000198:RhoGAP	4	0.149198	0.756174	81878370, 81873767, 81896793, 81917905	1035	67	17763	1.02462	1	1	100
UP_SEQ_FEATURE	domain:Rho-GAP	4	0.149198	0.770188	81878370, 81873767, 81896793, 81917905	1120	57	16021	1.00382	1	1	100
Annotation Cluster 200	Enrichment Score: 0.14257720890407222
Category	Term	Count	%	PValue	Genes	List Total	Pop Hits	Pop Total	Fold Enrichment	Bonferroni	Benjamini	FDR
GOTERM_BP_FAT	GO:0046903~secretion	13	0.484894	0.643876	13431710, 78103352, 24418662, 33516959, 24418668, 82592842, 1708161, 23396925, 85681927, 166215063, 90185245, 14285434, 146345383	794	221	13588	1.00667	1	0.9997	100
GOTERM_BP_FAT	GO:0032940~secretion by cell	11	0.410295	0.651206	78103352, 13431710, 82592842, 23396925, 1708161, 166215063, 90185245, 24418662, 33516959, 14285434, 24418668	794	186	13588	1.01208	1	0.999731	100
GOTERM_BP_FAT	GO:0006887~exocytosis	5	0.186498	0.890733	82592842, 23396925, 24418662, 33516959, 24418668	794	110	13588	0.77788	1	0.999995	100
Annotation Cluster 201	Enrichment Score: 0.14013320466133836
Category	Term	Count	%	PValue	Genes	List Total	Pop Hits	Pop Total	Fold Enrichment	Bonferroni	Benjamini	FDR
KEGG_PATHWAY	mmu05016:Huntington's disease	11	0.410295	0.598234	2829844, 110287693, 47117304, 113334, 1708161, 8928560, 21542029, 21263432, 81875621, 166897986, 172045562	327	183	5738	1.05476	1	0.967273	99.9984
KEGG_PATHWAY	mmu05012:Parkinson's disease	8	0.298396	0.638117	122066571, 54036247, 110287693, 47117304, 8928560, 21263432, 52000879, 166897986	327	133	5738	1.05548	1	0.973902	99.9996
KEGG_PATHWAY	mmu00190:Oxidative phosphorylation	7	0.261097	0.756832	12643287, 68053492, 110287693, 47117304, 8928560, 21263432, 166897986	327	130	5738	0.94486	1	0.988743	100
KEGG_PATHWAY	mmu05010:Alzheimer's disease	7	0.261097	0.952131	110287693, 47117304, 8928560, 3183025, 21263432, 166897986, 51338732	327	182	5738	0.6749	1	0.999554	100
Annotation Cluster 202	Enrichment Score: 0.13705841254213172
Category	Term	Count	%	PValue	Genes	List Total	Pop Hits	Pop Total	Fold Enrichment	Bonferroni	Benjamini	FDR
SMART	SM00317:SET	3	0.111899	0.670274	90101757, 68565655, 190359872	442	47	9131	1.31862	1	0.998343	100
UP_SEQ_FEATURE	domain:SET	3	0.111899	0.754358	90101757, 68565655, 190359872	1120	38	16021	1.1293	1	1	100
INTERPRO	IPR001214:SET	3	0.111899	0.767353	90101757, 68565655, 190359872	1035	47	17763	1.09547	1	1	100
Annotation Cluster 203	Enrichment Score: 0.13251154288539246
Category	Term	Count	%	PValue	Genes	List Total	Pop Hits	Pop Total	Fold Enrichment	Bonferroni	Benjamini	FDR
GOTERM_BP_FAT	GO:0002520~immune system development	17	0.634092	0.655956	14548195, 2493276, 259016289, 2497446, 10719868, 2506881, 10720029, 46397863, 1709686, 23396925, 32469710, 13878583, 1171033, 160419246, 57012707, 21362250, 190359872	794	295	13588	0.986193	1	0.999731	100
GOTERM_BP_FAT	GO:0030099~myeloid cell differentiation	6	0.223797	0.666404	14548195, 259016289, 2497446, 23396925, 10719868, 190359872	794	96	13588	1.06958	1	0.99977	100
GOTERM_BP_FAT	GO:0030097~hemopoiesis	13	0.484894	0.801238	14548195, 2493276, 259016289, 2497446, 10719868, 10720029, 23396925, 32469710, 1171033, 160419246, 57012707, 21362250, 190359872	794	251	13588	0.886349	1	0.999964	100
GOTERM_BP_FAT	GO:0048534~hemopoietic or lymphoid organ development	14	0.522193	0.842519	14548195, 2493276, 259016289, 2497446, 10719868, 10720029, 46397863, 23396925, 32469710, 1171033, 160419246, 57012707, 21362250, 190359872	794	281	13588	0.852622	1	0.999985	100
Annotation Cluster 204	Enrichment Score: 0.12943447343963402
Category	Term	Count	%	PValue	Genes	List Total	Pop Hits	Pop Total	Fold Enrichment	Bonferroni	Benjamini	FDR
GOTERM_BP_FAT	GO:0007286~spermatid development	4	0.149198	0.677334	81868369, 37537790, 61217666, 56748778	794	59	13588	1.16023	1	0.999795	100
GOTERM_BP_FAT	GO:0048610~reproductive cellular process	10	0.372995	0.686383	56404800, 81868369, 81878206, 37537790, 229558709, 1171033, 81897711, 94730372, 61217666, 56748778	794	173	13588	0.989211	1	0.99982	100
GOTERM_BP_FAT	GO:0007281~germ cell development	6	0.223797	0.709425	81868369, 37537790, 229558709, 1171033, 61217666, 56748778	794	101	13588	1.01663	1	0.999872	100
GOTERM_BP_FAT	GO:0048515~spermatid differentiation	4	0.149198	0.719864	81868369, 37537790, 61217666, 56748778	794	63	13588	1.08656	1	0.99989	100
GOTERM_BP_FAT	GO:0003006~reproductive developmental process	11	0.410295	0.949076	3023954, 2493276, 81868369, 37537790, 229558709, 1171033, 94730372, 148877247, 61217666, 46576633, 56748778	794	264	13588	0.713056	1	1	100
Annotation Cluster 205	Enrichment Score: 0.12708111208486347
Category	Term	Count	%	PValue	Genes	List Total	Pop Hits	Pop Total	Fold Enrichment	Bonferroni	Benjamini	FDR
GOTERM_BP_FAT	GO:0007605~sensory perception of sound	7	0.261097	0.366231	13431710, 50401076, 20139164, 148877247, 1717822, 68565227, 172045562	794	84	13588	1.42611	1	0.994263	99.9663
GOTERM_BP_FAT	GO:0007611~learning or memory	7	0.261097	0.419115	118542, 2498797, 54036247, 259016289, 1708161, 2498244, 6093537	794	89	13588	1.34599	1	0.996601	99.9927
GOTERM_BP_FAT	GO:0050954~sensory perception of mechanical stimulus	7	0.261097	0.45062	13431710, 50401076, 20139164, 148877247, 1717822, 68565227, 172045562	794	92	13588	1.3021	1	0.997527	99.9972
GOTERM_BP_FAT	GO:0060113~inner ear receptor cell differentiation	3	0.111899	0.529474	13431710, 50401076, 68565227	794	30	13588	1.71134	1	0.998892	99.9998
GOTERM_BP_FAT	GO:0042490~mechanoreceptor differentiation	3	0.111899	0.629503	13431710, 50401076, 68565227	794	36	13588	1.42611	1	0.999651	100
GOTERM_BP_FAT	GO:0042472~inner ear morphogenesis	4	0.149198	0.757904	46397863, 13431710, 148877247, 68565227	794	67	13588	1.02169	1	0.999931	100
GOTERM_BP_FAT	GO:0048839~inner ear development	5	0.186498	0.76292	46397863, 13431710, 50401076, 148877247, 68565227	794	88	13588	0.972349	1	0.999935	100
GOTERM_BP_FAT	GO:0042471~ear morphogenesis	4	0.149198	0.828255	46397863, 13431710, 148877247, 68565227	794	76	13588	0.900703	1	0.999981	100
GOTERM_BP_FAT	GO:0043583~ear development	5	0.186498	0.863734	46397863, 13431710, 50401076, 148877247, 68565227	794	104	13588	0.822757	1	0.999991	100
GOTERM_BP_FAT	GO:0007610~behavior	16	0.596792	0.980904	2498797, 13431710, 259016289, 50401076, 81904647, 62286632, 17380334, 148877247, 118542, 54036247, 1708161, 37537790, 32469710, 2498244, 6093537, 27151508	794	405	13588	0.676083	1	1	100
GOTERM_BP_FAT	GO:0048568~embryonic organ development	7	0.261097	0.995854	46397863, 13431710, 2506886, 266394, 81862850, 148877247, 68565227	794	241	13588	0.497068	1	1	100
GOTERM_BP_FAT	GO:0048562~embryonic organ morphogenesis	4	0.149198	0.996365	46397863, 13431710, 148877247, 68565227	794	161	13588	0.425176	1	1	100
GOTERM_BP_FAT	GO:0007423~sensory organ development	7	0.261097	0.997891	46397863, 2493276, 13431710, 50401076, 37537790, 148877247, 68565227	794	257	13588	0.466122	1	1	100
GOTERM_BP_FAT	GO:0007600~sensory perception	9	0.335696	1	13431710, 48474921, 50401076, 37537790, 20139164, 148877247, 1717822, 68565227, 172045562	794	1402	13588	0.109857	1	1	100
GOTERM_BP_FAT	GO:0050890~cognition	16	0.596792	1	2498797, 13431710, 48474921, 259016289, 50401076, 1717822, 148877247, 68565227, 172045562, 118542, 54036247, 1708161, 37537790, 20139164, 2498244, 6093537	794	1480	13588	0.185009	1	1	100
GOTERM_BP_FAT	GO:0050877~neurological system process	21	0.78329	1	2498797, 259016289, 13431710, 48474921, 50401076, 56404887, 62286632, 1717822, 68565227, 33516959, 148877247, 172045562, 118542, 54036247, 1708161, 37537790, 20139164, 2498244, 6093537, 46576633, 47117019	794	1681	13588	0.21379	1	1	100
Annotation Cluster 206	Enrichment Score: 0.11833566836692007
Category	Term	Count	%	PValue	Genes	List Total	Pop Hits	Pop Total	Fold Enrichment	Bonferroni	Benjamini	FDR
GOTERM_BP_FAT	GO:0060349~bone morphogenesis	3	0.111899	0.453288	6015150, 730357, 83301500	794	26	13588	1.97462	1	0.997584	99.9975
GOTERM_BP_FAT	GO:0060348~bone development	7	0.261097	0.693132	1703210, 10720029, 6647713, 6015150, 81885062, 730357, 83301500	794	118	13588	1.0152	1	0.999834	100
GOTERM_BP_FAT	GO:0001649~osteoblast differentiation	3	0.111899	0.768738	10720029, 81885062, 83301500	794	47	13588	1.09234	1	0.999942	100
GOTERM_BP_FAT	GO:0001503~ossification	5	0.186498	0.873311	1703210, 10720029, 6015150, 81885062, 83301500	794	106	13588	0.807233	1	0.999992	100
GOTERM_BP_FAT	GO:0048705~skeletal system morphogenesis	5	0.186498	0.949851	46397863, 6015150, 25091739, 730357, 83301500	794	130	13588	0.658206	1	1	100
GOTERM_BP_FAT	GO:0001501~skeletal system development	11	0.410295	0.97318	46397863, 1703210, 10720029, 6647713, 6015150, 25091739, 50400862, 13124215, 81885062, 730357, 83301500	794	285	13588	0.660515	1	1	100
Annotation Cluster 207	Enrichment Score: 0.11809117394097116
Category	Term	Count	%	PValue	Genes	List Total	Pop Hits	Pop Total	Fold Enrichment	Bonferroni	Benjamini	FDR
GOTERM_BP_FAT	GO:0008202~steroid metabolic process	11	0.410295	0.466432	160332329, 73921719, 46396970, 17369836, 20139160, 8134596, 13626101, 20139156, 32363399, 166979751, 81910965	794	161	13588	1.16924	1	0.997731	99.9983
SP_PIR_KEYWORDS	lipid transport	3	0.111899	0.82828	46396970, 20139160, 20139156	1095	51	17854	0.959119	1	0.992921	100
GOTERM_BP_FAT	GO:0006869~lipid transport	5	0.186498	0.922448	46396970, 20139160, 8134596, 20139156, 29336760	794	119	13588	0.719048	1	0.999999	100
GOTERM_BP_FAT	GO:0010876~lipid localization	5	0.186498	0.945644	46396970, 20139160, 8134596, 20139156, 29336760	794	128	13588	0.66849	1	0.999999	100
Annotation Cluster 208	Enrichment Score: 0.11608832680631288
Category	Term	Count	%	PValue	Genes	List Total	Pop Hits	Pop Total	Fold Enrichment	Bonferroni	Benjamini	FDR
GOTERM_MF_FAT	GO:0015370~solute:sodium symporter activity	3	0.111899	0.742721	81868299, 56404887, 48428635	753	46	13288	1.15087	1	0.999306	100
GOTERM_MF_FAT	GO:0015293~symporter activity	7	0.261097	0.764572	81868299, 56404887, 114152842, 88941981, 48428635, 9087203, 81906100	753	132	13288	0.935812	1	0.999482	100
GOTERM_MF_FAT	GO:0015294~solute:cation symporter activity	4	0.149198	0.789752	81868299, 56404887, 48428635, 9087203	753	73	13288	0.966945	1	0.999603	100
Annotation Cluster 209	Enrichment Score: 0.11546608455772157
Category	Term	Count	%	PValue	Genes	List Total	Pop Hits	Pop Total	Fold Enrichment	Bonferroni	Benjamini	FDR
GOTERM_BP_FAT	GO:0016358~dendrite development	6	0.223797	0.0746875	13431710, 259016289, 37537790, 158706516, 166220481, 81875472	794	39	13588	2.63282	1	0.843445	74.3523
GOTERM_BP_FAT	GO:0031175~neuron projection development	11	0.410295	0.825201	13431710, 259016289, 37537790, 158706516, 25453060, 6093537, 166220481, 62286632, 81875472, 37999666, 76363529	794	218	13588	0.863518	1	0.99998	100
GOTERM_BP_FAT	GO:0030030~cell projection organization	16	0.596792	0.840462	13431710, 259016289, 38258826, 160017886, 166220481, 62286632, 81875472, 37999666, 76363529, 81900869, 33112466, 37537790, 158706516, 25453060, 6093537, 81914370	794	319	13588	0.85835	1	0.999984	100
GOTERM_BP_FAT	GO:0000902~cell morphogenesis	15	0.559493	0.869521	259016289, 38258826, 6015052, 77416393, 81897711, 10719868, 37999666, 17366052, 76363529, 81900869, 37537790, 25453060, 85681927, 32469710, 6093537	794	309	13588	0.830745	1	0.999992	100
GOTERM_BP_FAT	GO:0032989~cellular component morphogenesis	16	0.596792	0.921679	2493276, 259016289, 38258826, 6015052, 77416393, 81897711, 10719868, 37999666, 17366052, 76363529, 81900869, 37537790, 25453060, 85681927, 32469710, 6093537	794	351	13588	0.780096	1	0.999999	100
GOTERM_BP_FAT	GO:0048666~neuron development	13	0.484894	0.925223	13431710, 48474921, 259016289, 166220481, 62286632, 81875472, 37999666, 76363529, 1708161, 37537790, 25453060, 158706516, 6093537	794	292	13588	0.761896	1	0.999999	100
GOTERM_BP_FAT	GO:0032990~cell part morphogenesis	9	0.335696	0.932932	2493276, 259016289, 37537790, 38258826, 25453060, 6093537, 37999666, 76363529, 81900869	794	212	13588	0.72651	1	0.999999	100
GOTERM_BP_FAT	GO:0030182~neuron differentiation	18	0.671391	0.934896	13431710, 48474921, 259016289, 50401076, 166220481, 62286632, 81875472, 17380315, 37999666, 68565227, 76363529, 1708161, 37537790, 158706516, 44888278, 464969, 25453060, 6093537	794	399	13588	0.772031	1	0.999999	100
GOTERM_BP_FAT	GO:0048858~cell projection morphogenesis	8	0.298396	0.954429	259016289, 37537790, 38258826, 25453060, 6093537, 37999666, 76363529, 81900869	794	202	13588	0.677756	1	1	100
GOTERM_BP_FAT	GO:0048812~neuron projection morphogenesis	5	0.186498	0.993073	259016289, 25453060, 6093537, 37999666, 76363529	794	176	13588	0.486175	1	1	100
GOTERM_BP_FAT	GO:0000904~cell morphogenesis involved in differentiation	6	0.223797	0.99535	259016289, 25453060, 85681927, 37999666, 17366052, 76363529	794	212	13588	0.48434	1	1	100
GOTERM_BP_FAT	GO:0048667~cell morphogenesis involved in neuron differentiation	4	0.149198	0.998732	259016289, 25453060, 37999666, 76363529	794	182	13588	0.376118	1	1	100
GOTERM_BP_FAT	GO:0007409~axonogenesis	3	0.111899	0.999415	25453060, 37999666, 76363529	794	163	13588	0.31497	1	1	100
Annotation Cluster 210	Enrichment Score: 0.11032559038793542
Category	Term	Count	%	PValue	Genes	List Total	Pop Hits	Pop Total	Fold Enrichment	Bonferroni	Benjamini	FDR
GOTERM_MF_FAT	GO:0008237~metallopeptidase activity	11	0.410295	0.619237	81875274, 71153543, 76364090, 50403769, 81880350, 2499918, 14194446, 81899988, 124028616, 160013230, 51338732	753	187	13288	1.03804	1	0.997224	100
SP_PIR_KEYWORDS	metalloprotease	9	0.335696	0.678015	81875274, 71153543, 76364090, 50403769, 2499918, 14194446, 81899988, 160013230, 51338732	1095	146	17854	1.0051	1	0.972364	100
GOTERM_MF_FAT	GO:0004222~metalloendopeptidase activity	5	0.186498	0.892776	76364090, 2499918, 14194446, 160013230, 51338732	753	114	13288	0.77398	1	0.999974	100
INTERPRO	IPR006025:Peptidase M, neutral zinc metallopeptidases, zinc-binding site	3	0.111899	0.965737	2499918, 14194446, 51338732	1035	87	17763	0.591804	1	1	100
Annotation Cluster 211	Enrichment Score: 0.10567036480996829
Category	Term	Count	%	PValue	Genes	List Total	Pop Hits	Pop Total	Fold Enrichment	Bonferroni	Benjamini	FDR
GOTERM_BP_FAT	GO:0030099~myeloid cell differentiation	6	0.223797	0.666404	14548195, 259016289, 2497446, 23396925, 10719868, 190359872	794	96	13588	1.06958	1	0.99977	100
GOTERM_BP_FAT	GO:0030218~erythrocyte differentiation	3	0.111899	0.778817	259016289, 10719868, 190359872	794	48	13588	1.06958	1	0.99995	100
GOTERM_BP_FAT	GO:0034101~erythrocyte homeostasis	3	0.111899	0.806775	259016289, 10719868, 190359872	794	51	13588	1.00667	1	0.999969	100
GOTERM_BP_FAT	GO:0048872~homeostasis of number of cells	5	0.186498	0.902388	2493276, 259016289, 10719868, 78099815, 190359872	794	113	13588	0.757228	1	0.999997	100
Annotation Cluster 212	Enrichment Score: 0.10400283750966592
Category	Term	Count	%	PValue	Genes	List Total	Pop Hits	Pop Total	Fold Enrichment	Bonferroni	Benjamini	FDR
GOTERM_CC_FAT	GO:0030136~clathrin-coated vesicle	7	0.261097	0.539702	73921719, 21541960, 81902528, 2498244, 85681927, 41017043, 48428685	708	104	12504	1.18872	1	0.927309	99.9983
GOTERM_CC_FAT	GO:0008021~synaptic vesicle	3	0.111899	0.903656	81902528, 2498244, 48428685	708	68	12504	0.779163	1	0.998276	100
GOTERM_CC_FAT	GO:0044456~synapse part	4	0.149198	0.999619	54036247, 81902528, 2498244, 48428685	708	212	12504	0.333227	1	1	100
Annotation Cluster 213	Enrichment Score: 0.09206908102199454
Category	Term	Count	%	PValue	Genes	List Total	Pop Hits	Pop Total	Fold Enrichment	Bonferroni	Benjamini	FDR
GOTERM_BP_FAT	GO:0032880~regulation of protein localization	6	0.223797	0.609579	17369836, 81886139, 81907771, 2494160, 21759130, 82592513	794	90	13588	1.14089	1	0.999546	100
GOTERM_BP_FAT	GO:0070201~regulation of establishment of protein localization	4	0.149198	0.791662	17369836, 81907771, 2494160, 82592513	794	71	13588	0.964132	1	0.99996	100
GOTERM_BP_FAT	GO:0051223~regulation of protein transport	3	0.111899	0.89964	17369836, 81907771, 2494160	794	65	13588	0.789847	1	0.999996	100
GOTERM_BP_FAT	GO:0060341~regulation of cellular localization	5	0.186498	0.986473	118542, 54036247, 17369836, 81907771, 2494160	794	161	13588	0.531471	1	1	100
Annotation Cluster 214	Enrichment Score: 0.0896785065961546
Category	Term	Count	%	PValue	Genes	List Total	Pop Hits	Pop Total	Fold Enrichment	Bonferroni	Benjamini	FDR
GOTERM_CC_FAT	GO:0005925~focal adhesion	4	0.149198	0.63279	20139163, 81916156, 81907771, 135290	708	57	12504	1.23937	1	0.959824	99.9999
GOTERM_CC_FAT	GO:0005924~cell-substrate adherens junction	4	0.149198	0.678254	20139163, 81916156, 81907771, 135290	708	61	12504	1.1581	1	0.970893	100
GOTERM_CC_FAT	GO:0016323~basolateral plasma membrane	8	0.298396	0.691687	73921719, 20139163, 88941981, 81916156, 81907771, 20138875, 48474436, 135290	708	141	12504	1.00204	1	0.973861	100
GOTERM_CC_FAT	GO:0005912~adherens junction	6	0.223797	0.722974	20139263, 20139163, 81916156, 115424, 81907771, 135290	708	106	12504	0.99968	1	0.980184	100
GOTERM_CC_FAT	GO:0030055~cell-substrate junction	4	0.149198	0.72904	20139163, 81916156, 81907771, 135290	708	66	12504	1.07036	1	0.980971	100
GOTERM_CC_FAT	GO:0070161~anchoring junction	6	0.223797	0.832102	20139263, 20139163, 81916156, 115424, 81907771, 135290	708	123	12504	0.861513	1	0.993913	100
GOTERM_CC_FAT	GO:0045202~synapse	12	0.447594	0.97489	54036247, 13431710, 81902528, 158706516, 2498244, 20139164, 147744591, 97180283, 115424, 13626371, 48428685, 81885062	708	319	12504	0.664364	1	0.999929	100
SP_PIR_KEYWORDS	synapse	5	0.186498	0.999256	54036247, 158706516, 20139164, 147744591, 97180283	1095	213	17854	0.382747	1	1	100
GOTERM_CC_FAT	GO:0030054~cell junction	11	0.410295	0.999957	54036247, 20139263, 20139163, 158706516, 20139164, 147744591, 97180283, 81916156, 115424, 81907771, 135290	708	470	12504	0.413343	1	1	100
SP_PIR_KEYWORDS	cell junction	9	0.335696	0.999973	54036247, 20139263, 20139163, 158706516, 20139164, 147744591, 97180283, 81916156, 81907771	1095	392	17854	0.37435	1	1	100
Annotation Cluster 215	Enrichment Score: 0.08398806625553189
Category	Term	Count	%	PValue	Genes	List Total	Pop Hits	Pop Total	Fold Enrichment	Bonferroni	Benjamini	FDR
GOTERM_MF_FAT	GO:0016563~transcription activator activity	18	0.671391	0.298467	400733, 78099081, 37999864, 2497446, 32363201, 81879228, 50400637, 41017415, 10720045, 2506886, 2501154, 73919270, 81885062, 3023954, 24212090, 81880362, 24636788, 190359872	753	259	13288	1.22641	1	0.952279	99.5965
GOTERM_BP_FAT	GO:0006357~regulation of transcription from RNA polymerase II promoter	33	1.23088	0.78046	400733, 37999864, 41018461, 81879228, 83305883, 59797866, 73919324, 166979751, 12643930, 10720029, 56404800, 81880362, 1711555, 150382601, 20141515, 61217034, 2497446, 81892481, 110825746, 2506886, 2501154, 81897711, 60390942, 50400862, 81885062, 24212090, 46397863, 50403746, 81912034, 51701937, 3913130, 32699548, 68565655	794	616	13588	0.916787	1	0.999951	100
SP_PIR_KEYWORDS	activator	27	1.00709	0.785034	78100390, 38258645, 81879228, 123779802, 83305883, 59797866, 81875472, 73919270, 166979751, 68565935, 81880362, 123786271, 1711555, 78099081, 2497446, 110287685, 81915016, 2506886, 2501154, 81913100, 46397863, 1703056, 81912034, 3913130, 68565655, 28201786, 3041683	1095	484	17854	0.909578	1	0.989003	100
GOTERM_BP_FAT	GO:0045941~positive regulation of transcription	24	0.895188	0.851729	78099081, 585812, 2497446, 32363201, 81879228, 41017415, 2506886, 59797866, 2501154, 73919270, 166979751, 81885062, 24212090, 46397863, 50403746, 56404800, 81912034, 81880362, 3913130, 57013054, 1711555, 68565655, 20141515, 190359872	794	475	13588	0.864675	1	0.999987	100
GOTERM_BP_FAT	GO:0010604~positive regulation of macromolecule metabolic process	32	1.19358	0.869885	81892765, 81879228, 62286632, 59797866, 73919270, 166979751, 56404800, 81906080, 81880362, 88911266, 78099174, 1711555, 81917888, 20141515, 190359872, 78099081, 585812, 2497446, 32363201, 41017415, 2506886, 2501154, 81885062, 20455200, 24212090, 46397863, 50403746, 81912034, 3913130, 54035927, 57013054, 68565655	794	633	13588	0.86513	1	0.999992	100
GOTERM_BP_FAT	GO:0010628~positive regulation of gene expression	24	0.895188	0.882721	78099081, 585812, 2497446, 32363201, 81879228, 41017415, 2506886, 59797866, 2501154, 73919270, 166979751, 81885062, 24212090, 46397863, 50403746, 56404800, 81912034, 81880362, 3913130, 57013054, 1711555, 68565655, 20141515, 190359872	794	488	13588	0.84164	1	0.999994	100
GOTERM_BP_FAT	GO:0045935~positive regulation of nucleobase, nucleoside, nucleotide and nucleic acid metabolic process	25	0.932488	0.888853	81879228, 59797866, 73919270, 166979751, 56404800, 81906080, 81880362, 1711555, 20141515, 190359872, 78099081, 585812, 32363201, 2497446, 41017415, 2506886, 2501154, 81885062, 46397863, 24212090, 50403746, 81912034, 3913130, 57013054, 68565655	794	510	13588	0.83889	1	0.999995	100
GOTERM_BP_FAT	GO:0051173~positive regulation of nitrogen compound metabolic process	25	0.932488	0.917996	81879228, 59797866, 73919270, 166979751, 56404800, 81906080, 81880362, 1711555, 20141515, 190359872, 78099081, 585812, 32363201, 2497446, 41017415, 2506886, 2501154, 81885062, 46397863, 24212090, 50403746, 81912034, 3913130, 57013054, 68565655	794	526	13588	0.813372	1	0.999998	100
GOTERM_BP_FAT	GO:0010557~positive regulation of macromolecule biosynthetic process	25	0.932488	0.924215	81879228, 59797866, 73919270, 166979751, 56404800, 81880362, 1711555, 81917888, 20141515, 190359872, 78099081, 585812, 32363201, 2497446, 41017415, 2506886, 2501154, 81885062, 46397863, 24212090, 50403746, 81912034, 3913130, 57013054, 68565655	794	530	13588	0.807233	1	0.999999	100
GOTERM_BP_FAT	GO:0045893~positive regulation of transcription, DNA-dependent	19	0.708691	0.930271	585812, 2497446, 81879228, 2506886, 59797866, 2501154, 166979751, 81885062, 24212090, 46397863, 50403746, 56404800, 81912034, 81880362, 3913130, 1711555, 68565655, 20141515, 190359872	794	416	13588	0.781619	1	0.999999	100
GOTERM_BP_FAT	GO:0045944~positive regulation of transcription from RNA polymerase II promoter	16	0.596792	0.933841	2497446, 81879228, 59797866, 2506886, 2501154, 166979751, 81885062, 46397863, 24212090, 56404800, 50403746, 81912034, 81880362, 3913130, 1711555, 20141515	794	358	13588	0.764842	1	0.999999	100
GOTERM_BP_FAT	GO:0051254~positive regulation of RNA metabolic process	19	0.708691	0.93486	585812, 2497446, 81879228, 2506886, 59797866, 2501154, 166979751, 81885062, 24212090, 46397863, 50403746, 56404800, 81912034, 81880362, 3913130, 1711555, 68565655, 20141515, 190359872	794	419	13588	0.776023	1	0.999999	100
GOTERM_BP_FAT	GO:0031328~positive regulation of cellular biosynthetic process	25	0.932488	0.95185	81879228, 59797866, 73919270, 166979751, 56404800, 81880362, 1711555, 81917888, 20141515, 190359872, 78099081, 585812, 32363201, 2497446, 41017415, 2506886, 2501154, 81885062, 46397863, 24212090, 50403746, 81912034, 3913130, 57013054, 68565655	794	552	13588	0.775061	1	1	100
GOTERM_BP_FAT	GO:0009891~positive regulation of biosynthetic process	25	0.932488	0.956764	81879228, 59797866, 73919270, 166979751, 56404800, 81880362, 1711555, 81917888, 20141515, 190359872, 78099081, 585812, 32363201, 2497446, 41017415, 2506886, 2501154, 81885062, 46397863, 24212090, 50403746, 81912034, 3913130, 57013054, 68565655	794	557	13588	0.768104	1	1	100
Annotation Cluster 216	Enrichment Score: 0.08210344223301631
Category	Term	Count	%	PValue	Genes	List Total	Pop Hits	Pop Total	Fold Enrichment	Bonferroni	Benjamini	FDR
SMART	SM00239:C2	7	0.261097	0.604194	81902528, 20139164, 81914370, 81910016, 116247769, 205783954, 81885714	442	130	9131	1.11237	1	0.997447	99.9995
INTERPRO	IPR000008:C2 calcium-dependent membrane targeting	7	0.261097	0.775064	81902528, 20139164, 81914370, 81910016, 116247769, 205783954, 81885714	1035	130	17763	0.924125	1	1	100
UP_SEQ_FEATURE	domain:C2	4	0.149198	0.862718	81914370, 116247769, 205783954, 73920060	1120	68	16021	0.841439	1	1	100
UP_SEQ_FEATURE	domain:C2 1	3	0.111899	0.915209	81902528, 20139164, 81910016	1120	57	16021	0.752867	1	1	100
UP_SEQ_FEATURE	domain:C2 2	3	0.111899	0.915209	81902528, 20139164, 81910016	1120	57	16021	0.752867	1	1	100
INTERPRO	IPR018029:C2 membrane targeting protein	4	0.149198	0.950507	81902528, 20139164, 81910016, 205783954	1035	106	17763	0.647635	1	1	100
Annotation Cluster 217	Enrichment Score: 0.07767200866877898
Category	Term	Count	%	PValue	Genes	List Total	Pop Hits	Pop Total	Fold Enrichment	Bonferroni	Benjamini	FDR
GOTERM_CC_FAT	GO:0031225~anchored to membrane	11	0.410295	0.740312	48474637, 48474921, 20178064, 81879137, 161784289, 3334269, 20137941, 13431280, 77416563, 55976601, 12585243	708	207	12504	0.938508	1	0.982328	100
UP_SEQ_FEATURE	lipid moiety-binding region:GPI-anchor amidated serine	4	0.149198	0.748747	20178064, 13431280, 55976601, 12585243	1120	55	16021	1.04032	1	1	100
SP_PIR_KEYWORDS	gpi-anchor	6	0.223797	0.883576	20178064, 81879137, 3334269, 13431280, 55976601, 12585243	1095	124	17854	0.788953	1	0.996595	100
UP_SEQ_FEATURE	propeptide:Removed in mature form	7	0.261097	0.99843	84028244, 20178064, 81879137, 13431280, 55976601, 12585243, 27734465	1120	220	16021	0.455142	1	1	100
Annotation Cluster 218	Enrichment Score: 0.07491509799330838
Category	Term	Count	%	PValue	Genes	List Total	Pop Hits	Pop Total	Fold Enrichment	Bonferroni	Benjamini	FDR
GOTERM_BP_FAT	GO:0030833~regulation of actin filament polymerization	3	0.111899	0.747377	62899893, 14547906, 81892765	794	45	13588	1.14089	1	0.999924	100
GOTERM_BP_FAT	GO:0008064~regulation of actin polymerization or depolymerization	3	0.111899	0.797824	62899893, 14547906, 81892765	794	50	13588	1.0268	1	0.999964	100
GOTERM_BP_FAT	GO:0030832~regulation of actin filament length	3	0.111899	0.806775	62899893, 14547906, 81892765	794	51	13588	1.00667	1	0.999969	100
GOTERM_BP_FAT	GO:0032535~regulation of cellular component size	8	0.298396	0.836578	41018461, 62899893, 134048658, 81878382, 14547906, 81892765, 73919270, 62296704	794	161	13588	0.850353	1	0.999984	100
GOTERM_BP_FAT	GO:0051493~regulation of cytoskeleton organization	5	0.186498	0.837051	46397828, 62899893, 14547906, 81892765, 77416393	794	99	13588	0.864311	1	0.999983	100
GOTERM_BP_FAT	GO:0032271~regulation of protein polymerization	3	0.111899	0.85341	62899893, 14547906, 81892765	794	57	13588	0.900703	1	0.999988	100
GOTERM_BP_FAT	GO:0032956~regulation of actin cytoskeleton organization	3	0.111899	0.872659	62899893, 14547906, 81892765	794	60	13588	0.855668	1	0.999992	100
GOTERM_BP_FAT	GO:0032970~regulation of actin filament-based process	3	0.111899	0.87854	62899893, 14547906, 81892765	794	61	13588	0.84164	1	0.999993	100
GOTERM_BP_FAT	GO:0044087~regulation of cellular component biogenesis	4	0.149198	0.898584	62899893, 14547906, 81892765, 37537790	794	89	13588	0.769139	1	0.999996	100
GOTERM_BP_FAT	GO:0043254~regulation of protein complex assembly	3	0.111899	0.89964	62899893, 14547906, 81892765	794	65	13588	0.789847	1	0.999996	100
Annotation Cluster 219	Enrichment Score: 0.07441198585415072
Category	Term	Count	%	PValue	Genes	List Total	Pop Hits	Pop Total	Fold Enrichment	Bonferroni	Benjamini	FDR
GOTERM_CC_FAT	GO:0030018~Z disc	3	0.111899	0.742298	62901085, 119370494, 81885062	708	46	12504	1.15181	1	0.982256	100
GOTERM_CC_FAT	GO:0031674~I band	3	0.111899	0.809596	62901085, 119370494, 81885062	708	53	12504	0.99968	1	0.992053	100
GOTERM_CC_FAT	GO:0030017~sarcomere	4	0.149198	0.83798	49035535, 62901085, 119370494, 81885062	708	80	12504	0.883051	1	0.994317	100
GOTERM_CC_FAT	GO:0044449~contractile fiber part	4	0.149198	0.871673	49035535, 62901085, 119370494, 81885062	708	86	12504	0.821443	1	0.996959	100
GOTERM_CC_FAT	GO:0030016~myofibril	4	0.149198	0.89486	49035535, 62901085, 119370494, 81885062	708	91	12504	0.776308	1	0.997973	100
GOTERM_CC_FAT	GO:0043292~contractile fiber	4	0.149198	0.910623	49035535, 62901085, 119370494, 81885062	708	95	12504	0.743622	1	0.998537	100
Annotation Cluster 220	Enrichment Score: 0.07327623079028744
Category	Term	Count	%	PValue	Genes	List Total	Pop Hits	Pop Total	Fold Enrichment	Bonferroni	Benjamini	FDR
GOTERM_BP_FAT	GO:0010564~regulation of cell cycle process	4	0.149198	0.807017	37537784, 46397828, 81878382, 109892197	794	73	13588	0.937718	1	0.999968	100
GOTERM_BP_FAT	GO:0051726~regulation of cell cycle	11	0.410295	0.807865	37537784, 46397828, 2493276, 28380034, 32129447, 81878382, 73917808, 51338725, 1171033, 71152945, 109892197	794	214	13588	0.879658	1	0.999968	100
GOTERM_BP_FAT	GO:0007346~regulation of mitotic cell cycle	4	0.149198	0.924591	37537784, 46397828, 81878382, 109892197	794	96	13588	0.713056	1	0.999999	100
Annotation Cluster 221	Enrichment Score: 0.06767376960558626
Category	Term	Count	%	PValue	Genes	List Total	Pop Hits	Pop Total	Fold Enrichment	Bonferroni	Benjamini	FDR
UP_SEQ_FEATURE	zinc finger region:C2H2-type	4	0.149198	0.536173	81912783, 77416563, 81914660, 48429260	1120	40	16021	1.43045	1	1	99.9999
SMART	SM00355:ZnF_C2H2	5	0.186498	1	81912783, 19924252, 77416563, 81914660, 48429260	442	676	9131	0.152799	1	1	100
INTERPRO	IPR007087:Zinc finger, C2H2-type	6	0.223797	1	57014080, 81912783, 81912687, 77416563, 81914660, 48429260	1035	681	17763	0.15121	1	1	100
INTERPRO	IPR015880:Zinc finger, C2H2-like	5	0.186498	1	81912783, 19924252, 77416563, 81914660, 48429260	1035	676	17763	0.12694	1	1	100
Annotation Cluster 222	Enrichment Score: 0.06227694109976671
Category	Term	Count	%	PValue	Genes	List Total	Pop Hits	Pop Total	Fold Enrichment	Bonferroni	Benjamini	FDR
GOTERM_BP_FAT	GO:0001756~somitogenesis	3	0.111899	0.69956	3023954, 13431549, 23396785	794	41	13588	1.2522	1	0.999846	100
GOTERM_BP_FAT	GO:0035282~segmentation	3	0.111899	0.831543	3023954, 13431549, 23396785	794	54	13588	0.950742	1	0.999981	100
GOTERM_BP_FAT	GO:0009952~anterior/posterior pattern formation	5	0.186498	0.980838	3023954, 1708161, 464969, 13431549, 23396785	794	153	13588	0.55926	1	1	100
GOTERM_BP_FAT	GO:0003002~regionalization	7	0.261097	0.987611	3023954, 1708161, 464969, 160380682, 81890402, 13431549, 23396785	794	214	13588	0.559782	1	1	100
Annotation Cluster 223	Enrichment Score: 0.061433263748607185
Category	Term	Count	%	PValue	Genes	List Total	Pop Hits	Pop Total	Fold Enrichment	Bonferroni	Benjamini	FDR
UP_SEQ_FEATURE	repeat:6	5	0.186498	0.739888	2498905, 68053302, 81913080, 41017043, 44888844	1120	71	16021	1.00736	1	1	100
UP_SEQ_FEATURE	repeat:8	4	0.149198	0.780335	2498905, 68053302, 81913080, 44888844	1120	58	16021	0.986515	1	1	100
UP_SEQ_FEATURE	repeat:9	3	0.111899	0.841072	2498905, 68053302, 44888844	1120	46	16021	0.9329	1	1	100
UP_SEQ_FEATURE	repeat:10	3	0.111899	0.841072	2498905, 68053302, 44888844	1120	46	16021	0.9329	1	1	100
UP_SEQ_FEATURE	repeat:5	5	0.186498	0.847	2498905, 68053302, 81913080, 41017043, 44888844	1120	84	16021	0.851456	1	1	100
UP_SEQ_FEATURE	repeat:7	4	0.149198	0.85591	2498905, 68053302, 81913080, 44888844	1120	67	16021	0.853998	1	1	100
UP_SEQ_FEATURE	repeat:4	5	0.186498	0.928847	2498905, 68053302, 81913080, 41017043, 44888844	1120	101	16021	0.708142	1	1	100
UP_SEQ_FEATURE	repeat:1	7	0.261097	0.95132	2498905, 114152842, 68053302, 81913080, 41017043, 44888844, 5921833	1120	148	16021	0.676562	1	1	100
UP_SEQ_FEATURE	repeat:2	7	0.261097	0.957187	2498905, 114152842, 68053302, 81913080, 41017043, 44888844, 5921833	1120	151	16021	0.663121	1	1	100
UP_SEQ_FEATURE	repeat:3	5	0.186498	0.970455	2498905, 68053302, 81913080, 41017043, 44888844	1120	119	16021	0.601028	1	1	100
Annotation Cluster 224	Enrichment Score: 0.058539580221432075
Category	Term	Count	%	PValue	Genes	List Total	Pop Hits	Pop Total	Fold Enrichment	Bonferroni	Benjamini	FDR
GOTERM_CC_FAT	GO:0019867~outer membrane	5	0.186498	0.756433	17366874, 90108453, 45477158, 123786271, 30316354	708	90	12504	0.981168	1	0.984573	100
GOTERM_CC_FAT	GO:0031968~organelle outer membrane	4	0.149198	0.876644	90108453, 45477158, 123786271, 30316354	708	87	12504	0.812001	1	0.997072	100
SP_PIR_KEYWORDS	mitochondrion outer membrane	3	0.111899	0.930251	45477158, 123786271, 30316354	1095	69	17854	0.708914	1	0.998639	100
GOTERM_CC_FAT	GO:0005741~mitochondrial outer membrane	3	0.111899	0.945471	45477158, 123786271, 30316354	708	80	12504	0.662288	1	0.999537	100
Annotation Cluster 225	Enrichment Score: 0.058413487529829444
Category	Term	Count	%	PValue	Genes	List Total	Pop Hits	Pop Total	Fold Enrichment	Bonferroni	Benjamini	FDR
INTERPRO	IPR011598:Helix-loop-helix DNA-binding	5	0.186498	0.736606	3913130, 2506886, 123786271, 27923812, 166979751	1035	85	17763	1.00955	1	1	100
SMART	SM00353:HLH	5	0.186498	0.790779	3913130, 2506886, 123786271, 27923812, 166979751	442	111	9131	0.930557	1	0.999856	100
UP_SEQ_FEATURE	domain:Helix-loop-helix motif	6	0.223797	0.885685	3913130, 2506886, 166987999, 123786271, 27923812, 166979751	1120	109	16021	0.787402	1	1	100
INTERPRO	IPR001092:Basic helix-loop-helix dimerisation region bHLH	5	0.186498	0.893376	3913130, 2506886, 123786271, 27923812, 166979751	1035	111	17763	0.773077	1	1	100
UP_SEQ_FEATURE	domain:Leucine-zipper	4	0.149198	0.98255	83305883, 123786271, 27923812, 166979751	1120	107	16021	0.534746	1	1	100
UP_SEQ_FEATURE	DNA-binding region:Basic motif	6	0.223797	0.985283	3913130, 2506886, 166987999, 123786271, 27923812, 166979751	1120	154	16021	0.557317	1	1	100
Annotation Cluster 226	Enrichment Score: 0.04879727999676524
Category	Term	Count	%	PValue	Genes	List Total	Pop Hits	Pop Total	Fold Enrichment	Bonferroni	Benjamini	FDR
UP_SEQ_FEATURE	repeat:Kelch 6	3	0.111899	0.822449	29839614, 81875867, 23821858	1120	44	16021	0.975304	1	1	100
SMART	SM00612:Kelch	3	0.111899	0.841417	29839614, 81875867, 23821858	442	67	9131	0.925002	1	0.999945	100
UP_SEQ_FEATURE	repeat:Kelch 5	3	0.111899	0.886773	29839614, 81875867, 23821858	1120	52	16021	0.825258	1	1	100
UP_SEQ_FEATURE	repeat:Kelch 4	3	0.111899	0.904747	29839614, 81875867, 23821858	1120	55	16021	0.780244	1	1	100
INTERPRO	IPR015915:Kelch-type beta propeller	3	0.111899	0.907957	29839614, 81875867, 23821858	1035	67	17763	0.768462	1	1	100
INTERPRO	IPR006652:Kelch repeat type 1	3	0.111899	0.907957	29839614, 81875867, 23821858	1035	67	17763	0.768462	1	1	100
UP_SEQ_FEATURE	repeat:Kelch 3	3	0.111899	0.915209	29839614, 81875867, 23821858	1120	57	16021	0.752867	1	1	100
UP_SEQ_FEATURE	repeat:Kelch 2	3	0.111899	0.915209	29839614, 81875867, 23821858	1120	57	16021	0.752867	1	1	100
UP_SEQ_FEATURE	repeat:Kelch 1	3	0.111899	0.915209	29839614, 81875867, 23821858	1120	57	16021	0.752867	1	1	100
SP_PIR_KEYWORDS	kelch repeat	3	0.111899	0.926565	29839614, 81875867, 23821858	1095	68	17854	0.719339	1	0.998515	100
Annotation Cluster 227	Enrichment Score: 0.04757938187395745
Category	Term	Count	%	PValue	Genes	List Total	Pop Hits	Pop Total	Fold Enrichment	Bonferroni	Benjamini	FDR
SMART	SM00252:SH2	5	0.186498	0.790779	20138358, 51701937, 193806382, 88911266, 1711555	442	111	9131	0.930557	1	0.999856	100
INTERPRO	IPR000980:SH2 motif	5	0.186498	0.893376	20138358, 51701937, 193806382, 88911266, 1711555	1035	111	17763	0.773077	1	1	100
UP_SEQ_FEATURE	domain:SH2	4	0.149198	0.955544	20138358, 51701937, 193806382, 1711555	1120	90	16021	0.635754	1	1	100
SP_PIR_KEYWORDS	SH2 domain	4	0.149198	0.955746	20138358, 193806382, 88911266, 1711555	1095	103	17854	0.633205	1	0.999515	100
Annotation Cluster 228	Enrichment Score: 0.04743592330583689
Category	Term	Count	%	PValue	Genes	List Total	Pop Hits	Pop Total	Fold Enrichment	Bonferroni	Benjamini	FDR
SMART	SM00228:PDZ	6	0.223797	0.848856	18203411, 81907645, 85681895, 123780662, 20455282, 6919873	442	148	9131	0.837502	1	0.999949	100
UP_SEQ_FEATURE	domain:PDZ	5	0.186498	0.906018	51316056, 18203411, 81907645, 85681895, 6919873	1120	95	16021	0.752867	1	1	100
INTERPRO	IPR001478:PDZ/DHR/GLGF	6	0.223797	0.936961	18203411, 81907645, 85681895, 123780662, 20455282, 6919873	1035	148	17763	0.69577	1	1	100
Annotation Cluster 229	Enrichment Score: 0.04545937255626193
Category	Term	Count	%	PValue	Genes	List Total	Pop Hits	Pop Total	Fold Enrichment	Bonferroni	Benjamini	FDR
SP_PIR_KEYWORDS	transcription regulation	93	3.46885	0.635588	59799151, 78100390, 18203118, 37999864, 38258645, 81878206, 59797866, 73919270, 81875621, 68565935, 3023954, 10720029, 18202124, 23396866, 2495307, 38372440, 81916121, 81907771, 152031718, 61217034, 24636788, 190359872, 78099081, 81868369, 2497446, 32363201, 6166581, 51316123, 50400637, 110825746, 10720045, 148877247, 18203404, 18203390, 13431549, 81885062, 47117240, 81913100, 46397863, 50403746,…	1095	1546	17854	0.980833	1	0.961156	99.9999
GOTERM_BP_FAT	GO:0006350~transcription	96	3.58075	0.833522	59799151, 78100390, 18203118, 37999864, 38258645, 2829844, 152031593, 59797866, 73919270, 81875621, 68565935, 3023954, 10720029, 18202124, 23396866, 2495307, 38372440, 81916121, 152031718, 61217034, 24636788, 190359872, 51703312, 78099081, 81868369, 2497446, 32363201, 6166581, 51316123, 50400637, 25090856, 48428641, 130897, 110825746, 10720045, 148877247, 18203390, 13431549, 81885062, 47117240, 4…	794	1772	13588	0.927134	1	0.999982	100
SP_PIR_KEYWORDS	Transcription	99	3.69265	0.873266	59799151, 18203118, 38258645, 81878206, 59797866, 73919270, 81875621, 68565935, 3023954, 18202124, 23396866, 81916121, 152031718, 61217034, 2497446, 50400637, 48428641, 148877247, 18203390, 47117240, 13431549, 50403746, 6831679, 3041683, 400733, 81879228, 123779802, 81875472, 3913563, 73919324, 73921760, 12643930, 147641152, 56404800, 81880362, 14916554, 123794666, 585812, 81915016, 110287685, 25…	1095	1769	17854	0.912491	1	0.996466	100
GOTERM_MF_FAT	GO:0030528~transcription regulator activity	58	2.16337	0.940573	38258645, 37999864, 73919270, 3023954, 10720029, 26396585, 18202124, 6225017, 2495307, 190359872, 24636788, 78099081, 2497446, 6166581, 50400637, 32363201, 10720045, 110825746, 47117240, 81885062, 46397863, 32699548, 14548076, 81894374, 57013054, 68565655, 3041683, 400733, 81879228, 83305883, 27734582, 81875472, 3913563, 166979751, 12643930, 81880362, 22654149, 123786271, 2493363, 1711555, 150382…	753	1206	13288	0.848683	1	0.999997	100
GOTERM_BP_FAT	GO:0045449~regulation of transcription	106	3.95375	0.994998	59799151, 18203118, 38258645, 59797866, 73919270, 51315849, 81875621, 68565935, 3023954, 26396585, 18202124, 23396866, 81916121, 152031718, 61217034, 2497446, 50400637, 61217666, 148877247, 18203390, 47117240, 13431549, 50403746, 6831679, 3041683, 400733, 41018461, 81879228, 123779802, 81875472, 3913563, 73919324, 73921760, 12643930, 147641152, 56404800, 81880362, 123794666, 150382601, 585812, 81…	794	2227	13588	0.814556	1	1	100
GOTERM_BP_FAT	GO:0006355~regulation of transcription, DNA-dependent	58	2.16337	0.999838	59799151, 37999864, 59797866, 3023954, 10720029, 26396585, 18202124, 2495307, 20141515, 190359872, 24636788, 61217034, 2497446, 6166581, 10720045, 110825746, 81897711, 60390942, 61217666, 18203390, 81885062, 13431549, 46397863, 50403746, 6831679, 32699548, 81894374, 68565655, 3041683, 85542166, 400733, 41018461, 81879228, 83305883, 81875472, 166979751, 73919324, 12643930, 56404800, 81880362, 2265…	794	1465	13588	0.677525	1	1	100
GOTERM_BP_FAT	GO:0051252~regulation of RNA metabolic process	58	2.16337	0.999909	59799151, 37999864, 59797866, 3023954, 10720029, 26396585, 18202124, 2495307, 20141515, 190359872, 24636788, 61217034, 2497446, 6166581, 10720045, 110825746, 81897711, 60390942, 61217666, 18203390, 81885062, 13431549, 46397863, 50403746, 6831679, 32699548, 81894374, 68565655, 3041683, 85542166, 400733, 41018461, 81879228, 83305883, 81875472, 166979751, 73919324, 12643930, 56404800, 81880362, 2265…	794	1488	13588	0.667053	1	1	100
GOTERM_MF_FAT	GO:0003700~transcription factor activity	23	0.857889	0.999955	400733, 37999864, 585812, 6166581, 2497446, 10720045, 110825746, 2506886, 2501154, 81875472, 166979751, 3023954, 46397863, 26396585, 3913130, 2495307, 1711555, 27923812, 150382601, 50401092, 2498596, 1709587, 3041683	753	776	13288	0.523035	1	1	100
Annotation Cluster 230	Enrichment Score: 0.04005389907739256
Category	Term	Count	%	PValue	Genes	List Total	Pop Hits	Pop Total	Fold Enrichment	Bonferroni	Benjamini	FDR
GOTERM_MF_FAT	GO:0015293~symporter activity	7	0.261097	0.764572	81868299, 56404887, 114152842, 88941981, 48428635, 9087203, 81906100	753	132	13288	0.935812	1	0.999482	100
GOTERM_MF_FAT	GO:0031402~sodium ion binding	5	0.186498	0.841845	56404887, 48428077, 88941981, 44888227, 81906100	753	103	13288	0.856638	1	0.999883	100
SP_PIR_KEYWORDS	Sodium	5	0.186498	0.883033	56404887, 48428077, 88941981, 44888227, 81906100	1095	103	17854	0.791506	1	0.996681	100
SP_PIR_KEYWORDS	Symport	5	0.186498	0.907676	56404887, 114152842, 88941981, 48428635, 81906100	1095	109	17854	0.747937	1	0.997653	100
SP_PIR_KEYWORDS	Sodium transport	4	0.149198	0.969702	56404887, 88941981, 44888227, 81906100	1095	111	17854	0.587568	1	0.999776	100
GOTERM_MF_FAT	GO:0031420~alkali metal ion binding	7	0.261097	0.978459	122065304, 56404887, 48428077, 88941981, 44888227, 81906100, 25008509	753	206	13288	0.599647	1	1	100
GOTERM_BP_FAT	GO:0006814~sodium ion transport	4	0.149198	0.979454	56404887, 88941981, 44888227, 81906100	794	125	13588	0.547627	1	1	100
GOTERM_BP_FAT	GO:0015672~monovalent inorganic cation transport	9	0.335696	0.997345	122065304, 12643287, 259016289, 56404887, 88941981, 50401040, 21263432, 44888227, 81906100	794	303	13588	0.508317	1	1	100
Annotation Cluster 231	Enrichment Score: 0.03695141905692303
Category	Term	Count	%	PValue	Genes	List Total	Pop Hits	Pop Total	Fold Enrichment	Bonferroni	Benjamini	FDR
GOTERM_BP_FAT	GO:0001505~regulation of neurotransmitter levels	4	0.149198	0.709658	54036247, 56404887, 2498244, 33516959	794	62	13588	1.10409	1	0.99987	100
GOTERM_BP_FAT	GO:0051969~regulation of transmission of nerve impulse	5	0.186498	0.877878	54036247, 13431710, 1708161, 6093537, 83288430	794	107	13588	0.799689	1	0.999993	100
GOTERM_BP_FAT	GO:0031644~regulation of neurological system process	5	0.186498	0.902388	54036247, 13431710, 1708161, 6093537, 83288430	794	113	13588	0.757228	1	0.999997	100
GOTERM_BP_FAT	GO:0050804~regulation of synaptic transmission	4	0.149198	0.936557	54036247, 13431710, 1708161, 83288430	794	100	13588	0.684534	1	0.999999	100
GOTERM_BP_FAT	GO:0007268~synaptic transmission	6	0.223797	0.980601	54036247, 13431710, 56404887, 2498244, 6093537, 33516959	794	178	13588	0.576854	1	1	100
GOTERM_BP_FAT	GO:0019226~transmission of nerve impulse	7	0.261097	0.992326	54036247, 13431710, 56404887, 2498244, 6093537, 33516959, 46576633	794	226	13588	0.53006	1	1	100
GOTERM_BP_FAT	GO:0044057~regulation of system process	6	0.223797	0.992535	54036247, 13431710, 1708161, 6093537, 83288430, 81885062	794	201	13588	0.510846	1	1	100
GOTERM_BP_FAT	GO:0007267~cell-cell signaling	9	0.335696	0.995601	46397863, 54036247, 13431710, 56404887, 1708161, 2498244, 6093537, 33516959, 78100043	794	290	13588	0.531104	1	1	100
Annotation Cluster 232	Enrichment Score: 0.036225727641969595
Category	Term	Count	%	PValue	Genes	List Total	Pop Hits	Pop Total	Fold Enrichment	Bonferroni	Benjamini	FDR
GOTERM_BP_FAT	GO:0010810~regulation of cell-substrate adhesion	3	0.111899	0.686489	81909658, 1722806, 83301500	794	40	13588	1.2835	1	0.999816	100
UP_SEQ_FEATURE	short sequence motif:Cell attachment site	4	0.149198	0.907701	81909658, 1722806, 8928260, 83301500	1120	76	16021	0.752867	1	1	100
GOTERM_BP_FAT	GO:0030155~regulation of cell adhesion	3	0.111899	0.976377	81909658, 1722806, 83301500	794	94	13588	0.546171	1	1	100
GOTERM_CC_FAT	GO:0005578~proteinaceous extracellular matrix	8	0.298396	0.998254	81909658, 77416512, 76364090, 1722806, 8928260, 61216646, 12585243, 83301500	708	297	12504	0.475718	1	1	100
GOTERM_CC_FAT	GO:0031012~extracellular matrix	8	0.298396	0.998927	81909658, 77416512, 76364090, 1722806, 8928260, 61216646, 12585243, 83301500	708	309	12504	0.457243	1	1	100
SP_PIR_KEYWORDS	extracellular matrix	5	0.186498	0.999256	81909658, 76364090, 8928260, 61216646, 83301500	1095	213	17854	0.382747	1	1	100
Annotation Cluster 233	Enrichment Score: 0.03589976079899848
Category	Term	Count	%	PValue	Genes	List Total	Pop Hits	Pop Total	Fold Enrichment	Bonferroni	Benjamini	FDR
GOTERM_BP_FAT	GO:0055001~muscle cell development	3	0.111899	0.87854	62286632, 119370494, 172045562	794	61	13588	0.84164	1	0.999993	100
GOTERM_BP_FAT	GO:0042692~muscle cell differentiation	5	0.186498	0.916213	135861, 62286632, 57013054, 119370494, 172045562	794	117	13588	0.73134	1	0.999998	100
GOTERM_BP_FAT	GO:0051146~striated muscle cell differentiation	3	0.111899	0.969488	62286632, 119370494, 172045562	794	89	13588	0.576854	1	1	100
Annotation Cluster 234	Enrichment Score: 0.03415664746760628
[truncated: 240 more rows]

## Sheet: Transcript clusters 
Transcript_cluster	Nearest_homolog	Read_count
scaffold2	13431549	83498
scaffold7	22001983	25185
scaffold248	75041144	3991
scaffold220	73921661	3176
scaffold65	143811413	2966
scaffold44	81910043	2197
scaffold47	55976774	1827
scaffold484	29336760	1595
scaffold1213	74731090	1307
scaffold49	3914023	1202
scaffold403	229462772	1051
scaffold639	94717654	999
scaffold347	130602	992
scaffold1605	37537789	849
scaffold414	3914802	822
scaffold530	81917905	784
scaffold1556	52783437	774
C6965393	13432172	731
scaffold1918	81907791	717
scaffold536	74760739	696
scaffold203	116435	692
scaffold1800	41712398	680
scaffold164	50403793	663
scaffold1082	731689	649
scaffold1030	85700402	642
scaffold826	122138001	612
scaffold139	2495307	587
C6984549	113104	567
scaffold589	51316018	564
scaffold1104	2493370	557
scaffold929	38502930	551
scaffold13	81896075	533
scaffold1757	75041128	531
scaffold125	81917559	529
scaffold97	317373402	526
C6979513	327478516	518
C6973673	1703375	508
scaffold815	82237294	507
scaffold315	187611527	503
scaffold1650	134751	496
scaffold141	7993747	489
scaffold820	14195231	481
scaffold38	30580622	480
C6968845	20138697	470
scaffold1721	134083	465
scaffold516	8928155	460
scaffold1529	56405304	458
scaffold272	131696	456
scaffold1049	229558709	456
scaffold86	118063	448
scaffold1185	143811362	441
C6975417	1352531	438
scaffold1934	110287792	437
scaffold1105	74725363	435
scaffold854	74750791	420
scaffold941	296453022	419
C7006531	1709297	413
C6964553	122066571	408
scaffold135	729377	404
scaffold643	82187154	400
C7178311	123779859	399
scaffold1848	17380349	396
C6963627	2494246	395
scaffold82	20455327	393
scaffold619	57013870	379
scaffold2072	90127861	373
scaffold829	20139164	367
scaffold1750	1730138	366
scaffold1525	81908500	361
C7185173	6166581	356
scaffold990	32469734	352
scaffold984	38257758	348
C6974963	120973	341
scaffold450	75042288	333
scaffold1747	172046768	330
C7017259	547706	323
C6977699	81868299	320
C7017663	311033497	317
C6978877	2829434	316
scaffold339	13123968	315
scaffold547	74713456	308
C7112814	121942141	308
scaffold1400	68566500	307
C7035009	2499918	305
scaffold1883	61211729	303
C6966109	75060235	302
scaffold1836	75154132	301
scaffold426	6166159	298
C6965347	71153487	298
C7139086	74751048	298
scaffold1580	3041683	294
C6996499	1705912	294
scaffold134	166979751	292
C6980455	158937440	292
C6962739	122213849	292
scaffold143	73915353	291
scaffold1758	146324956	291
C6966629	88941981	291
C7271293	122135891	290
C7017341	116242491	290
scaffold1188	190360177	287
C6961955	41017248	285
C6980895	75571279	281
scaffold70	20139860	278
scaffold595	75298566	274
scaffold1961	3122951	273
scaffold305	8134596	272
C7154402	118574242	270
scaffold1146	81868758	268
scaffold1653	82247047	268
C7060216	122129633	267
scaffold1573	585618	265
scaffold1887	187471100	265
scaffold532	6919862	264
scaffold438	71153763	261
C7339650	74744660	261
C7507133	74851531	261
scaffold1209	81885714	260
scaffold1699	114152842	260
C7005955	146345439	260
C6962787	224493008	258
C6966915	46577471	258
scaffold242	27734418	257
scaffold1241	67461920	257
scaffold1536	75043354	256
C7050239	74669971	256
scaffold1936	121944420	253
C7002649	81898160	252
scaffold36	6686275	251
C7010573	26396585	250
scaffold441	25091210	249
scaffold809	75334432	249
scaffold1753	1717800	249
scaffold1608	17380501	246
scaffold554	12643494	243
scaffold1691	123781422	242
C7024671	166228723	240
scaffold230	116241267	239
scaffold529	81868695	238
scaffold120	12643799	237
C7014445	166216086	237
C6967579	116242787	233
scaffold900	30173484	232
scaffold1857	54035927	232
scaffold1017	71153421	231
C6971031	2493497	231
scaffold21	59802978	230
C7010913	73919222	229
scaffold977	1345741	228
C6972971	215275645	227
scaffold1410	325530060	226
C6988459	229463006	226
scaffold630	68566146	225
C6999401	55583763	225
C7034431	4033411	225
scaffold932	464336	224
scaffold32	119371992	222
C7081464	257051070	220
C6999905	17865516	220
C7038565	125532	219
scaffold1792	13124684	218
scaffold265	74611237	216
C7001979	68052989	216
scaffold1729	20139259	215
C7048063	75039487	213
scaffold1631	82206437	211
scaffold770	10720116	210
scaffold1763	81913085	209
C6992629	2498527	209
scaffold436	74739248	207
C7186593	74749598	206
C7044969	62287547	206
scaffold1730	74761083	205
C6977519	166918415	205
scaffold491	81903633	204
C7005651	68566186	204
C7108450	123782224	204
C7230081	81864306	203
scaffold1952	82225333	202
scaffold1973	126722	202
scaffold1718	62899713	201
scaffold574	81902528	200
scaffold718	123796433	200
C7470366	75069155	200
scaffold1072	81908432	200
C7022589	67460541	200
scaffold58	1706232	199
scaffold1689	26391002	199
C7013845	75040888	199
C7017063	45476775	199
C7154952	75136208	199
C7053531	46577497	199
scaffold170	48428686	198
C6970805	18202072	197
C6980235	81741118	197
C7181153	229463052	197
C6990843	74747988	196
C6970953	125951933	196
C6991331	17369836	196
C7000917	465835	195
C7010893	20455353	195
C7013715	74675998	194
C7015201	147744591	193
C7019369	12585193	193
C7036323	73622073	193
scaffold1465	57012975	192
C6970507	68052853	192
C7469008	81862437	191
scaffold914	74582856	191
C6963537	127813	189
scaffold399	115502368	188
C7060396	56404800	188
C6962909	13959561	187
C6980843	23396937	187
scaffold401	73620904	186
scaffold695	47605587	186
C6984263	37999759	186
C6973801	24418668	186
C7046351	121662	186
scaffold650	124012257	185
C7268545	123785278	185
C7017479	3024764	185
C6963615	14424436	184
C7005009	76363595	184
C7274519	47605909	184
scaffold1998	81908662	183
C7277757	292495067	183
C7082336	46576509	183
C7197543	71153790	183
scaffold1357	18202027	182
scaffold1860	23396928	182
C6972097	20178332	182
C6963897	24638295	181
C7074778	21362572	181
C7197475	41018482	181
scaffold243	2499870	180
scaffold2012	75073758	179
C6966939	52000730	179
C6996177	33112414	179
scaffold1999	81875861	178
C7050069	17380310	178
scaffold970	1351721	177
C7109446	74851525	177
scaffold1741	123780399	176
scaffold1894	400353	176
scaffold1962	205696378	176
scaffold398	75005902	175
scaffold689	50400817	175
C6976111	81891315	175
scaffold244	82180336	174
C7023631	2493470	174
C7241475	308153574	174
scaffold358	81895170	173
scaffold1312	123794972	173
C7048463	74753511	173
C7270745	24212469	173
scaffold1561	84028319	172
C7002829	85681895	172
scaffold1708	322510116	171
C6981113	47117019	171
C7188237	325511345	171
scaffold2062	6226443	170
C7001193	22257047	170
C7186625	81900050	170
scaffold267	75076686	169
scaffold983	67462100	169
scaffold1944	74728961	169
C7130180	81875204	169
scaffold413	75027832	168
C7096546	3023751	168
scaffold2021	3915950	167
C6979865	46396510	167
C7002079	75070679	167
C7051977	38372507	167
C7154866	81885992	167
C7006439	75026939	166
C7188655	15214322	166
scaffold924	215274166	165
scaffold1988	75040721	165
C6986407	30580471	165
C7023701	48474741	165
C7197701	1169820	165
scaffold789	81883791	164
scaffold1177	585053	164
scaffold503	50400862	163
scaffold307	3122073	162
scaffold763	81910683	162
scaffold909	81915183	162
C7099710	121941680	162
scaffold481	37537949	161
C7033665	74896940	161
scaffold142	254763257	160
scaffold1024	162416318	160
scaffold1318	57015263	160
C7511142	81914370	160
C7010711	115502258	159
C7043545	82175879	159
C7103124	9974887	159
C7240061	125729	159
scaffold209	6226778	158
C6976329	145558884	158
C7018139	1705654	158
C7046745	110283011	158
C7053429	81908630	158
C7058386	74722580	158
scaffold106	48474987	157
C6995219	226693569	157
C7078280	118327	157
C7083798	9979103	157
C7487257	73621452	157
scaffold10	13124700	156
scaffold462	61211870	156
scaffold1389	41688588	156
C6990239	2495719	156
C7003755	160332299	156
C7018259	110832767	155
scaffold73	81875867	154
C6984411	259533536	154
C6993635	73919684	154
C7015465	122821	154
scaffold2035	81899988	153
C6965947	122984256	153
C7032459	75039445	153
C7056205	75054912	153
C7155560	81908660	153
scaffold971	122145028	152
scaffold1393	75041655	152
C6964907	21362250	152
scaffold1821	37999725	151
scaffold64	82235822	150
scaffold391	223590203	150
scaffold479	78099815	150
C7001405	166200288	150
C7015139	82180366	150
scaffold1494	13431281	149
C7058868	1706505	149
C7566731	75026217	149
C6972403	127987	148
C7054733	33112449	148
C7274095	50401676	148
scaffold1041	29428029	147
scaffold2055	62510670	147
C7014871	75052231	147
scaffold1218	82200980	146
C7043877	73921720	146
C7142244	81893090	146
C7191241	332321725	146
C6962915	81599091	145
C7190201	14194724	145
scaffold1131	45477128	144
C6962219	130359	144
C7134234	24418658	144
C7164540	30315907	144
C7207759	62906881	144
scaffold1685	18203317	143
C6993259	122145561	143
C7017857	82582271	143
C7018543	544327	143
C7199531	75041824	143
scaffold912	59798960	142
C7099328	24212017	142
C7004101	17368715	141
C7037921	24212090	141
C7510276	73915340	141
C7110620	123900542	141
C7174225	2498844	141
scaffold343	1351220	140
C7000431	20137621	140
C6977831	296452861	139
C6997743	12643990	139
C7049625	82187497	139
C7074892	81901061	139
C7105412	160380682	139
C7118748	12643396	139
C6993897	118542	138
C7066122	46395889	138
C7074054	75041120	138
C7145778	81877999	138
C7469090	61214516	138
C7489641	1708161	138
C7057848	88909230	137
C6999493	212276436	137
C7074770	81543911	137
C7254775	75072991	137
scaffold557	75057820	136
C7000801	97180305	136
scaffold1302	97044760	136
C7068216	1346772	136
C7284580	81903698	136
C7319802	83305883	136
C6988429	82181697	135
C6994819	81875970	135
C7002367	82187992	135
C7101496	1168968	135
C7115542	41688816	135
C7190781	74866708	135
C7498969	74947736	135
C7295784	416654	135
scaffold84	76364090	134
scaffold904	41016762	134
scaffold1326	74860514	134
scaffold1896	37537896	134
C6988815	71152392	134
C6992777	91208274	134
C7007327	32171723	134
C7014403	2506382	134
C7428394	294862471	134
scaffold375	61216646	133
C7056601	12644239	133
C7103754	76363529	133
C7159024	55583895	133
scaffold1469	156630499	132
scaffold1085	75009913	132
scaffold1724	223634718	132
C6994353	82202470	132
C7023459	62901060	132
C7550224	75156113	132
C7138670	135290	132
C7241521	14548195	132
C6967229	17380291	131
C6994999	74752904	131
C7155966	81911500	131
C7048235	13124084	131
C7062998	81881767	131
C7104264	13633964	131
C7185373	74851155	131
C7097614	74761391	130
C7101334	50401076	130
C7119584	25453319	130
C7520207	81892765	130
C7175067	6686042	130
C7185557	82187960	130
C7246025	119368233	130
C7483820	52000726	130
scaffold407	61211806	129
scaffold1824	74896952	129
scaffold1849	281312189	129
C7208599	193806474	129
scaffold852	29336622	128
scaffold1164	46396459	128
scaffold1427	38258902	128
C6967091	1729865	128
C7010113	82183490	128
C7014785	73921824	128
C7017667	81880350	128
C7078506	61214350	128
C7114498	17368866	128
C7169280	81894374	128
scaffold600	74727585	127
scaffold776	82245407	127
scaffold1777	123781842	127
scaffold1892	44888536	127
C6970869	122136222	127
C7069884	68565394	127
C7124494	81883717	127
C7075416	71153180	126
C7086472	51315849	126
C7285332	60390201	126
C7542403	206729937	126
C7476560	108935814	126
scaffold393	60390159	125
scaffold1392	75041695	125
scaffold1671	73621113	125
C6978423	81868411	125
C6992443	113116	125
C7082668	81877818	125
C7287088	82186497	125
scaffold713	82178377	124
scaffold734	81868845	124
C6967527	75041455	124
C6992631	2506252	124
C7268911	81884199	124
C7594233	205785731	124
C7488319	2497183	123
scaffold823	48474436	123
scaffold974	88911266	123
scaffold1171	47117592	123
scaffold1310	160357825	123
scaffold2013	75064665	123
C6967387	78099247	123
C6990143	38258608	123
C7014891	23821858	123
C7076734	55976525	123
C7494635	18202176	123
scaffold326	47605594	122
scaffold1997	81170663	122
C6975023	81888395	122
C6985585	21542017	122
C7036489	67460390	122
C7064520	82234110	122
C7079396	547911	122
C7145334	166215035	122
scaffold46	585588	121
scaffold874	62900684	121
scaffold1829	74626867	121
C7010281	73621950	121
C7010527	50400215	121
C7553431	82240175	121
C7183747	122140132	121
C7191835	47606347	121
scaffold1645	75042457	120
scaffold1687	48428077	120
scaffold2040	50403691	120
C6982965	75061870	120
C7010147	75045753	120
C7288690	27924002	119
C7071072	123789017	119
C7149634	62900608	119
scaffold991	62512139	118
scaffold1968	109826957	118
C6963991	34978341	118
C6982181	74870794	118
C6993973	400042	118
C7031759	167009139	118
C7017587	12585215	118
C7043341	13633250	118
C7054811	82179078	118
C7543587	24638216	118
C6980807	462567	117
C6995233	122140082	117
C7040805	20137883	117
C7129852	190360226	117
C7329830	6226953	117
C7391860	2494181	117
C7479980	322510021	117
scaffold1649	81170643	116
scaffold1817	56404328	116
C6982311	47117664	116
C6982835	6225009	116
C7001071	20178137	116
C7046261	2498741	116
C7050961	122136937	116
C7058744	123892452	116
C7060624	73920471	116
C7063424	2501006	116
C7069692	73621412	116
C7090356	74752644	116
C7104014	123892335	116
C7199987	75054915	116
C7222575	123586802	116
scaffold509	13626101	115
C7020155	76803803	115
C7187689	47606756	115
C7063486	73621844	115
C7537405	74758339	115
C7514356	81871416	115
scaffold830	74750895	114
C7047149	117428	114
C7171783	52783086	114
C7282795	13432151	114
C7303250	82180495	114
C7349746	123899001	114
C7509992	85701302	114
scaffold871	81905373	113
scaffold876	82186363	113
scaffold1854	18203411	113
C6977039	32699546	113
C7007051	47117558	113
C7032761	23821836	113
C7153974	22095856	113
C7444492	82261257	113
C7464586	24418662	113
C7522787	123786532	113
C6963183	32699603	112
C7086274	82179691	112
C7000111	160184914	112
C7219705	123796972	112
C7123262	81884070	112
C7146238	122064615	112
C7193971	13626317	112
C7498969	62287857	112
C7534209	20139357	112
C6994727	161788996	111
C6995363	74582914	111
C7080574	82233719	111
C7157226	74716803	111
C7490737	156633547	111
C7483510	75042569	111
C7197463	158563976	110
scaffold1267	74750236	110
scaffold1425	2827764	110
scaffold1719	21264510	110
scaffold2060	84029593	110
C6972831	122135920	110
C7038067	400688	110
C7126840	83305922	110
C7274943	66773788	110
C7319558	74762631	110
scaffold2029	81895258	109
C6964755	3024673	109
C6965233	75070414	109
C6967465	81879184	109
C7012403	68847034	109
C7065134	20138076	109
C7070976	131708	109
C7122590	68565598	109
scaffold1904	6685232	108
scaffold2052	122138878	108
C6970291	123780388	108
C7003597	62511115	108
C7012057	13633955	108
C7094224	73621135	108
C7111740	74753330	108
C7121314	82240444	108
C7276085	21759409	108
C7495911	59800440	108
scaffold1166	27923814	107
scaffold1300	548350	107
C7043561	25090856	107
C7052225	68566070	107
C7068048	57012959	107
C7115260	71164791	107
C7557439	115502456	107
C7223787	81906751	107
C7484188	294862507	107
C6977075	146286145	106
C6980283	113696	106
C7003333	82180855	106
C7272989	74835434	106
C7062524	13124660	106
C7089496	3287840	106
scaffold250	74752919	105
scaffold341	74996994	105
scaffold868	123892304	105
scaffold1506	2499523	105
scaffold1743	2500648	105
scaffold2024	118574133	105
C6978019	68684375	105
C6983697	67465046	105
C6997743	1708485	105
C7004199	62286986	105
C7055965	41017415	105
C7129308	23813907	105
C7387282	82176769	105
C7509668	71164803	105
scaffold427	20139106	104
scaffold730	74871180	104
scaffold1861	119368340	104
scaffold1945	257050981	104
C7123816	41688581	104
C7047229	75027612	104
C7112814	81863770	104
C7568817	74851447	103
scaffold839	10720134	103
C6964799	56405339	103
C6971435	82179708	103
C6972651	21541948	103
C6981173	123916375	103
C6983615	48429259	103
C6992935	81337004	103
C7027235	83288430	103
C7027653	21431772	103
C7059418	82188390	103
C7091270	75061583	103
C7094794	47116232	103
C7098670	18202868	103
C7243491	56749110	103
scaffold1264	6685833	102
scaffold1294	17433029	102
C6976081	74847037	102
C6983743	123892212	102
C7005101	82179603	102
C7010491	55977122	102
C7116774	46397631	102
C7146902	193806383	102
C7246503	145559523	102
scaffold768	224471835	101
scaffold814	75334077	101
scaffold1492	75047323	101
scaffold1698	67462007	101
C6972205	1709747	101
C7005445	71151879	101
C7012685	123892895	101
C7036707	75070449	101
C7521737	60390587	101
C7090722	1723133	101
C7118684	122135329	101
C7470306	3122545	101
C7262537	81883843	101
scaffold1099	62510477	100
scaffold1162	62510946	100
scaffold1487	119390753	100
C6962391	115206	100
C6973283	74698335	100
C6983857	400119	100
C6998319	123892686	100
C7017967	78099081	100
C7072972	83287833	100
C7074882	25090383	100
C7082952	47115521	100
C7197329	172046763	100
C7302630	46395955	100
C7145582	123898424	100
C7492859	51316043	100
C7502537	82180065	100
scaffold640	50401534	99
scaffold700	75057523	99
scaffold1865	145559491	99
scaffold1905	122142846	99
C6963031	50402124	99
C6994907	51316090	99
C7018733	122143188	99
C7020577	74730902	99
C7120956	62901067	99
C7133070	21542284	99
C7155824	68565227	99
C7471284	81870173	99
C7482548	158518623	99
scaffold615	21431807	98
scaffold1396	74728441	98
scaffold1478	296452997	98
scaffold1517	1706415	98
scaffold1554	91208268	98
C6971333	2494033	98
C6990425	147742931	98
C6996563	62286632	98
C7000185	400979	98
C7128792	90110978	98
C7477366	122144012	98
C7483622	37999785	98
scaffold1236	68565725	97
scaffold1148	121993810	97
scaffold1203	20454804	97
scaffold1707	68565359	97
C6993239	229544670	97
C7062776	62287841	97
C7152196	60390647	97
C7127810	74853400	97
C7150118	54042061	97
C7207201	74747821	97
C7230341	50400648	97
scaffold553	114265	96
scaffold612	146345390	96
scaffold613	75071173	96
C7263837	20978868	96
scaffold1705	68565655	96
scaffold1943	91208025	96
C7016527	20178325	96
C6968115	1353085	96
C6983273	81910371	96
C7014353	12644008	96
C7029707	6166091	96
C7140502	122129609	96
C7071818	9087203	96
C7075476	464806	96
C7467826	74582568	96
C7078938	158563798	96
C7149992	3123050	96
C7182881	81883825	96
C7190525	75318383	96
C7190961	90111991	96
C7513106	48474705	96
C7517252	81883520	96
scaffold544	6093640	95
scaffold1755	33112324	95
scaffold1781	68566308	95
C6984631	62511179	95
C6988931	113956	95
C7228237	73918935	95
C7047681	123796367	95
C7061788	82186021	95
C7065986	75055095	95
C7075518	81879892	95
C7126640	3914633	95
C7598049	3122553	95
C7495411	218512109	95
C7323840	55977468	95
C7504755	123910639	95
C7512872	121948761	95
scaffold940	20455319	94
scaffold1672	123785522	94
C6974617	116242836	94
C7024331	61217633	94
C7052109	23813733	94
C7081864	13431280	94
C7314318	75048765	94
C7589196	115502420	94
scaffold540	218526424	93
scaffold1301	1176044	93
scaffold1941	3123014	93
C7005271	29839690	93
C7016803	1708983	93
C7041969	81891447	93
C7064426	3334169	93
C7114774	17367197	93
C7135534	2492659	93
C7200639	82178452	93
C7316126	266394	93
C7325120	75335308	93
C7538387	158706479	93
C7499163	3913409	93
C7515416	215274006	93
scaffold764	71153590	92
scaffold2065	2493261	92
C6962925	74749406	92
C6985375	82180899	92
C6986405	81900869	92
C6992003	75272473	92
C6993147	110287979	92
C7036853	267027	92
C7135322	123779534	92
C7192589	20138102	92
C7428114	81878475	92
C7233391	30172873	92
C7508690	229463030	92
scaffold385	115528	91
scaffold1130	25091357	91
scaffold1674	81879179	91
C6966217	166987400	91
C7079220	75057839	91
C7088520	24638037	91
C7246547	134035377	91
scaffold677	81908713	90
scaffold964	22096235	90
scaffold1867	81475439	90
scaffold2073	82178930	90
C6970615	109892197	90
C6989305	135629	90
C6997225	2494624	90
C6997923	75041664	90
C6998057	52783211	90
C7002851	19863257	90
C7147218	82592842	90
C7222157	30923321	90
C7295682	1709215	90
C7462320	81876560	90
scaffold1221	75070025	89
scaffold2039	56404535	89
C7119436	47117020	89
C7027007	81879716	89
C7049465	82081675	89
C7189571	38257662	89
C7169608	56405094	89
C7173017	134034969	89
C7193965	62899888	89
C7230385	1703293	89
C7237695	2842733	89
C7256241	52783566	89
C7431918	74747200	89
C7491665	74963703	89
scaffold328	172052450	88
scaffold400	73921719	88
scaffold1252	1709742	88
scaffold1306	118572661	88
scaffold1844	123797490	88
scaffold1873	62901438	88
C6966721	33112296	88
C6988909	146325019	88
C7198605	97052548	88
C7019597	731097	88
C7024287	124021008	88
C7062344	10719868	88
C7122448	82180897	88
C7279765	121957075	88
C7474764	20138031	88
C7501591	7674155	88
scaffold162	116242524	87
scaffold825	166233529	87
C6970259	71153488	87
C7193693	13123966	87
C7046807	68565935	87
C7181579	160418959	87
C7148116	60390942	87
C7262165	1723117	87
C7464882	57015413	87
C7494233	212276473	87
scaffold211	116241343	86
scaffold1122	12643716	86
scaffold1142	123780662	86
C7117898	317373322	86
C7270203	81896220	86
C6989023	1705999	86
C7007931	55977747	86
C7007961	110278889	86
C7021997	81882079	86
C7065694	37999744	86
C7217999	74751081	86
C7225127	37537790	86
C7355686	71153003	86
C7464144	76363169	86
C7475450	84029306	86
C7504189	67461048	86
C7526541	81879997	86
scaffold1553	51703312	85
scaffold1819	75054698	85
C6982017	6093638	85
C7010333	296452880	85
C7012465	3915178	85
C7085368	82182671	85
C7191379	2811071	85
C7212031	42560525	85
C7213669	81869623	85
C7225785	59798023	85
C7523373	224471843	85
scaffold1114	121284	84
scaffold1434	75041634	84
scaffold1647	74871594	84
scaffold1693	82091496	84
scaffold1916	73921721	84
C6973811	73619933	84
C7088124	82240234	84
C7037899	2498208	84
C7044691	75042205	84
C7050035	7387554	84
C7515282	71153494	84
C7147922	38258173	84
C7174361	75057805	84
C7289644	81884864	84
C7475622	156632706	84
C7561135	81876376	84
scaffold371	46396283	83
scaffold767	8928564	83
C7077130	75070928	83
C6977911	49065781	83
C6997099	3334161	83
C7180347	81175183	83
C7184421	121944459	83
C7033963	74705746	83
C7045827	74716119	83
C7065652	74729460	83
C7118928	75048520	83
C7144994	81878695	83
C7152384	82187155	83
C7155126	50400302	83
C7169156	55735518	83
C7186639	74713154	83
C7293264	3122489	83
C7203311	81911288	83
C7304686	2851505	83
C7340852	3023256	83
C7487985	74733765	83
C7506883	81885227	83
C7578899	26006900	83
scaffold149	82233422	82
scaffold1746	74745442	82
scaffold1814	48474733	82
C6983487	44888537	82
C6986215	18202738	82
C7002211	74852968	82
C7028199	52000879	82
C7126554	30316295	82
C7043319	71152087	82
C7053159	81874235	82
C7071210	82132106	82
C7121868	29611880	82
C7186109	51702204	82
C7206859	46397478	82
C7239323	85700444	82
C7515886	81912687	82
C7497391	150382601	82
C7516822	52000830	82
scaffold20	74854314	81
scaffold232	71153009	81
scaffold884	73920216	81
scaffold1957	74897284	81
C7030525	52000861	81
C7052559	82176407	81
C7072336	122145743	81
C7075310	44888283	81
C7471138	82179837	81
C7098132	81918137	81
C7103198	82181251	81
C7131052	33518632	81
C7151630	2498882	81
C7227185	12230339	81
C7231923	2501154	81
C7569449	125950484	81
C7484748	122129569	81
C7557165	81900008	81
scaffold1386	82186704	80
C7256371	74698296	80
scaffold1770	54036072	80
scaffold1847	51316123	80
scaffold1967	78100388	80
C6970141	75055285	80
C6993135	82085272	80
C7033389	26006831	80
C7035955	6225771	80
C7047463	75041142	80
C7063422	68052308	80
C7128748	464376	80
C7165960	116241353	80
C7191843	82210031	80
C7215223	50401208	80
C7216035	2498596	80
C7231431	81863730	80
C7358116	116242708	80
C7463996	81886008	80
scaffold92	8928260	79
scaffold1019	74732846	79
scaffold1156	116255982	79
scaffold1391	1703393	79
scaffold1930	32363201	79
C6980165	3123204	79
C6982065	122144895	79
C7004279	2500576	79
C7022667	74718034	79
C7046941	12644024	79
C7065872	1731073	79
C7112568	41017592	79
C7126628	82173645	79
C7180975	6685628	79
C7211785	75041633	79
C7274167	729785	79
C7310624	29428028	79
C7493265	73920061	79
scaffold898	9979376	78
scaffold906	81895939	78
scaffold1433	81879274	78
C6968293	2851393	78
C6978703	82233677	78
C7495383	50401169	78
C6980731	82241534	78
C7076016	126302544	78
C6996933	76363353	78
C7001499	82241885	78
C7015885	82135764	78
C7011321	1346694	78
C7016917	74752993	78
C7038897	152031697	78
C7039945	75041738	78
C7042383	75042076	78
C7060120	67462040	78
C7082282	62286519	78
C7134504	75054733	78
C7145590	90111985	78
C7158580	81882085	78
C7165212	123784619	78
C7223859	1703039	78
C7554629	73921642	78
C7322298	121947590	78
scaffold85	81911988	77
scaffold198	82186254	77
scaffold1074	81916778	77
scaffold1919	82202617	77
C6997679	25008986	77
C6998897	66774020	77
C7013919	85540730	77
C7016011	300669715	77
C7030865	2494230	77
C7045721	41017503	77
C7054531	75041188	77
C7073314	74750887	77
C7153184	81873195	77
C7155568	51316554	77
C7170983	584724	77
C7180995	37999351	77
C7201585	55976618	77
C7230999	33301387	77
C7238347	68053302	77
C7268693	81913100	77
C7503917	117316	77
C7293116	23396785	77
C7370886	81910965	77
C7471256	81895211	77
C7483544	24212195	77
C7486173	115502255	77
C7537467	22096375	77
C7507225	148887155	77
C7508762	116247769	77
C7536737	14916554	77
scaffold323	29611753	76
scaffold741	81898593	76
scaffold828	74728942	76
scaffold1369	13431554	76
scaffold2068	12643319	76
C6969329	74623359	76
C6980161	2829844	76
C7007365	130223	76
C7157766	2495145	76
C7110074	48427849	76
C7122608	74728180	76
C7132518	56748600	76
C7153512	38372874	76
C7181621	38503210	76
C7306100	91208261	76
C7294866	81868592	76
C7438792	82186008	76
C7473988	74870482	76
C7484456	190359321	76
scaffold498	81896039	75
scaffold1225	81917763	75
scaffold1421	9297021	75
scaffold1788	74736013	75
C6962139	138132	75
C6969587	12229797	75
C6971873	75027620	75
C6981175	20455516	75
C6993011	62287022	75
C7026543	82177864	75
C7075374	28380207	75
C7076298	74872064	75
C7146012	55976224	75
C7172713	74733929	75
C7314946	81899710	75
C7310890	22095730	75
C7485653	82185875	75
C7487807	90185245	75
C7517368	68565932	75
C7530751	37082118	75
C7536761	74692142	75
scaffold1033	81913588	74
scaffold1274	82179182	74
scaffold1343	62900619	74
scaffold1611	74737528	74
scaffold1745	74760738	74
scaffold1991	68565569	74
C6963001	66773864	74
C6965139	74733570	74
C6965505	121958055	74
C6976797	81884218	74
C6984049	166202795	74
C6995625	158513542	74
C6997303	28201889	74
C6999201	2507456	74
C7045709	205831094	74
C7058466	110287976	74
C7107456	119755	74
C7255989	38372258	74
C7122864	1717793	74
C7154042	25453261	74
C7167504	62291053	74
C7209551	75023526	74
C7241087	74870900	74
C7467510	75055149	74
C7488379	12643534	74
C7516120	20178043	74
scaffold1000	13124260	73
scaffold1578	73920295	73
C6972733	75023877	73
C6991965	83301500	73
C7005919	110288494	73
C7017121	2494218	73
C7039455	45477333	73
C7041123	82081946	73
C7248431	81905624	73
C7061958	81876428	73
C7079756	25453060	73
C7139538	41688589	73
C7259881	82237603	73
C7190725	74750624	73
C7191939	81879104	73
C7196443	31077178	73
C7213969	73919358	73
C7258283	82209585	73
C7270549	61217034	73
C7317386	121534	73
C7544441	147742890	73
C7559747	81898417	73
C7514558	74762350	73
C7529537	75042482	73
scaffold395	116241271	72
scaffold1205	158706350	72
scaffold1570	82180801	72
scaffold1579	13124056	72
scaffold1684	2498244	72
C6966645	13633914	72
C7050451	81913387	72
C7000689	44888326	72
C7012543	110287958	72
C7043139	13878583	72
C7090270	82241816	72
C7093848	23503048	72
C7142526	20139075	72
C7378416	68068031	72
C7170847	21264108	72
C7210939	74727830	72
C7190109	81883851	72
C7194135	30316354	72
C7208905	206729903	72
C7219715	81865211	72
C7464380	548403	72
C7488691	62900749	72
scaffold1304	34395551	71
scaffold1762	262527559	71
scaffold1852	33112238	71
scaffold1890	82185869	71
scaffold1902	81915001	71
C6970845	110825746	71
C6984143	75054743	71
C7003617	81883452	71
C7009705	51316130	71
C7026319	15214185	71
C7042401	82180482	71
C7044295	23396925	71
C7045681	75041453	71
C7048869	75073429	71
C7189941	82174579	71
C7056449	13124169	71
C7565917	82180048	71
C7116694	6094322	71
C7168730	67461039	71
C7180347	81175184	71
C7185529	60391912	71
C7194733	5902789	71
C7221247	75070787	71
C7232981	73620900	71
C7362304	15213949	71
C7457626	150403919	71
C7492087	74729832	71
C7510546	110815875	71
C7511260	84028237	71
C7512946	8134564	71
C7520955	74747795	71
scaffold1068	29839614	70
scaffold1376	44888278	70
C7030063	82179050	70
scaffold2023	17375905	70
C6982927	139697	70
C6998621	68052350	70
C7144126	56404693	70
C7020063	6226882	70
C7025419	1703273	70
C7119704	146324958	70
C7119852	75041109	70
C7145036	85701290	70
C7182183	34924986	70
C7239093	22653684	70
C7252677	12643947	70
C7291580	1176709	70
C7310246	75041775	70
C7555907	82180697	70
C7493863	122136940	70
C7493557	146345478	70
C7513714	78100173	70
C7524699	49036455	70
C7535627	55976218	70
scaffold257	82247730	69
scaffold524	48474559	69
scaffold1186	296452955	69
scaffold1360	75054919	69
scaffold1804	82080030	69
scaffold2070	81914087	69
C6966435	62901085	69
C6977857	21264412	69
C7173771	81884193	69
C7144576	296452898	69
C7199817	51701728	69
C7563367	81897339	69
C7288988	74719662	69
C7487703	66773843	69
C7500769	51316832	69
C7523535	12230717	69
C7528955	37537821	69
C7535937	82180168	69
scaffold56	1723505	68
scaffold559	125950212	68
scaffold1216	27923733	68
C6987573	20139160	68
C7017949	117949833	68
C7097496	25091739	68
C7100310	108936023	68
C7116418	146286074	68
C7205855	25091102	68
C7213651	160332329	68
C7491969	51316521	68
C7502039	82180139	68
C7514924	67460672	68
C7587700	74749519	68
scaffold705	82181670	67
scaffold907	81873906	67
scaffold1710	20178059	67
C6973837	730633	67
C6977873	50401677	67
C7002383	1170586	67
C7019173	81910390	67
C7026829	82181184	67
C7044581	120945	67
C7048647	48474637	67
C7073132	75055178	67
C7087024	84029466	67
C7134536	32171935	67
C7161360	48474662	67
C7168368	82183583	67
C7239057	39931107	67
C7243351	123893517	67
C7254637	134285	67
C7264787	75056231	67
C7267029	51316056	67
C7290722	1169288	67
C7404908	61212960	67
C7468228	44888286	67
C7482686	34098604	67
C7492159	25009461	67
C7501809	94717664	67
C7502621	13431285	67
C7509816	62901100	67
C7523603	82654946	67
C7537851	12643930	67
scaffold410	94730676	66
C6963929	5915796	66
C6985931	218512063	66
C7009685	81861975	66
C7009973	2500587	66
C7041089	25014073	66
C7046765	67473132	66
C7071330	74735195	66
C7106200	73920063	66
C7132008	51701652	66
C7159148	81910927	66
C7161782	122136599	66
C7173729	81900484	66
C7209969	158523346	66
C7217891	75060916	66
C7281411	81892146	66
C7323124	37538021	66
C7464968	85701165	66
C7506687	29429174	66
C7578833	296439390	66
C7516532	71152358	66
C7531591	126361388	66
C7533761	14916529	66
C7538659	74858724	66
scaffold303	75069875	65
scaffold324	117949399	65
scaffold546	50401686	65
scaffold797	81899336	65
scaffold1172	60391787	65
scaffold1206	24637995	65
scaffold1269	93139200	65
scaffold1550	121943045	65
scaffold1851	77416609	65
scaffold1978	190359341	65
C6979385	73919341	65
C7009585	51338725	65
C7595847	122140217	65
C7082822	3915686	65
C7104150	229462744	65
C7108258	41017515	65
C7109982	81907947	65
C7127952	74731136	65
C7203275	75041154	65
C7232669	150387423	65
C7274317	27805777	65
C7287348	114149272	65
C7505767	94730367	65
scaffold1064	14195284	64
scaffold1334	81884344	64
scaffold1635	75055170	64
scaffold1765	18203118	64
C6979947	60391890	64
C6996005	52000862	64
C7567725	11131659	64
C7077478	121945667	64
C7094352	82232447	64
C7118050	73621060	64
C7140862	46395757	64
C7159548	82241307	64
C7508578	81902337	64
C7337984	466120	64
C7465676	81884203	64
C7467312	47605777	64
C7476152	166223146	64
C7490705	187471086	64
C7564325	8927967	64
C7504737	61250882	64
C7510572	62286892	64
C7512904	3122258	64
C7535767	82177647	64
scaffold596	121957032	63
scaffold765	123779818	63
scaffold1165	50400865	63
scaffold1467	81886157	63
scaffold1581	2494462	63
C6963371	130852	63
C6973657	56749351	63
C6980613	82188730	63
C7044453	74582842	63
C7050969	24636805	63
C7066514	67460767	63
C7080806	81881851	63
C7114482	6094436	63
C7121574	33516955	63
C7122064	81873754	63
C7127358	74865117	63
C7136280	57012633	63
C7159040	26392456	63
C7187819	74626836	63
C7204115	67461011	63
C7487489	76363477	63
C7228945	1708555	63
C7245081	17368847	63
C7258509	74749373	63
C7259495	81882597	63
C7273895	121957208	63
C7283171	78099120	63
C7311560	119364611	63
C7542293	13626167	63
C7524099	73921676	63
C7533645	62901402	63
scaffold669	11387251	62
scaffold1380	108860795	62
scaffold1574	56404449	62
scaffold1617	5921729	62
scaffold1738	206729919	62
scaffold2058	37999956	62
C6963733	13626316	62
C6977689	81881089	62
C7049177	67460594	62
C7049547	18202669	62
C7060694	18203390	62
C7084588	8928565	62
C7143838	74750353	62
C7219747	13626371	62
C7223429	81861707	62
C7230121	81909561	62
C7232681	3024254	62
C7237665	122138203	62
C7238369	81890402	62
C7592253	27151474	62
C7266199	97048023	62
C7266679	41688593	62
C7321230	78100747	62
C7465350	81877469	62
C7486813	59799151	62
C7488197	110287974	62
C7500873	81883509	62
C7511872	51701344	62
C7516302	134095	62
C7517942	81908657	62
C7521487	51316434	62
C7522879	67460682	62
C7531669	73619666	62
scaffold338	122142787	61
scaffold555	74828241	61
scaffold648	56405372	61
scaffold1443	44888844	61
scaffold1520	82241516	61
C7545925	74762495	61
scaffold1853	38257782	61
scaffold1913	20139238	61
scaffold1925	73920091	61
C6991471	74716599	61
C7018171	82241483	61
C7045173	75112766	61
C7062732	585277	61
C7072192	97180283	61
C7078696	32171680	61
C7117504	81895459	61
C7119076	3183522	61
C7139074	81912782	61
C7185587	67460591	61
C7194661	74866945	61
C7198403	18203123	61
C7207243	2494652	61
C7228237	73918927	61
C7243311	81884292	61
C7292804	74751275	61
C7304672	334302866	61
C7339620	74638874	61
C7373096	51316560	61
C7462760	14548230	61
C7465042	81877594	61
C7475658	152112286	61
C7489351	82075444	61
C7516816	257051073	61
scaffold308	116242808	60
scaffold525	137047	60
scaffold1212	160016529	60
scaffold1277	81906062	60
scaffold1456	1174544	60
scaffold1558	6685673	60
scaffold1886	135759	60
C6988215	74675970	60
C7004435	39932174	60
C7095532	122140763	60
C7143922	81885204	60
C7215489	46397743	60
C7220443	21541962	60
C7272027	22002033	60
C7297464	3915806	60
C7462770	1723283	60
C7482820	125731	60
C7505835	81885188	60
C7507145	122140906	60
C7507539	74712929	60
C7560677	166218818	60
C7538721	81885272	60
scaffold1562	97045680	59
scaffold153	3915099	59
scaffold1094	296434460	59
scaffold1253	17374701	59
scaffold1500	416727	59
scaffold1889	48428014	59
C6971073	50403769	59
C6975071	121988135	59
C6984759	3122049	59
C7011927	6015046	59
C7018329	14548071	59
C7062062	75042375	59
C7073350	10720029	59
C7073488	129309	59
C7089474	71153349	59
C7275019	172045770	59
C7101586	46395992	59
C7122760	123780598	59
C7126746	81883469	59
C7141910	215274205	59
C7162060	143678193	59
C7170601	82183451	59
C7190037	74746942	59
C7240025	18203404	59
C7543839	110808198	59
C7284258	166199461	59
C7290570	81866364	59
C7291528	51315906	59
C7344266	24211473	59
C7462098	82188798	59
C7465092	28202261	59
C7490543	28380043	59
C7512972	325530284	59
C7527101	74733145	59
scaffold865	9296999	58
scaffold1291	74753519	58
scaffold1801	18202520	58
C7505843	123904897	58
C6963241	138152	58
C6990131	93140064	58
C7019387	88909661	58
C7494549	74762247	58
C7123988	74761893	58
C7164470	74739483	58
C7166470	2499544	58
C7178201	81902271	58
C7190721	46397790	58
C7195851	114152885	58
C7198933	47606765	58
C7233543	73914007	58
C7241917	108862045	58
C7606153	67462038	58
C7310562	3334197	58
C7311594	74717082	58
C7338376	51704302	58
C7431408	81884075	58
C7460550	27805464	58
C7476490	27923734	58
C7483812	30172806	58
C7488127	134047855	58
C7493287	42560208	58
C7500887	127591	58
C7507727	82209564	58
C7554455	73920222	58
C7517278	51315985	58
scaffold1037	52783242	57
scaffold1230	131801	57
scaffold1329	60390643	57
C7129602	73621383	57
scaffold1932	46397456	57
C6963799	13431757	57
C6985513	122135948	57
C6992651	50403776	57
C7022179	116242512	57
C7031991	730773	57
C7033767	27734465	57
C7049261	20532411	57
C7054317	132171	57
C7055085	116242999	57
C7103664	75041697	57
C7110180	46395952	57
C7145642	82185692	57
C7152162	401136	57
C7179017	81875621	57
C7180863	166991454	57
C7226319	133256	57
C7229067	75070709	57
[truncated: 3,926 more rows]
